# Supplementary material for: Using a comprehensive atlas and predictive models to reveal the complexity and evolution of brain-active regulatory elements
Source: Sci Adv. 2024 May 23;10(21):eadj4452. doi: 10.1126/sciadv.adj4452 (PMC11114231; doi:10.1126/sciadv.adj4452)
Supplement: Supplementary file 2 — Tables S1 to S6 [file sciadv.adj4452_tables_s1_to_s6.zip]

Archive with 6 entries (6 files):
- adj4452_Table_S1.xlsx
- adj4452_Table_S2.zip
- adj4452_Table_S3.xlsx
- adj4452_Table_S4.xlsx
- adj4452_Table_S5.xlsx
- adj4452_Table_S6.xlsx
