# Supplementary material for: Using a comprehensive atlas and predictive models to reveal the complexity and evolution of brain-active regulatory elements
Source: Sci Adv. 2024 May 23;10(21):eadj4452. doi: 10.1126/sciadv.adj4452 (PMC11114231; doi:10.1126/sciadv.adj4452)
Supplement: Supplementary file 2 — Tables S1 to S6 [file sciadv.adj4452_tables_s1_to_s6.zip › adj4452_Table_S1.xlsx]

## Sheet: table S1
Table S1 - Publicly available datasets used in analysis
A. ENCODE DNase biosamples used to generate adult b-cCRE list
B. ENCODE DNase biosamples used to generate fetal b-cCRE list
C. ENCODE/psychENCODE Fetal brain experiments used for comparison against Yousefi et al. DAEs
D. Publicly available FAN-sorted bulk ATAC-seq data used in analysis
E. Marker genes curated from publicly available data
F. Publicly available single-cell ATAC-seq data used in analysis
G.Functional validation of cCREs against transgenic mouse assays in VISTA database

## Sheet: S1A.adult ENCODE DNase-seq exp.
File accession	File format	File type	File format type	Output type	File assembly	Experiment accession	Assay	Donor(s)	Biosample term id	Biosample term name	Biosample type	Biosample organism	Biosample treatments	Biosample treatments amount	Biosample treatments duration	Biosample genetic modifications methods	Biosample genetic modifications categories	Biosample genetic modifications targets	Biosample genetic modifications gene targets	Biosample genetic modifications site coordinates	Biosample genetic modifications zygosity	Experiment target	Library made from	Library depleted in	Library extraction method	Library lysis method	Library crosslinking method	Library strand specific	Experiment date released	Project	RBNS protein concentration	Library fragmentation method	Library size range	Biological replicate(s)	Technical replicate(s)	Read length	Mapped read length	Run type	Paired end	Paired with	Index of	Derived from	Size	Lab	md5sum	dbxrefs	File download URL	Genome annotation	Platform
ENCFF011RNN	bigWig	bigWig		read-depth normalized signal	GRCh38	ENCSR173NHL	DNase-seq	/human-donors/ENCDO081AHA/	UBERON:0002626	head of caudate nucleus	tissue	Homo sapiens											DNA						2021-01-11	ENCODE				1	1_1							/files/ENCFF727VRD/, /files/ENCFF162AKB/	713247291	ENCODE Processing Pipeline	eb24415d4e43c1ea282b399a366ca1d1		https://www.encodeproject.org/files/ENCFF011RNN/@@download/ENCFF011RNN.bigWig
ENCFF018BZK	bigWig	bigWig		read-depth normalized signal	GRCh38	ENCSR800KVI	DNase-seq	/human-donors/ENCDO461DJY/	UBERON:0006483	middle frontal area 46	tissue	Homo sapiens											DNA						2020-09-28	ENCODE				1	1_1							/files/ENCFF306XXE/, /files/ENCFF162AKB/	681276365	ENCODE Processing Pipeline	c183405028f5ae4de995a8c73a6974ce		https://www.encodeproject.org/files/ENCFF018BZK/@@download/ENCFF018BZK.bigWig
ENCFF023UNU	bigWig	bigWig		read-depth normalized signal	GRCh38	ENCSR217OHA	DNase-seq	/human-donors/ENCDO006DAA/	UBERON:0002626	head of caudate nucleus	tissue	Homo sapiens											DNA						2021-01-11	ENCODE				1	1_1							/files/ENCFF897SMH/, /files/ENCFF162AKB/	693656852	ENCODE Processing Pipeline	ecfd7b1afa39ccdd6b64eccd39dc9773		https://www.encodeproject.org/files/ENCFF023UNU/@@download/ENCFF023UNU.bigWig
ENCFF036SMP	bigWig	bigWig		read-depth normalized signal	GRCh38	ENCSR880CUB	DNase-seq	/human-donors/ENCDO592ZWW/	UBERON:0006483	middle frontal area 46	tissue	Homo sapiens											DNA						2021-01-12	ENCODE				1	1_1							/files/ENCFF966VCS/, /files/ENCFF162AKB/	726740837	ENCODE Processing Pipeline	5ced8eb5417d4ec9ea66e658807fcaca		https://www.encodeproject.org/files/ENCFF036SMP/@@download/ENCFF036SMP.bigWig
ENCFF048ZLO	bigWig	bigWig		read-depth normalized signal	GRCh38	ENCSR584LUZ	DNase-seq	/human-donors/ENCDO240JUB/	UBERON:0001954	Ammon's horn	tissue	Homo sapiens											DNA						2016-05-09	ENCODE				1	1_1							/files/ENCFF180EJG/, /files/ENCFF037KOG/	757169186	ENCODE Processing Pipeline	a8597127415d1ac25fb4b68575aeb5b8		https://www.encodeproject.org/files/ENCFF048ZLO/@@download/ENCFF048ZLO.bigWig
ENCFF052CPA	bigWig	bigWig		read-depth normalized signal	GRCh38	ENCSR351FWN	DNase-seq	/human-donors/ENCDO669IVL/	UBERON:0006483	middle frontal area 46	tissue	Homo sapiens											DNA						2020-09-28	ENCODE				1	1_1							/files/ENCFF206ZKI/, /files/ENCFF162AKB/	655866263	ENCODE Processing Pipeline	80a421b320204e4b5d1e21fdb7927b3f		https://www.encodeproject.org/files/ENCFF052CPA/@@download/ENCFF052CPA.bigWig
ENCFF057JIJ	bigWig	bigWig		read-depth normalized signal	GRCh38	ENCSR860UTH	DNase-seq	/human-donors/ENCDO666UNK/	UBERON:0002626	head of caudate nucleus	tissue	Homo sapiens											DNA						2021-01-11	ENCODE				1	1_1							/files/ENCFF749QOE/, /files/ENCFF162AKB/	749763544	ENCODE Processing Pipeline	2eb3df8e3c14de84e07e7d847516369e		https://www.encodeproject.org/files/ENCFF057JIJ/@@download/ENCFF057JIJ.bigWig
ENCFF058QYM	bigWig	bigWig		read-depth normalized signal	GRCh38	ENCSR771DAX	DNase-seq	/human-donors/ENCDO317XRR/	UBERON:0001875	globus pallidus	tissue	Homo sapiens											DNA						2015-09-14	ENCODE				2	2_1, 2_2							/files/ENCFF698QDI/, /files/ENCFF180EJG/	668288512	ENCODE Processing Pipeline	8daa59252b949f266ea59a28184e57fd		https://www.encodeproject.org/files/ENCFF058QYM/@@download/ENCFF058QYM.bigWig
ENCFF064TAE	bigWig	bigWig		read-depth normalized signal	GRCh38	ENCSR000EPG	DNase-seq	/human-donors/ENCDO000ACY/	EFO:0005697	M059J	cell line	Homo sapiens											DNA						2012-06-12	ENCODE		see document		1	1_1, 1_3							/files/ENCFF180EJG/, /files/ENCFF712GOU/	722376800	ENCODE Processing Pipeline	367fe7b9ec7160bad6c91f8404cbac8e		https://www.encodeproject.org/files/ENCFF064TAE/@@download/ENCFF064TAE.bigWig
ENCFF110ZAI	bigWig	bigWig		read-depth normalized signal	GRCh38	ENCSR049SVH	DNase-seq	/human-donors/ENCDO336AAA/	UBERON:0000955	brain	organoid	Homo sapiens											DNA						2021-09-10	ENCODE				1	1_1							/files/ENCFF786YZF/, /files/ENCFF162AKB/	726497062	ENCODE Processing Pipeline	0b7b7a4ca9df027e8ecf842d1e80576f		https://www.encodeproject.org/files/ENCFF110ZAI/@@download/ENCFF110ZAI.bigWig
ENCFF130TYS	bigWig	bigWig		read-depth normalized signal	GRCh38	ENCSR694DOX	DNase-seq	/human-donors/ENCDO736YJH/	UBERON:0002740	posterior cingulate gyrus	tissue	Homo sapiens											DNA						2021-01-12	ENCODE				1	1_1							/files/ENCFF162AKB/, /files/ENCFF515ADG/	630735978	ENCODE Processing Pipeline	96f02f68ae62da94c0f81c1231d9ccdf		https://www.encodeproject.org/files/ENCFF130TYS/@@download/ENCFF130TYS.bigWig
ENCFF143GBL	bigWig	bigWig		read-depth normalized signal	GRCh38	ENCSR789FJF	DNase-seq	/human-donors/ENCDO423GGP/	UBERON:0002740	posterior cingulate gyrus	tissue	Homo sapiens											DNA						2021-01-12	ENCODE				1	1_1							/files/ENCFF238FDV/, /files/ENCFF162AKB/	676525128	ENCODE Processing Pipeline	463e3b6fe6c19893e6700662bdc9fbf6		https://www.encodeproject.org/files/ENCFF143GBL/@@download/ENCFF143GBL.bigWig
ENCFF148TKD	bigWig	bigWig		read-depth normalized signal	GRCh38	ENCSR365FVU	DNase-seq	/human-donors/ENCDO623FPG/	UBERON:0002740	posterior cingulate gyrus	tissue	Homo sapiens											DNA						2021-01-12	ENCODE				1	1_1							/files/ENCFF423ULQ/, /files/ENCFF162AKB/	700194756	ENCODE Processing Pipeline	b11578cb6f996511f057992354af0784		https://www.encodeproject.org/files/ENCFF148TKD/@@download/ENCFF148TKD.bigWig
ENCFF153ZPN	bigWig	bigWig		read-depth normalized signal	GRCh38	ENCSR024BXN	DNase-seq	/human-donors/ENCDO377QXX/	UBERON:0002626	head of caudate nucleus	tissue	Homo sapiens											DNA						2021-01-12	ENCODE				1	1_1							/files/ENCFF162AKB/, /files/ENCFF190PTP/	673163841	ENCODE Processing Pipeline	f50771fe641359695fe77def0bb73028		https://www.encodeproject.org/files/ENCFF153ZPN/@@download/ENCFF153ZPN.bigWig
ENCFF157NVB	bigWig	bigWig		read-depth normalized signal	GRCh38	ENCSR671YPX	DNase-seq	/human-donors/ENCDO628ASW/	UBERON:0002626	head of caudate nucleus	tissue	Homo sapiens											DNA						2021-01-12	ENCODE				1	1_1							/files/ENCFF796UYJ/, /files/ENCFF162AKB/	715087220	ENCODE Processing Pipeline	5d167a1a56207437c058c4710caa6fb9		https://www.encodeproject.org/files/ENCFF157NVB/@@download/ENCFF157NVB.bigWig
ENCFF157RLF	bigWig	bigWig		read-depth normalized signal	GRCh38	ENCSR330JXM	DNase-seq	/human-donors/ENCDO336AAA/	UBERON:0000955	brain	organoid	Homo sapiens											DNA						2021-09-10	ENCODE				1	1_1							/files/ENCFF162AKB/, /files/ENCFF424NSY/	713201918	ENCODE Processing Pipeline	511b3a27cfa41abe60c2ddac27ac8b57		https://www.encodeproject.org/files/ENCFF157RLF/@@download/ENCFF157RLF.bigWig
ENCFF158ZYM	bigWig	bigWig		read-depth normalized signal	GRCh38	ENCSR862SQC	DNase-seq	/human-donors/ENCDO999WDR/	UBERON:0002626	head of caudate nucleus	tissue	Homo sapiens											DNA						2021-06-17	ENCODE				1	1_1							/files/ENCFF162AKB/, /files/ENCFF359FJQ/	700557459	ENCODE Processing Pipeline	30cb01148bcc3fa2895fd36175254ed9		https://www.encodeproject.org/files/ENCFF158ZYM/@@download/ENCFF158ZYM.bigWig
ENCFF163NDW	bigWig	bigWig		read-depth normalized signal	GRCh38	ENCSR006MAW	DNase-seq	/human-donors/ENCDO736YJH/	UBERON:0006483	middle frontal area 46	tissue	Homo sapiens											DNA						2021-01-12	ENCODE				1	1_1							/files/ENCFF162AKB/, /files/ENCFF116NUQ/	711461515	ENCODE Processing Pipeline	7c447d7b4740eb995e47e491ad33f951		https://www.encodeproject.org/files/ENCFF163NDW/@@download/ENCFF163NDW.bigWig
ENCFF179VUT	bigWig	bigWig		read-depth normalized signal	GRCh38	ENCSR173YSO	DNase-seq	/human-donors/ENCDO609ZOG/	UBERON:0006483	middle frontal area 46	tissue	Homo sapiens											DNA						2021-01-12	ENCODE				1	1_1							/files/ENCFF162AKB/, /files/ENCFF505OFL/	699420813	ENCODE Processing Pipeline	f3b311479485c4b20f10661700f42920		https://www.encodeproject.org/files/ENCFF179VUT/@@download/ENCFF179VUT.bigWig
ENCFF184JSH	bigWig	bigWig		read-depth normalized signal	GRCh38	ENCSR670MKJ	DNase-seq	/human-donors/ENCDO707TUE/	UBERON:0002740	posterior cingulate gyrus	tissue	Homo sapiens											DNA						2020-09-28	ENCODE				1	1_1							/files/ENCFF162AKB/, /files/ENCFF366PMV/	673600181	ENCODE Processing Pipeline	21aee522e211cb896a12c1dd944181d7		https://www.encodeproject.org/files/ENCFF184JSH/@@download/ENCFF184JSH.bigWig
ENCFF203NZP	bigWig	bigWig		read-depth normalized signal	GRCh38	ENCSR224IYD	DNase-seq	/human-donors/ENCDO317XRR/	UBERON:0001896	medulla oblongata	tissue	Homo sapiens											DNA						2015-08-31	ENCODE				2	2_1, 2_2							/files/ENCFF180EJG/, /files/ENCFF211TNV/	801457818	ENCODE Processing Pipeline	f17b24c1512f95982d19acd7c97e99ac		https://www.encodeproject.org/files/ENCFF203NZP/@@download/ENCFF203NZP.bigWig
ENCFF230MPP	bigWig	bigWig		read-depth normalized signal	GRCh38	ENCSR015BGH	DNase-seq	/human-donors/ENCDO317XRR/	UBERON:0001873	caudate nucleus	tissue	Homo sapiens											DNA						2016-05-09	ENCODE				1	1_1, 1_2							/files/ENCFF180EJG/, /files/ENCFF524AWV/	758247214	ENCODE Processing Pipeline	e4f18bc7a15be6236245aa4629041223		https://www.encodeproject.org/files/ENCFF230MPP/@@download/ENCFF230MPP.bigWig
ENCFF239CTO	bigWig	bigWig		read-depth normalized signal	GRCh38	ENCSR382JUJ	DNase-seq	/human-donors/ENCDO240JUB/	UBERON:0002769	superior temporal gyrus	tissue	Homo sapiens											DNA						2016-05-09	ENCODE				1	1_1							/files/ENCFF180EJG/, /files/ENCFF960EWO/	816451049	ENCODE Processing Pipeline	dbcd960b8e317684442e326336f493a7		https://www.encodeproject.org/files/ENCFF239CTO/@@download/ENCFF239CTO.bigWig
ENCFF243QQE	bigWig	bigWig		read-depth normalized signal	GRCh38	ENCSR000EIY	DNase-seq	/human-donors/ENCDO312AAA/	UBERON:0001870	frontal cortex	tissue	Homo sapiens											DNA						2012-08-28	ENCODE		see document		2	2_1							/files/ENCFF635XTF/, /files/ENCFF948TWI/	661635516	ENCODE Processing Pipeline	ad14a23648dc18c5a2f3bd7db9eed24c		https://www.encodeproject.org/files/ENCFF243QQE/@@download/ENCFF243QQE.bigWig
ENCFF243RUA	bigWig	bigWig		read-depth normalized signal	GRCh38	ENCSR590EFT	DNase-seq	/human-donors/ENCDO948PMW/	UBERON:0002740	posterior cingulate gyrus	tissue	Homo sapiens											DNA						2021-01-12	ENCODE				1	1_1							/files/ENCFF162AKB/, /files/ENCFF265UWQ/	687215307	ENCODE Processing Pipeline	d3a1e73afbb16508c18a7d65f8639252		https://www.encodeproject.org/files/ENCFF243RUA/@@download/ENCFF243RUA.bigWig
ENCFF258AWM	bigWig	bigWig		read-depth normalized signal	GRCh38	ENCSR879XUH	DNase-seq	/human-donors/ENCDO250PFZ/	UBERON:0006483	middle frontal area 46	tissue	Homo sapiens											DNA						2021-01-12	ENCODE				1	1_1							/files/ENCFF502IOV/, /files/ENCFF162AKB/	682971173	ENCODE Processing Pipeline	e2332962dab5a44fc42508b9c609cdf5		https://www.encodeproject.org/files/ENCFF258AWM/@@download/ENCFF258AWM.bigWig
ENCFF270GJA	bigWig	bigWig		read-depth normalized signal	GRCh38	ENCSR000EIK	DNase-seq	/human-donors/ENCDO007AAA/	UBERON:0001870	frontal cortex	tissue	Homo sapiens											DNA						2012-08-28	ENCODE		see document		2	2_1							/files/ENCFF635XTF/, /files/ENCFF846MVS/	688696632	ENCODE Processing Pipeline	da2abfb4850d8ae90cc7d457e59a849b		https://www.encodeproject.org/files/ENCFF270GJA/@@download/ENCFF270GJA.bigWig
ENCFF277PYT	bigWig	bigWig		read-depth normalized signal	GRCh38	ENCSR503HIB	DNase-seq	/human-donors/ENCDO240JUB/	UBERON:0002129	cerebellar cortex	tissue	Homo sapiens											DNA						2015-08-31	ENCODE				1	1_1, 1_2							/files/ENCFF180EJG/, /files/ENCFF443RWV/	736647864	ENCODE Processing Pipeline	c15db6b38d67277c4be6a2c75855ab71		https://www.encodeproject.org/files/ENCFF277PYT/@@download/ENCFF277PYT.bigWig
ENCFF283AUC	bigWig	bigWig		read-depth normalized signal	GRCh38	ENCSR943MRO	DNase-seq	/human-donors/ENCDO982NCL/	UBERON:0002740	posterior cingulate gyrus	tissue	Homo sapiens											DNA						2021-01-12	ENCODE				1	1_1							/files/ENCFF797VBO/, /files/ENCFF162AKB/	680911144	ENCODE Processing Pipeline	efc96e8aaeeb6f52f21e32b1a3ceb11d		https://www.encodeproject.org/files/ENCFF283AUC/@@download/ENCFF283AUC.bigWig
ENCFF284PMB	bigWig	bigWig		read-depth normalized signal	GRCh38	ENCSR401UZL	DNase-seq	/human-donors/ENCDO623FPG/	UBERON:0006483	middle frontal area 46	tissue	Homo sapiens											DNA						2020-09-28	ENCODE				1	1_1							/files/ENCFF301WKE/, /files/ENCFF162AKB/	682488662	ENCODE Processing Pipeline	081716dc4c2c4b231a28576280fc8fef		https://www.encodeproject.org/files/ENCFF284PMB/@@download/ENCFF284PMB.bigWig
ENCFF286BFK	bigWig	bigWig		read-depth normalized signal	GRCh38	ENCSR686LOE	DNase-seq	/human-donors/ENCDO707TUE/	UBERON:0006483	middle frontal area 46	tissue	Homo sapiens											DNA						2020-09-28	ENCODE				1	1_1							/files/ENCFF344RYW/, /files/ENCFF162AKB/	673888355	ENCODE Processing Pipeline	ecdbae05efb654522188e7a2d1c47d6d		https://www.encodeproject.org/files/ENCFF286BFK/@@download/ENCFF286BFK.bigWig
ENCFF287RNZ	bigWig	bigWig		read-depth normalized signal	GRCh38	ENCSR195GUK	DNase-seq	/human-donors/ENCDO407UTA/	UBERON:0002740	posterior cingulate gyrus	tissue	Homo sapiens											DNA						2021-01-12	ENCODE				1	1_1							/files/ENCFF498QYR/, /files/ENCFF162AKB/	664165518	ENCODE Processing Pipeline	b657214fc6d846d04eac90ddca057a3f		https://www.encodeproject.org/files/ENCFF287RNZ/@@download/ENCFF287RNZ.bigWig
ENCFF289FQY	bigWig	bigWig		read-depth normalized signal	GRCh38	ENCSR234VLI	DNase-seq	/human-donors/ENCDO203ASI/	UBERON:0002626	head of caudate nucleus	tissue	Homo sapiens											DNA						2021-01-12	ENCODE				1	1_1							/files/ENCFF162AKB/, /files/ENCFF196YDY/	686170017	ENCODE Processing Pipeline	879392202981e92b802b675a10ba7e46		https://www.encodeproject.org/files/ENCFF289FQY/@@download/ENCFF289FQY.bigWig
ENCFF293YDF	bigWig	bigWig		read-depth normalized signal	GRCh38	ENCSR846VGZ	DNase-seq	/human-donors/ENCDO921LXT/	UBERON:0002740	posterior cingulate gyrus	tissue	Homo sapiens											DNA						2021-01-12	ENCODE				1	1_1							/files/ENCFF162AKB/, /files/ENCFF129OBE/	690098349	ENCODE Processing Pipeline	f32c842beae13a7f2ae80828acb2c7e8		https://www.encodeproject.org/files/ENCFF293YDF/@@download/ENCFF293YDF.bigWig
ENCFF295JAT	bigWig	bigWig		read-depth normalized signal	GRCh38	ENCSR924IHU	DNase-seq	/human-donors/ENCDO461DJY/	UBERON:0002740	posterior cingulate gyrus	tissue	Homo sapiens											DNA						2020-09-28	ENCODE				1	1_1							/files/ENCFF162AKB/, /files/ENCFF553KDH/	681358121	ENCODE Processing Pipeline	9a3094da4af585a7a5b63ca06e936918		https://www.encodeproject.org/files/ENCFF295JAT/@@download/ENCFF295JAT.bigWig
ENCFF298BKQ	bigWig	bigWig		read-depth normalized signal	GRCh38	ENCSR239MQN	DNase-seq	/human-donors/ENCDO290OPS/	UBERON:0002626	head of caudate nucleus	tissue	Homo sapiens											DNA						2021-01-11	ENCODE				1	1_1							/files/ENCFF162AKB/, /files/ENCFF265VQM/	659634273	ENCODE Processing Pipeline	e6bb51b1429cb908bf35a4dbc6866480		https://www.encodeproject.org/files/ENCFF298BKQ/@@download/ENCFF298BKQ.bigWig
ENCFF301CMS	bigWig	bigWig		read-depth normalized signal	GRCh38	ENCSR888ZIZ	DNase-seq	/human-donors/ENCDO953KHI/	UBERON:0002626	head of caudate nucleus	tissue	Homo sapiens											DNA						2021-01-11	ENCODE				1	1_1							/files/ENCFF491SNH/, /files/ENCFF162AKB/	702777301	ENCODE Processing Pipeline	4c4e8e890d0248f0be461140c9c86bfa		https://www.encodeproject.org/files/ENCFF301CMS/@@download/ENCFF301CMS.bigWig
ENCFF302EVI	bigWig	bigWig		read-depth normalized signal	GRCh38	ENCSR137FWW	DNase-seq	/human-donors/ENCDO607HHC/	UBERON:0002626	head of caudate nucleus	tissue	Homo sapiens											DNA						2021-01-11	ENCODE				1	1_1							/files/ENCFF033CQE/, /files/ENCFF162AKB/	662350798	ENCODE Processing Pipeline	2f319bf17f168e8107a6ff4e531ec917		https://www.encodeproject.org/files/ENCFF302EVI/@@download/ENCFF302EVI.bigWig
ENCFF332UAH	bigWig	bigWig		read-depth normalized signal	GRCh38	ENCSR932KWJ	DNase-seq	/human-donors/ENCDO934VEN/	EFO:0002101	A172	cell line	Homo sapiens											DNA						2015-08-18	ENCODE				2	2_1							/files/ENCFF180EJG/, /files/ENCFF479STA/	720531308	ENCODE Processing Pipeline	5103582fe86a5dc015de68e8de0465cf		https://www.encodeproject.org/files/ENCFF332UAH/@@download/ENCFF332UAH.bigWig
ENCFF336OBG	bigWig	bigWig		read-depth normalized signal	GRCh38	ENCSR000EJA	DNase-seq	/human-donors/ENCDO000ACT/	EFO:0002782	H54	cell line	Homo sapiens											DNA						2011-04-19	ENCODE		see document		1	1_1, 1_2							/files/ENCFF418HNN/, /files/ENCFF635XTF/	623026732	ENCODE Processing Pipeline	683551ad622d0a60ffa27b7378fe7b61		https://www.encodeproject.org/files/ENCFF336OBG/@@download/ENCFF336OBG.bigWig
ENCFF354GAT	bigWig	bigWig		read-depth normalized signal	GRCh38	ENCSR879EVD	DNase-seq	/human-donors/ENCDO736YJH/	UBERON:0002626	head of caudate nucleus	tissue	Homo sapiens											DNA						2021-01-11	ENCODE				1	1_1							/files/ENCFF448VDI/, /files/ENCFF162AKB/	666768187	ENCODE Processing Pipeline	cd20235af10030b74b6ee5b11b6a4a44		https://www.encodeproject.org/files/ENCFF354GAT/@@download/ENCFF354GAT.bigWig
ENCFF372RPI	bigWig	bigWig		read-depth normalized signal	GRCh38	ENCSR006XFA	DNase-seq	/human-donors/ENCDO165PNJ/	UBERON:0002740	posterior cingulate gyrus	tissue	Homo sapiens											DNA						2021-01-12	ENCODE				1	1_1							/files/ENCFF162AKB/, /files/ENCFF497WHX/	651949719	ENCODE Processing Pipeline	fe5d5da55cc201d637790f6f39ca1f2d		https://www.encodeproject.org/files/ENCFF372RPI/@@download/ENCFF372RPI.bigWig
ENCFF394GBX	bigWig	bigWig		read-depth normalized signal	GRCh38	ENCSR330LFP	DNase-seq	/human-donors/ENCDO290OPS/	UBERON:0002740	posterior cingulate gyrus	tissue	Homo sapiens											DNA						2021-01-11	ENCODE				1	1_1							/files/ENCFF355CPA/, /files/ENCFF162AKB/	697682266	ENCODE Processing Pipeline	b2f8c76ea57910fa283bd9fb2f645132		https://www.encodeproject.org/files/ENCFF394GBX/@@download/ENCFF394GBX.bigWig
ENCFF427FGG	bigWig	bigWig		read-depth normalized signal	GRCh38	ENCSR800MBE	DNase-seq	/human-donors/ENCDO290OPS/	UBERON:0006483	middle frontal area 46	tissue	Homo sapiens											DNA						2021-01-12	ENCODE				1	1_1							/files/ENCFF990EJE/, /files/ENCFF162AKB/	682771578	ENCODE Processing Pipeline	03a318d42a0df5e32b28bbd5ad0a2e74		https://www.encodeproject.org/files/ENCFF427FGG/@@download/ENCFF427FGG.bigWig
ENCFF434ZTO	bigWig	bigWig		read-depth normalized signal	GRCh38	ENCSR558SUT	DNase-seq	/human-donors/ENCDO407UTA/	UBERON:0002626	head of caudate nucleus	tissue	Homo sapiens											DNA						2021-01-11	ENCODE				1	1_1							/files/ENCFF162AKB/, /files/ENCFF884RLT/	655714489	ENCODE Processing Pipeline	d5ebd16c2b28cc97b4c6a66c1a918300		https://www.encodeproject.org/files/ENCFF434ZTO/@@download/ENCFF434ZTO.bigWig
ENCFF436OUJ	bigWig	bigWig		read-depth normalized signal	GRCh38	ENCSR122NRV	DNase-seq	/human-donors/ENCDO236YSH/	UBERON:0002626	head of caudate nucleus	tissue	Homo sapiens											DNA						2021-01-12	ENCODE				1	1_1							/files/ENCFF593VRV/, /files/ENCFF162AKB/	714036950	ENCODE Processing Pipeline	679b22248d68b559fa8d4e5daa9849eb		https://www.encodeproject.org/files/ENCFF436OUJ/@@download/ENCFF436OUJ.bigWig
ENCFF444ESA	bigWig	bigWig		read-depth normalized signal	GRCh38	ENCSR809CEA	DNase-seq	/human-donors/ENCDO337AAA/	EFO:0002184	H4	cell line	Homo sapiens											DNA						2015-08-18	ENCODE				2	2_1							/files/ENCFF180EJG/, /files/ENCFF224DKF/	779360194	ENCODE Processing Pipeline	e75915c36f737519c18d01abe6b0c783		https://www.encodeproject.org/files/ENCFF444ESA/@@download/ENCFF444ESA.bigWig
ENCFF449WDF	bigWig	bigWig		read-depth normalized signal	GRCh38	ENCSR987CQN	DNase-seq	/human-donors/ENCDO669IVL/	UBERON:0002740	posterior cingulate gyrus	tissue	Homo sapiens											DNA						2020-09-28	ENCODE				1	1_1							/files/ENCFF911SRZ/, /files/ENCFF162AKB/	615146849	ENCODE Processing Pipeline	0ee04db7d329783f7733bcd78be913a7		https://www.encodeproject.org/files/ENCFF449WDF/@@download/ENCFF449WDF.bigWig
ENCFF451YPK	bigWig	bigWig		read-depth normalized signal	GRCh38	ENCSR986YWZ	DNase-seq	/human-donors/ENCDO240JUB/	UBERON:0006088	inferior parietal cortex	tissue	Homo sapiens											DNA						2016-05-09	ENCODE				1	1_1							/files/ENCFF180EJG/, /files/ENCFF948ZIC/	752383199	ENCODE Processing Pipeline	1f72b82bff6057496b80ee8eba0f998b		https://www.encodeproject.org/files/ENCFF451YPK/@@download/ENCFF451YPK.bigWig
ENCFF459TMW	bigWig	bigWig		read-depth normalized signal	GRCh38	ENCSR510GRY	DNase-seq	/human-donors/ENCDO592ZWW/	UBERON:0002740	posterior cingulate gyrus	tissue	Homo sapiens											DNA						2021-01-12	ENCODE				1	1_1							/files/ENCFF567DIU/, /files/ENCFF162AKB/	666543146	ENCODE Processing Pipeline	fd6b9fccdc704cf163cfb2053a06e3c6		https://www.encodeproject.org/files/ENCFF459TMW/@@download/ENCFF459TMW.bigWig
ENCFF477CEG	bigWig	bigWig		read-depth normalized signal	GRCh38	ENCSR849WGE	DNase-seq	/human-donors/ENCDO999WDR/	UBERON:0006483	middle frontal area 46	tissue	Homo sapiens											DNA						2021-01-12	ENCODE				1	1_1							/files/ENCFF162AKB/, /files/ENCFF525DQO/	699509890	ENCODE Processing Pipeline	a1040ed5edff2fb6026171c0ce459e79		https://www.encodeproject.org/files/ENCFF477CEG/@@download/ENCFF477CEG.bigWig
ENCFF487QRP	bigWig	bigWig		read-depth normalized signal	GRCh38	ENCSR916MHX	DNase-seq	/human-donors/ENCDO623FPG/	UBERON:0002626	head of caudate nucleus	tissue	Homo sapiens											DNA						2021-01-12	ENCODE				1	1_1							/files/ENCFF533IMD/, /files/ENCFF162AKB/	679821978	ENCODE Processing Pipeline	1c9c46928b059a90f55a97823aed8ea8		https://www.encodeproject.org/files/ENCFF487QRP/@@download/ENCFF487QRP.bigWig
ENCFF497CVA	bigWig	bigWig		read-depth normalized signal	GRCh38	ENCSR490UQP	DNase-seq	/human-donors/ENCDO423GGP/	UBERON:0006483	middle frontal area 46	tissue	Homo sapiens											DNA						2021-01-11	ENCODE				1	1_1							/files/ENCFF162AKB/, /files/ENCFF465WGX/	624686595	ENCODE Processing Pipeline	ca0976d733b4e42c532c1f3cb17461ff		https://www.encodeproject.org/files/ENCFF497CVA/@@download/ENCFF497CVA.bigWig
ENCFF497DIH	bigWig	bigWig		read-depth normalized signal	GRCh38	ENCSR386XPD	DNase-seq	/human-donors/ENCDO377QXX/	UBERON:0006483	middle frontal area 46	tissue	Homo sapiens											DNA						2021-06-30	ENCODE				1	1_1							/files/ENCFF266UVR/, /files/ENCFF588WKD/	655632396	ENCODE Processing Pipeline	77e2ae1589d30e5ccbfbeb89faab126d		https://www.encodeproject.org/files/ENCFF497DIH/@@download/ENCFF497DIH.bigWig
ENCFF498PAW	bigWig	bigWig		read-depth normalized signal	GRCh38	ENCSR805RJA	DNase-seq	/human-donors/ENCDO258GJF/	UBERON:0006483	middle frontal area 46	tissue	Homo sapiens											DNA						2021-08-31	ENCODE				1	1_1							/files/ENCFF120BYB/, /files/ENCFF588WKD/	693626444	ENCODE Processing Pipeline	bda1e4b1a70b1986c653d20d0932354a		https://www.encodeproject.org/files/ENCFF498PAW/@@download/ENCFF498PAW.bigWig
ENCFF505HNJ	bigWig	bigWig		read-depth normalized signal	GRCh38	ENCSR002IHL	DNase-seq	/human-donors/ENCDO161NAR/	UBERON:0002626	head of caudate nucleus	tissue	Homo sapiens											DNA						2021-06-17	ENCODE				1	1_1							/files/ENCFF162AKB/, /files/ENCFF582DHJ/	710866825	ENCODE Processing Pipeline	72c0f2297c15e942a744f3a3c7281dbb		https://www.encodeproject.org/files/ENCFF505HNJ/@@download/ENCFF505HNJ.bigWig
ENCFF514GFX	bigWig	bigWig		read-depth normalized signal	GRCh38	ENCSR770JCP	DNase-seq	/human-donors/ENCDO989QRD/	UBERON:0002740	posterior cingulate gyrus	tissue	Homo sapiens											DNA						2021-01-12	ENCODE				1	1_1							/files/ENCFF852ZQP/, /files/ENCFF162AKB/	669235204	ENCODE Processing Pipeline	584c83bf9ad45864530595f8790f9cb9		https://www.encodeproject.org/files/ENCFF514GFX/@@download/ENCFF514GFX.bigWig
ENCFF520DAO	bigWig	bigWig		read-depth normalized signal	GRCh38	ENCSR598RRF	DNase-seq	/human-donors/ENCDO640RUC/	UBERON:0002626	head of caudate nucleus	tissue	Homo sapiens											DNA						2021-01-11	ENCODE				1	1_1							/files/ENCFF162AKB/, /files/ENCFF187FTX/	741964769	ENCODE Processing Pipeline	0e1d55af02fda30bf745ad4ac634a054		https://www.encodeproject.org/files/ENCFF520DAO/@@download/ENCFF520DAO.bigWig
ENCFF520MAO	bigWig	bigWig		read-depth normalized signal	GRCh38	ENCSR000EIJ	DNase-seq	/human-donors/ENCDO006AAA/	UBERON:0002037	cerebellum	tissue	Homo sapiens											DNA						2012-08-28	ENCODE		see document		1	1_1							/files/ENCFF635XTF/, /files/ENCFF379EFG/	690495653	ENCODE Processing Pipeline	be1636fa231d8be3b2a52e264256faad		https://www.encodeproject.org/files/ENCFF520MAO/@@download/ENCFF520MAO.bigWig
ENCFF520QRU	bigWig	bigWig		read-depth normalized signal	GRCh38	ENCSR200BNM	DNase-seq	/human-donors/ENCDO570AKP/	UBERON:0002626	head of caudate nucleus	tissue	Homo sapiens											DNA						2021-01-12	ENCODE				1	1_1							/files/ENCFF772FON/, /files/ENCFF162AKB/	721566757	ENCODE Processing Pipeline	826c443c94fed6ef8b6cfe1b4013fdf2		https://www.encodeproject.org/files/ENCFF520QRU/@@download/ENCFF520QRU.bigWig
ENCFF549PNN	bigWig	bigWig		read-depth normalized signal	GRCh38	ENCSR635GDW	DNase-seq	/human-donors/ENCDO609ZOG/	UBERON:0002626	head of caudate nucleus	tissue	Homo sapiens											DNA						2021-06-17	ENCODE				1	1_1							/files/ENCFF468EIE/, /files/ENCFF162AKB/	642479600	ENCODE Processing Pipeline	fd5c4824a1dab10e30185161b2fe88d8		https://www.encodeproject.org/files/ENCFF549PNN/@@download/ENCFF549PNN.bigWig
ENCFF566NSN	bigWig	bigWig		read-depth normalized signal	GRCh38	ENCSR742HBK	DNase-seq	/human-donors/ENCDO022VWV/	UBERON:0002626	head of caudate nucleus	tissue	Homo sapiens											DNA						2021-01-12	ENCODE				1	1_1							/files/ENCFF162AKB/, /files/ENCFF609GVC/	745889414	ENCODE Processing Pipeline	bf528a9a7393bff71bacde2335b9be3d		https://www.encodeproject.org/files/ENCFF566NSN/@@download/ENCFF566NSN.bigWig
ENCFF571QPS	bigWig	bigWig		read-depth normalized signal	GRCh38	ENCSR606QDB	DNase-seq	/human-donors/ENCDO407UTA/	UBERON:0006483	middle frontal area 46	tissue	Homo sapiens											DNA						2021-01-12	ENCODE				1	1_1							/files/ENCFF162AKB/, /files/ENCFF727AGR/	703903405	ENCODE Processing Pipeline	bc3543021e4aa8410f5a564b92a5a689		https://www.encodeproject.org/files/ENCFF571QPS/@@download/ENCFF571QPS.bigWig
ENCFF586PFT	bigWig	bigWig		read-depth normalized signal	GRCh38	ENCSR503UFM	DNase-seq	/human-donors/ENCDO628ASW/	UBERON:0002740	posterior cingulate gyrus	tissue	Homo sapiens											DNA						2021-01-12	ENCODE				1	1_1							/files/ENCFF162AKB/, /files/ENCFF223HZW/	679614071	ENCODE Processing Pipeline	de2fc235d5775b9b9a743abac0cce338		https://www.encodeproject.org/files/ENCFF586PFT/@@download/ENCFF586PFT.bigWig
ENCFF604AYM	bigWig	bigWig		read-depth normalized signal	GRCh38	ENCSR518WRP	DNase-seq	/human-donors/ENCDO236YSH/	UBERON:0006483	middle frontal area 46	tissue	Homo sapiens											DNA						2020-09-28	ENCODE				1	1_1							/files/ENCFF162AKB/, /files/ENCFF175CMR/	688935531	ENCODE Processing Pipeline	0bdad78ed39c79742abd0b2c461656e5		https://www.encodeproject.org/files/ENCFF604AYM/@@download/ENCFF604AYM.bigWig
ENCFF614XBI	bigWig	bigWig		read-depth normalized signal	GRCh38	ENCSR493VDS	DNase-seq	/human-donors/ENCDO317XRR/	UBERON:0001874	putamen	tissue	Homo sapiens											DNA						2016-05-09	ENCODE				1	1_1, 1_2							/files/ENCFF892EKU/, /files/ENCFF180EJG/	685515260	ENCODE Processing Pipeline	844764a0b78a65a0fda1f310556e7e7a		https://www.encodeproject.org/files/ENCFF614XBI/@@download/ENCFF614XBI.bigWig
ENCFF634CTV	bigWig	bigWig		read-depth normalized signal	GRCh38	ENCSR688AWP	DNase-seq	/human-donors/ENCDO980GMJ/	UBERON:0002626	head of caudate nucleus	tissue	Homo sapiens											DNA						2021-01-11	ENCODE				1	1_1							/files/ENCFF574BUM/, /files/ENCFF162AKB/	683230678	ENCODE Processing Pipeline	6b9ad52a69606e64be52bd779e02bdb7		https://www.encodeproject.org/files/ENCFF634CTV/@@download/ENCFF634CTV.bigWig
ENCFF636BNY	bigWig	bigWig		read-depth normalized signal	GRCh38	ENCSR645HET	DNase-seq	/human-donors/ENCDO203ASI/	UBERON:0006483	middle frontal area 46	tissue	Homo sapiens											DNA						2020-09-28	ENCODE				1	1_1							/files/ENCFF163PSF/, /files/ENCFF162AKB/	698956865	ENCODE Processing Pipeline	653adcd05873c96806772f4c41ef4e3b		https://www.encodeproject.org/files/ENCFF636BNY/@@download/ENCFF636BNY.bigWig
ENCFF636JMM	bigWig	bigWig		read-depth normalized signal	GRCh38	ENCSR652IZW	DNase-seq	/human-donors/ENCDO218FFZ/	UBERON:0002740	posterior cingulate gyrus	tissue	Homo sapiens											DNA						2021-01-12	ENCODE				1	1_1							/files/ENCFF162AKB/, /files/ENCFF562HKT/	619481964	ENCODE Processing Pipeline	55578194dd9e8bcea523d926084a92aa		https://www.encodeproject.org/files/ENCFF636JMM/@@download/ENCFF636JMM.bigWig
ENCFF648JOD	bigWig	bigWig		read-depth normalized signal	GRCh38	ENCSR682ZZT	DNase-seq	/human-donors/ENCDO394FZZ/	UBERON:0002626	head of caudate nucleus	tissue	Homo sapiens											DNA						2021-01-11	ENCODE				1	1_1							/files/ENCFF162AKB/, /files/ENCFF076BCM/	706049760	ENCODE Processing Pipeline	3b6d1488871726357d183bd7ab524cdb		https://www.encodeproject.org/files/ENCFF648JOD/@@download/ENCFF648JOD.bigWig
ENCFF670TZZ	bigWig	bigWig		read-depth normalized signal	GRCh38	ENCSR822GDF	DNase-seq	/human-donors/ENCDO101GPB/	UBERON:0002740	posterior cingulate gyrus	tissue	Homo sapiens											DNA						2021-09-10	ENCODE				1	1_1							/files/ENCFF162AKB/, /files/ENCFF984AFR/	697838742	ENCODE Processing Pipeline	8777986b2e2b4617d9deaa786ac91774		https://www.encodeproject.org/files/ENCFF670TZZ/@@download/ENCFF670TZZ.bigWig
ENCFF713MFZ	bigWig	bigWig		read-depth normalized signal	GRCh38	ENCSR083HYP	DNase-seq	/human-donors/ENCDO250PFZ/	UBERON:0002740	posterior cingulate gyrus	tissue	Homo sapiens											DNA						2021-01-12	ENCODE				1	1_1							/files/ENCFF655QXW/, /files/ENCFF162AKB/	685217547	ENCODE Processing Pipeline	0aadfbd06f468391f2e243f6edab4431		https://www.encodeproject.org/files/ENCFF713MFZ/@@download/ENCFF713MFZ.bigWig
ENCFF715WQG	bigWig	bigWig		read-depth normalized signal	GRCh38	ENCSR209ECO	DNase-seq	/human-donors/ENCDO218FFZ/	UBERON:0006483	middle frontal area 46	tissue	Homo sapiens											DNA						2021-01-12	ENCODE				1	1_1							/files/ENCFF162AKB/, /files/ENCFF189NCP/	675109841	ENCODE Processing Pipeline	37a15af00079289d853a69c4be3eeccc		https://www.encodeproject.org/files/ENCFF715WQG/@@download/ENCFF715WQG.bigWig
ENCFF722YGX	bigWig	bigWig		read-depth normalized signal	GRCh38	ENCSR829MXU	DNase-seq	/human-donors/ENCDO317XRR/	UBERON:0000988	pons	tissue	Homo sapiens											DNA						2016-05-09	ENCODE				1	1_1, 1_2							/files/ENCFF070ECN/, /files/ENCFF180EJG/	761101064	ENCODE Processing Pipeline	bb034df624f260ae354fc37ce289f16f		https://www.encodeproject.org/files/ENCFF722YGX/@@download/ENCFF722YGX.bigWig
ENCFF733ZHD	bigWig	bigWig		read-depth normalized signal	GRCh38	ENCSR563HBG	DNase-seq	/human-donors/ENCDO218FFZ/	UBERON:0002626	head of caudate nucleus	tissue	Homo sapiens											DNA						2021-01-11	ENCODE				1	1_1							/files/ENCFF162AKB/, /files/ENCFF167ZAJ/	658791798	ENCODE Processing Pipeline	3b0dd9f8cbe30126619b86bb3e55df7f		https://www.encodeproject.org/files/ENCFF733ZHD/@@download/ENCFF733ZHD.bigWig
ENCFF753DPM	bigWig	bigWig		read-depth normalized signal	GRCh38	ENCSR221ROM	DNase-seq	/human-donors/ENCDO101GPB/	UBERON:0006483	middle frontal area 46	tissue	Homo sapiens											DNA						2021-01-12	ENCODE				1	1_1							/files/ENCFF639BBF/, /files/ENCFF162AKB/	650793953	ENCODE Processing Pipeline	205795aca96eafffd1f581fe8b01f2a3		https://www.encodeproject.org/files/ENCFF753DPM/@@download/ENCFF753DPM.bigWig
ENCFF769AFQ	bigWig	bigWig		read-depth normalized signal	GRCh38	ENCSR811OUF	DNase-seq	/human-donors/ENCDO666UNK/	UBERON:0006483	middle frontal area 46	tissue	Homo sapiens											DNA						2020-09-28	ENCODE				1	1_1							/files/ENCFF507QWT/, /files/ENCFF162AKB/	669521474	ENCODE Processing Pipeline	b504efe9f019e1468008a2c9321efa69		https://www.encodeproject.org/files/ENCFF769AFQ/@@download/ENCFF769AFQ.bigWig
ENCFF775TPT	bigWig	bigWig		read-depth normalized signal	GRCh38	ENCSR233DFT	DNase-seq	/human-donors/ENCDO592ZWW/	UBERON:0002626	head of caudate nucleus	tissue	Homo sapiens											DNA						2021-06-17	ENCODE				1	1_1							/files/ENCFF249XTT/, /files/ENCFF162AKB/	697588032	ENCODE Processing Pipeline	db7e15382814887052d66957059849dc		https://www.encodeproject.org/files/ENCFF775TPT/@@download/ENCFF775TPT.bigWig
ENCFF796XMI	bigWig	bigWig		read-depth normalized signal	GRCh38	ENCSR670BGI	DNase-seq	/human-donors/ENCDO006DAA/	UBERON:0006483	middle frontal area 46	tissue	Homo sapiens											DNA						2021-01-12	ENCODE				1	1_1							/files/ENCFF162AKB/, /files/ENCFF329ESC/	659949554	ENCODE Processing Pipeline	c6efbda931f0342b4687fa0c87566cd2		https://www.encodeproject.org/files/ENCFF796XMI/@@download/ENCFF796XMI.bigWig
ENCFF812WBM	bigWig	bigWig		read-depth normalized signal	GRCh38	ENCSR722HJG	DNase-seq	/human-donors/ENCDO165PNJ/	UBERON:0002626	head of caudate nucleus	tissue	Homo sapiens											DNA						2021-01-12	ENCODE				1	1_1							/files/ENCFF162AKB/, /files/ENCFF300DZY/	625992536	ENCODE Processing Pipeline	d55b091fc853ccbaecb4f85da3433886		https://www.encodeproject.org/files/ENCFF812WBM/@@download/ENCFF812WBM.bigWig
ENCFF813UXN	bigWig	bigWig		read-depth normalized signal	GRCh38	ENCSR661AMM	DNase-seq	/human-donors/ENCDO448ZXP/	UBERON:0006483	middle frontal area 46	tissue	Homo sapiens											DNA						2021-01-11	ENCODE				1	1_1							/files/ENCFF162AKB/, /files/ENCFF195KCN/	701127714	ENCODE Processing Pipeline	513473c71a8e59688001f38cc7c58964		https://www.encodeproject.org/files/ENCFF813UXN/@@download/ENCFF813UXN.bigWig
ENCFF823JWZ	bigWig	bigWig		read-depth normalized signal	GRCh38	ENCSR896LMT	DNase-seq	/human-donors/ENCDO006DAA/	UBERON:0002740	posterior cingulate gyrus	tissue	Homo sapiens											DNA						2021-01-12	ENCODE				1	1_1							/files/ENCFF162AKB/, /files/ENCFF242VNV/	688711497	ENCODE Processing Pipeline	ad09b436a266820781fb7e4e549e78bc		https://www.encodeproject.org/files/ENCFF823JWZ/@@download/ENCFF823JWZ.bigWig
ENCFF836SMO	bigWig	bigWig		read-depth normalized signal	GRCh38	ENCSR729TYE	DNase-seq	/human-donors/ENCDO242JQO/	UBERON:0002740	posterior cingulate gyrus	tissue	Homo sapiens											DNA						2021-01-12	ENCODE				1	1_1							/files/ENCFF793FTR/, /files/ENCFF162AKB/	679086165	ENCODE Processing Pipeline	ae4363ef42d3aa304e11c84d0dbdba2e		https://www.encodeproject.org/files/ENCFF836SMO/@@download/ENCFF836SMO.bigWig
ENCFF855MTJ	bigWig	bigWig		read-depth normalized signal	GRCh38	ENCSR637ZLM	DNase-seq	/human-donors/ENCDO250PFZ/	UBERON:0002626	head of caudate nucleus	tissue	Homo sapiens											DNA						2021-06-17	ENCODE				1	1_1							/files/ENCFF162AKB/, /files/ENCFF561NEE/	674331743	ENCODE Processing Pipeline	771c89e7186f9a81632e9fdfa0aaa2fa		https://www.encodeproject.org/files/ENCFF855MTJ/@@download/ENCFF855MTJ.bigWig
ENCFF874WYJ	bigWig	bigWig		read-depth normalized signal	GRCh38	ENCSR571CJM	DNase-seq	/human-donors/ENCDO640RUC/	UBERON:0006483	middle frontal area 46	tissue	Homo sapiens											DNA						2021-01-12	ENCODE				1	1_1							/files/ENCFF162AKB/, /files/ENCFF902LXF/	746219652	ENCODE Processing Pipeline	dbeb79d22e38a35ed0c43bcc51777f24		https://www.encodeproject.org/files/ENCFF874WYJ/@@download/ENCFF874WYJ.bigWig
ENCFF878ZQA	bigWig	bigWig		read-depth normalized signal	GRCh38	ENCSR865CYW	DNase-seq	/human-donors/ENCDO081AHA/	UBERON:0006483	middle frontal area 46	tissue	Homo sapiens											DNA						2021-06-30	ENCODE				1	1_1							/files/ENCFF096RBN/, /files/ENCFF588WKD/	749218106	ENCODE Processing Pipeline	a1e503a05eadcb10ee41838086c25de1		https://www.encodeproject.org/files/ENCFF878ZQA/@@download/ENCFF878ZQA.bigWig
ENCFF900YTP	bigWig	bigWig		read-depth normalized signal	GRCh38	ENCSR059ETS	DNase-seq	/human-donors/ENCDO741DAO/	UBERON:0002740	posterior cingulate gyrus	tissue	Homo sapiens											DNA						2021-08-31	ENCODE				1	1_1							/files/ENCFF162AKB/, /files/ENCFF089JHA/	687165055	ENCODE Processing Pipeline	e596b85a6a8a307df836b95e796bac0e		https://www.encodeproject.org/files/ENCFF900YTP/@@download/ENCFF900YTP.bigWig
ENCFF905SCU	bigWig	bigWig		read-depth normalized signal	GRCh38	ENCSR297WRG	DNase-seq	/human-donors/ENCDO948PMW/	UBERON:0002626	head of caudate nucleus	tissue	Homo sapiens											DNA						2021-06-17	ENCODE				1	1_1							/files/ENCFF162AKB/, /files/ENCFF518BWN/	682901440	ENCODE Processing Pipeline	310acc28b99530ad51ba6d7840becb42		https://www.encodeproject.org/files/ENCFF905SCU/@@download/ENCFF905SCU.bigWig
ENCFF926MIK	bigWig	bigWig		read-depth normalized signal	GRCh38	ENCSR146KFX	DNase-seq	/human-donors/ENCDO336AAA/	CL:0000127	astrocyte	in vitro differentiated cells	Homo sapiens											DNA						2021-02-27	ENCODE				1	1_1							/files/ENCFF162AKB/, /files/ENCFF639ETA/	687239134	ENCODE Processing Pipeline	09abcf859f72347791ef9bfd8399c93c		https://www.encodeproject.org/files/ENCFF926MIK/@@download/ENCFF926MIK.bigWig
ENCFF935KGD	bigWig	bigWig		read-depth normalized signal	GRCh38	ENCSR859CZM	DNase-seq	/human-donors/ENCDO240JUB/	UBERON:0002021	occipital lobe	tissue	Homo sapiens											DNA						2016-05-09	ENCODE				1	1_1							/files/ENCFF436JHH/, /files/ENCFF180EJG/	800702432	ENCODE Processing Pipeline	9afe8b96697a24624438b01c8f73450d		https://www.encodeproject.org/files/ENCFF935KGD/@@download/ENCFF935KGD.bigWig
ENCFF936VRA	bigWig	bigWig		read-depth normalized signal	GRCh38	ENCSR116UQH	DNase-seq	/human-donors/ENCDO707TUE/	UBERON:0002626	head of caudate nucleus	tissue	Homo sapiens											DNA						2020-09-28	ENCODE				1	1_1							/files/ENCFF162AKB/, /files/ENCFF829OIX/	669226261	ENCODE Processing Pipeline	91f3e974a7ce2e18cb951b3a599d3510		https://www.encodeproject.org/files/ENCFF936VRA/@@download/ENCFF936VRA.bigWig
ENCFF938KYR	bigWig	bigWig		read-depth normalized signal	GRCh38	ENCSR706IDL	DNase-seq	/human-donors/ENCDO240JUB/	UBERON:0001891	midbrain	tissue	Homo sapiens											DNA						2015-08-31	ENCODE				2	2_1							/files/ENCFF180EJG/, /files/ENCFF591KQX/	832221899	ENCODE Processing Pipeline	0a6d6e776edd62b39bc5a48bcce18207		https://www.encodeproject.org/files/ENCFF938KYR/@@download/ENCFF938KYR.bigWig
ENCFF940HNG	bigWig	bigWig		read-depth normalized signal	GRCh38	ENCSR881FBS	DNase-seq	/human-donors/ENCDO669IVL/	UBERON:0002626	head of caudate nucleus	tissue	Homo sapiens											DNA						2020-09-28	ENCODE				1	1_1							/files/ENCFF162AKB/, /files/ENCFF837LKK/	657227811	ENCODE Processing Pipeline	17a88a71a3ead721c5749416a1eae7cb		https://www.encodeproject.org/files/ENCFF940HNG/@@download/ENCFF940HNG.bigWig
ENCFF941ZIR	bigWig	bigWig		read-depth normalized signal	GRCh38	ENCSR276MDV	DNase-seq	/human-donors/ENCDO123QRW/	UBERON:0002626	head of caudate nucleus	tissue	Homo sapiens											DNA						2021-01-11	ENCODE				1	1_1							/files/ENCFF595CQR/, /files/ENCFF162AKB/	670426216	ENCODE Processing Pipeline	0213076792e3c9a41e5a86a0f3b3b018		https://www.encodeproject.org/files/ENCFF941ZIR/@@download/ENCFF941ZIR.bigWig
ENCFF956YGO	bigWig	bigWig		read-depth normalized signal	GRCh38	ENCSR318PRQ	DNase-seq	/human-donors/ENCDO317XRR/	UBERON:0002702	middle frontal gyrus	tissue	Homo sapiens											DNA						2015-08-31	ENCODE				2	2_1							/files/ENCFF217KKF/, /files/ENCFF180EJG/	679562455	ENCODE Processing Pipeline	6bef975c9e7c8b29aa4c313afc7457e6		https://www.encodeproject.org/files/ENCFF956YGO/@@download/ENCFF956YGO.bigWig
ENCFF980SJY	bigWig	bigWig		read-depth normalized signal	GRCh38	ENCSR982XOK	DNase-seq	/human-donors/ENCDO570AKP/	UBERON:0006483	middle frontal area 46	tissue	Homo sapiens											DNA						2020-09-28	ENCODE				1	1_1							/files/ENCFF162AKB/, /files/ENCFF158LPS/	651938617	ENCODE Processing Pipeline	fb7ad2dff731b18b7441c1aeb0bbe91c		https://www.encodeproject.org/files/ENCFF980SJY/@@download/ENCFF980SJY.bigWig
[truncated: 8 more columns]

## Sheet: S1B.fetal ENCODE Dnase-seq exp.
File accession	File format	File type	File format type	Output type	File assembly	Experiment accession	Assay	Donor(s)	Biosample term id	Biosample term name	Biosample type	Biosample organism	Biosample treatments	Biosample treatments amount	Biosample treatments duration	Biosample genetic modifications methods	Biosample genetic modifications categories	Biosample genetic modifications targets	Biosample genetic modifications gene targets	Biosample genetic modifications site coordinates	Biosample genetic modifications zygosity	Experiment target	Library made from	Library depleted in	Library extraction method	Library lysis method	Library crosslinking method	Library strand specific	Experiment date released	Project	RBNS protein concentration	Library fragmentation method	Library size range	Biological replicate(s)	Technical replicate(s)	Read length	Mapped read length	Run type	Paired end	Paired with	Index of	Derived from	Size	Lab	md5sum	dbxrefs	File download URL	Genome annotation	Platform
ENCFF712UVC	bigWig	bigWig		read-depth normalized signal	GRCh38	ENCSR595CSH	DNase-seq	/human-donors/ENCDO652XOU/	UBERON:0000955	brain	tissue	Homo sapiens											DNA						2015-08-31	ENCODE				1	1_1							/files/ENCFF180EJG/, /files/ENCFF870TZV/	728485019	ENCODE Processing Pipeline	e1210e8cac5171bd1c3c308a3bed081f		https://www.encodeproject.org/files/ENCFF712UVC/@@download/ENCFF712UVC.bigWig
ENCFF586GWE	bigWig	bigWig		read-depth normalized signal	GRCh38	ENCSR475VQD	DNase-seq	/human-donors/ENCDO300THQ/	UBERON:0000955	brain	tissue	Homo sapiens											DNA						2015-08-31	ENCODE				1	1_1							/files/ENCFF696HNO/, /files/ENCFF180EJG/	737485746	ENCODE Processing Pipeline	6a84cc7a38b0f74799c1cd6b92cdc6f6		https://www.encodeproject.org/files/ENCFF586GWE/@@download/ENCFF586GWE.bigWig
ENCFF019PQI	bigWig	bigWig		read-depth normalized signal	GRCh38	ENCSR572LDG	DNase-seq	/human-donors/ENCDO148CGW/	UBERON:0000955	brain	tissue	Homo sapiens											DNA						2013-07-31	Roadmap				1	1_5							/files/ENCFF251UUB/, /files/ENCFF180EJG/	575549377	ENCODE Processing Pipeline	313493b0c832233b42d9c99650d42f62		https://www.encodeproject.org/files/ENCFF019PQI/@@download/ENCFF019PQI.bigWig
ENCFF161HKZ	bigWig	bigWig		read-depth normalized signal	GRCh38	ENCSR507GFJ	DNase-seq	/human-donors/ENCDO662IIE/	UBERON:0000955	brain	tissue	Homo sapiens											DNA						2018-05-09	ENCODE				1	1_1							/files/ENCFF180EJG/, /files/ENCFF831ETF/	724373245	ENCODE Processing Pipeline	72a5f91902725c650ba5ab81c9bbd8a2		https://www.encodeproject.org/files/ENCFF161HKZ/@@download/ENCFF161HKZ.bigWig
ENCFF109KHT	bigWig	bigWig		read-depth normalized signal	GRCh38	ENCSR309FOO	DNase-seq	/human-donors/ENCDO642MOA/	UBERON:0000955	brain	tissue	Homo sapiens											DNA						2013-07-31	Roadmap				1	1_1							/files/ENCFF436UQZ/, /files/ENCFF180EJG/	535521044	ENCODE Processing Pipeline	82884185142ae5b80e1e7dc34bde1441		https://www.encodeproject.org/files/ENCFF109KHT/@@download/ENCFF109KHT.bigWig
ENCFF798GHR	bigWig	bigWig		read-depth normalized signal	GRCh38	ENCSR420RWU	DNase-seq	/human-donors/ENCDO908MUY/	UBERON:0000955	brain	tissue	Homo sapiens											DNA						2018-05-09	ENCODE				1	1_1							/files/ENCFF255UMI/, /files/ENCFF180EJG/	603017051	ENCODE Processing Pipeline	d3318f376f27138fa114f18b02cc9424		https://www.encodeproject.org/files/ENCFF798GHR/@@download/ENCFF798GHR.bigWig
ENCFF363XWV	bigWig	bigWig		read-depth normalized signal	GRCh38	ENCSR156CLC	DNase-seq	/human-donors/ENCDO370HUJ/	UBERON:0000955	brain	tissue	Homo sapiens											DNA						2013-07-31	Roadmap				1	1_1, 1_2							/files/ENCFF582VOY/, /files/ENCFF180EJG/	581523682	ENCODE Processing Pipeline	48ce09ff29347ada05b11ee50e3845b1		https://www.encodeproject.org/files/ENCFF363XWV/@@download/ENCFF363XWV.bigWig
ENCFF852OBA	bigWig	bigWig		read-depth normalized signal	GRCh38	ENCSR820XRX	DNase-seq	/human-donors/ENCDO863KZW/	UBERON:0000955	brain	tissue	Homo sapiens											DNA						2013-07-31	Roadmap				1	1_2							/files/ENCFF180EJG/, /files/ENCFF975ZSN/	576120701	ENCODE Processing Pipeline	959ab8eaabd56e9e178294c1e7c395ab		https://www.encodeproject.org/files/ENCFF852OBA/@@download/ENCFF852OBA.bigWig
ENCFF062GSU	bigWig	bigWig		read-depth normalized signal	GRCh38	ENCSR187PYY	DNase-seq	/human-donors/ENCDO175TGB/	UBERON:0000955	brain	tissue	Homo sapiens											DNA						2013-07-31	Roadmap				1	1_2							/files/ENCFF926JEK/, /files/ENCFF180EJG/	572301040	ENCODE Processing Pipeline	a7dc58797a48ea1ced86d592690bf3a2		https://www.encodeproject.org/files/ENCFF062GSU/@@download/ENCFF062GSU.bigWig
ENCFF306OZT	bigWig	bigWig		read-depth normalized signal	GRCh38	ENCSR947POC	DNase-seq	/human-donors/ENCDO024JHT/	UBERON:0000955	brain	tissue	Homo sapiens											DNA						2013-07-31	Roadmap				1	1_5							/files/ENCFF756JCY/, /files/ENCFF180EJG/	565859860	ENCODE Processing Pipeline	a11fd8858bac6d1b42120a364427e95f		https://www.encodeproject.org/files/ENCFF306OZT/@@download/ENCFF306OZT.bigWig
ENCFF593ZPC	bigWig	bigWig		read-depth normalized signal	GRCh38	ENCSR649KBB	DNase-seq	/human-donors/ENCDO762SKK/	UBERON:0000955	brain	tissue	Homo sapiens											DNA						2013-07-31	Roadmap				1	1_1, 1_2							/files/ENCFF653IFY/, /files/ENCFF180EJG/	684825848	ENCODE Processing Pipeline	ed33899c01172f343b2d88fc1aea2ff7		https://www.encodeproject.org/files/ENCFF593ZPC/@@download/ENCFF593ZPC.bigWig
ENCFF055RCC	bigWig	bigWig		read-depth normalized signal	GRCh38	ENCSR344FLH	DNase-seq	/human-donors/ENCDO879HSH/	UBERON:0000955	brain	tissue	Homo sapiens											DNA						2013-07-31	Roadmap				1	1_4							/files/ENCFF612HKW/, /files/ENCFF180EJG/	559907514	ENCODE Processing Pipeline	ce4ccbbe28da5ef6966a29b8d87619f0		https://www.encodeproject.org/files/ENCFF055RCC/@@download/ENCFF055RCC.bigWig
ENCFF828DSX	bigWig	bigWig		read-depth normalized signal	GRCh38	ENCSR118WIQ	DNase-seq	/human-donors/ENCDO307OVZ/	UBERON:0000955	brain	tissue	Homo sapiens											DNA						2013-07-31	Roadmap				1	1_2							/files/ENCFF180EJG/, /files/ENCFF802SKX/	574797699	ENCODE Processing Pipeline	e0f223fd360b792ecb1ab074d58e125f		https://www.encodeproject.org/files/ENCFF828DSX/@@download/ENCFF828DSX.bigWig
ENCFF703BCO	bigWig	bigWig		read-depth normalized signal	GRCh38	ENCSR026EOM	DNase-seq	/human-donors/ENCDO316SVQ/	UBERON:0000955	brain	tissue	Homo sapiens											DNA						2013-07-31	Roadmap				1	1_1, 1_2							/files/ENCFF415LAQ/, /files/ENCFF180EJG/	598210160	ENCODE Processing Pipeline	19633eaa3d496f6a7462f0e651f8ec8f		https://www.encodeproject.org/files/ENCFF703BCO/@@download/ENCFF703BCO.bigWig
[truncated: 8 more columns]

## Sheet: S1C. ENCODE PEC Dnase + ChIP
ENCODE Biosample description	File accession	File format	File type	File format type	Output type	File assembly	Experiment accession	Assay	Donor(s)	Biosample term id	Biosample term name	Biosample type	Biosample organism	Biosample treatments	Biosample treatments amount	Biosample treatments duration	Biosample genetic modifications methods	Biosample genetic modifications categories	Biosample genetic modifications targets	Biosample genetic modifications gene targets	Biosample genetic modifications site coordinates	Biosample genetic modifications zygosity	Experiment target	Library made from	Library depleted in	Library extraction method	Library lysis method	Library crosslinking method	Library strand specific	Experiment date released	Project	RBNS protein concentration	Library fragmentation method	Library size range	Biological replicate(s)	Technical replicate(s)	Read length	Mapped read length	Run type	Paired end	Paired with	Index of	Derived from	Size	Lab	md5sum	dbxrefs	File download URL	Genome annotation
Homo sapiens brain tissue male embryo (105 days)	ENCFF798GHR	bigWig	bigWig		read-depth normalized signal	GRCh38	ENCSR420RWU	DNase-seq	/human-donors/ENCDO908MUY/	UBERON:0000955	brain	tissue	Homo sapiens											DNA						2018-05-09	ENCODE				1	1_1							/files/ENCFF255UMI/, /files/ENCFF180EJG/	603017051	ENCODE Processing Pipeline	d3318f376f27138fa114f18b02cc9424		https://www.encodeproject.org/files/ENCFF798GHR/@@download/ENCFF798GHR.bigWig
Homo sapiens brain tissue female embryo (17 weeks)	ENCFF134RIU	bigWig	bigWig		signal p-value	GRCh38	ENCSR997YTW	Histone ChIP-seq	/human-donors/ENCDO030VWZ/, /human-donors/ENCDO981EWY/	UBERON:0000955	brain	tissue	Homo sapiens										H3K27me3-human	DNA						2013-07-31	Roadmap				1, 2	1_1, 2_1							/files/ENCFF058QOC/, /files/ENCFF946QTY/, /files/ENCFF309IWH/, /files/ENCFF151QHQ/	855920583	ENCODE Processing Pipeline	bc096ec18c974a5fb2d6cca3c7427787		https://www.encodeproject.org/files/ENCFF134RIU/@@download/ENCFF134RIU.bigWig
psychENCODE specimenID	libraryID	assay	platform	referenceSet	libraryBatch	libraryPreparationMethod	sequencingBatch	assayTarget	antibody	vendor	catalogNumber	lotNumber	antibodyAmount	antibodyAmountUnits	chromatinAmount	chromatinAmountUnits	isStranded	readStrandOrigin	readLength	runType	totalReads	psychENCODE individualID	individualIdSource	species	reportedGender	sexChromosome	race	ethnicity	genotypeInferredAncestry	familialRelationship	IQ	BMI	primaryDiagnosis	primaryDiagnosisDetail	otherDiagnosis	otherDiagnosisDetail	familyHistory	ageOnset	neuropathDescription	dementia	CDR	Braak	otherMedicalDx	otherMedicalDetail	ageDeath	ageDeathUnits	causeDeath	mannerDeath	postmortemTox
HSB102CBC_H3K27ac		ChIPSeq	HiSeq2000		4			H3K27ac	Abcam 4729						20	ug			75	singleEnd	29944516	HSB102	Sestan	Human	female		White																		23	PCW
[truncated: 10 more columns]

## Sheet: S1D. FANS-sorted ATAC data
Filename	Subject ID	Age	Gender	Brain region (Abbreviation)	Brain region (Name)	Cell type	FirstAuthor…LastAuthor_PMID
29945882_ACC_NeuN+_19y_351.r0.fc.signal.bigwig	351	19	Male	ACC	anterior cingulate cortex	Neuronal (NeuN+)	Fullard…Roussos_29945882
29945882_ACC_NeuN-_19y_351.r0.fc.signal.bigwig	351	19	Male	ACC	anterior cingulate cortex	Non-neuronal (NeuN-)	Fullard…Roussos_29945883
29945882_DSPFC_NeuN+_19y_351.r0.fc.signal.bigwig	351	19	Male	DLPFC	dorsolateral prefrontal cortex	Neuronal (NeuN+)	Fullard…Roussos_29945884
29945882_DSPFC_NeuN-_19y_351.r0.fc.signal.bigwig	351	19	Male	DLPFC	dorsolateral prefrontal cortex	Non-neuronal (NeuN-)	Fullard…Roussos_29945885
29945882_INS_NeuN+_19y_351.r0.fc.signal.bigwig	351	19	Male	INS	insula	Neuronal (NeuN+)	Fullard…Roussos_29945886
29945882_INS_NeuN-_19y_351.r0.fc.signal.bigwig	351	19	Male	INS	insula	Non-neuronal (NeuN-)	Fullard…Roussos_29945887
29945882_ITC_NeuN+_19y_351.r0.fc.signal.bigwig	351	19	Male	ITC	inferior temporal cortex	Neuronal (NeuN+)	Fullard…Roussos_29945888
29945882_ITC_NeuN-_19y_351.r0.fc.signal.bigwig	351	19	Male	ITC	inferior temporal cortex	Non-neuronal (NeuN-)	Fullard…Roussos_29945889
29945882_MDT_NeuN+_19y_351.r0.fc.signal.bigwig	351	19	Male	MDT	mediodorsal thalamus	Neuronal (NeuN+)	Fullard…Roussos_29945890
29945882_MDT_NeuN-_19y_351.r0.fc.signal.bigwig	351	19	Male	MDT	mediodorsal thalamus	Non-neuronal (NeuN-)	Fullard…Roussos_29945891
29945882_MOFC_NeuN+_19y_351.r0.fc.signal.bigwig	351	19	Male	MOFC	medial orbitofrontal cortex	Neuronal (NeuN+)	Fullard…Roussos_29945892
29945882_MOFC_NeuN-_19y_351.r0.fc.signal.bigwig	351	19	Male	MOFC	medial orbitofrontal cortex	Non-neuronal (NeuN-)	Fullard…Roussos_29945893
29945882_PMC_NeuN+_19y_351.r0.fc.signal.bigwig	351	19	Male	PMC	primary motor cortex	Neuronal (NeuN+)	Fullard…Roussos_29945894
29945882_PMC_NeuN-_19y_351.r0.fc.signal.bigwig	351	19	Male	PMC	primary motor cortex	Non-neuronal (NeuN-)	Fullard…Roussos_29945895
29945882_PTM_NeuN+_19y_351.r0.fc.signal.bigwig	351	19	Male	PUT	putamen	Neuronal (NeuN+)	Fullard…Roussos_29945896
29945882_PTM_NeuN-_19y_351.r0.fc.signal.bigwig	351	19	Male	PUT	putamen	Non-neuronal (NeuN-)	Fullard…Roussos_29945897
29945882_PVC_NeuN+_19y_351.r0.fc.signal.bigwig	351	19	Male	PVC	primary visual cortex	Neuronal (NeuN+)	Fullard…Roussos_29945898
29945882_PVC_NeuN-_19y_351.r0.fc.signal.bigwig	351	19	Male	PVC	primary visual cortex	Non-neuronal (NeuN-)	Fullard…Roussos_29945899
29945882_PSTC_NeuN+_19y_351.r0.fc.signal.bigwig	351	19	Male	PSTC	posterior superior temporal cortex	Neuronal (NeuN+)	Fullard…Roussos_29945900
29945882_PSTC_NeuN-_19y_351.r0.fc.signal.bigwig	351	19	Male	PSTC	posterior superior temporal cortex	Non-neuronal (NeuN-)	Fullard…Roussos_29945901
29945882_VLPFC_NeuN+_19y_351.r0.fc.signal.bigwig	351	19	Male	VLPFC	ventrolateral prefrontal cortex	Neuronal (NeuN+)	Fullard…Roussos_29945902
29945882_VLPFC_NeuN-_19y_351.r0.fc.signal.bigwig	351	19	Male	VLPFC	ventrolateral prefrontal cortex	Non-neuronal (NeuN-)	Fullard…Roussos_29945903
29945882_ACC_NeuN+_22y_372.r0.fc.signal.bigwig	372	22	Male	ACC	anterior cingulate cortex	Neuronal (NeuN+)	Fullard…Roussos_29945904
29945882_ACC_NeuN-_22y_372.r0.fc.signal.bigwig	372	22	Male	ACC	anterior cingulate cortex	Non-neuronal (NeuN-)	Fullard…Roussos_29945905
29945882_DSPFC_NeuN+_22y_372.r0.fc.signal.bigwig	372	22	Male	DLPFC	dorsolateral prefrontal cortex	Neuronal (NeuN+)	Fullard…Roussos_29945906
29945882_DSPFC_NeuN-_22y_372.r0.fc.signal.bigwig	372	22	Male	DLPFC	dorsolateral prefrontal cortex	Non-neuronal (NeuN-)	Fullard…Roussos_29945907
29945882_HC_NeuN+_22y_372.r0.fc.signal.bigwig	372	22	Male	HIPP	hippocampus	Neuronal (NeuN+)	Fullard…Roussos_29945908
29945882_HC_NeuN-_22y_372.r0.fc.signal.bigwig	372	22	Male	HIPP	hippocampus	Non-neuronal (NeuN-)	Fullard…Roussos_29945909
29945882_INS_NeuN+_22y_372.r0.fc.signal.bigwig	372	22	Male	INS	insula	Neuronal (NeuN+)	Fullard…Roussos_29945910
29945882_INS_NeuN-_22y_372.r0.fc.signal.bigwig	372	22	Male	INS	insula	Non-neuronal (NeuN-)	Fullard…Roussos_29945911
29945882_ITC_NeuN+_22y_372.r0.fc.signal.bigwig	372	22	Male	ITC	inferior temporal cortex	Neuronal (NeuN+)	Fullard…Roussos_29945912
29945882_ITC_NeuN-_22y_372.r0.fc.signal.bigwig	372	22	Male	ITC	inferior temporal cortex	Non-neuronal (NeuN-)	Fullard…Roussos_29945913
29945882_MDT_NeuN+_22y_372.r0.fc.signal.bigwig	372	22	Male	MDT	mediodorsal thalamus	Neuronal (NeuN+)	Fullard…Roussos_29945914
29945882_MDT_NeuN-_22y_372.r0.fc.signal.bigwig	372	22	Male	MDT	mediodorsal thalamus	Non-neuronal (NeuN-)	Fullard…Roussos_29945915
29945882_NA_NeuN+_22y_372.r0.fc.signal.bigwig	372	22	Male	NAC	nucleus accumbens	Neuronal (NeuN+)	Fullard…Roussos_29945916
29945882_NA_NeuN-_22y_372.r0.fc.signal.bigwig	372	22	Male	NAC	nucleus accumbens	Non-neuronal (NeuN-)	Fullard…Roussos_29945917
29945882_MOFC_NeuN+_22y_372.r0.fc.signal.bigwig	372	22	Male	MOFC	medial orbitofrontal cortex	Neuronal (NeuN+)	Fullard…Roussos_29945918
29945882_MOFC_NeuN-_22y_372.r0.fc.signal.bigwig	372	22	Male	MOFC	medial orbitofrontal cortex	Non-neuronal (NeuN-)	Fullard…Roussos_29945919
29945882_PMC_NeuN-_22y_372.r0.fc.signal.bigwig	372	22	Male	PMC	primary motor cortex	Non-neuronal (NeuN-)	Fullard…Roussos_29945920
29945882_PTM_NeuN+_22y_372.r0.fc.signal.bigwig	372	22	Male	PTM	putamen	Neuronal (NeuN+)	Fullard…Roussos_29945921
29945882_PTM_NeuN-_22y_372.r0.fc.signal.bigwig	372	22	Male	PTM	putamen	Non-neuronal (NeuN-)	Fullard…Roussos_29945922
29945882_PVC_NeuN+_22y_372.r0.fc.signal.bigwig	372	22	Male	PVC	primary visual cortex	Neuronal (NeuN+)	Fullard…Roussos_29945923
29945882_PSTC_NeuN+_22y_372.r0.fc.signal.bigwig	372	22	Male	PSTC	posterior superior temporal cortex	Neuronal (NeuN+)	Fullard…Roussos_29945924
29945882_PSTC_NeuN-_22y_372.r0.fc.signal.bigwig	372	22	Male	PSTC	posterior superior temporal cortex	Non-neuronal (NeuN-)	Fullard…Roussos_29945925
29945882_VLPFC_NeuN+_22y_372.r0.fc.signal.bigwig	372	22	Male	VLPFC	ventrolateral prefrontal cortex	Neuronal (NeuN+)	Fullard…Roussos_29945926
29945882_VLPFC_NeuN-_22y_372.r0.fc.signal.bigwig	372	22	Male	VLPFC	ventrolateral prefrontal cortex	Non-neuronal (NeuN-)	Fullard…Roussos_29945927
29945882_ACC_NeuN+_20y_437.r0.fc.signal.bigwig	437	20	Male	ACC	anterior cingulate cortex	Neuronal (NeuN+)	Fullard…Roussos_29945928
29945882_ACC_NeuN-_20y_437.r0.fc.signal.bigwig	437	20	Male	ACC	anterior cingulate cortex	Non-neuronal (NeuN-)	Fullard…Roussos_29945929
29945882_DSPFC_NeuN+_20y_437.r0.fc.signal.bigwig	437	20	Male	DLPFC	dorsolateral prefrontal cortex	Neuronal (NeuN+)	Fullard…Roussos_29945930
29945882_DSPFC_NeuN-_20y_437.r0.fc.signal.bigwig	437	20	Male	DLPFC	dorsolateral prefrontal cortex	Non-neuronal (NeuN-)	Fullard…Roussos_29945931
29945882_HC_NeuN+_20y_437.r0.fc.signal.bigwig	437	20	Male	HIPP	hippocampus	Neuronal (NeuN+)	Fullard…Roussos_29945932
29945882_HC_NeuN-_20y_437.r0.fc.signal.bigwig	437	20	Male	HIPP	hippocampus	Non-neuronal (NeuN-)	Fullard…Roussos_29945933
29945882_INS_NeuN+_20y_437.r0.fc.signal.bigwig	437	20	Male	INS	insula	Neuronal (NeuN+)	Fullard…Roussos_29945934
29945882_INS_NeuN-_20y_437.r0.fc.signal.bigwig	437	20	Male	INS	insula	Non-neuronal (NeuN-)	Fullard…Roussos_29945935
29945882_ITC_NeuN+_20y_437.r0.fc.signal.bigwig	437	20	Male	ITC	inferior temporal cortex	Neuronal (NeuN+)	Fullard…Roussos_29945936
29945882_ITC_NeuN-_20y_437.r0.fc.signal.bigwig	437	20	Male	ITC	inferior temporal cortex	Non-neuronal (NeuN-)	Fullard…Roussos_29945937
29945882_MOFC_NeuN+_20y_437.r0.fc.signal.bigwig	437	20	Male	MOFC	medial orbitofrontal cortex	Neuronal (NeuN+)	Fullard…Roussos_29945938
29945882_MOFC_NeuN-_20y_437.r0.fc.signal.bigwig	437	20	Male	MOFC	medial orbitofrontal cortex	Non-neuronal (NeuN-)	Fullard…Roussos_29945939
29945882_PMC_NeuN+_20y_437.r0.fc.signal.bigwig	437	20	Male	PMC	primary motor cortex	Neuronal (NeuN+)	Fullard…Roussos_29945940
29945882_PMC_NeuN-_20y_437.r0.fc.signal.bigwig	437	20	Male	PMC	primary motor cortex	Non-neuronal (NeuN-)	Fullard…Roussos_29945941
29945882_PTM_NeuN+_20y_437.r0.fc.signal.bigwig	437	20	Male	PUT	putamen	Neuronal (NeuN+)	Fullard…Roussos_29945942
29945882_PTM_NeuN-_20y_437.r0.fc.signal.bigwig	437	20	Male	PUT	putamen	Non-neuronal (NeuN-)	Fullard…Roussos_29945943
29945882_PVC_NeuN+_20y_437.r0.fc.signal.bigwig	437	20	Male	PVC	primary visual cortex	Neuronal (NeuN+)	Fullard…Roussos_29945944
29945882_PVC_NeuN-_20y_437.r0.fc.signal.bigwig	437	20	Male	PVC	primary visual cortex	Non-neuronal (NeuN-)	Fullard…Roussos_29945945
29945882_PSTC_NeuN+_20y_437.r0.fc.signal.bigwig	437	20	Male	PSTC	posterior superior temporal cortex	Neuronal (NeuN+)	Fullard…Roussos_29945946
29945882_PSTC_NeuN-_20y_437.r0.fc.signal.bigwig	437	20	Male	PSTC	posterior superior temporal cortex	Non-neuronal (NeuN-)	Fullard…Roussos_29945947
29945882_VLPFC_NeuN+_20y_437.r0.fc.signal.bigwig	437	20	Male	VLPFC	ventrolateral prefrontal cortex	Neuronal (NeuN+)	Fullard…Roussos_29945948
29945882_VLPFC_NeuN-_20y_437.r0.fc.signal.bigwig	437	20	Male	VLPFC	ventrolateral prefrontal cortex	Non-neuronal (NeuN-)	Fullard…Roussos_29945949
29945882_ACC_NeuN+_28y_440.r0.fc.signal.bigwig	440	28	Male	ACC	anterior cingulate cortex	Neuronal (NeuN+)	Fullard…Roussos_29945950
29945882_ACC_NeuN-_28y_440.r0.fc.signal.bigwig	440	28	Male	ACC	anterior cingulate cortex	Non-neuronal (NeuN-)	Fullard…Roussos_29945951
29945882_DSPFC_NeuN+_28y_440.r0.fc.signal.bigwig	440	28	Male	DLPFC	dorsolateral prefrontal cortex	Neuronal (NeuN+)	Fullard…Roussos_29945952
29945882_DSPFC_NeuN-_28y_440.r0.fc.signal.bigwig	440	28	Male	DLPFC	dorsolateral prefrontal cortex	Non-neuronal (NeuN-)	Fullard…Roussos_29945953
29945882_INS_NeuN+_28y_440.r0.fc.signal.bigwig	440	28	Male	INS	insula	Neuronal (NeuN+)	Fullard…Roussos_29945954
29945882_INS_NeuN-_28y_440.r0.fc.signal.bigwig	440	28	Male	INS	insula	Non-neuronal (NeuN-)	Fullard…Roussos_29945955
29945882_ITC_NeuN+_28y_440.r0.fc.signal.bigwig	440	28	Male	ITC	inferior temporal cortex	Neuronal (NeuN+)	Fullard…Roussos_29945956
29945882_ITC_NeuN-_28y_440.r0.fc.signal.bigwig	440	28	Male	ITC	inferior temporal cortex	Non-neuronal (NeuN-)	Fullard…Roussos_29945957
29945882_MDT_NeuN-_28y_440.r0.fc.signal.bigwig	440	28	Male	MDT	mediodorsal thalamus	Non-neuronal (NeuN-)	Fullard…Roussos_29945958
29945882_MOFC_NeuN+_28y_440.r0.fc.signal.bigwig	440	28	Male	MOFC	medial orbitofrontal cortex	Neuronal (NeuN+)	Fullard…Roussos_29945959
29945882_MOFC_NeuN-_28y_440.r0.fc.signal.bigwig	440	28	Male	MOFC	medial orbitofrontal cortex	Non-neuronal (NeuN-)	Fullard…Roussos_29945960
29945882_PMC_NeuN+_28y_440.r0.fc.signal.bigwig	440	28	Male	PMC	primary motor cortex	Neuronal (NeuN+)	Fullard…Roussos_29945961
29945882_PMC_NeuN-_28y_440.r0.fc.signal.bigwig	440	28	Male	PMC	primary motor cortex	Non-neuronal (NeuN-)	Fullard…Roussos_29945962
29945882_PTM_NeuN-_28y_440.r0.fc.signal.bigwig	440	28	Male	PTM	putamen	Non-neuronal (NeuN-)	Fullard…Roussos_29945963
29945882_PVC_NeuN+_28y_440.r0.fc.signal.bigwig	440	28	Male	PVC	primary visual cortex	Neuronal (NeuN+)	Fullard…Roussos_29945964
29945882_PVC_NeuN-_28y_440.r0.fc.signal.bigwig	440	28	Male	PVC	primary visual cortex	Non-neuronal (NeuN-)	Fullard…Roussos_29945965
29945882_PSTC_NeuN+_28y_440.r0.fc.signal.bigwig	440	28	Male	PSTC	posterior superior temporal cortex	Neuronal (NeuN+)	Fullard…Roussos_29945966
29945882_PSTC_NeuN-_28y_440.r0.fc.signal.bigwig	440	28	Male	PSTC	posterior superior temporal cortex	Non-neuronal (NeuN-)	Fullard…Roussos_29945967
29945882_VLPFC_NeuN+_28y_440.r0.fc.signal.bigwig	440	28	Male	VLPFC	ventrolateral prefrontal cortex	Neuronal (NeuN+)	Fullard…Roussos_29945968
29945882_VLPFC_NeuN-_28y_440.r0.fc.signal.bigwig	440	28	Male	VLPFC	ventrolateral prefrontal cortex	Non-neuronal (NeuN-)	Fullard…Roussos_29945969
29945882_ACC_NeuN+_22y_446.r0.fc.signal.bigwig	446	22	Female	ACC	anterior cingulate cortex	Neuronal (NeuN+)	Fullard…Roussos_29945970
29945882_ACC_NeuN-_22y_446.r0.fc.signal.bigwig	446	22	Female	ACC	anterior cingulate cortex	Non-neuronal (NeuN-)	Fullard…Roussos_29945971
29945882_DSPFC_NeuN+_22y_446.r0.fc.signal.bigwig	446	22	Female	DLPFC	dorsolateral prefrontal cortex	Neuronal (NeuN+)	Fullard…Roussos_29945972
29945882_DSPFC_NeuN-_22y_446.r0.fc.signal.bigwig	446	22	Female	DLPFC	dorsolateral prefrontal cortex	Non-neuronal (NeuN-)	Fullard…Roussos_29945973
29945882_HC_NeuN+_22y_446.r0.fc.signal.bigwig	446	22	Female	HIPP	hippocampus	Neuronal (NeuN+)	Fullard…Roussos_29945974
29945882_HC_NeuN-_22y_446.r0.fc.signal.bigwig	446	22	Female	HIPP	hippocampus	Non-neuronal (NeuN-)	Fullard…Roussos_29945975
29945882_INS_NeuN+_22y_446.r0.fc.signal.bigwig	446	22	Female	INS	insula	Neuronal (NeuN+)	Fullard…Roussos_29945976
29945882_INS_NeuN-_22y_446.r0.fc.signal.bigwig	446	22	Female	INS	insula	Non-neuronal (NeuN-)	Fullard…Roussos_29945977
29945882_ITC_NeuN+_22y_446.r0.fc.signal.bigwig	446	22	Female	ITC	inferior temporal cortex	Neuronal (NeuN+)	Fullard…Roussos_29945978
29945882_ITC_NeuN-_22y_446.r0.fc.signal.bigwig	446	22	Female	ITC	inferior temporal cortex	Non-neuronal (NeuN-)	Fullard…Roussos_29945979
29945882_MDT_NeuN+_22y_446.r0.fc.signal.bigwig	446	22	Female	MDT	mediodorsal thalamus	Neuronal (NeuN+)	Fullard…Roussos_29945980
29945882_MDT_NeuN-_22y_446.r0.fc.signal.bigwig	446	22	Female	MDT	mediodorsal thalamus	Non-neuronal (NeuN-)	Fullard…Roussos_29945981
29945882_MOFC_NeuN+_22y_446.r0.fc.signal.bigwig	446	22	Female	MOFC	medial orbitofrontal cortex	Neuronal (NeuN+)	Fullard…Roussos_29945982
29945882_MOFC_NeuN-_22y_446.r0.fc.signal.bigwig	446	22	Female	MOFC	medial orbitofrontal cortex	Non-neuronal (NeuN-)	Fullard…Roussos_29945983
29945882_PMC_NeuN+_22y_446.r0.fc.signal.bigwig	446	22	Female	PMC	primary motor cortex	Neuronal (NeuN+)	Fullard…Roussos_29945984
29945882_PMC_NeuN-_22y_446.r0.fc.signal.bigwig	446	22	Female	PMC	primary motor cortex	Non-neuronal (NeuN-)	Fullard…Roussos_29945985
29945882_PTM_NeuN+_22y_446.r0.fc.signal.bigwig	446	22	Female	PTM	putamen	Neuronal (NeuN+)	Fullard…Roussos_29945986
29945882_PTM_NeuN-_22y_446.r0.fc.signal.bigwig	446	22	Female	PTM	putamen	Non-neuronal (NeuN-)	Fullard…Roussos_29945987
29945882_PVC_NeuN+_22y_446.r0.fc.signal.bigwig	446	22	Female	PVC	primary visual cortex	Neuronal (NeuN+)	Fullard…Roussos_29945988
29945882_PVC_NeuN-_22y_446.r0.fc.signal.bigwig	446	22	Female	PVC	primary visual cortex	Non-neuronal (NeuN-)	Fullard…Roussos_29945989
29945882_PSTC_NeuN+_22y_446.r0.fc.signal.bigwig	446	22	Female	STC	posterior superior temporal cortex	Neuronal (NeuN+)	Fullard…Roussos_29945990
29945882_PSTC_NeuN-_22y_446.r0.fc.signal.bigwig	446	22	Female	STC	posterior superior temporal cortex	Non-neuronal (NeuN-)	Fullard…Roussos_29945991
29945882_VLPFC_NeuN+_22y_446.r0.fc.signal.bigwig	446	22	Female	VLPFC	ventrolateral prefrontal cortex	Neuronal (NeuN+)	Fullard…Roussos_29945992
29945882_VLPFC_NeuN-_22y_446.r0.fc.signal.bigwig	446	22	Female	VLPFC	ventrolateral prefrontal cortex	Non-neuronal (NeuN-)	Fullard…Roussos_29945993
28335009_FPPFC_NeuN+_Adult_S1.r0.fc.signal.bigwig	S1	85	Female	FPPFC	Frontopolar prefrontal cortex	Neuronal (NeuN+)	Fullard…Roussos_28335009
28335009_FPPFC_NeuN-_Adult_S1.r0.fc.signal.bigwig	S1	85	Female	FPPFC	Frontopolar prefrontal cortex	Non-neuronal (NeuN-)	Fullard…Roussos_28335010
28335009_FPPFC_NeuN+_Adult_S2.r0.fc.signal.bigwig	S2	64	Male	FPPFC	Frontopolar prefrontal cortex	Neuronal (NeuN+)	Fullard…Roussos_28335011
28335009_FPPFC_NeuN-_Adult_S2.r0.fc.signal.bigwig	S2	64	Male	FPPFC	Frontopolar prefrontal cortex	Non-neuronal (NeuN-)	Fullard…Roussos_28335012
28335009_FPPFC_NeuN+_Adult_S3.r0.fc.signal.bigwig	S3	79	Male	FPPFC	Frontopolar prefrontal cortex	Neuronal (NeuN+)	Fullard…Roussos_28335013
28335009_FPPFC_NeuN-_Adult_S3.r0.fc.signal.bigwig	S3	79	Male	FPPFC	Frontopolar prefrontal cortex	Non-neuronal (NeuN-)	Fullard…Roussos_28335014
28335009_FPPFC_NeuN+_Adult_S4.r0.fc.signal.bigwig	S4	75	Male	FPPFC	Frontopolar prefrontal cortex	Neuronal (NeuN+)	Fullard…Roussos_28335015
28335009_FPPFC_NeuN-_Adult_S4.r0.fc.signal.bigwig	S4	75	Male	FPPFC	Frontopolar prefrontal cortex	Non-neuronal (NeuN-)	Fullard…Roussos_28335016
28335009_FPPFC_NeuN+_Adult_S5.r0.fc.signal.bigwig	S5	90	Female	FPPFC	Frontopolar prefrontal cortex	Neuronal (NeuN+)	Fullard…Roussos_28335017
28335009_FPPFC_NeuN-_Adult_S5.r0.fc.signal.bigwig	S5	90	Female	FPPFC	Frontopolar prefrontal cortex	Non-neuronal (NeuN-)	Fullard…Roussos_28335018
28335009_FPPFC_NeuN+_Adult_S6.r0.fc.signal.bigwig	S6	90	Female	FPPFC	Frontopolar prefrontal cortex	Neuronal (NeuN+)	Fullard…Roussos_28335019
28335009_FPPFC_NeuN-_Adult_S6.r0.fc.signal.bigwig	S6	90	Female	FPPFC	Frontopolar prefrontal cortex	Non-neuronal (NeuN-)	Fullard…Roussos_28335020
28335009_FPPFC_NeuN+_Adult_S7.r0.fc.signal.bigwig	S7	85	Female	FPPFC	Frontopolar prefrontal cortex	Neuronal (NeuN+)	Fullard…Roussos_28335021
28335009_FPPFC_NeuN-_Adult_S7.r0.fc.signal.bigwig	S7	85	Female	FPPFC	Frontopolar prefrontal cortex	Non-neuronal (NeuN-)	Fullard…Roussos_28335022
28335009_FPPFC_NeuN+_Adult_S8.r0.fc.signal.bigwig	S8	93	Male	FPPFC	Frontopolar prefrontal cortex	Neuronal (NeuN+)	Fullard…Roussos_28335023
28335009_FPPFC_NeuN-_Adult_S8.r0.fc.signal.bigwig	S8	93	Male	FPPFC	Frontopolar prefrontal cortex	Non-neuronal (NeuN-)	Fullard…Roussos_28335024

## Sheet: S1E. Marker genes
Human Gene	Cell type	Source
AANAT	Astrocytes	PanglaoDB
ACSBG1	Astrocytes	PanglaoDB
ADAMTS4	Oligodendrocytes	PanglaoDB
ADGRV1	Astrocytes	Lau...Ip (2020) PNAS
ADRB2	Microglia	PanglaoDB
AGT	Astrocytes	PanglaoDB
AIF1	Microglia	Abcam; PanglaoDB
ALDH1A1	Astrocytes	Nagy...Turecki (2020) Nat Neurosci
ALDH1A2	Microglia	PanglaoDB
ALDH1L1	Astrocytes	Abcam; Nagy...Turecki (2020) Nat Neurosci; PanglaoDB
ALDOC	Astrocytes	PanglaoDB
ALDOC	OPCs	PanglaoDB
ANLN	Oligodendrocytes	PanglaoDB
APBB1IP	Microglia	Lake...Zhang (2018) Nature Biotech; PanglaoDB
APOE	Astrocyte	Preissl...Ren (2018) Nature Neuroscience
APOE	Astrocytes	PanglaoDB
AQP4	Astrocytes	Welch...Macosko (2019) Cell; Nagy...Turecki (2020) Nat Neurosci; PanglaoDB
ARRDC2	Oligodendrocytes	PanglaoDB
ARSG	Oligodendrocytes	PanglaoDB
ASCL1	OPCs	PanglaoDB
ASPA	Oligodendrocytes	PanglaoDB
BACE1	Oligodendrocytes	PanglaoDB
BCAS1	Oligodendrocytes	PanglaoDB
BYSL	Astrocytes	PanglaoDB
C1QB	Microglia	Preissl...Ren (2018) Nature Neuroscience; PanglaoDB
C1QL1	OPCs	PanglaoDB
C3	microglia	Lau...Ip (2020) PNAS
C5AR1	Microglia	PanglaoDB
CAMK2A	ExcitatoryNeurons	Lau...Ip (2020) PNAS
CBLN2	ExcitatoryNeurons	Lau...Ip (2020) PNAS
CCL3	Microglia	PanglaoDB
CCL4	Microglia	PanglaoDB
CCR5	Microglia	PanglaoDB
CCR7	Astrocytes	PanglaoDB
CCRL2	Microglia	PanglaoDB
CD180	Microglia	PanglaoDB
CD40	Astrocytes	PanglaoDB
CD40	Microglia	Abcam; PanglaoDB
CD53	Microglia	PanglaoDB
CD68	Microglia	Abcam
CDO1	OPCs	PanglaoDB
CEBPA	Microglia	PanglaoDB
CLDN10	Astrocytes	PanglaoDB
CLDN11	Oligodendrocytes	Abcam; PanglaoDB
CLDN14	Oligodendrocytes	PanglaoDB
CLEC10A	Microglia	PanglaoDB
CLEC3B	Microglia	PanglaoDB
CMTM5	Astrocytes	PanglaoDB
CNP	OPCs	PanglaoDB
CNTF	Oligodendrocytes	PanglaoDB
COLEC12	Microglia	PanglaoDB
CREB5	Oligodendrocytes	PanglaoDB
CSF1R	Microglia	Agarwal...Webber (2020) Nat Commun; PanglaoDB
CSPG4	OPCs	Abcam; PanglaoDB
CSPG5	OPCs	PanglaoDB
CTSS	Microglia	PanglaoDB
CUX2	ExcitatoryNeurons	Velmeshev...Kriegstein (2019) Science
CX3CR1	Microglia	Abcam; Nagy...Turecki (2020) Nat Neurosci; PanglaoDB
CYTH4	Microglia	PanglaoDB
DBNDD2	Oligodendrocytes	PanglaoDB
DDC	Oligodendrocytes	PanglaoDB
DIO2	Astrocytes	PanglaoDB
DLX1	InhibitoryNeurons	PanglaoDB
DLX2	InhibitoryNeurons	Liu...Lim (2016) Genome Biology
DLX5	InhibitoryNeurons	Preissl...Ren (2018) Nature Neuroscience
DOCK8	microglia	Lau...Ip (2020) PNAS
DPY19L1	Oligodendrocytes	PanglaoDB
DUSP15	Oligodendrocytes	PanglaoDB
EFNB3	Oligodendrocytes	PanglaoDB
EGR1	Microglia	PanglaoDB
ELOVL7	Oligodendrocytes	PanglaoDB
EML1	Oligodendrocytes	PanglaoDB
ENPP2	Oligodendrocytes	PanglaoDB
ENPP6	Oligodendrocytes	PanglaoDB
ENTPD1	Microglia	PanglaoDB
ENTPD2	Astrocytes	PanglaoDB
EPHB1	Oligodendrocytes	PanglaoDB
EPN2	OPCs	PanglaoDB
ERMN	Oligodendrocytes	PanglaoDB
ETS1	Astrocytes	PanglaoDB
ETV5	OPCs	PanglaoDB
F5	Microglia	Abcam
FA2H	Oligodendrocytes	PanglaoDB
FABP7	Astrocytes	PanglaoDB
FASN	Oligodendrocytes	PanglaoDB
FGFR2	Oligodendrocytes	PanglaoDB
FGFR3	Astrocytes	PanglaoDB
FOS	Microglia	PanglaoDB
FYN	OPCs	PanglaoDB
FZD2	Astrocytes	PanglaoDB
GABRA1	InhibitoryNeurons	Agarwal...Webber (2020) Nat Commun
GABRB2	InhibitoryNeurons	Agarwal...Webber (2020) Nat Commun
GAD1	InhibitoryNeurons	Preissl...Ren (2018) Nature Neuroscience; Lake...Zhang (2018) Nature Biotech; Liu...Lim (2016) Genome Biology; Agarwal...Webber (2020) Nat Commun; Abcam; Abcam; Lau...Ip (2020) PNAS; Nagy...Turecki (2020) Nat Neurosci; PanglaoDB
GAD2	InhibitoryNeurons	Agarwal...Webber (2020) Nat Commun; Abcam; Nagy...Turecki (2020) Nat Neurosci; PanglaoDB
GALC	Oligodendrocytes	PanglaoDB
GAMT	Oligodendrocytes	PanglaoDB
GFAP	Astrocytes	Agarwal...Webber (2020) Nat Commun; Abcam; Nagy...Turecki (2020) Nat Neurosci; PanglaoDB
GJA1	Astrocytes	Nagy...Turecki (2020) Nat Neurosci; PanglaoDB
GJB1	Oligodendrocytes	PanglaoDB
GJB6	Astrocytes	PanglaoDB
GJC2	Oligodendrocytes	PanglaoDB
GJC3	Oligodendrocytes	PanglaoDB
GLUL	Astrocytes	Abcam; Nagy...Turecki (2020) Nat Neurosci
GPC5	Astrocytes	Lau...Ip (2020) PNAS
GPR17	OPCs	PanglaoDB
GPR183	Microglia	PanglaoDB
GPR34	Microglia	PanglaoDB
GPR37	Oligodendrocytes	PanglaoDB
GPR37L1	Astrocytes	PanglaoDB
GPR37L1	OPCs	PanglaoDB
GPR62	Oligodendrocytes	PanglaoDB
GRIN1	ExcitatoryNeurons	Abcam
GRIN2B	ExcitatoryNeurons	Abcam
GSTA4	Astrocytes	PanglaoDB
HAPLN2	Oligodendrocytes	PanglaoDB
HDAC11	Oligodendrocytes	PanglaoDB
HEPACAM	Oligodendrocytes	PanglaoDB
HMG20A	Astrocytes	PanglaoDB
HPGDS	Microglia	PanglaoDB
HSPA2	Astrocytes	PanglaoDB
HSPB6	Astrocytes	PanglaoDB
HTRA1	Astrocytes	PanglaoDB
IL23A	Astrocytes	PanglaoDB
IL33	Oligodendrocytes	PanglaoDB
ITGAM	Microglia	Abcam; PanglaoDB
ITGAX	Microglia	PanglaoDB
ITGB4	Oligodendrocytes	PanglaoDB
ITGB5	Microglia	PanglaoDB
ITIH3	Astrocytes	PanglaoDB
ITPR2	Oligodendrocytes	PanglaoDB
KCNIP3	OPCs	PanglaoDB
KIF13B	Oligodendrocytes	PanglaoDB
KIF6	Oligodendrocytes	PanglaoDB
KLHL2	Oligodendrocytes	PanglaoDB
KLK6	Oligodendrocytes	PanglaoDB
LAD1	OPCs	PanglaoDB
LAG3	Microglia	PanglaoDB
LCAT	Astrocytes	PanglaoDB
LCN2	Astrocytes	PanglaoDB
LDB2	ExcitatoryNeurons	Lau...Ip (2020) PNAS
LGALS1	Oligodendrocytes	Agarwal...Webber (2020) Nat Commun
LHFPL3	InhibitoryNeurons	Lau...Ip (2020) PNAS
LHFPL3	OPCs	PanglaoDB
LPCAT2	Microglia	PanglaoDB
LRMDA	microglia	Lau...Ip (2020) PNAS
LTC4S	Microglia	PanglaoDB
LUZP2	Astrocytes	PanglaoDB
MAFB	Microglia	PanglaoDB
MAG	Oligodendrocytes	Nagy...Turecki (2020) Nat Neurosci; PanglaoDB
MATN4	OPCs	PanglaoDB
MBP	Oligodendrocytes	Abcam; Nagy...Turecki (2020) Nat Neurosci; PanglaoDB
MEIS2	ExcitatoryNeurons	PanglaoDB
MERTK	Microglia	PanglaoDB
MOBP	Oligodendrocytes	Lake...Zhang (2018) Nature Biotech; Welch...Macosko (2019) Cell; Agarwal...Webber (2020) Nat Commun; Nagy...Turecki (2020) Nat Neurosci
MOG	Oligodendrocytes	Preissl...Ren (2018) Nature Neuroscience; Agarwal...Webber (2020) Nat Commun; Abcam; Nagy...Turecki (2020) Nat Neurosci; PanglaoDB
MRC1	Microglia	Nagy...Turecki (2020) Nat Neurosci
MYBPC1	InhibitoryNeurons	PanglaoDB
MYO1D	Oligodendrocytes	PanglaoDB
MYRF	Oligodendrocytes	PanglaoDB
NDRG2	Astrocytes	Nagy...Turecki (2020) Nat Neurosci
NEU4	OPCs	PanglaoDB
NEUROD6	ExcitatoryNeurons	Preissl...Ren (2018) Nature Neuroscience
NFATC3	Astrocytes	PanglaoDB
NFE2L3	Oligodendrocytes	PanglaoDB
NINJ2	Oligodendrocytes	PanglaoDB
NIPAL4	Oligodendrocytes	PanglaoDB
NKAIN4	Astrocytes	PanglaoDB
NKX6-2	OPCs	PanglaoDB
NKX6-2	Oligodendrocytes	PanglaoDB
NNAT	OPCs	PanglaoDB
NPC1	Oligodendrocytes	PanglaoDB
NTSR2	Astrocytes	PanglaoDB
OLFML3	Microglia	PanglaoDB
OLIG1	OPCs	Welch...Macosko (2019) Cell; Nagy...Turecki (2020) Nat Neurosci; PanglaoDB
OLIG1	Oligodendrocytes	Abcam; PanglaoDB
OLIG2	OPCs	Nagy...Turecki (2020) Nat Neurosci; PanglaoDB
OLIG2	Oligodendrocytes	Abcam; PanglaoDB
OLIG3	Oligodendrocytes	Abcam; PanglaoDB
OMG	Oligodendrocytes	PanglaoDB
OPALIN	Oligodendrocytes	PanglaoDB
P2RX7	Microglia	PanglaoDB
P2RY12	Microglia	Welch...Macosko (2019) Cell; PanglaoDB
P2RY13	Microglia	PanglaoDB
P2RY6	Microglia	PanglaoDB
PALM2	Oligodendrocytes	Agarwal...Webber (2020) Nat Commun
PARM1	InhibitoryNeurons	PanglaoDB
PAX2	InhibitoryNeurons	PanglaoDB
PCDH15	InhibitoryNeurons	Lau...Ip (2020) PNAS
PCDH15	OPCs	Lake...Zhang (2018) Nature Biotech; Nagy...Turecki (2020) Nat Neurosci; PanglaoDB
PDE8A	Oligodendrocytes	PanglaoDB
PDGFRA	OPCs	Abcam; Nagy...Turecki (2020) Nat Neurosci; PanglaoDB
PEX5L	Oligodendrocytes	PanglaoDB
PF4	Microglia	PanglaoDB
PLA2G7	Astrocytes	PanglaoDB
PLEKHH1	Oligodendrocytes	PanglaoDB
PLLP	Oligodendrocytes	PanglaoDB
PLP1	Oligodendrocytes	Lau...Ip (2020) PNAS; Nagy...Turecki (2020) Nat Neurosci; PanglaoDB
PLXNB1	Astrocytes	PanglaoDB
PNPLA2	Oligodendrocytes	PanglaoDB
POU3F1	Oligodendrocytes	PanglaoDB
PPM1G	Oligodendrocytes	Agarwal...Webber (2020) Nat Commun
PRKCZ	Oligodendrocytes	PanglaoDB
PTGDS	OPCs	Nagy...Turecki (2020) Nat Neurosci
PTGDS	Oligodendrocytes	PanglaoDB
PTGS1	Microglia	PanglaoDB
PTPRC	Microglia	Abcam
PVALB	InhibitoryNeurons	PanglaoDB
RBFOX3	ExcitatoryNeurons	Velmeshev...Kriegstein (2019) Science
RLBP1	Astrocytes	PanglaoDB
RORB	ExcitatoryNeurons	Velmeshev...Kriegstein (2019) Science
RYR3	Astrocytes	Lau...Ip (2020) PNAS
S100A8	Astrocytes	PanglaoDB
S100A8	Microglia	PanglaoDB
S100A9	Microglia	PanglaoDB
S100B	Astrocytes	Abcam; PanglaoDB
S1PR1	Astrocytes	PanglaoDB
S1PR5	Oligodendrocytes	PanglaoDB
SALL1	Microglia	PanglaoDB
SATB2	ExcitatoryNeurons	Lake...Zhang (2018) Nature Biotech; Nagy...Turecki (2020) Nat Neurosci; Velmeshev...Kriegstein (2019) Science
SEC14L5	Oligodendrocytes	PanglaoDB
SEMA3C	InhibitoryNeurons	PanglaoDB
SEMA4D	Oligodendrocytes	PanglaoDB
SGK2	Oligodendrocytes	PanglaoDB
SGK3	Oligodendrocytes	PanglaoDB
SKI	Microglia	PanglaoDB
SLC16A2	Astrocytes	PanglaoDB
SLC17A6	ExcitatoryNeurons	Abcam; Nagy...Turecki (2020) Nat Neurosci; PanglaoDB
SLC17A7	ExcitatoryNeurons	Lake...Zhang (2018) Nature Biotech; Abcam; Nagy...Turecki (2020) Nat Neurosci; PanglaoDB
SLC17A8	ExcitatoryNeurons	PanglaoDB
SLC1A1	ExcitatoryNeurons	PanglaoDB
SLC1A2	Astrocytes	Lake...Zhang (2018) Nature Biotech; Abcam; PanglaoDB
SLC1A2	ExcitatoryNeurons	PanglaoDB
SLC1A3	Astrocytes	Abcam; PanglaoDB
SLC1A6	Astrocytes	PanglaoDB
SLC1A6	ExcitatoryNeurons	PanglaoDB
SLC25A19	Oligodendrocytes	PanglaoDB
SLC25A28	Astrocytes	PanglaoDB
SLC25A29	Oligodendrocytes	PanglaoDB
SLC25A38	Oligodendrocytes	PanglaoDB
SLC25A46	Astrocytes	PanglaoDB
SLC25A47	OPCs	PanglaoDB
SLC2A5	Microglia	PanglaoDB
SLC32A1	InhibitoryNeurons	Nagy...Turecki (2020) Nat Neurosci; PanglaoDB
SLC39A12	Astrocytes	PanglaoDB
SLC4A4	Astrocytes	Lake...Zhang (2018) Nature Biotech; PanglaoDB
SLC6A1	InhibitoryNeurons	Abcam; PanglaoDB
SLC6A11	Astrocytes	PanglaoDB
SLC7A10	Astrocytes	PanglaoDB
SLCO2B1	Microglia	PanglaoDB
SLIT1	Astrocytes	PanglaoDB
SNPH	Astrocytes	PanglaoDB
SOCS3	Astrocytes	PanglaoDB
SOX10	OPCs	PanglaoDB
SOX10	Oligodendrocytes	Abcam; PanglaoDB
SOX8	Oligodendrocytes	PanglaoDB
SOX9	Astrocytes	Nagy...Turecki (2020) Nat Neurosci; PanglaoDB
SPHK1	Microglia	PanglaoDB
SPI1	Microglia	Nagy...Turecki (2020) Nat Neurosci
SRR	Astrocytes	PanglaoDB
SST	InhibitoryNeurons	PanglaoDB
ST18	Oligodendrocytes	Lau...Ip (2020) PNAS; PanglaoDB
SYNE1	Astrocytes	PanglaoDB
SYNM	Astrocytes	PanglaoDB
SYT1	ExcitatoryNeurons	Velmeshev...Kriegstein (2019) Science
TCIRG1	Microglia	PanglaoDB
TEAD1	Astrocytes	PanglaoDB
TF	Oligodendrocytes	PanglaoDB
TGFBR1	Microglia	PanglaoDB
TLE4	ExcitatoryNeurons	Velmeshev...Kriegstein (2019) Science
TMEM100	OPCs	PanglaoDB
TMEM119	Microglia	Abcam; Nagy...Turecki (2020) Nat Neurosci; PanglaoDB
TMEM125	Oligodendrocytes	PanglaoDB
TMEM163	Oligodendrocytes	PanglaoDB
TMEM63A	Oligodendrocytes	PanglaoDB
TMEM88B	Oligodendrocytes	PanglaoDB
TNFAIP8L3	InhibitoryNeurons	PanglaoDB
TNR	OPCs	PanglaoDB
TREM2	Microglia	PanglaoDB
TRIL	Astrocytes	PanglaoDB
TSPAN15	Oligodendrocytes	PanglaoDB
TYRO3	Oligodendrocytes	PanglaoDB
UCP2	Microglia	PanglaoDB
VAV1	Microglia	PanglaoDB
VCAN	OPCs	Agarwal...Webber (2020) Nat Commun; PanglaoDB
VIM	Astrocytes	Nagy...Turecki (2020) Nat Neurosci; PanglaoDB
VIP	InhibitoryNeurons	PanglaoDB
VLDLR	Oligodendrocytes	PanglaoDB
WNT3	Astrocytes	PanglaoDB
ZDHHC9	Oligodendrocytes	PanglaoDB

## Sheet: S1F. Single-cell ATAC data
Cell type	Study	Brain/Non-brain	Adult/Fetal
Astrocytes	Corces…Montine_PMID-33106633	Brain	Adult
Excitatory Neurons	Corces…Montine_PMID-33106634	Brain	Adult
Inhibitory Neurons	Corces…Montine_PMID-33106635	Brain	Adult
Microglia	Corces…Montine_PMID-33106636	Brain	Adult
Nigral Neurons	Corces…Montine_PMID-33106637	Brain	Adult
Oligodendrocytes	Corces…Montine_PMID-33106638	Brain	Adult
OPCs	Corces…Montine_PMID-33106639	Brain	Adult
Astrocytes	Morabito…Swarup_PMID-34239132	Brain	Adult
Excitatory Neurons	Morabito…Swarup_PMID-34239133	Brain	Adult
Inhibitory Neurons	Morabito…Swarup_PMID-34239134	Brain	Adult
Microglia	Morabito…Swarup_PMID-34239135	Brain	Adult
Oligodendrocytes	Morabito…Swarup_PMID-34239136	Brain	Adult
OPCs	Morabito…Swarup_PMID-34239137	Brain	Adult
cerebellum_astrocytes	Domke…Shendure_PMID-33184180	Brain	Fetal
cerebellum_granule_neurons	Domke…Shendure_PMID-33184181	Brain	Fetal
cerebellum_inhibitory_interneurons_unsure	Domke…Shendure_PMID-33184182	Brain	Fetal
cerebellum_purkinje_neurons	Domke…Shendure_PMID-33184183	Brain	Fetal
cerebrum_astrocytes	Domke…Shendure_PMID-33184184	Brain	Fetal
cerebrum_astrocytes-oligodendrocytes	Domke…Shendure_PMID-33184185	Brain	Fetal
cerebrum_cerebrum_unknown.3	Domke…Shendure_PMID-33184186	Brain	Fetal
cerebrum_excitatory_neurons	Domke…Shendure_PMID-33184187	Brain	Fetal
cerebrum_inhibitory_neurons	Domke…Shendure_PMID-33184188	Brain	Fetal
cerebrum_limbic_system_neurons	Domke…Shendure_PMID-33184189	Brain	Fetal
cerebrum_skor2_npsr1_positive_cells	Domke…Shendure_PMID-33184190	Brain	Fetal
cerebrum_vascular_endothelial_cells	Domke…Shendure_PMID-33184191	Brain	Fetal
adrenal_adrenocortical_cells	Domke…Shendure_PMID-33184192	Non-brain	Fetal
adrenal_chromaffin_cells	Domke…Shendure_PMID-33184193	Non-brain	Fetal
adrenal_erythroblasts	Domke…Shendure_PMID-33184194	Non-brain	Fetal
adrenal_megakaryocytes_unsure	Domke…Shendure_PMID-33184195	Non-brain	Fetal
adrenal_myeloid_cells	Domke…Shendure_PMID-33184196	Non-brain	Fetal
adrenal_schwann_cells	Domke…Shendure_PMID-33184197	Non-brain	Fetal
adrenal_stromal_cells	Domke…Shendure_PMID-33184198	Non-brain	Fetal
adrenal_sympathoblasts	Domke…Shendure_PMID-33184199	Non-brain	Fetal
eye_eye_unknown.6	Domke…Shendure_PMID-33184200	Non-brain	Fetal
eye_ganglion_cells	Domke…Shendure_PMID-33184201	Non-brain	Fetal
eye_horizontal_cells-amacrine_cells_unsure	Domke…Shendure_PMID-33184202	Non-brain	Fetal
eye_photoreceptor_cells	Domke…Shendure_PMID-33184203	Non-brain	Fetal
eye_retinal_pigment_cells	Domke…Shendure_PMID-33184204	Non-brain	Fetal
eye_retinal_progenitors_and_muller_glia	Domke…Shendure_PMID-33184205	Non-brain	Fetal
eye_stromal_cells_unsure	Domke…Shendure_PMID-33184206	Non-brain	Fetal
eye_vascular_endothelial_cells_unsure	Domke…Shendure_PMID-33184207	Non-brain	Fetal
heart_cardiomyocytes	Domke…Shendure_PMID-33184208	Non-brain	Fetal
heart_cardiomyocytes-vascular_endothelial_cells	Domke…Shendure_PMID-33184209	Non-brain	Fetal
heart_elf3_agbl2_positive_cells_unsure	Domke…Shendure_PMID-33184210	Non-brain	Fetal
heart_endocardial_cells	Domke…Shendure_PMID-33184211	Non-brain	Fetal
heart_erythroblasts	Domke…Shendure_PMID-33184212	Non-brain	Fetal
heart_heart_unknown.10	Domke…Shendure_PMID-33184213	Non-brain	Fetal
heart_lymphatic_endothelial_cells	Domke…Shendure_PMID-33184214	Non-brain	Fetal
heart_lymphoid_cells	Domke…Shendure_PMID-33184215	Non-brain	Fetal
heart_myeloid_cells	Domke…Shendure_PMID-33184216	Non-brain	Fetal
heart_schwann_cells	Domke…Shendure_PMID-33184217	Non-brain	Fetal
heart_smooth_muscle_cells	Domke…Shendure_PMID-33184218	Non-brain	Fetal
heart_stromal_cells	Domke…Shendure_PMID-33184219	Non-brain	Fetal
heart_vascular_endothelial_cells	Domke…Shendure_PMID-33184220	Non-brain	Fetal
intestine_chromaffin_cells	Domke…Shendure_PMID-33184221	Non-brain	Fetal
intestine_ens_glia	Domke…Shendure_PMID-33184222	Non-brain	Fetal
intestine_ens_neurons	Domke…Shendure_PMID-33184223	Non-brain	Fetal
intestine_intestinal_epithelial_cells	Domke…Shendure_PMID-33184224	Non-brain	Fetal
intestine_intestine_unknown.4	Domke…Shendure_PMID-33184225	Non-brain	Fetal
intestine_intestine_unknown.8	Domke…Shendure_PMID-33184226	Non-brain	Fetal
intestine_lymphatic_endothelial_cells	Domke…Shendure_PMID-33184227	Non-brain	Fetal
intestine_lymphoid_cells	Domke…Shendure_PMID-33184228	Non-brain	Fetal
intestine_mesothelial_cells	Domke…Shendure_PMID-33184229	Non-brain	Fetal
intestine_myeloid_cells	Domke…Shendure_PMID-33184230	Non-brain	Fetal
intestine_smooth_muscle_cells	Domke…Shendure_PMID-33184231	Non-brain	Fetal
intestine_stromal_cells	Domke…Shendure_PMID-33184232	Non-brain	Fetal
intestine_vascular_endothelial_cells	Domke…Shendure_PMID-33184233	Non-brain	Fetal
kidney_kidney_unknown.14	Domke…Shendure_PMID-33184234	Non-brain	Fetal
kidney_kidney_unknown.7	Domke…Shendure_PMID-33184235	Non-brain	Fetal
kidney_mesangial_cells	Domke…Shendure_PMID-33184236	Non-brain	Fetal
kidney_mesangial_cells_unsure	Domke…Shendure_PMID-33184237	Non-brain	Fetal
kidney_metanephric_cells	Domke…Shendure_PMID-33184238	Non-brain	Fetal
kidney_myeloid_cells	Domke…Shendure_PMID-33184239	Non-brain	Fetal
kidney_stromal_cells_unsure	Domke…Shendure_PMID-33184240	Non-brain	Fetal
kidney_ureteric_bud_cells	Domke…Shendure_PMID-33184241	Non-brain	Fetal
kidney_vascular_endothelial_cells	Domke…Shendure_PMID-33184242	Non-brain	Fetal
liver_erythroblasts	Domke…Shendure_PMID-33184243	Non-brain	Fetal
liver_hematopoietic_stem_cells	Domke…Shendure_PMID-33184244	Non-brain	Fetal
liver_hepatoblasts	Domke…Shendure_PMID-33184245	Non-brain	Fetal
liver_lymphoid_cells	Domke…Shendure_PMID-33184246	Non-brain	Fetal
liver_megakaryocytes	Domke…Shendure_PMID-33184247	Non-brain	Fetal
liver_myeloid_cells	Domke…Shendure_PMID-33184248	Non-brain	Fetal
liver_stellate_cells	Domke…Shendure_PMID-33184249	Non-brain	Fetal
liver_vascular_endothelial_cells	Domke…Shendure_PMID-33184250	Non-brain	Fetal
lung_bronchiolar_and_alveolar_epithelial_cells	Domke…Shendure_PMID-33184251	Non-brain	Fetal
lung_ciliated_epithelial_cells	Domke…Shendure_PMID-33184252	Non-brain	Fetal
lung_lymphatic_endothelial_cells	Domke…Shendure_PMID-33184253	Non-brain	Fetal
lung_lymphoid_cells	Domke…Shendure_PMID-33184254	Non-brain	Fetal
lung_megakaryocytes	Domke…Shendure_PMID-33184255	Non-brain	Fetal
lung_myeloid_cells	Domke…Shendure_PMID-33184256	Non-brain	Fetal
lung_neuroendocrine_cells	Domke…Shendure_PMID-33184257	Non-brain	Fetal
lung_stromal_cells	Domke…Shendure_PMID-33184258	Non-brain	Fetal
lung_vascular_endothelial_cells	Domke…Shendure_PMID-33184259	Non-brain	Fetal
muscle_lymphoid_and_myeloid_cells	Domke…Shendure_PMID-33184260	Non-brain	Fetal
muscle_muscle_unknown.7	Domke…Shendure_PMID-33184261	Non-brain	Fetal
muscle_satellite_cells	Domke…Shendure_PMID-33184262	Non-brain	Fetal
muscle_schwann_cells	Domke…Shendure_PMID-33184263	Non-brain	Fetal
muscle_skeletal_muscle_cells	Domke…Shendure_PMID-33184264	Non-brain	Fetal
muscle_skeletal_muscle_cells_unsure	Domke…Shendure_PMID-33184265	Non-brain	Fetal
muscle_smooth_muscle_cells	Domke…Shendure_PMID-33184266	Non-brain	Fetal
muscle_stromal_cells	Domke…Shendure_PMID-33184267	Non-brain	Fetal
muscle_stromal_cells_unsure	Domke…Shendure_PMID-33184268	Non-brain	Fetal
muscle_vascular_endothelial_cells	Domke…Shendure_PMID-33184269	Non-brain	Fetal
pancreas_acinar_cells	Domke…Shendure_PMID-33184270	Non-brain	Fetal
pancreas_ductal_cells	Domke…Shendure_PMID-33184271	Non-brain	Fetal
pancreas_islet_endocrine_cells	Domke…Shendure_PMID-33184272	Non-brain	Fetal
pancreas_lymphoid-myeloid_cells	Domke…Shendure_PMID-33184273	Non-brain	Fetal
pancreas_pancreas_unknown.1	Domke…Shendure_PMID-33184274	Non-brain	Fetal
pancreas_stromal_cells	Domke…Shendure_PMID-33184275	Non-brain	Fetal
pancreas_vascular_endothelial_cells	Domke…Shendure_PMID-33184276	Non-brain	Fetal
placenta_erythroblasts	Domke…Shendure_PMID-33184277	Non-brain	Fetal
placenta_extravillous_trophoblasts	Domke…Shendure_PMID-33184278	Non-brain	Fetal
placenta_igfbp1_dkk1_positive_cells	Domke…Shendure_PMID-33184279	Non-brain	Fetal
placenta_lymphoid_cells	Domke…Shendure_PMID-33184280	Non-brain	Fetal
placenta_myeloid_cells	Domke…Shendure_PMID-33184281	Non-brain	Fetal
placenta_paep_mecom_positive_cells	Domke…Shendure_PMID-33184282	Non-brain	Fetal
placenta_smooth_muscle_cells	Domke…Shendure_PMID-33184283	Non-brain	Fetal
placenta_stromal_cells	Domke…Shendure_PMID-33184284	Non-brain	Fetal
placenta_syncytiotrophoblast_and_villous_cytotrophoblasts_unsure	Domke…Shendure_PMID-33184285	Non-brain	Fetal
placenta_syncytiotrophoblasts_and_villous_cytotrophoblasts	Domke…Shendure_PMID-33184286	Non-brain	Fetal
placenta_trophoblast_giant_cells	Domke…Shendure_PMID-33184287	Non-brain	Fetal
placenta_vascular_endothelial_cells	Domke…Shendure_PMID-33184288	Non-brain	Fetal
spleen_megakaryocytes	Domke…Shendure_PMID-33184289	Non-brain	Fetal
spleen_myeloid_cells	Domke…Shendure_PMID-33184290	Non-brain	Fetal
spleen_stromal_cells	Domke…Shendure_PMID-33184291	Non-brain	Fetal
spleen_vascular_endothelial_cells	Domke…Shendure_PMID-33184292	Non-brain	Fetal
stomach_ens_glia	Domke…Shendure_PMID-33184293	Non-brain	Fetal
stomach_ens_neurons_unsure	Domke…Shendure_PMID-33184294	Non-brain	Fetal
stomach_epithelial_cells	Domke…Shendure_PMID-33184295	Non-brain	Fetal
stomach_goblet_cells	Domke…Shendure_PMID-33184296	Non-brain	Fetal
stomach_parietal_and_chief_cells	Domke…Shendure_PMID-33184297	Non-brain	Fetal
stomach_stromal_cells	Domke…Shendure_PMID-33184298	Non-brain	Fetal
stomach_vascular_endothelial_cells	Domke…Shendure_PMID-33184299	Non-brain	Fetal
thymus_antigen_presenting_cells	Domke…Shendure_PMID-33184300	Non-brain	Fetal
thymus_thymic_epithelial_cells	Domke…Shendure_PMID-33184301	Non-brain	Fetal
thymus_thymocytes	Domke…Shendure_PMID-33184302	Non-brain	Fetal
thymus_vascular_endothelial_cells	Domke…Shendure_PMID-33184303	Non-brain	Fetal
ACardiomyocyte	Zhang…Ren_PMID-34774128	Non-brain	Adult
Acinar	Zhang…Ren_PMID-34774129	Non-brain	Adult
Adipocyte	Zhang…Ren_PMID-34774130	Non-brain	Adult
AirwayGoblet	Zhang…Ren_PMID-34774131	Non-brain	Adult
Alpha1	Zhang…Ren_PMID-34774132	Non-brain	Adult
Alpha2	Zhang…Ren_PMID-34774133	Non-brain	Adult
AlveolarCapEndo	Zhang…Ren_PMID-34774134	Non-brain	Adult
AlveolarType1	Zhang…Ren_PMID-34774135	Non-brain	Adult
AlveolarType2	Zhang…Ren_PMID-34774136	Non-brain	Adult
AlveolarType2(Immune)	Zhang…Ren_PMID-34774137	Non-brain	Adult
BBBEndothelial	Zhang…Ren_PMID-34774138	Non-brain	Adult
Beta1	Zhang…Ren_PMID-34774139	Non-brain	Adult
Beta2	Zhang…Ren_PMID-34774140	Non-brain	Adult
CardiacFibroblast	Zhang…Ren_PMID-34774141	Non-brain	Adult
CardiacPericyte1	Zhang…Ren_PMID-34774142	Non-brain	Adult
CardiacPericyte2	Zhang…Ren_PMID-34774143	Non-brain	Adult
CardiacPericyte3	Zhang…Ren_PMID-34774144	Non-brain	Adult
CardiacPericyte4	Zhang…Ren_PMID-34774145	Non-brain	Adult
Chief	Zhang…Ren_PMID-34774146	Non-brain	Adult
Cilliated	Zhang…Ren_PMID-34774147	Non-brain	Adult
Club	Zhang…Ren_PMID-34774148	Non-brain	Adult
ColonEpithelial1	Zhang…Ren_PMID-34774149	Non-brain	Adult
ColonEpithelial2	Zhang…Ren_PMID-34774150	Non-brain	Adult
ColonEpithelial3	Zhang…Ren_PMID-34774151	Non-brain	Adult
ColonGoblet	Zhang…Ren_PMID-34774152	Non-brain	Adult
CorticalEpithelial	Zhang…Ren_PMID-34774153	Non-brain	Adult
Delta+Gamma	Zhang…Ren_PMID-34774154	Non-brain	Adult
Ductal	Zhang…Ren_PMID-34774155	Non-brain	Adult
Endocardial	Zhang…Ren_PMID-34774156	Non-brain	Adult
EndothelialExocrine	Zhang…Ren_PMID-34774157	Non-brain	Adult
EndothelialGeneral1	Zhang…Ren_PMID-34774158	Non-brain	Adult
EndothelialGeneral2	Zhang…Ren_PMID-34774159	Non-brain	Adult
EndothelialGeneral3	Zhang…Ren_PMID-34774160	Non-brain	Adult
EndothelialMyocardial	Zhang…Ren_PMID-34774161	Non-brain	Adult
EntericNeuron	Zhang…Ren_PMID-34774162	Non-brain	Adult
Enterochromaffin	Zhang…Ren_PMID-34774163	Non-brain	Adult
Enterocyte	Zhang…Ren_PMID-34774164	Non-brain	Adult
EsophagealEpithelial	Zhang…Ren_PMID-34774165	Non-brain	Adult
Fasciculata	Zhang…Ren_PMID-34774166	Non-brain	Adult
FibroEpithelial	Zhang…Ren_PMID-34774167	Non-brain	Adult
FibroGeneral	Zhang…Ren_PMID-34774168	Non-brain	Adult
FibroGI	Zhang…Ren_PMID-34774169	Non-brain	Adult
FibroLiverAdrenal	Zhang…Ren_PMID-34774170	Non-brain	Adult
FibroMuscle	Zhang…Ren_PMID-34774171	Non-brain	Adult
FibroNerve	Zhang…Ren_PMID-34774172	Non-brain	Adult
Follicular	Zhang…Ren_PMID-34774173	Non-brain	Adult
Foveolar	Zhang…Ren_PMID-34774174	Non-brain	Adult
GastricNeuroendocrine	Zhang…Ren_PMID-34774175	Non-brain	Adult
Glomerulosa	Zhang…Ren_PMID-34774176	Non-brain	Adult
Hepatocyte	Zhang…Ren_PMID-34774177	Non-brain	Adult
Keratinocyte1	Zhang…Ren_PMID-34774178	Non-brain	Adult
Keratinocyte2	Zhang…Ren_PMID-34774179	Non-brain	Adult
Luteal	Zhang…Ren_PMID-34774180	Non-brain	Adult
Lymphatic	Zhang…Ren_PMID-34774181	Non-brain	Adult
MacrophageGeneral	Zhang…Ren_PMID-34774182	Non-brain	Adult
MacrophageGenorAlv	Zhang…Ren_PMID-34774183	Non-brain	Adult
MammaryBasalEpi	Zhang…Ren_PMID-34774184	Non-brain	Adult
MammaryEpithelial	Zhang…Ren_PMID-34774185	Non-brain	Adult
MammaryLuminalEpi1	Zhang…Ren_PMID-34774186	Non-brain	Adult
MammaryLuminalEpi2	Zhang…Ren_PMID-34774187	Non-brain	Adult
Mast	Zhang…Ren_PMID-34774188	Non-brain	Adult
Melanocyte	Zhang…Ren_PMID-34774189	Non-brain	Adult
MemoryB	Zhang…Ren_PMID-34774190	Non-brain	Adult
Mesothelial	Zhang…Ren_PMID-34774191	Non-brain	Adult
Myoepithelial	Zhang…Ren_PMID-34774192	Non-brain	Adult
NaiveT	Zhang…Ren_PMID-34774193	Non-brain	Adult
NaturalKillerT	Zhang…Ren_PMID-34774194	Non-brain	Adult
NerveStromal	Zhang…Ren_PMID-34774195	Non-brain	Adult
Paneth	Zhang…Ren_PMID-34774196	Non-brain	Adult
Parietal	Zhang…Ren_PMID-34774197	Non-brain	Adult
PericyteGeneral1	Zhang…Ren_PMID-34774198	Non-brain	Adult
PericyteGeneral2	Zhang…Ren_PMID-34774199	Non-brain	Adult
PericyteGeneral3	Zhang…Ren_PMID-34774200	Non-brain	Adult
PericyteGeneral4	Zhang…Ren_PMID-34774201	Non-brain	Adult
PericyteMuscularis	Zhang…Ren_PMID-34774202	Non-brain	Adult
PlasmaB	Zhang…Ren_PMID-34774203	Non-brain	Adult
Satellite	Zhang…Ren_PMID-34774204	Non-brain	Adult
SchwannGeneral	Zhang…Ren_PMID-34774205	Non-brain	Adult
SIGoblet	Zhang…Ren_PMID-34774206	Non-brain	Adult
SkinBasalEpidermal	Zhang…Ren_PMID-34774207	Non-brain	Adult
SkinEccrineEpidermal	Zhang…Ren_PMID-34774208	Non-brain	Adult
SkinGranularEpidermal	Zhang…Ren_PMID-34774209	Non-brain	Adult
SmMsColon1	Zhang…Ren_PMID-34774210	Non-brain	Adult
SmMsColon2	Zhang…Ren_PMID-34774211	Non-brain	Adult
SmMsGEjunction	Zhang…Ren_PMID-34774212	Non-brain	Adult
SmMsGeneral	Zhang…Ren_PMID-34774213	Non-brain	Adult
SmMsGI	Zhang…Ren_PMID-34774214	Non-brain	Adult
SmMsMucosal	Zhang…Ren_PMID-34774215	Non-brain	Adult
SmMsMuscularis1	Zhang…Ren_PMID-34774216	Non-brain	Adult
SmMsMuscularis2	Zhang…Ren_PMID-34774217	Non-brain	Adult
SmMsMuscularis3	Zhang…Ren_PMID-34774218	Non-brain	Adult
SmMsUterine	Zhang…Ren_PMID-34774219	Non-brain	Adult
SmMsVaginal	Zhang…Ren_PMID-34774220	Non-brain	Adult
TLymphocyte1(CD8+)	Zhang…Ren_PMID-34774221	Non-brain	Adult
Tlymphocyte2(CD4+)	Zhang…Ren_PMID-34774222	Non-brain	Adult
Tuft	Zhang…Ren_PMID-34774223	Non-brain	Adult
TypeIISkeletalMyocyte	Zhang…Ren_PMID-34774224	Non-brain	Adult
TypeISkeletalMyocyte	Zhang…Ren_PMID-34774225	Non-brain	Adult
VascSmMuscle1	Zhang…Ren_PMID-34774226	Non-brain	Adult
VascSmMuscle2	Zhang…Ren_PMID-34774227	Non-brain	Adult
VCardiomyocyte	Zhang…Ren_PMID-34774228	Non-brain	Adult

## Sheet: S1G. VISTA
	fetal-only_bCREs	adult-only_bCREs	shared-fetal-adult_bCREs	nb_cCREs	non_cCREs	total
VISTA_brain	215.17	16.78	103.02	225.03	4	564
VISTA_neuro_nonbrain	30.7	7.61	10.62	74.07	2	125
VISTA_nonneuro	34.4	23.78	25.91	252.91	3	340
VISTA_negative	186.85	44.45	97.05	607.65	36	972
total	467.12	92.61	236.6	1159.66	45	2001
