# Supplementary material for: Using a comprehensive atlas and predictive models to reveal the complexity and evolution of brain-active regulatory elements
Source: Sci Adv. 2024 May 23;10(21):eadj4452. doi: 10.1126/sciadv.adj4452 (PMC11114231; doi:10.1126/sciadv.adj4452)
Supplement: Supplementary file 2 — Tables S1 to S6 [file sciadv.adj4452_tables_s1_to_s6.zip › adj4452_Table_S3.xlsx]

## Sheet: Table S3
Table S3 - Results from GREAT gene ontology analysis
GREAT Gene Ontology analysis of cell type- or age-specific b-cCREs against all b-cCREs as a background
A. fetal-specific
B. adult-specific
C. neuron-specific
D. glia-specific
E. excitatory neuron-specific
F. inhibitory neuron-specific
G. astrocyte-specific
H. microglia-specific
I. oligodendrocyte-specific
J. oligodendrocyte precursor (OPC)-specific
S3, A to J have 2 tabs: the first with Ensembl genes near that b-cCRE subset, and the second with gene ontology biological processes enriched in those nearby genes

## Sheet: S3A. Fetal (Ensembl genes)
ID	name	Hyper_Total_Regions	Hyper_Expected	Hyper_Foreground_Region_Hits	Hyper_Fold_Enrichment	Hyper_Region_Set_Coverage	Hyper_Term_Region_Coverage	Hyper_Foreground_Gene_Hits	Hyper_Background_Gene_Hits	Total_Genes_Annotated	Hyper_Raw_PValue	Hyper_Adjp_BH
10402	SOX11	319	95.3939	249	2.61023	0.00230117	0.780564	1	1	1	1.87641e-70	3.52333e-66
15642	SOX4	311	93.0016	232	2.49458	0.00214406	0.745981	1	1	1	2.81542e-59	2.64326e-55
2734	MGMT	220	65.7889	173	2.62962	0.0015988	0.786364	1	1	1	2.80363e-50	1.75479e-46
16898	AUTS2	380	113.635	248	2.18242	0.00229193	0.652632	1	1	1	7.63459e-46	3.58387e-42
15643	PRL	251	75.0592	182	2.42475	0.00168198	0.7251	1	1	1	6.82552e-44	2.56325e-40
735	DAB1	204	61.0043	157	2.57359	0.00145094	0.769608	1	1	1	1.28892e-43	4.03369e-40
6579	NR2F2	178	53.2292	140	2.63014	0.00129383	0.786517	1	1	1	5.21339e-41	1.39845e-37
17202	MDFIC	127	37.9781	109	2.87007	0.00100734	0.858268	1	1	1	4.04648e-39	9.49758e-36
6580	SPATA8	162	48.4446	129	2.66284	0.00119217	0.796296	1	1	1	5.78735e-39	1.20743e-35
15641	CDKAL1	164	49.0426	129	2.63036	0.00119217	0.786585	1	1	1	6.43887e-38	1.20903e-34
17898	TRIQK	236	70.5735	165	2.33799	0.00152487	0.699152	1	1	1	1.08831e-36	1.85775e-33
11109	RND3	206	61.6023	149	2.41874	0.001377	0.723301	1	1	1	5.04167e-36	7.88895e-33
3078	LUZP2	86	25.7175	80	3.11072	0.000739331	0.930233	1	1	1	6.4614e-35	9.33274e-32
17897	RUNX1T1	248	74.162	167	2.25183	0.00154335	0.673387	1	1	1	6.28118e-34	8.42441e-31
2735	EBF3	125	37.3801	103	2.75548	0.000951888	0.824	1	1	1	7.2829e-34	9.11673e-31
4290	SOX5	191	57.1167	136	2.38109	0.00125686	0.712042	1	1	1	7.51057e-32	8.81413e-29
10403	CMPK2	186	55.6215	133	2.39116	0.00122914	0.715054	1	1	1	1.72954e-31	1.91033e-28
11358	PARD3B	171	51.1359	125	2.44447	0.0011552	0.730994	1	1	1	3.19253e-31	3.33034e-28
6578	MCTP2	162	48.4446	120	2.47706	0.001109	0.740741	1	1	1	5.99871e-31	5.9283e-28
17293	LRGUK	152	45.4541	114	2.50802	0.00105355	0.75	1	1	1	2.60339e-30	2.44419e-27
12544	CRYBA4	285	85.2265	178	2.08855	0.00164501	0.624561	1	1	1	7.44045e-30	6.65283e-27
5558	PRKD1	270	80.7409	171	2.11788	0.00158032	0.633333	1	1	1	8.5441e-30	7.29239e-27
14692	IRX1	150	44.8561	112	2.49688	0.00103506	0.746667	1	1	1	1.6407e-29	1.33945e-26
17817	SULF1	115	34.3897	93	2.7043	0.000859472	0.808696	1	1	1	1.72151e-29	1.34686e-26
12066	DOK5	145	43.3609	109	2.51379	0.00100734	0.751724	1	1	1	3.37129e-29	2.53211e-26
17792	BHLHE22	217	64.8918	145	2.23449	0.00134004	0.668203	1	1	1	3.97265e-29	2.86902e-26
14187	EPHA5	113	33.7916	91	2.69298	0.000840989	0.80531	1	1	1	1.2607e-28	8.76749e-26
11098	ARHGAP15	177	52.9302	124	2.34271	0.00114596	0.700565	1	1	1	4.16493e-28	2.79303e-25
10940	TMEM182	99	29.605	82	2.7698	0.000757814	0.828283	1	1	1	1.44614e-27	9.36351e-25
11092	THSD7B	130	38.8753	99	2.54661	0.000914922	0.761539	1	1	1	1.95141e-27	1.22139e-24
8305	KIF2B	81	24.2223	71	2.93119	0.000656156	0.876543	1	1	1	3.37054e-27	2.04157e-24
12952	ZNF385D	105	31.3992	85	2.70707	0.000785539	0.809524	1	1	1	3.8538e-27	2.26134e-24
12545	MN1	341	101.973	198	1.94169	0.00182984	0.580645	1	1	1	4.14674e-27	2.3595e-24
5287	DACH1	120	35.8849	93	2.59162	0.000859472	0.775	1	1	1	7.06136e-27	3.89974e-24
822	ADGRL2	143	42.7628	105	2.45541	0.000970371	0.734266	1	1	1	9.59439e-27	5.14725e-24
15645	NRSN1	136	40.6695	101	2.48343	0.000933405	0.742647	1	1	1	1.90862e-26	9.95504e-24
13318	FAM19A1	94	28.1098	78	2.77483	0.000720847	0.829787	1	1	1	2.1463e-26	1.08922e-23
17680	NRG1	162	48.4446	114	2.35321	0.00105355	0.703704	1	1	1	3.0852e-26	1.4854e-23
17686	UNC5D	162	48.4446	114	2.35321	0.00105355	0.703704	1	1	1	3.0852e-26	1.4854e-23
4792	NEDD1	131	39.1743	98	2.50164	0.00090568	0.748092	1	1	1	3.98696e-26	1.87158e-23
15416	TENM2	232	69.3774	147	2.11885	0.00135852	0.633621	1	1	1	7.11199e-26	3.25712e-23
13353	EPHA3	134	40.0714	99	2.47059	0.000914922	0.738806	1	1	1	1.17937e-25	5.27264e-23
6801	RBFOX1	289	86.4227	172	1.99022	0.00158956	0.595156	1	1	1	1.93867e-25	8.46568e-23
13303	FEZF2	223	66.686	142	2.12938	0.00131231	0.636771	1	1	1	2.30042e-25	9.81704e-23
16516	NOX3	96	28.7079	78	2.71702	0.000720847	0.8125	1	1	1	3.1815e-25	1.32754e-22
17292	EXOC4	137	40.9685	100	2.4409	0.000924163	0.729927	1	1	1	3.29883e-25	1.34657e-22
17201	FOXP2	102	30.5021	81	2.65555	0.000748572	0.794118	1	1	1	7.04201e-25	2.81336e-22
19655	AFF2	73	21.83	64	2.93175	0.000591464	0.876712	1	1	1	1.16496e-24	4.55718e-22
7110	TOX3	173	51.734	117	2.26157	0.00108127	0.676301	1	1	1	1.66466e-24	6.37906e-22
16899	GALNT17	396	118.42	216	1.82402	0.00199619	0.545454	1	1	1	1.7555e-24	6.59259e-22
15394	EBF1	141	42.1647	101	2.39537	0.000933405	0.716312	1	1	1	2.17717e-24	8.01584e-22
10401	DCDC2C	98	29.306	78	2.66157	0.000720847	0.795918	1	1	1	3.95887e-24	1.42953e-21
14691	C5orf38	84	25.1194	70	2.78669	0.000646914	0.833333	1	1	1	4.72649e-24	1.67452e-21
12323	DSCAM	204	61.0043	131	2.14739	0.00121065	0.642157	1	1	1	5.04134e-24	1.75299e-21
13655	ZIC4	102	30.5021	80	2.62277	0.000739331	0.784314	1	1	1	6.12639e-24	2.09155e-21
16994	FZD1	179	53.5282	119	2.22313	0.00109975	0.664805	1	1	1	6.6985e-24	2.24603e-21
13337	PDZRN3	173	51.734	115	2.22291	0.00106279	0.66474	1	1	1	3.81229e-23	1.25585e-20
12322	PCP4	171	51.1359	114	2.22935	0.00105355	0.666667	1	1	1	4.06859e-23	1.31717e-20
13343	GBE1	133	39.7724	95	2.38859	0.000877955	0.714286	1	1	1	6.94201e-23	2.20932e-20
868	BARHL2	114	34.0906	85	2.49336	0.000785539	0.745614	1	1	1	1.07351e-22	3.35955e-20
5317	GPC6	116	34.6887	86	2.47919	0.00079478	0.741379	1	1	1	1.16758e-22	3.59403e-20
5557	FOXG1	297	88.815	170	1.91409	0.00157108	0.572391	1	1	1	1.38537e-22	4.19567e-20
736	OMA1	126	37.6791	91	2.41513	0.000840989	0.722222	1	1	1	1.54469e-22	4.60391e-20
3768	CNTN5	92	27.5117	73	2.65341	0.000674639	0.793478	1	1	1	1.5846e-22	4.62718e-20
14624	TENM3	192	57.4158	123	2.14227	0.00113672	0.640625	1	1	1	1.60178e-22	4.62718e-20
3870	CADM1	361	107.954	197	1.82486	0.0018206	0.545706	1	1	1	1.65296e-22	4.70268e-20
1776	CAMK1G	204	61.0043	128	2.09821	0.00118293	0.627451	1	1	1	3.4595e-22	9.46023e-20
17782	TOX	149	44.557	102	2.2892	0.000942646	0.684564	1	1	1	3.47636e-22	9.46023e-20
8779	PIK3C3	149	44.557	102	2.2892	0.000942646	0.684564	1	1	1	3.47636e-22	9.46023e-20
11108	MMADHC	139	41.5666	97	2.3336	0.000896438	0.697842	1	1	1	3.93842e-22	1.05645e-19
2191	FZD8	95	28.4088	74	2.60482	0.000683881	0.778947	1	1	1	6.29032e-22	1.66357e-19
4356	TMEM117	116	34.6887	85	2.45037	0.000785539	0.732759	1	1	1	7.6566e-22	1.99678e-19
7098	C16orf78	132	39.4733	93	2.35602	0.000859472	0.704546	1	1	1	9.4707e-22	2.43605e-19
14291	GK2	71	21.2319	60	2.82594	0.000554498	0.84507	1	1	1	1.9274e-21	4.89065e-19
4748	C12orf50	68	20.3347	58	2.85226	0.000536015	0.852941	1	1	1	3.47612e-21	8.70282e-19
4727	NAV3	208	62.2004	128	2.05786	0.00118293	0.615385	1	1	1	4.07586e-21	1.00321e-18
11469	EPHA4	184	55.0234	117	2.12637	0.00108127	0.63587	1	1	1	4.14587e-21	1.00321e-18
12847	CNTN6	146	43.6599	99	2.26753	0.000914922	0.678082	1	1	1	4.16737e-21	1.00321e-18
13654	PLSCR5	93	27.8108	72	2.58893	0.000665398	0.774193	1	1	1	4.27424e-21	1.01389e-18
11357	ICOS	112	33.4925	82	2.44831	0.000757814	0.732143	1	1	1	4.37372e-21	1.01389e-18
12974	STT3B	112	33.4925	82	2.44831	0.000757814	0.732143	1	1	1	4.37372e-21	1.01389e-18
13319	FAM19A4	84	25.1194	67	2.66726	0.000619189	0.797619	1	1	1	5.03087e-21	1.15201e-18
5286	KLHL1	88	26.3156	69	2.62202	0.000637673	0.784091	1	1	1	7.78493e-21	1.76118e-18
11208	CDCA7	113	33.7916	82	2.42664	0.000757814	0.725664	1	1	1	1.12449e-20	2.51363e-18
13338	CNTN3	162	48.4446	106	2.18807	0.000979613	0.654321	1	1	1	1.15928e-20	2.56092e-18
13342	ROBO1	173	51.734	111	2.14559	0.00102582	0.641618	1	1	1	1.47301e-20	3.21612e-18
8828	DCC	207	61.9014	126	2.0355	0.00116445	0.608696	1	1	1	3.11838e-20	6.73033e-18
5359	DAOA	168	50.2388	108	2.14973	0.000998096	0.642857	1	1	1	3.85763e-20	8.23121e-18
2621	SORCS1	181	54.1263	114	2.10618	0.00105355	0.629834	1	1	1	3.98763e-20	8.41301e-18
905	DPYD	179	53.5282	113	2.11104	0.0010443	0.631285	1	1	1	4.45206e-20	9.28848e-18
12846	CHL1	139	41.5666	94	2.26143	0.000868713	0.676259	1	1	1	5.40691e-20	1.11567e-17
2185	NRP1	195	58.3129	120	2.05786	0.001109	0.615385	1	1	1	6.75378e-20	1.37843e-17
11470	PAX3	117	34.9877	83	2.37226	0.000767055	0.709402	1	1	1	7.02587e-20	1.41855e-17
6523	AGBL1	138	41.2676	93	2.25359	0.000859472	0.673913	1	1	1	1.22655e-19	2.4501e-17
4357	NELL2	130	38.8753	89	2.28937	0.000822505	0.684615	1	1	1	1.47166e-19	2.90877e-17
5672	OTX2	76	22.7271	61	2.68402	0.00056374	0.802632	1	1	1	1.58879e-19	3.10757e-17
7118	IRX5	116	34.6887	82	2.36388	0.000757814	0.706897	1	1	1	1.67156e-19	3.23576e-17
17188	THAP5	69	20.6338	57	2.76246	0.000526773	0.826087	1	1	1	1.76264e-19	3.37726e-17
12859	GRM7	147	43.959	97	2.2066	0.000896438	0.659864	1	1	1	1.9917e-19	3.73982e-17
7324	PSMD7	147	43.959	97	2.2066	0.000896438	0.659864	1	1	1	1.9917e-19	3.73982e-17
4037	OPCML	406	121.41	208	1.7132	0.00192226	0.512315	1	1	1	2.30546e-19	4.28609e-17
10671	BCL11A	204	61.0043	123	2.01625	0.00113672	0.602941	1	1	1	2.63306e-19	4.84716e-17
14738	ENSG00000250782	82	24.5213	64	2.60997	0.000591464	0.780488	1	1	1	3.06288e-19	5.58366e-17
5367	MYO16	154	46.0522	100	2.17145	0.000924163	0.649351	1	1	1	3.16332e-19	5.71132e-17
2409	NRG3	152	45.4541	99	2.17802	0.000914922	0.651316	1	1	1	3.45079e-19	6.17099e-17
734	C8B	84	25.1194	65	2.58764	0.000600706	0.77381	1	1	1	3.64281e-19	6.45293e-17
4677	GRIP1	111	33.1935	79	2.37999	0.000730089	0.711712	1	1	1	3.92478e-19	6.88744e-17
14740	CDH12	88	26.3156	67	2.54602	0.000619189	0.761364	1	1	1	4.87024e-19	8.46745e-17
17203	TFEC	77	23.0261	61	2.64917	0.00056374	0.792208	1	1	1	5.40126e-19	9.30454e-17
14483	SLC7A11	157	46.9494	101	2.15125	0.000933405	0.643312	1	1	1	5.71647e-19	9.75802e-17
16375	CENPW	70	20.9328	57	2.723	0.000526773	0.814286	1	1	1	6.70726e-19	1.13461e-16
17401	CNTNAP2	96	28.7079	71	2.47319	0.000656156	0.739583	1	1	1	7.2294e-19	1.21202e-16
16161	EYS	72	21.5309	58	2.6938	0.000536015	0.805556	1	1	1	8.90417e-19	1.47959e-16
11009	INSIG2	91	27.2127	68	2.49884	0.000628431	0.747253	1	1	1	1.53409e-18	2.52681e-16
15365	GRIA1	165	49.3417	104	2.10775	0.00096113	0.630303	1	1	1	1.56033e-18	2.54768e-16
17793	CYP7B1	131	39.1743	88	2.24637	0.000813264	0.671756	1	1	1	1.5851e-18	2.56581e-16
18424	RASEF	123	36.782	84	2.28373	0.000776297	0.682927	1	1	1	1.9283e-18	3.09467e-16
11507	SPHKAP	101	30.2031	73	2.41697	0.000674639	0.722772	1	1	1	2.08003e-18	3.30989e-16
11010	EN1	86	25.7175	65	2.52746	0.000600706	0.755814	1	1	1	3.16214e-18	4.98954e-16
8306	TOM1L1	66	19.7367	54	2.73602	0.000499048	0.818182	1	1	1	3.7037e-18	5.79537e-16
801	LHX8	61	18.2415	51	2.79583	0.000471323	0.836066	1	1	1	5.10529e-18	7.92248e-16
17896	SLC26A7	104	31.1002	74	2.37941	0.000683881	0.711538	1	1	1	5.24347e-18	8.07022e-16
4291	BCAT1	135	40.3705	89	2.20458	0.000822505	0.659259	1	1	1	6.49306e-18	9.91221e-16
12061	TSHZ2	129	38.5762	86	2.22935	0.00079478	0.666667	1	1	1	8.02238e-18	1.21481e-15
9559	TSHZ3	257	76.8534	143	1.86068	0.00132155	0.55642	1	1	1	9.01734e-18	1.35455e-15
7581	WSCD1	144	43.0618	93	2.15969	0.000859472	0.645833	1	1	1	9.3273e-18	1.38999e-15
15393	CLINT1	123	36.782	83	2.25654	0.000767055	0.674797	1	1	1	9.58441e-18	1.41706e-15
5859	FLRT2	157	46.9494	99	2.10866	0.000914922	0.630573	1	1	1	9.77439e-18	1.43386e-15
6940	HS3ST4	142	42.4637	92	2.16655	0.00085023	0.647887	1	1	1	1.02241e-17	1.48821e-15
1775	PLXNA2	298	89.1141	160	1.79545	0.00147866	0.536913	1	1	1	1.05549e-17	1.52453e-15
17791	YTHDF3	115	34.3897	79	2.2972	0.000730089	0.686956	1	1	1	1.14175e-17	1.63653e-15
17824	EYA1	99	29.605	71	2.39824	0.000656156	0.717172	1	1	1	1.21773e-17	1.73222e-15
11093	HNMT	101	30.2031	72	2.38386	0.000665398	0.712871	1	1	1	1.23969e-17	1.7502e-15
8454	SDK2	253	75.6572	141	1.86367	0.00130307	0.557312	1	1	1	1.25825e-17	1.76315e-15
17681	FUT10	84	25.1194	63	2.50802	0.000582223	0.75	1	1	1	2.02343e-17	2.81437e-15
6864	NPIPA8	71	21.2319	56	2.63754	0.000517531	0.788732	1	1	1	2.16432e-17	2.9882e-15
904	PTBP2	163	48.7436	101	2.07207	0.000933405	0.619632	1	1	1	2.70849e-17	3.71221e-15
17899	FAM92A	96	28.7079	69	2.40352	0.000637673	0.71875	1	1	1	2.86959e-17	3.90452e-15
16617	SDK1	148	44.258	94	2.12391	0.000868713	0.635135	1	1	1	3.2085e-17	4.30329e-15
742	CYP2J2	148	44.258	94	2.12391	0.000868713	0.635135	1	1	1	3.2085e-17	4.30329e-15
19627	ZIC3	59	17.6434	49	2.77724	0.00045284	0.830508	1	1	1	3.99386e-17	5.31863e-15
14741	PRDM9	83	24.8204	62	2.49795	0.000572981	0.746988	1	1	1	5.08938e-17	6.72981e-15
18423	SPATA31D1	87	26.0165	64	2.45998	0.000591464	0.735632	1	1	1	5.91273e-17	7.76387e-15
1491	PBX1	233	69.6764	131	1.88012	0.00121065	0.562232	1	1	1	6.57463e-17	8.57304e-15
2633	GPAM	105	31.3992	73	2.3249	0.000674639	0.695238	1	1	1	6.8655e-17	8.85483e-15
14292	ANTXR2	72	21.5309	56	2.60091	0.000517531	0.777778	1	1	1	6.88505e-17	8.85483e-15
2632	ADRA2A	101	30.2031	71	2.35075	0.000656156	0.70297	1	1	1	7.04678e-17	9.00118e-15
16985	ZNF804B	74	22.129	57	2.57581	0.000526773	0.77027	1	1	1	8.09225e-17	1.02668e-14
5274	OLFM4	128	38.2772	84	2.19452	0.000776297	0.65625	1	1	1	8.20863e-17	1.03445e-14
13300	FHIT	124	37.081	82	2.21137	0.000757814	0.66129	1	1	1	9.56941e-17	1.1979e-14
16120	TFAP2B	65	19.4376	52	2.67522	0.000480565	0.8	1	1	1	9.81404e-17	1.22039e-14
11209	SP3	122	36.4829	81	2.22022	0.000748572	0.663934	1	1	1	1.02776e-16	1.26962e-14
14038	HS3ST1	139	41.5666	89	2.14114	0.000822505	0.640288	1	1	1	1.03913e-16	1.27528e-14
10951	ST6GAL2	135	40.3705	87	2.15504	0.000804022	0.644444	1	1	1	1.26327e-16	1.54029e-14
11077	LYPD1	159	47.5474	98	2.0611	0.00090568	0.616352	1	1	1	1.32459e-16	1.60463e-14
14481	PABPC4L	53	15.8491	45	2.83927	0.000415873	0.849057	1	1	1	1.41806e-16	1.70685e-14
1490	NUF2	86	25.7175	63	2.4497	0.000582223	0.732558	1	1	1	1.45897e-16	1.7449e-14
11110	RBM43	88	26.3156	64	2.43202	0.000591464	0.727273	1	1	1	1.53155e-16	1.82012e-14
7099	ZNF423	158	47.2484	97	2.05298	0.000896438	0.613924	1	1	1	2.74106e-16	3.23704e-14
8782	SETBP1	215	64.2937	122	1.89754	0.00112748	0.567442	1	1	1	2.85098e-16	3.34581e-14
6256	WDR72	81	24.2223	60	2.47706	0.000554498	0.740741	1	1	1	3.18149e-16	3.71048e-14
14690	IRX2	105	31.3992	72	2.29305	0.000665398	0.685714	1	1	1	3.59805e-16	4.17041e-14
17685	DUSP26	101	30.2031	70	2.31764	0.000646914	0.693069	1	1	1	3.82391e-16	4.405e-14
14742	CDH10	95	28.4088	67	2.35842	0.000619189	0.705263	1	1	1	3.98159e-16	4.55868e-14
3734	FAT3	179	53.5282	106	1.98026	0.000979613	0.592179	1	1	1	4.37504e-16	4.9788e-14
7323	ZFHX3	340	101.674	173	1.70152	0.0015988	0.508823	1	1	1	5.0931e-16	5.76104e-14
5708	SYT16	116	34.6887	77	2.21974	0.000711606	0.663793	1	1	1	5.89219e-16	6.62501e-14
14186	TECRL	63	18.8395	50	2.65399	0.000462082	0.793651	1	1	1	7.03176e-16	7.85925e-14
4726	E2F7	110	32.8944	74	2.24962	0.000683881	0.672727	1	1	1	7.13493e-16	7.92737e-14
13584	TMEM108	104	31.1002	71	2.28294	0.000656156	0.682692	1	1	1	8.28027e-16	9.1458e-14
2667	EMX2	102	30.5021	70	2.29492	0.000646914	0.686275	1	1	1	8.60753e-16	9.45168e-14
18242	ELAVL2	125	37.3801	81	2.16693	0.000748572	0.648	1	1	1	8.66571e-16	9.46024e-14
13304	CADPS	123	36.782	80	2.17498	0.000739331	0.650406	1	1	1	9.4782e-16	1.02283e-13
5342	ZIC5	123	36.782	80	2.17498	0.000739331	0.650406	1	1	1	9.4782e-16	1.02283e-13
5046	GLT1D1	121	36.1839	79	2.18329	0.000730089	0.652893	1	1	1	1.03349e-15	1.1089e-13
19656	IDS	69	20.6338	53	2.5686	0.000489807	0.768116	1	1	1	1.20664e-15	1.28734e-13
18243	IZUMO3	46	13.7559	40	2.90785	0.000369665	0.869565	1	1	1	1.26088e-15	1.3376e-13
10647	NRXN1	181	54.1263	106	1.95838	0.000979613	0.585635	1	1	1	1.27649e-15	1.34655e-13
18192	PTPRD	115	34.3897	76	2.20997	0.000702364	0.66087	1	1	1	1.31291e-15	1.37724e-13
5281	DIAPH3	73	21.83	55	2.51947	0.00050829	0.753425	1	1	1	1.54208e-15	1.60864e-13
16216	TBX18	53	15.8491	44	2.77617	0.000406632	0.830189	1	1	1	1.68248e-15	1.74541e-13
8904	SALL3	105	31.3992	71	2.2612	0.000656156	0.676191	1	1	1	1.80578e-15	1.85469e-13
6837	SHISA9	159	47.5474	96	2.01904	0.000887197	0.603774	1	1	1	1.80758e-15	1.85469e-13
10918	AFF3	173	51.734	102	1.97162	0.000942646	0.589595	1	1	1	2.32142e-15	2.36898e-13
14915	ARHGEF28	185	55.3225	107	1.93411	0.000988855	0.578378	1	1	1	3.09151e-15	3.1378e-13
7184	CDH11	232	69.3774	127	1.83057	0.00117369	0.547414	1	1	1	3.1398e-15	3.15786e-13
11006	DPP10	112	33.4925	74	2.20945	0.000683881	0.660714	1	1	1	3.14491e-15	3.15786e-13
10917	REV1	149	44.557	91	2.04233	0.000840989	0.610738	1	1	1	3.53685e-15	3.53253e-13
18993	GLRA2	45	13.4568	39	2.89816	0.000360424	0.866667	1	1	1	3.67325e-15	3.64935e-13
7185	CDH5	134	40.0714	84	2.09626	0.000776297	0.626866	1	1	1	4.5765e-15	4.52279e-13
18937	SHOX	61	18.2415	48	2.63137	0.000443598	0.786885	1	1	1	4.95893e-15	4.87507e-13
10650	CHAC2	86	25.7175	61	2.37193	0.00056374	0.709302	1	1	1	5.33911e-15	5.19537e-13
6291	FOXB1	88	26.3156	62	2.35602	0.000572981	0.704546	1	1	1	5.34007e-15	5.19537e-13
7117	IRX3	161	48.1455	96	1.99395	0.000887197	0.596273	1	1	1	5.56806e-15	5.38925e-13
5308	POU4F1	63	18.8395	49	2.60091	0.00045284	0.777778	1	1	1	5.95924e-15	5.70902e-13
802	SLC44A5	63	18.8395	49	2.60091	0.00045284	0.777778	1	1	1	5.95924e-15	5.70902e-13
13341	ROBO2	65	19.4376	50	2.57233	0.000462082	0.769231	1	1	1	6.97458e-15	6.64781e-13
3869	NXPE2	155	46.3513	93	2.00642	0.000859472	0.6	1	1	1	8.52271e-15	8.08237e-13
13606	SOX14	69	20.6338	52	2.52014	0.000480565	0.753623	1	1	1	8.92613e-15	8.42241e-13
10670	FANCL	185	55.3225	106	1.91604	0.000979613	0.572973	1	1	1	9.91749e-15	9.31103e-13
16792	POU6F2	58	17.3443	46	2.65216	0.000425115	0.793103	1	1	1	1.06979e-14	9.99371e-13
15364	NMUR2	97	29.0069	66	2.27532	0.000609948	0.680412	1	1	1	1.08981e-14	1.01304e-12
12067	CBLN4	75	22.428	55	2.45229	0.00050829	0.733333	1	1	1	1.12645e-14	1.04193e-12
16251	MANEA	77	23.0261	56	2.43202	0.000517531	0.727273	1	1	1	1.1814e-14	1.08741e-12
12848	CNTN4	129	38.5762	81	2.09974	0.000748572	0.627907	1	1	1	1.21668e-14	1.11442e-12
16663	THSD7A	89	26.6146	62	2.32955	0.000572981	0.696629	1	1	1	1.24406e-14	1.13397e-12
903	RWDD3	112	33.4925	73	2.17959	0.000674639	0.651786	1	1	1	1.41479e-14	1.28336e-12
5378	SOX1	172	51.435	100	1.9442	0.000924163	0.581395	1	1	1	1.52779e-14	1.3726e-12
8741	CDH2	172	51.435	100	1.9442	0.000924163	0.581395	1	1	1	1.52779e-14	1.3726e-12
17191	LRRN3	108	32.2964	71	2.19839	0.000656156	0.657407	1	1	1	1.67136e-14	1.49443e-12
12963	LRRC3B	123	36.782	78	2.1206	0.000720847	0.634146	1	1	1	1.6996e-14	1.51248e-12
4346	PDZRN4	154	46.0522	92	1.99773	0.00085023	0.597403	1	1	1	1.71775e-14	1.5177e-12
14916	ENC1	212	63.3966	117	1.84553	0.00108127	0.551887	1	1	1	1.72163e-14	1.5177e-12
17687	KCNU1	184	55.0234	105	1.90828	0.000970371	0.570652	1	1	1	1.90913e-14	1.67513e-12
2684	PLPP4	102	30.5021	68	2.22935	0.000628431	0.666667	1	1	1	2.08319e-14	1.81935e-12
16722	SKAP2	141	42.1647	86	2.03962	0.00079478	0.609929	1	1	1	2.21616e-14	1.92485e-12
11508	PID1	159	47.5474	94	1.97697	0.000868713	0.591195	1	1	1	2.22449e-14	1.92485e-12
13770	NAALADL2	128	38.2772	80	2.09002	0.000739331	0.625	1	1	1	2.56591e-14	2.21009e-12
4824	STAB2	94	28.1098	64	2.27679	0.000591464	0.680851	1	1	1	2.61328e-14	2.24062e-12
17867	RALYL	92	27.5117	63	2.28993	0.000582223	0.684783	1	1	1	2.72659e-14	2.32715e-12
12620	ISX	74	22.129	54	2.44024	0.000499048	0.72973	1	1	1	2.77197e-14	2.35517e-12
13301	PTPRG	164	49.0426	96	1.95748	0.000887197	0.585366	1	1	1	2.81425e-14	2.36919e-12
5990	C14orf180	113	33.7916	73	2.1603	0.000674639	0.646018	1	1	1	2.82256e-14	2.36919e-12
13298	FAM3D	90	26.9136	62	2.30366	0.000572981	0.688889	1	1	1	2.82632e-14	2.36919e-12
14695	MED10	126	37.6791	79	2.09665	0.000730089	0.626984	1	1	1	2.88389e-14	2.4067e-12
6863	XYLT1	218	65.1908	119	1.82541	0.00109975	0.545872	1	1	1	2.97121e-14	2.46854e-12
6214	SEMA6D	171	51.1359	99	1.93602	0.000914922	0.578947	1	1	1	2.98429e-14	2.46854e-12
7092	ABCC12	109	32.5954	71	2.17822	0.000656156	0.651376	1	1	1	3.38617e-14	2.78869e-12
14468	FAT4	105	31.3992	69	2.19751	0.000637673	0.657143	1	1	1	4.00549e-14	3.28433e-12
14427	NEUROG2	61	18.2415	47	2.57655	0.000434357	0.770492	1	1	1	4.03701e-14	3.29578e-12
6091	DPH6	149	44.557	89	1.99744	0.000822505	0.597315	1	1	1	4.59605e-14	3.73593e-12
701	DMRTB1	63	18.8395	48	2.54783	0.000443598	0.761905	1	1	1	4.62215e-14	3.74095e-12
18217	MLLT3	129	38.5762	80	2.07382	0.000739331	0.620155	1	1	1	4.76873e-14	3.84302e-12
13351	C3orf38	65	19.4376	49	2.52088	0.00045284	0.753846	1	1	1	5.17492e-14	4.15254e-12
12807	FAM19A5	359	107.356	175	1.6301	0.00161729	0.487465	1	1	1	5.56707e-14	4.44821e-12
10687	OTX1	69	20.6338	51	2.47167	0.000471323	0.73913	1	1	1	6.12209e-14	4.8504e-12
16693	SP8	69	20.6338	51	2.47167	0.000471323	0.73913	1	1	1	6.12209e-14	4.8504e-12
16249	MAP3K7	134	40.0714	82	2.04635	0.000757814	0.61194	1	1	1	6.76177e-14	5.29688e-12
5316	GPC5	134	40.0714	82	2.04635	0.000757814	0.61194	1	1	1	6.76177e-14	5.29688e-12
14188	CENPC	87	26.0165	60	2.30623	0.000554498	0.689655	1	1	1	6.77026e-14	5.29688e-12
16473	STXBP5	175	52.3321	100	1.91087	0.000924163	0.571429	1	1	1	6.96953e-14	5.43016e-12
10462	KLHL29	240	71.7697	127	1.76955	0.00117369	0.529167	1	1	1	9.05534e-14	7.02612e-12
10460	APOB	139	41.5666	84	2.02085	0.000776297	0.604317	1	1	1	9.26239e-14	7.12786e-12
2054	AKR1E2	139	41.5666	84	2.02085	0.000776297	0.604317	1	1	1	9.26239e-14	7.12786e-12
793	LRRIQ3	49	14.653	40	2.72982	0.000369665	0.816326	1	1	1	9.85022e-14	7.54929e-12
2668	RAB11FIP2	128	38.2772	79	2.06389	0.000730089	0.617188	1	1	1	9.93498e-14	7.5833e-12
5341	CLYBL	124	37.081	77	2.07653	0.000711606	0.620968	1	1	1	1.27322e-13	9.67903e-12
8780	RIT2	92	27.5117	62	2.25359	0.000572981	0.673913	1	1	1	1.35894e-13	1.02891e-11
8757	KLHL14	66	19.7367	49	2.48269	0.00045284	0.742424	1	1	1	1.42223e-13	1.06821e-11
8854	CCBE1	66	19.7367	49	2.48269	0.00045284	0.742424	1	1	1	1.42223e-13	1.06821e-11
14469	INTU	68	20.3347	50	2.45885	0.000462082	0.735294	1	1	1	1.51859e-13	1.13604e-11
8781	SYT4	82	24.5213	57	2.32451	0.000526773	0.695122	1	1	1	1.6659e-13	1.24129e-11
10952	RGPD4	80	23.9232	56	2.34082	0.000517531	0.7	1	1	1	1.69661e-13	1.25918e-11
16103	PTCHD4	76	22.7271	54	2.37602	0.000499048	0.710526	1	1	1	1.7116e-13	1.2653e-11
5989	KIF26A	116	34.6887	73	2.10443	0.000674639	0.62931	1	1	1	2.04237e-13	1.5039e-11
14467	ANKRD50	101	30.2031	66	2.18521	0.000609948	0.653465	1	1	1	2.11861e-13	1.55395e-11
17794	ARMC1	97	29.0069	64	2.20637	0.000591464	0.659794	1	1	1	2.49308e-13	1.8215e-11
7894	ASIC2	180	53.8273	101	1.87637	0.000933405	0.561111	1	1	1	2.51812e-13	1.83266e-11
14979	CETN3	110	32.8944	70	2.12802	0.000646914	0.636364	1	1	1	2.84157e-13	2.06008e-11
12108	CDH4	303	90.6093	151	1.6665	0.00139549	0.49835	1	1	1	3.0261e-13	2.18542e-11
15062	PRR16	89	26.6146	60	2.2544	0.000554498	0.674157	1	1	1	3.26448e-13	2.33959e-11
17222	PTPRZ1	89	26.6146	60	2.2544	0.000554498	0.674157	1	1	1	3.26448e-13	2.33959e-11
18418	PSAT1	119	35.5858	74	2.07948	0.000683881	0.621849	1	1	1	3.4005e-13	2.4278e-11
11751	FLRT3	106	31.6983	68	2.14523	0.000628431	0.641509	1	1	1	3.49363e-13	2.48485e-11
14436	TRAM1L1	85	25.4184	58	2.28181	0.000536015	0.682353	1	1	1	3.6118e-13	2.5592e-11
2737	GLRX3	128	38.2772	78	2.03777	0.000720847	0.609375	1	1	1	3.72413e-13	2.62887e-11
4092	NTF3	67	20.0357	49	2.44563	0.00045284	0.731343	1	1	1	3.74784e-13	2.6357e-11
7378	CDH13	188	56.2196	104	1.84989	0.00096113	0.553191	1	1	1	3.83747e-13	2.68866e-11
14482	PCDH18	104	31.1002	67	2.15433	0.000619189	0.644231	1	1	1	3.85614e-13	2.6917e-11
8883	DOK6	81	24.2223	56	2.31192	0.000517531	0.691358	1	1	1	3.88839e-13	2.70416e-11
6490	TMC3	73	21.83	52	2.38205	0.000480565	0.712329	1	1	1	4.06971e-13	2.81861e-11
16995	MTERF1	75	22.428	53	2.36311	0.000489807	0.706667	1	1	1	4.08299e-13	2.81861e-11
8675	PTPRM	160	47.8465	92	1.92282	0.00085023	0.575	1	1	1	4.1037e-13	2.82254e-11
11315	SATB2	167	49.9398	95	1.90229	0.000877955	0.568862	1	1	1	4.16628e-13	2.85512e-11
12201	TMPRSS15	52	15.5501	41	2.63664	0.000378907	0.788462	1	1	1	4.34027e-13	2.96353e-11
14689	IRX4	98	29.306	64	2.18386	0.000591464	0.653061	1	1	1	5.07933e-13	3.4556e-11
6371	TLE3	320	95.6929	157	1.64066	0.00145094	0.490625	1	1	1	5.36749e-13	3.63846e-11
16721	SNX10	140	41.8657	83	1.98253	0.000767055	0.592857	1	1	1	5.71421e-13	3.85956e-11
5044	TMEM132C	230	68.7793	121	1.75925	0.00111824	0.526087	1	1	1	5.80556e-13	3.9072e-11
8880	DSEL	120	35.8849	74	2.06215	0.000683881	0.616667	1	1	1	6.26582e-13	4.2019e-11
2053	KLF6	270	80.7409	137	1.69678	0.0012661	0.507407	1	1	1	6.62633e-13	4.42785e-11
16376	RSPO3	58	17.3443	44	2.53685	0.000406632	0.758621	1	1	1	6.86969e-13	4.57419e-11
18419	TLE4	238	71.1716	124	1.74227	0.00114596	0.521008	1	1	1	7.41637e-13	4.92075e-11
4822	ASCL1	82	24.5213	56	2.28373	0.000517531	0.682927	1	1	1	8.6753e-13	5.73578e-11
16855	POM121L12	64	19.1386	47	2.45577	0.000434357	0.734375	1	1	1	8.78408e-13	5.78732e-11
5709	KCNH5	80	23.9232	55	2.29902	0.00050829	0.6875	1	1	1	9.02809e-13	5.92729e-11
14349	GRID2	101	30.2031	65	2.1521	0.000600706	0.643564	1	1	1	9.22234e-13	6.03373e-11
14350	ATOH1	78	23.3252	54	2.3151	0.000499048	0.692308	1	1	1	9.32312e-13	6.07848e-11
4347	GXYLT1	123	36.782	75	2.03904	0.000693122	0.609756	1	1	1	9.98237e-13	6.48578e-11
4793	TMPO	112	33.4925	70	2.09002	0.000646914	0.625	1	1	1	1.02409e-12	6.63079e-11
18542	CYLC2	42	12.5597	35	2.78669	0.000323457	0.833333	1	1	1	1.08906e-12	7.02724e-11
17788	NKAIN3	110	32.8944	69	2.09762	0.000637673	0.627273	1	1	1	1.15179e-12	7.40654e-11
17783	CA8	95	28.4088	62	2.18242	0.000572981	0.652632	1	1	1	1.21821e-12	7.80696e-11
17495	CSMD1	160	47.8465	91	1.90192	0.000840989	0.56875	1	1	1	1.29798e-12	8.28988e-11
18046	ZFAT	247	73.863	127	1.7194	0.00117369	0.51417	1	1	1	1.34367e-12	8.5526e-11
12619	LARGE1	203	60.7052	109	1.79556	0.00100734	0.536946	1	1	1	1.4267e-12	9.05036e-11
14744	CDH6	89	26.6146	59	2.21683	0.000545256	0.662921	1	1	1	1.55093e-12	9.80534e-11
17565	C8orf48	57	17.0453	43	2.52269	0.00039739	0.754386	1	1	1	1.74903e-12	1.10207e-10
11264	FSIP2	59	17.6434	44	2.49385	0.000406632	0.745763	1	1	1	1.91473e-12	1.19843e-10
17825	MSC	59	17.6434	44	2.49385	0.000406632	0.745763	1	1	1	1.91473e-12	1.19843e-10
13982	EVC2	61	18.2415	45	2.46691	0.000415873	0.737705	1	1	1	2.05453e-12	1.28166e-10
12849	IL5RA	77	23.0261	53	2.30173	0.000489807	0.688312	1	1	1	2.16785e-12	1.34342e-10
5314	SLITRK6	77	23.0261	53	2.30173	0.000489807	0.688312	1	1	1	2.16785e-12	1.34342e-10
5318	DCT	98	29.306	63	2.14973	0.000582223	0.642857	1	1	1	2.20612e-12	1.36264e-10
8656	ADCYAP1	71	21.2319	50	2.35495	0.000462082	0.704225	1	1	1	2.31534e-12	1.42362e-10
14478	SCLT1	69	20.6338	49	2.37474	0.00045284	0.710145	1	1	1	2.32001e-12	1.42362e-10
18208	ADAMTSL1	145	43.3609	84	1.93723	0.000776297	0.57931	1	1	1	2.3998e-12	1.46779e-10
5938	VRK1	185	55.3225	101	1.82566	0.000933405	0.545946	1	1	1	2.43667e-12	1.4855e-10
5165	NBEA	152	45.4541	87	1.91402	0.000804022	0.572368	1	1	1	2.47319e-12	1.49804e-10
8455	RPL38	152	45.4541	87	1.91402	0.000804022	0.572368	1	1	1	2.47319e-12	1.49804e-10
10646	FSHR	136	40.6695	80	1.96708	0.000739331	0.588235	1	1	1	2.62534e-12	1.58508e-10
18254	LINGO2	94	28.1098	61	2.17006	0.00056374	0.648936	1	1	1	2.67142e-12	1.60773e-10
5047	TMEM132D	171	51.1359	95	1.85779	0.000877955	0.555556	1	1	1	2.76843e-12	1.66079e-10
2050	ADARB2	195	58.3129	105	1.80063	0.000970371	0.538462	1	1	1	2.87141e-12	1.71709e-10
14290	NAA11	50	14.952	39	2.60834	0.000360424	0.78	1	1	1	3.02114e-12	1.80089e-10
5362	FAM155A	116	34.6887	71	2.04678	0.000656156	0.612069	1	1	1	3.05575e-12	1.81575e-10
17290	PLXNA4	277	82.8342	138	1.66598	0.00127534	0.498195	1	1	1	3.13654e-12	1.85788e-10
2638	TCF7L2	193	57.7148	104	1.80196	0.00096113	0.53886	1	1	1	3.41936e-12	2.01904e-10
14435	MTRNR2L13	52	15.5501	40	2.57233	0.000369665	0.769231	1	1	1	3.52808e-12	2.07021e-10
19628	FGF13	52	15.5501	40	2.57233	0.000369665	0.769231	1	1	1	3.52808e-12	2.07021e-10
17590	LZTS1	174	52.033	96	1.84498	0.000887197	0.551724	1	1	1	3.68144e-12	2.15347e-10
14939	OTP	36	10.7655	31	2.87958	0.000286491	0.861111	1	1	1	3.80865e-12	2.22096e-10
4319	TMTC1	112	33.4925	69	2.06016	0.000637673	0.616071	1	1	1	3.95948e-12	2.30177e-10
243	PAX7	54	16.1482	41	2.53898	0.000378907	0.759259	1	1	1	4.00286e-12	2.31981e-10
11078	NCKAP5	179	53.5282	98	1.83081	0.00090568	0.547486	1	1	1	4.0827e-12	2.35879e-10
6255	ONECUT1	82	24.5213	55	2.24295	0.00050829	0.670732	1	1	1	4.27667e-12	2.46328e-10
11486	NYAP2	137	40.9685	80	1.95272	0.000739331	0.583942	1	1	1	4.45616e-12	2.55882e-10
2265	CSTF2T	97	29.0069	62	2.13742	0.000572981	0.639175	1	1	1	4.7662e-12	2.7285e-10
8804	SKOR2	58	17.3443	43	2.47919	0.00039739	0.741379	1	1	1	4.79362e-12	2.73586e-10
4320	IPO8	76	22.7271	52	2.28802	0.000480565	0.684211	1	1	1	5.0125e-12	2.85211e-10
5221	SPERT	60	17.9424	44	2.45229	0.000406632	0.733333	1	1	1	5.08857e-12	2.87795e-10
821	ADGRL4	60	17.9424	44	2.45229	0.000406632	0.733333	1	1	1	5.08857e-12	2.87795e-10
18026	FAM84B	194	58.0138	104	1.79268	0.00096113	0.536083	1	1	1	5.19959e-12	2.93191e-10
3094	DCDC1	62	18.5405	45	2.42712	0.000415873	0.725807	1	1	1	5.30936e-12	2.98485e-10
16660	NXPH1	72	21.5309	50	2.32224	0.000462082	0.694444	1	1	1	5.36527e-12	3.00727e-10
3079	ANO3	64	19.1386	46	2.40352	0.000425115	0.71875	1	1	1	5.4552e-12	3.04858e-10
13317	SUCLG2	66	19.7367	47	2.38135	0.000434357	0.712121	1	1	1	5.52829e-12	3.06484e-10
13981	STK32B	66	19.7367	47	2.38135	0.000434357	0.712121	1	1	1	5.52829e-12	3.06484e-10
14605	GALNTL6	68	20.3347	48	2.36049	0.000443598	0.705882	1	1	1	5.53325e-12	3.06484e-10
17200	PPP1R3A	89	26.6146	58	2.17925	0.000536015	0.651685	1	1	1	7.0159e-12	3.86327e-10
2410	GHITM	89	26.6146	58	2.17925	0.000536015	0.651685	1	1	1	7.0159e-12	3.86327e-10
12547	TTC28	122	36.4829	73	2.00094	0.000674639	0.598361	1	1	1	7.33826e-12	4.01722e-10
906	SNX7	122	36.4829	73	2.00094	0.000674639	0.598361	1	1	1	7.33826e-12	4.01722e-10
12971	RBMS3	138	41.2676	80	1.93857	0.000739331	0.57971	1	1	1	7.48794e-12	4.07539e-10
16367	NKAIN2	138	41.2676	80	1.93857	0.000739331	0.57971	1	1	1	7.48794e-12	4.07539e-10
5686	DAAM1	152	45.4541	86	1.89202	0.00079478	0.565789	1	1	1	7.73917e-12	4.19995e-10
18420	TLE1	169	50.5378	93	1.84021	0.000859472	0.550296	1	1	1	9.61785e-12	5.20445e-10
3132	RAG2	53	15.8491	40	2.52379	0.000369665	0.754717	1	1	1	1.0202e-11	5.50467e-10
1924	DISC1	155	46.3513	87	1.87697	0.000804022	0.56129	1	1	1	1.05688e-11	5.68625e-10
12860	LMCD1	141	42.1647	81	1.92104	0.000748572	0.574468	1	1	1	1.06276e-11	5.70157e-10
5596	FOXA1	55	16.4472	41	2.49282	0.000378907	0.745455	1	1	1	1.11516e-11	5.96563e-10
7097	CBLN1	75	22.428	51	2.27394	0.000471323	0.68	1	1	1	1.15228e-11	6.12929e-10
7181	GOT2	75	22.428	51	2.27394	0.000471323	0.68	1	1	1	1.15228e-11	6.12929e-10
12975	OSBPL10	73	21.83	50	2.29043	0.000462082	0.684932	1	1	1	1.20585e-11	6.3781e-10
16268	MCHR2	73	21.83	50	2.29043	0.000462082	0.684932	1	1	1	1.20585e-11	6.3781e-10
13656	ZIC1	123	36.782	73	1.98467	0.000674639	0.593496	1	1	1	1.27553e-11	6.7277e-10
5205	DNAJC15	206	61.6023	108	1.75318	0.000998096	0.524272	1	1	1	1.28632e-11	6.76562e-10
908	PLPPR4	63	18.8395	45	2.38859	0.000415873	0.714286	1	1	1	1.31687e-11	6.90695e-10
4676	HELB	65	19.4376	46	2.36654	0.000425115	0.707692	1	1	1	1.32231e-11	6.91616e-10
17884	MMP16	90	26.9136	58	2.15504	0.000536015	0.644444	1	1	1	1.39599e-11	7.28128e-10
14426	ALPK1	44	13.1578	35	2.66002	0.000323457	0.795454	1	1	1	1.4429e-11	7.48436e-10
15063	FTMT	44	13.1578	35	2.66002	0.000323457	0.795454	1	1	1	1.4429e-11	7.48436e-10
5559	G2E3	101	30.2031	63	2.08588	0.000582223	0.623762	1	1	1	1.54074e-11	7.96982e-10
12537	SEZ6L	149	44.557	84	1.88522	0.000776297	0.563758	1	1	1	1.73744e-11	8.9626e-10
16119	TFAP2D	46	13.7559	36	2.61707	0.000332699	0.782609	1	1	1	1.75561e-11	9.03155e-10
2739	PPP2R2D	161	48.1455	89	1.84856	0.000822505	0.552795	1	1	1	1.90222e-11	9.75901e-10
16670	DGKB	117	34.9877	70	2.0007	0.000646914	0.598291	1	1	1	1.97145e-11	1.00866e-09
16548	PACRG	124	37.081	73	1.96866	0.000674639	0.58871	1	1	1	2.19144e-11	1.11817e-09
5858	SEL1L	115	34.3897	69	2.00642	0.000637673	0.6	1	1	1	2.27382e-11	1.15706e-09
4352	ADAMTS20	78	23.3252	52	2.22935	0.000480565	0.666667	1	1	1	2.32137e-11	1.17806e-09
14053	LDB2	225	67.2841	115	1.70917	0.00106279	0.511111	1	1	1	2.41858e-11	1.22409e-09
16669	ETV1	164	49.0426	90	1.83514	0.000831747	0.548781	1	1	1	2.51041e-11	1.26375e-09
6838	ERCC4	164	49.0426	90	1.83514	0.000831747	0.548781	1	1	1	2.51041e-11	1.26375e-09
14061	LCORL	74	22.129	50	2.25948	0.000462082	0.675676	1	1	1	2.63307e-11	1.32195e-09
7379	HSBP1	136	40.6695	78	1.9179	0.000720847	0.573529	1	1	1	2.83133e-11	1.41771e-09
16269	SIM1	70	20.9328	48	2.29305	0.000443598	0.685714	1	1	1	2.90263e-11	1.44569e-09
18354	ALDH1B1	70	20.9328	48	2.29305	0.000443598	0.685714	1	1	1	2.90263e-11	1.44569e-09
18207	SH3GL2	120	35.8849	71	1.97855	0.000656156	0.591667	1	1	1	2.95471e-11	1.46774e-09
1637	RGS18	41	12.2607	33	2.69154	0.000304974	0.804878	1	1	1	3.08192e-11	1.52689e-09
15018	EFNA5	196	58.6119	103	1.75732	0.000951888	0.52551	1	1	1	3.13585e-11	1.54952e-09
16368	RNF217	127	37.9781	74	1.94849	0.000683881	0.582677	1	1	1	3.19084e-11	1.57256e-09
15594	OFCC1	100	29.9041	62	2.0733	0.000572981	0.62	1	1	1	3.23146e-11	1.58841e-09
3071	NELL1	87	26.0165	56	2.15248	0.000517531	0.643678	1	1	1	3.34619e-11	1.64051e-09
4927	LHX5	118	35.2868	70	1.98375	0.000646914	0.59322	1	1	1	3.42553e-11	1.67503e-09
9560	ZNF507	98	29.306	61	2.08149	0.00056374	0.622449	1	1	1	3.65602e-11	1.78309e-09
15638	ID4	139	41.5666	79	1.90056	0.000730089	0.568345	1	1	1	3.94695e-11	1.92e-09
16250	EPHA7	116	34.6887	69	1.98912	0.000637673	0.594828	1	1	1	3.96694e-11	1.92473e-09
19556	ACTRT1	26	7.77505	24	3.0868	0.000221799	0.923077	1	1	1	4.31396e-11	2.08771e-09
14818	ISL1	94	28.1098	59	2.09891	0.000545256	0.62766	1	1	1	4.64516e-11	2.24222e-09
18961	VCX	36	10.7655	30	2.78669	0.000277249	0.833333	1	1	1	4.69192e-11	2.2532e-09
19017	RAI2	36	10.7655	30	2.78669	0.000277249	0.833333	1	1	1	4.69192e-11	2.2532e-09
6577	RGMA	168	50.2388	91	1.81135	0.000840989	0.541667	1	1	1	5.05158e-11	2.41973e-09
7091	PHKB	112	33.4925	67	2.00045	0.000619189	0.598214	1	1	1	5.30087e-11	2.53268e-09
2622	XPNPEP1	90	26.9136	57	2.11788	0.000526773	0.633333	1	1	1	5.83697e-11	2.78175e-09
4747	MGAT4C	51	15.2511	38	2.49163	0.000351182	0.745098	1	1	1	6.51059e-11	3.09492e-09
15415	MAT2B	99	29.605	61	2.06046	0.00056374	0.616162	1	1	1	6.73783e-11	3.18681e-09
17751	SNTG1	99	29.605	61	2.06046	0.00056374	0.616162	1	1	1	6.73783e-11	3.18681e-09
17818	SLCO5A1	67	20.0357	46	2.2959	0.000425115	0.686567	1	1	1	6.99143e-11	3.29845e-09
11149	SLC4A10	86	25.7175	55	2.13862	0.00050829	0.639535	1	1	1	7.24203e-11	3.40811e-09
10597	SLC8A1	145	43.3609	81	1.86804	0.000748572	0.558621	1	1	1	7.35408e-11	3.45219e-09
18938	CRLF2	57	17.0453	41	2.40535	0.000378907	0.719298	1	1	1	7.46126e-11	3.49377e-09
6581	ARRDC4	131	39.1743	75	1.91452	0.000693122	0.572519	1	1	1	7.54452e-11	3.50874e-09
11148	TBR1	59	17.6434	42	2.38049	0.000388149	0.711864	1	1	1	7.54929e-11	3.50874e-09
16672	MEOX2	59	17.6434	42	2.38049	0.000388149	0.711864	1	1	1	7.54929e-11	3.50874e-09
11752	KIF16B	150	44.8561	83	1.85036	0.000767055	0.553333	1	1	1	8.30698e-11	3.85136e-09
5573	EGLN3	226	67.5832	114	1.68681	0.00105355	0.504425	1	1	1	8.4643e-11	3.91464e-09
13417	NECTIN3	82	24.5213	53	2.16139	0.000489807	0.646342	1	1	1	8.85453e-11	4.04723e-09
14037	CLNK	82	24.5213	53	2.16139	0.000489807	0.646342	1	1	1	8.85453e-11	4.04723e-09
15293	KCTD16	82	24.5213	53	2.16139	0.000489807	0.646342	1	1	1	8.85453e-11	4.04723e-09
17985	MED30	129	38.5762	74	1.91828	0.000683881	0.573643	1	1	1	8.85878e-11	4.04723e-09
3735	MTNR1B	129	38.5762	74	1.91828	0.000683881	0.573643	1	1	1	8.85878e-11	4.04723e-09
11949	PTPRT	136	40.6695	77	1.89331	0.000711606	0.566176	1	1	1	8.89677e-11	4.05472e-09
5166	MAB21L1	172	51.435	92	1.78867	0.00085023	0.534884	1	1	1	9.84267e-11	4.47496e-09
869	ZNF644	78	23.3252	51	2.18648	0.000471323	0.653846	1	1	1	1.0643e-10	4.82712e-09
14968	ATP6AP1L	91	27.2127	57	2.09461	0.000526773	0.626374	1	1	1	1.10563e-10	5.00253e-09
2186	PARD3	158	47.2484	86	1.82017	0.00079478	0.544304	1	1	1	1.20529e-10	5.44033e-09
12218	GRIK1	74	22.129	49	2.21429	0.00045284	0.662162	1	1	1	1.25391e-10	5.6462e-09
1817	USH2A	72	21.5309	48	2.22935	0.000443598	0.666667	1	1	1	1.34934e-10	6.0614e-09
7183	CDH8	149	44.557	82	1.84034	0.000757814	0.550336	1	1	1	1.54682e-10	6.93188e-09
16993	CDK14	114	34.0906	67	1.96535	0.000619189	0.587719	1	1	1	1.57908e-10	7.05961e-09
18957	NLGN4X	66	19.7367	45	2.28002	0.000415873	0.681818	1	1	1	1.61346e-10	7.19618e-09
16711	NPY	64	19.1386	44	2.29902	0.000406632	0.6875	1	1	1	1.68515e-10	7.49814e-09
6537	RHCG	154	46.0522	84	1.82402	0.000776297	0.545454	1	1	1	1.70501e-10	7.56857e-09
5674	AP5M1	52	15.5501	38	2.44371	0.000351182	0.730769	1	1	1	1.71656e-10	7.60185e-09
16793	YAE1D1	62	18.5405	43	2.31925	0.00039739	0.693548	1	1	1	1.74343e-10	7.70267e-09
16987	STEAP1	60	17.9424	42	2.34082	0.000388149	0.7	1	1	1	1.78482e-10	7.84861e-09
17848	IL7	60	17.9424	42	2.34082	0.000388149	0.7	1	1	1	1.78482e-10	7.84861e-09
12962	OXSM	56	16.7463	40	2.38859	0.000369665	0.714286	1	1	1	1.80327e-10	7.90413e-09
5607	FSCB	58	17.3443	41	2.36388	0.000378907	0.706897	1	1	1	1.80586e-10	7.90413e-09
7895	CCL2	140	41.8657	78	1.8631	0.000720847	0.557143	1	1	1	1.93857e-10	8.46523e-09
16717	NPVF	164	49.0426	88	1.79436	0.000813264	0.536585	1	1	1	1.99143e-10	8.6759e-09
14969	TMEM167A	92	27.5117	57	2.07184	0.000526773	0.619565	1	1	1	2.05698e-10	8.9407e-09
8783	SLC14A2	169	50.5378	90	1.78084	0.000831747	0.532544	1	1	1	2.11514e-10	9.17227e-09
3093	MPPED2	79	23.6242	51	2.1588	0.000471323	0.64557	1	1	1	2.12687e-10	9.20189e-09
11091	CXCR4	117	34.9877	68	1.94354	0.000628431	0.581197	1	1	1	2.28975e-10	9.86114e-09
13628	CLSTN2	117	34.9877	68	1.94354	0.000628431	0.581197	1	1	1	2.28975e-10	9.86114e-09
11263	ZNF804A	77	23.0261	50	2.17145	0.000462082	0.649351	1	1	1	2.34014e-10	1.00551e-08
6294	RORA	184	55.0234	96	1.74471	0.000887197	0.521739	1	1	1	2.39127e-10	1.02513e-08
8899	SMIM21	150	44.8561	82	1.82807	0.000757814	0.546667	1	1	1	2.41037e-10	1.03097e-08
17530	CLDN23	108	32.2964	64	1.98165	0.000591464	0.592593	1	1	1	2.47681e-10	1.05698e-08
18960	STS	32	9.5693	27	2.82152	0.000249524	0.84375	1	1	1	2.57106e-10	1.09471e-08
1925	SIPA1L2	177	52.9302	93	1.75703	0.000859472	0.525424	1	1	1	2.76886e-10	1.17626e-08
15417	WWC1	160	47.8465	86	1.79742	0.00079478	0.5375	1	1	1	2.83131e-10	1.20008e-08
15023	TMEM232	86	25.7175	54	2.09974	0.000499048	0.627907	1	1	1	2.96394e-10	1.25347e-08
1815	KCNK2	71	21.2319	47	2.21365	0.000434357	0.661972	1	1	1	3.02482e-10	1.27347e-08
6213	SQOR	71	21.2319	47	2.21365	0.000434357	0.661972	1	1	1	3.02482e-10	1.27347e-08
13599	PPP2R3A	141	42.1647	78	1.84989	0.000720847	0.553191	1	1	1	3.06576e-10	1.28783e-08
8734	ZNF521	175	52.3321	92	1.758	0.00085023	0.525714	1	1	1	3.3104e-10	1.38748e-08
7354	MON1B	84	25.1194	53	2.10992	0.000489807	0.630952	1	1	1	3.32854e-10	1.39198e-08
11095	NXPH2	67	20.0357	45	2.24599	0.000415873	0.671642	1	1	1	3.48365e-10	1.45361e-08
12546	PITPNB	139	41.5666	77	1.85245	0.000711606	0.553957	1	1	1	3.63533e-10	1.51354e-08
15072	PRDM6	34	10.1674	28	2.75391	0.000258766	0.823529	1	1	1	3.64572e-10	1.51451e-08
8816	MYO5B	65	19.4376	44	2.26365	0.000406632	0.676923	1	1	1	3.69858e-10	1.53308e-08
4289	ETNK1	82	24.5213	52	2.1206	0.000480565	0.634146	1	1	1	3.72588e-10	1.54099e-08
4038	SPATA19	238	71.1716	117	1.64391	0.00108127	0.491597	1	1	1	3.73909e-10	1.54305e-08
17815	PREX2	118	35.2868	68	1.92707	0.000628431	0.576271	1	1	1	3.82115e-10	1.57346e-08
6491	MEX3B	102	30.5021	61	1.99986	0.00056374	0.598039	1	1	1	3.84335e-10	1.57914e-08
14694	ICE1	156	46.6503	84	1.80063	0.000776297	0.538462	1	1	1	4.02397e-10	1.64974e-08
5327	HS6ST3	80	23.9232	51	2.13182	0.000471323	0.6375	1	1	1	4.15608e-10	1.70019e-08
8313	PCTP	59	17.6434	41	2.32382	0.000378907	0.694915	1	1	1	4.19966e-10	1.71428e-08
18974	MID1	91	27.2127	56	2.05786	0.000517531	0.615385	1	1	1	4.28779e-10	1.74385e-08
8853	LMAN1	57	17.0453	40	2.34669	0.000369665	0.701754	1	1	1	4.29067e-10	1.74385e-08
13605	IL20RB	55	16.4472	39	2.37122	0.000360424	0.709091	1	1	1	4.32888e-10	1.74803e-08
17638	CDCA2	55	16.4472	39	2.37122	0.000360424	0.709091	1	1	1	4.32888e-10	1.74803e-08
2192	ANKRD30A	55	16.4472	39	2.37122	0.000360424	0.709091	1	1	1	4.32888e-10	1.74803e-08
14484	NOCT	123	36.782	70	1.90311	0.000646914	0.569106	1	1	1	4.55407e-10	1.83501e-08
18403	RORB	105	31.3992	62	1.97457	0.000572981	0.590476	1	1	1	5.743e-10	2.30913e-08
12107	CDH26	119	35.5858	68	1.91087	0.000628431	0.571429	1	1	1	6.30513e-10	2.52973e-08
18674	DENND1A	162	48.4446	86	1.77523	0.00079478	0.530864	1	1	1	6.46357e-10	2.58777e-08
14574	FSTL5	103	30.8012	61	1.98044	0.00056374	0.592233	1	1	1	6.66945e-10	2.66452e-08
15377	SGCD	138	41.2676	76	1.84164	0.000702364	0.550725	1	1	1	6.7795e-10	2.70273e-08
16718	NFE2L3	172	51.435	90	1.74978	0.000831747	0.523256	1	1	1	7.00927e-10	2.78841e-08
3792	DDI1	66	19.7367	44	2.22935	0.000406632	0.666667	1	1	1	7.86883e-10	3.12374e-08
11573	ACKR3	108	32.2964	63	1.95068	0.000582223	0.583333	1	1	1	8.38726e-10	3.31553e-08
14989	SLF1	108	32.2964	63	1.95068	0.000582223	0.583333	1	1	1	8.38726e-10	3.31553e-08
15593	SLC35B3	64	19.1386	43	2.24677	0.00039739	0.671875	1	1	1	8.41961e-10	3.32132e-08
18049	COL22A1	129	38.5762	72	1.86644	0.000665398	0.55814	1	1	1	8.48564e-10	3.34035e-08
2639	HABP2	153	45.7532	82	1.79222	0.000757814	0.535948	1	1	1	8.704e-10	3.41914e-08
5670	PELI2	122	36.4829	69	1.89129	0.000637673	0.565574	1	1	1	8.72499e-10	3.42023e-08
13711	SHOX2	62	18.5405	42	2.26531	0.000388149	0.677419	1	1	1	8.93956e-10	3.49704e-08
14986	FAM172A	58	17.3443	40	2.30623	0.000369665	0.689655	1	1	1	9.81247e-10	3.80679e-08
16694	SP4	58	17.3443	40	2.30623	0.000369665	0.689655	1	1	1	9.81247e-10	3.80679e-08
18956	PRKX	58	17.3443	40	2.30623	0.000369665	0.689655	1	1	1	9.81247e-10	3.80679e-08
3073	SLC17A6	58	17.3443	40	2.30623	0.000369665	0.689655	1	1	1	9.81247e-10	3.80679e-08
18543	SMC2	48	14.3539	35	2.43835	0.000323457	0.729167	1	1	1	1.00006e-09	3.86383e-08
8882	CCDC102B	48	14.3539	35	2.43835	0.000323457	0.729167	1	1	1	1.00006e-09	3.86383e-08
16284	BEND3	56	16.7463	39	2.32888	0.000360424	0.696429	1	1	1	1.01229e-09	3.90304e-08
13416	DPPA4	50	14.952	36	2.4077	0.000332699	0.72	1	1	1	1.0277e-09	3.95432e-08
11252	ITGA4	54	16.1482	38	2.35321	0.000351182	0.703704	1	1	1	1.03189e-09	3.96231e-08
10801	GCFC2	75	22.428	48	2.14018	0.000443598	0.64	1	1	1	1.10872e-09	4.24866e-08
15041	KCNN2	132	39.4733	73	1.84935	0.000674639	0.55303	1	1	1	1.13357e-09	4.33504e-08
11030	CNTNAP5	95	28.4088	57	2.00642	0.000526773	0.6	1	1	1	1.19726e-09	4.56855e-08
1955	CHRM3	111	33.1935	64	1.92809	0.000591464	0.576577	1	1	1	1.1995e-09	4.56855e-08
14422	PITX2	73	21.83	47	2.153	0.000434357	0.643836	1	1	1	1.22896e-09	4.6713e-08
2390	RPS24	294	87.9179	137	1.55827	0.0012661	0.465986	1	1	1	1.26186e-09	4.78667e-08
12536	MYO18B	102	30.5021	60	1.96708	0.000554498	0.588235	1	1	1	1.32965e-09	5.03364e-08
5685	DACT1	142	42.4637	77	1.81331	0.000711606	0.542254	1	1	1	1.3726e-09	5.18577e-08
17947	NCALD	116	34.6887	66	1.90264	0.000609948	0.568966	1	1	1	1.42912e-09	5.38847e-08
15012	SLCO6A1	69	20.6338	45	2.18089	0.000415873	0.652174	1	1	1	1.48886e-09	5.58368e-08
16662	PHF14	69	20.6338	45	2.18089	0.000415873	0.652174	1	1	1	1.48886e-09	5.58368e-08
4896	CUX2	82	24.5213	51	2.07982	0.000471323	0.621951	1	1	1	1.48981e-09	5.58368e-08
5615	RPL10L	91	27.2127	55	2.02112	0.00050829	0.604396	1	1	1	1.58951e-09	5.94546e-08
6093	MEIS2	253	75.6572	121	1.59932	0.00111824	0.478261	1	1	1	1.62237e-09	6.05633e-08
8667	AKAIN1	67	20.0357	44	2.19608	0.000406632	0.656716	1	1	1	1.62579e-09	6.05703e-08
8888	NETO1	107	31.9973	62	1.93766	0.000572981	0.579439	1	1	1	1.64721e-09	6.12469e-08
11359	NRP2	157	46.9494	83	1.76786	0.000767055	0.528662	1	1	1	1.65105e-09	6.12683e-08
15637	RNF144B	98	29.306	58	1.97912	0.000536015	0.591837	1	1	1	1.79784e-09	6.65839e-08
15013	PAM	89	26.6146	54	2.02896	0.000499048	0.606742	1	1	1	1.82659e-09	6.73829e-08
2117	RSU1	89	26.6146	54	2.02896	0.000499048	0.606742	1	1	1	1.82659e-09	6.73829e-08
19379	PCDH19	39	11.6626	30	2.57233	0.000277249	0.769231	1	1	1	1.83926e-09	6.77172e-08
11122	RPRM	78	23.3252	49	2.10074	0.00045284	0.628205	1	1	1	1.89872e-09	6.97696e-08
17752	PXDNL	63	18.8395	42	2.22935	0.000388149	0.666667	1	1	1	1.90289e-09	6.97863e-08
12060	ZFP64	105	31.3992	61	1.94272	0.00056374	0.580952	1	1	1	1.92789e-09	7.05652e-08
17718	ZMAT4	138	41.2676	75	1.81741	0.000693122	0.543478	1	1	1	1.94672e-09	7.09779e-08
3098	PAX6	138	41.2676	75	1.81741	0.000693122	0.543478	1	1	1	1.94672e-09	7.09779e-08
14562	PDGFC	112	33.4925	64	1.91087	0.000591464	0.571429	1	1	1	1.98025e-09	7.20602e-08
5294	TBC1D4	87	26.0165	53	2.03717	0.000489807	0.609195	1	1	1	2.09495e-09	7.60868e-08
11574	COPS8	131	39.1743	72	1.83794	0.000665398	0.549618	1	1	1	2.11118e-09	7.65283e-08
13708	VEPH1	59	17.6434	40	2.26714	0.000369665	0.677966	1	1	1	2.16289e-09	7.79512e-08
14659	ZFP42	59	17.6434	40	2.26714	0.000369665	0.677966	1	1	1	2.16289e-09	7.79512e-08
16165	COL9A1	59	17.6434	40	2.26714	0.000369665	0.677966	1	1	1	2.16289e-09	7.79512e-08
19104	PPP1R2P9	43	12.8587	32	2.48858	0.000295732	0.744186	1	1	1	2.23906e-09	8.05417e-08
14083	PCDH7	110	32.8944	63	1.91522	0.000582223	0.572727	1	1	1	2.32882e-09	8.36105e-08
15020	FER	153	45.7532	81	1.77037	0.000748572	0.529412	1	1	1	2.35904e-09	8.43728e-08
8676	RAB12	153	45.7532	81	1.77037	0.000748572	0.529412	1	1	1	2.35904e-09	8.43728e-08
18975	HCCS	45	13.4568	33	2.45229	0.000304974	0.733333	1	1	1	2.36911e-09	8.44722e-08
19071	FTHL17	55	16.4472	38	2.31042	0.000351182	0.690909	1	1	1	2.37082e-09	8.44722e-08
3074	FANCF	51	15.2511	36	2.36049	0.000332699	0.705882	1	1	1	2.48261e-09	8.79637e-08
4653	FAM19A2	51	15.2511	36	2.36049	0.000332699	0.705882	1	1	1	2.48261e-09	8.79637e-08
12065	PFDN4	49	14.653	35	2.38859	0.000323457	0.714286	1	1	1	2.48755e-09	8.79637e-08
8742	DSC3	49	14.653	35	2.38859	0.000323457	0.714286	1	1	1	2.48755e-09	8.79637e-08
12973	GADL1	72	21.5309	46	2.13646	0.000425115	0.638889	1	1	1	2.66278e-09	9.39831e-08
13598	EPHB1	161	48.1455	84	1.74471	0.000776297	0.521739	1	1	1	3.03522e-09	1.06927e-07
5361	ARGLU1	99	29.605	58	1.95913	0.000536015	0.585859	1	1	1	3.07348e-09	1.0787e-07
8814	ACAA2	99	29.605	58	1.95913	0.000536015	0.585859	1	1	1	3.07348e-09	1.0787e-07
10702	ETAA1	181	54.1263	92	1.69973	0.00085023	0.508287	1	1	1	3.17377e-09	1.11183e-07
1636	BRINP3	68	20.3347	44	2.16378	0.000406632	0.647059	1	1	1	3.26755e-09	1.14255e-07
19557	SMARCA1	34	10.1674	27	2.65555	0.000249524	0.794118	1	1	1	3.48734e-09	1.21488e-07
19646	SLITRK4	34	10.1674	27	2.65555	0.000249524	0.794118	1	1	1	3.48734e-09	1.21488e-07
6042	GABRG3	125	37.3801	69	1.8459	0.000637673	0.552	1	1	1	3.53807e-09	1.23027e-07
5379	SPACA7	66	19.7367	43	2.17869	0.00039739	0.651515	1	1	1	3.59281e-09	1.24699e-07
16271	GRIK2	88	26.3156	53	2.01402	0.000489807	0.602273	1	1	1	3.73149e-09	1.29273e-07
17679	WRN	77	23.0261	48	2.08459	0.000443598	0.623377	1	1	1	4.01526e-09	1.38593e-07
8887	CBLN2	77	23.0261	48	2.08459	0.000443598	0.623377	1	1	1	4.01526e-09	1.38593e-07
14529	DCLK2	123	36.782	68	1.84873	0.000628431	0.552845	1	1	1	4.2004e-09	1.44452e-07
2620	SORCS3	123	36.782	68	1.84873	0.000628431	0.552845	1	1	1	4.2004e-09	1.44452e-07
10809	SUCLG1	62	18.5405	41	2.21137	0.000378907	0.66129	1	1	1	4.26856e-09	1.46528e-07
2733	MKI67	192	57.4158	96	1.67201	0.000887197	0.5	1	1	1	4.40151e-09	1.50816e-07
13629	TRIM42	102	30.5021	59	1.93429	0.000545256	0.578431	1	1	1	4.42271e-09	1.51266e-07
14356	PDHA2	60	17.9424	40	2.22935	0.000369665	0.666667	1	1	1	4.60654e-09	1.57267e-07
19074	TMEM47	38	11.3635	29	2.55202	0.000268007	0.763158	1	1	1	4.75333e-09	1.61984e-07
11049	RAB6C	145	43.3609	77	1.7758	0.000711606	0.531034	1	1	1	4.81413e-09	1.63759e-07
11168	XIRP2	93	27.8108	55	1.97765	0.00050829	0.591398	1	1	1	4.85202e-09	1.64749e-07
3871	BUD13	205	61.3033	101	1.64755	0.000933405	0.492683	1	1	1	4.86158e-09	1.64776e-07
11219	ATP5G3	58	17.3443	39	2.24857	0.000360424	0.672414	1	1	1	4.93349e-09	1.66912e-07
17403	CUL1	150	44.8561	79	1.76119	0.000730089	0.526667	1	1	1	5.0328e-09	1.69966e-07
3769	ARHGAP42	73	21.83	46	2.1072	0.000425115	0.630137	1	1	1	5.10558e-09	1.72114e-07
244	TAS1R2	40	11.9616	30	2.50802	0.000277249	0.75	1	1	1	5.23727e-09	1.76237e-07
16121	PKHD1	54	16.1482	37	2.29128	0.00034194	0.685185	1	1	1	5.51018e-09	1.84758e-07
17173	PIK3CG	54	16.1482	37	2.29128	0.00034194	0.685185	1	1	1	5.51018e-09	1.84758e-07
18792	BARHL1	42	12.5597	31	2.46821	0.000286491	0.738095	1	1	1	5.60068e-09	1.87125e-07
2166	MKX	42	12.5597	31	2.46821	0.000286491	0.738095	1	1	1	5.60068e-09	1.87125e-07
8856	MC4R	71	21.2319	45	2.11945	0.000415873	0.633803	1	1	1	5.72674e-09	1.90997e-07
2269	MTRNR2L5	44	13.1578	32	2.43202	0.000295732	0.727273	1	1	1	5.84064e-09	1.9445e-07
14296	BMP3	46	13.7559	33	2.39898	0.000304974	0.717391	1	1	1	5.96202e-09	1.98139e-07
5167	DCLK1	148	44.258	78	1.76239	0.000720847	0.527027	1	1	1	6.0203e-09	1.99723e-07
6394	NEO1	112	33.4925	63	1.88102	0.000582223	0.5625	1	1	1	6.16497e-09	2.04162e-07
10389	SNTG2	69	20.6338	44	2.13242	0.000406632	0.637681	1	1	1	6.39804e-09	2.10765e-07
17843	HNF4G	69	20.6338	44	2.13242	0.000406632	0.637681	1	1	1	6.39804e-09	2.10765e-07
8881	TMX3	69	20.6338	44	2.13242	0.000406632	0.637681	1	1	1	6.39804e-09	2.10765e-07
11157	GRB14	80	23.9232	49	2.04822	0.00045284	0.6125	1	1	1	6.48319e-09	2.12823e-07
3719	RAB38	80	23.9232	49	2.04822	0.00045284	0.6125	1	1	1	6.48319e-09	2.12823e-07
11731	BMP2	89	26.6146	53	1.99139	0.000489807	0.595506	1	1	1	6.53591e-09	2.13806e-07
8315	NOG	89	26.6146	53	1.99139	0.000489807	0.595506	1	1	1	6.53591e-09	2.13806e-07
18050	KCNK9	245	73.2649	116	1.58329	0.00107203	0.473469	1	1	1	7.15639e-09	2.33697e-07
18632	BRINP1	209	62.4995	102	1.63201	0.000942646	0.488038	1	1	1	7.7505e-09	2.52658e-07
241	IGSF21	171	51.1359	87	1.70135	0.000804022	0.508772	1	1	1	7.858e-09	2.55718e-07
3076	SVIP	65	19.4376	42	2.16076	0.000388149	0.646154	1	1	1	7.87921e-09	2.55965e-07
13399	ZPLD1	76	22.7271	47	2.06802	0.000434357	0.618421	1	1	1	8.42836e-09	2.73332e-07
3720	CTSC	63	18.8395	41	2.17627	0.000378907	0.650794	1	1	1	8.67731e-09	2.8092e-07
12858	EDEM1	85	25.4184	51	2.00642	0.000471323	0.6	1	1	1	8.75085e-09	2.82328e-07
7580	NLRP1	85	25.4184	51	2.00642	0.000471323	0.6	1	1	1	8.75085e-09	2.82328e-07
12258	MIS18A	74	22.129	46	2.07872	0.000425115	0.621622	1	1	1	9.57023e-09	3.08234e-07
18205	BNC2	92	27.5117	54	1.9628	0.000499048	0.586956	1	1	1	9.66586e-09	3.10462e-07
11743	BTBD3	202	60.4062	99	1.63891	0.000914922	0.490099	1	1	1	9.6725e-09	3.10462e-07
12773	MPPED1	99	29.605	57	1.92535	0.000526773	0.575758	1	1	1	1.01242e-08	3.24407e-07
13453	LSAMP	262	78.3486	122	1.55714	0.00112748	0.465649	1	1	1	1.01934e-08	3.26066e-07
18191	DMAC1	228	68.1812	109	1.59868	0.00100734	0.47807	1	1	1	1.03133e-08	3.29341e-07
5606	LRFN5	59	17.6434	39	2.21046	0.000360424	0.661017	1	1	1	1.03362e-08	3.29511e-07
8417	AXIN2	147	43.959	77	1.75163	0.000711606	0.52381	1	1	1	1.06922e-08	3.40285e-07
17159	SLC26A5	57	17.0453	38	2.22935	0.000351182	0.666667	1	1	1	1.11646e-08	3.54716e-07
13743	MECOM	135	40.3705	72	1.78348	0.000665398	0.533333	1	1	1	1.17312e-08	3.72088e-07
5616	MDGA2	97	29.0069	56	1.93057	0.000517531	0.57732	1	1	1	1.18841e-08	3.75669e-07
8827	MEX3C	97	29.0069	56	1.93057	0.000517531	0.57732	1	1	1	1.18841e-08	3.75669e-07
12257	HUNK	104	31.1002	59	1.89709	0.000545256	0.567308	1	1	1	1.19957e-08	3.78561e-07
16117	DEFB112	37	11.0645	28	2.53062	0.000258766	0.756757	1	1	1	1.21912e-08	3.84085e-07
14610	HAND2	70	20.9328	44	2.10196	0.000406632	0.628571	1	1	1	1.2222e-08	3.84411e-07
808	ST6GALNAC5	140	41.8657	74	1.76756	0.000683881	0.528571	1	1	1	1.2325e-08	3.87e-07
4949	CCDC60	53	15.8491	36	2.27142	0.000332699	0.679245	1	1	1	1.27047e-08	3.98256e-07
11155	KCNH7	145	43.3609	76	1.75273	0.000702364	0.524138	1	1	1	1.27999e-08	4.00572e-07
8878	CDH7	88	26.3156	52	1.97602	0.000480565	0.590909	1	1	1	1.31118e-08	4.09651e-07
3696	TENM4	229	68.4803	109	1.5917	0.00100734	0.475982	1	1	1	1.38937e-08	4.32812e-07
1814	CENPF	41	12.2607	30	2.44685	0.000277249	0.731707	1	1	1	1.38992e-08	4.32812e-07
11107	LYPD6	47	14.0549	33	2.34794	0.000304974	0.702128	1	1	1	1.42377e-08	4.42617e-07
16285	PDSS2	43	12.8587	31	2.41081	0.000286491	0.72093	1	1	1	1.42849e-08	4.42619e-07
17223	AASS	43	12.8587	31	2.41081	0.000286491	0.72093	1	1	1	1.42849e-08	4.42619e-07
11101	ACVR2A	86	25.7175	51	1.98309	0.000471323	0.593023	1	1	1	1.52406e-08	4.71454e-07
17160	RELN	66	19.7367	42	2.12802	0.000388149	0.636364	1	1	1	1.53804e-08	4.74217e-07
5202	TNFSF11	66	19.7367	42	2.12802	0.000388149	0.636364	1	1	1	1.53804e-08	4.74217e-07
11567	ARL4C	173	51.734	87	1.68168	0.000804022	0.50289	1	1	1	1.59713e-08	4.91627e-07
11251	UBE2E3	100	29.9041	57	1.9061	0.000526773	0.57	1	1	1	1.66763e-08	5.1249e-07
14987	POU5F2	119	35.5858	65	1.82657	0.000600706	0.546219	1	1	1	1.72407e-08	5.28105e-07
2386	LRMDA	119	35.5858	65	1.82657	0.000600706	0.546219	1	1	1	1.72407e-08	5.28105e-07
11169	B3GALT1	141	42.1647	74	1.75502	0.000683881	0.524823	1	1	1	1.83437e-08	5.60977e-07
6942	KDM8	112	33.4925	62	1.85116	0.000572981	0.553571	1	1	1	1.85291e-08	5.65726e-07
14278	SHROOM3	91	27.2127	53	1.94762	0.000489807	0.582418	1	1	1	1.91167e-08	5.82717e-07
13413	MORC1	30	8.97121	24	2.67522	0.000221799	0.8	1	1	1	2.04421e-08	6.21798e-07
1646	B3GALT2	82	24.5213	49	1.99826	0.00045284	0.597561	1	1	1	2.04981e-08	6.21798e-07
7722	HS3ST3B1	82	24.5213	49	1.99826	0.00045284	0.597561	1	1	1	2.04981e-08	6.21798e-07
15040	YTHDC2	60	17.9424	39	2.17362	0.000360424	0.65	1	1	1	2.09769e-08	6.35294e-07
5277	PRR20C	23	6.87793	20	2.90785	0.000184833	0.869565	1	1	1	2.11887e-08	6.40678e-07
4018	KIRREL3	313	93.5997	140	1.49573	0.00129383	0.447284	1	1	1	2.17893e-08	6.57778e-07
17688	ZNF703	149	44.557	77	1.72812	0.000711606	0.516779	1	1	1	2.30604e-08	6.95031e-07
8304	CA10	127	37.9781	68	1.7905	0.000628431	0.535433	1	1	1	2.38983e-08	7.19131e-07
10701	MEIS1	205	61.3033	99	1.61492	0.000914922	0.482927	1	1	1	2.49895e-08	7.50764e-07
14447	MAD2L1	56	16.7463	37	2.20945	0.00034194	0.660714	1	1	1	2.50584e-08	7.51632e-07
17846	PKIA	69	20.6338	43	2.08396	0.00039739	0.623188	1	1	1	2.58777e-08	7.73735e-07
7582	AIPL1	69	20.6338	43	2.08396	0.00039739	0.623188	1	1	1	2.58777e-08	7.73735e-07
17591	GFRA2	142	42.4637	74	1.74266	0.000683881	0.521127	1	1	1	2.70928e-08	8.06892e-07
6043	OCA2	142	42.4637	74	1.74266	0.000683881	0.521127	1	1	1	2.70928e-08	8.06892e-07
5344	PCCA	101	30.2031	57	1.88722	0.000526773	0.564356	1	1	1	2.71156e-08	8.06892e-07
1816	KCTD3	78	23.3252	47	2.01499	0.000434357	0.602564	1	1	1	2.7381e-08	8.12217e-07
3097	ELP4	78	23.3252	47	2.01499	0.000434357	0.602564	1	1	1	2.7381e-08	8.12217e-07
14851	RAB3C	167	49.9398	84	1.68203	0.000776297	0.502994	1	1	1	2.75633e-08	8.16335e-07
6536	POLG	162	48.4446	82	1.69266	0.000757814	0.506173	1	1	1	2.78847e-08	8.24553e-07
16282	CD24	34	10.1674	26	2.5572	0.000240282	0.764706	1	1	1	2.81971e-08	8.3248e-07
4928	RBM19	125	37.3801	67	1.7924	0.000619189	0.536	1	1	1	2.85461e-08	8.41461e-07
8657	METTL4	52	15.5501	35	2.25079	0.000323457	0.673077	1	1	1	2.90492e-08	8.54948e-07
3733	CHORDC1	50	14.952	34	2.27394	0.000314216	0.68	1	1	1	3.08519e-08	9.06581e-07
16968	PCLO	76	22.7271	46	2.02402	0.000425115	0.605263	1	1	1	3.15535e-08	9.24305e-07
6393	ADPGK	76	22.7271	46	2.02402	0.000425115	0.605263	1	1	1	3.15535e-08	9.24305e-07
11744	SPTLC3	99	29.605	56	1.89157	0.000517531	0.565657	1	1	1	3.204e-08	9.35639e-07
12852	LRRN1	99	29.605	56	1.89157	0.000517531	0.565657	1	1	1	3.204e-08	9.35639e-07
15061	FAM170A	48	14.3539	33	2.29902	0.000304974	0.6875	1	1	1	3.24152e-08	9.43658e-07
1647	KCNT2	48	14.3539	33	2.29902	0.000304974	0.6875	1	1	1	3.24152e-08	9.43658e-07
12808	BRD1	170	50.8369	85	1.67201	0.000785539	0.5	1	1	1	3.24815e-08	9.44125e-07
18241	DMRTA1	65	19.4376	41	2.10931	0.000378907	0.630769	1	1	1	3.29684e-08	9.56798e-07
13312	ADAMTS9	206	61.6023	99	1.60708	0.000914922	0.480583	1	1	1	3.39812e-08	9.8467e-07
16104	MUT	44	13.1578	31	2.35602	0.000286491	0.704546	1	1	1	3.44212e-08	9.9588e-07
5297	LMO7	111	33.1935	61	1.83771	0.00056374	0.54955	1	1	1	3.45786e-08	9.98897e-07
5365	TNFSF13B	42	12.5597	30	2.38859	0.000277249	0.714286	1	1	1	3.46456e-08	9.99293e-07
16328	FRK	63	18.8395	40	2.12319	0.000369665	0.634921	1	1	1	3.69921e-08	1.06208e-06
17566	SGCZ	63	18.8395	40	2.12319	0.000369665	0.634921	1	1	1	3.69921e-08	1.06208e-06
2637	VTI1A	63	18.8395	40	2.12319	0.000369665	0.634921	1	1	1	3.69921e-08	1.06208e-06
13316	KBTBD8	90	26.9136	52	1.93211	0.000480565	0.577778	1	1	1	3.75275e-08	1.07417e-06
17291	CHCHD3	90	26.9136	52	1.93211	0.000480565	0.577778	1	1	1	3.75275e-08	1.07417e-06
7360	WWOX	116	34.6887	63	1.81615	0.000582223	0.543103	1	1	1	3.78499e-08	1.08175e-06
17946	GRHL2	143	42.7628	74	1.73048	0.000683881	0.517482	1	1	1	3.97154e-08	1.13334e-06
14315	NKX6-1	61	18.2415	39	2.13799	0.000360424	0.639344	1	1	1	4.13205e-08	1.17202e-06
16201	BCKDHB	61	18.2415	39	2.13799	0.000360424	0.639344	1	1	1	4.13205e-08	1.17202e-06
19545	GRIA3	61	18.2415	39	2.13799	0.000360424	0.639344	1	1	1	4.13205e-08	1.17202e-06
5222	SIAH3	61	18.2415	39	2.13799	0.000360424	0.639344	1	1	1	4.13205e-08	1.17202e-06
15660	SCGN	72	21.5309	44	2.04357	0.000406632	0.611111	1	1	1	4.16227e-08	1.17881e-06
14531	MAB21L2	95	28.4088	54	1.90082	0.000499048	0.568421	1	1	1	4.46557e-08	1.2609e-06
2654	GFRA1	95	28.4088	54	1.90082	0.000499048	0.568421	1	1	1	4.46557e-08	1.2609e-06
14625	DCTD	114	34.0906	62	1.81868	0.000572981	0.54386	1	1	1	4.5119e-08	1.27207e-06
3791	PDGFD	59	17.6434	38	2.15378	0.000351182	0.644068	1	1	1	4.59257e-08	1.29287e-06
16763	NEUROD6	79	23.6242	47	1.98949	0.000434357	0.594937	1	1	1	4.79523e-08	1.34589e-06
16970	SEMA3A	79	23.6242	47	1.98949	0.000434357	0.594937	1	1	1	4.79523e-08	1.34589e-06
4763	BTG1	146	43.6599	75	1.71782	0.000693122	0.513699	1	1	1	4.81884e-08	1.3505e-06
11566	SPP2	93	27.8108	53	1.90574	0.000489807	0.569893	1	1	1	5.26684e-08	1.47385e-06
19378	RPA4	29	8.67217	23	2.65216	0.000212557	0.793103	1	1	1	5.49424e-08	1.5352e-06
17823	XKR9	55	16.4472	36	2.18882	0.000332699	0.654546	1	1	1	5.57615e-08	1.55346e-06
19053	ARX	55	16.4472	36	2.18882	0.000332699	0.654546	1	1	1	5.57615e-08	1.55346e-06
11156	FIGN	164	49.0426	82	1.67201	0.000757814	0.5	1	1	1	5.60925e-08	1.56037e-06
14598	CBR4	139	41.5666	72	1.73216	0.000665398	0.517986	1	1	1	5.70745e-08	1.58534e-06
11154	GCA	53	15.8491	35	2.20832	0.000323457	0.660377	1	1	1	6.08303e-08	1.68467e-06
17199	SMIM30	53	15.8491	35	2.20832	0.000323457	0.660377	1	1	1	6.08303e-08	1.68467e-06
14561	CTSO	98	29.306	55	1.87675	0.00050829	0.561225	1	1	1	6.11084e-08	1.68989e-06
6885	GP2	22	6.57889	19	2.88802	0.000175591	0.863636	1	1	1	6.18115e-08	1.70435e-06
17789	GGH	66	19.7367	41	2.07735	0.000378907	0.621212	1	1	1	6.18128e-08	1.70435e-06
16513	TIAM2	110	32.8944	60	1.82402	0.000554498	0.545454	1	1	1	6.40802e-08	1.76427e-06
6800	EEF2KMT	127	37.9781	67	1.76417	0.000619189	0.527559	1	1	1	6.4637e-08	1.77222e-06
8733	HRH4	127	37.9781	67	1.76417	0.000619189	0.527559	1	1	1	6.4637e-08	1.77222e-06
16193	MEI4	31	9.27026	24	2.58893	0.000221799	0.774193	1	1	1	6.4652e-08	1.77222e-06
8419	CEP112	51	15.2511	34	2.22935	0.000314216	0.666667	1	1	1	6.58436e-08	1.80225e-06
14752	NPR 3.00	49	14.653	33	2.2521	0.000304974	0.673469	1	1	1	7.0643e-08	1.9252e-06
16390	TMEM200A	49	14.653	33	2.2521	0.000304974	0.673469	1	1	1	7.0643e-08	1.9252e-06
2683	SEC23IP	49	14.653	33	2.2521	0.000304974	0.673469	1	1	1	7.0643e-08	1.9252e-06
2706	GPR26	96	28.7079	54	1.88102	0.000499048	0.5625	1	1	1	7.23425e-08	1.96866e-06
14555	NPY2R	35	10.4664	26	2.48414	0.000240282	0.742857	1	1	1	7.82374e-08	2.11986e-06
17215	ANKRD7	35	10.4664	26	2.48414	0.000240282	0.742857	1	1	1	7.82374e-08	2.11986e-06
18958	VCX3A	35	10.4664	26	2.48414	0.000240282	0.742857	1	1	1	7.82374e-08	2.11986e-06
4728	SYT1	201	60.1071	96	1.59715	0.000887197	0.477612	1	1	1	7.89075e-08	2.13494e-06
17719	SFRP1	62	18.5405	39	2.1035	0.000360424	0.629032	1	1	1	7.91437e-08	2.13825e-06
2270	ZWINT	43	12.8587	30	2.33304	0.000277249	0.697674	1	1	1	8.16318e-08	2.19914e-06
4714	KCNC2	43	12.8587	30	2.33304	0.000277249	0.697674	1	1	1	8.16318e-08	2.19914e-06
790	PTGER3	37	11.0645	27	2.44024	0.000249524	0.72973	1	1	1	8.18448e-08	2.20172e-06
14184	IGFBP7	101	30.2031	56	1.85411	0.000517531	0.554455	1	1	1	8.20557e-08	2.20423e-06
414	MATN1	140	41.8657	72	1.71979	0.000665398	0.514286	1	1	1	8.31394e-08	2.23015e-06
8446	SOX9	385	115.131	164	1.42447	0.00151563	0.425974	1	1	1	8.75855e-08	2.34607e-06
6372	UACA	173	51.734	85	1.64302	0.000785539	0.491329	1	1	1	8.86661e-08	2.37163e-06
2454	KIF20B	69	20.6338	42	2.0355	0.000388149	0.608696	1	1	1	9.86176e-08	2.63406e-06
14406	LEF1	58	17.3443	37	2.13326	0.00034194	0.637931	1	1	1	9.96696e-08	2.65084e-06
17632	ADAM7	58	17.3443	37	2.13326	0.00034194	0.637931	1	1	1	9.96696e-08	2.65084e-06
909	PALMD	58	17.3443	37	2.13326	0.00034194	0.637931	1	1	1	9.96696e-08	2.65084e-06
4931	MED13L	176	52.6311	86	1.63401	0.00079478	0.488636	1	1	1	1.02191e-07	2.71405e-06
3771	PGR	19	5.68177	17	2.99203	0.000157108	0.894737	1	1	1	1.07647e-07	2.85492e-06
7352	CNTNAP4	121	36.1839	64	1.76874	0.000591464	0.528926	1	1	1	1.10885e-07	2.92803e-06
14410	COL25A1	56	16.7463	36	2.14973	0.000332699	0.642857	1	1	1	1.11027e-07	2.92803e-06
17629	STC1	56	16.7463	36	2.14973	0.000332699	0.642857	1	1	1	1.11027e-07	2.92803e-06
2080	GATA3	56	16.7463	36	2.14973	0.000332699	0.642857	1	1	1	1.11027e-07	2.92803e-06
2264	PRKG1	67	20.0357	41	2.04635	0.000378907	0.61194	1	1	1	1.13142e-07	2.97961e-06
17781	NSMAF	97	29.0069	54	1.86162	0.000499048	0.556701	1	1	1	1.15675e-07	3.04206e-06
79	AJAP1	274	81.9371	123	1.50115	0.00113672	0.448905	1	1	1	1.16359e-07	3.05577e-06
15029	NREP	109	32.5954	59	1.81007	0.000545256	0.541284	1	1	1	1.17905e-07	3.09203e-06
10438	MYCN	234	69.9755	108	1.5434	0.000998096	0.461539	1	1	1	1.19919e-07	3.14048e-06
11007	DDX18	65	19.4376	40	2.05786	0.000369665	0.615385	1	1	1	1.29443e-07	3.38517e-06
4741	SLC6A15	52	15.5501	34	2.18648	0.000314216	0.653846	1	1	1	1.35344e-07	3.53457e-06
13305	SYNPR	88	26.3156	50	1.90002	0.000462082	0.568182	1	1	1	1.41301e-07	3.68263e-06
16565	TCP10	129	38.5762	67	1.73682	0.000619189	0.51938	1	1	1	1.41406e-07	3.68263e-06
14171	CEP135	63	18.8395	39	2.07011	0.000360424	0.619048	1	1	1	1.4764e-07	3.83966e-06
17916	GDF6	50	14.952	33	2.20706	0.000304974	0.66	1	1	1	1.47885e-07	3.84071e-06
12992	PDCD6IP	112	33.4925	60	1.79144	0.000554498	0.535714	1	1	1	1.50726e-07	3.90909e-06
8877	SERPINB8	72	21.5309	43	1.99713	0.00039739	0.597222	1	1	1	1.51155e-07	3.91481e-06
19480	CAPN6	16	4.78465	15	3.13503	0.000138624	0.9375	1	1	1	1.57366e-07	4.07006e-06
14052	TAPT1	162	48.4446	80	1.65137	0.000739331	0.493827	1	1	1	1.58621e-07	4.09687e-06
11120	PRPF40A	48	14.3539	32	2.22935	0.000295732	0.666667	1	1	1	1.60271e-07	4.13055e-06
18165	RFX3	180	53.8273	87	1.61628	0.000804022	0.483333	1	1	1	1.60365e-07	4.13055e-06
17776	IMPAD1	152	45.4541	76	1.67201	0.000702364	0.5	1	1	1	1.67588e-07	4.3064e-06
14173	AASDH	61	18.2415	38	2.08317	0.000351182	0.622951	1	1	1	1.67825e-07	4.3064e-06
10802	LRRTM4	105	31.3992	57	1.81533	0.000526773	0.542857	1	1	1	1.6788e-07	4.3064e-06
13361	ARL 6.00	46	13.7559	31	2.25359	0.000286491	0.673913	1	1	1	1.72083e-07	4.40217e-06
702	GLIS1	46	13.7559	31	2.25359	0.000286491	0.673913	1	1	1	1.72083e-07	4.40217e-06
2455	HTR7	70	20.9328	42	2.00642	0.000388149	0.6	1	1	1	1.75106e-07	4.47341e-06
16798	INHBA	170	50.8369	83	1.63267	0.000767055	0.488235	1	1	1	1.76285e-07	4.49743e-06
16143	FAM83B	32	9.5693	24	2.50802	0.000221799	0.75	1	1	1	1.84743e-07	4.70042e-06
16267	PRDM13	32	9.5693	24	2.50802	0.000221799	0.75	1	1	1	1.84743e-07	4.70042e-06
14985	NR2F1	233	69.6764	107	1.53567	0.000988855	0.459228	1	1	1	1.8672e-07	4.74431e-06
700	LRP8	59	17.6434	37	2.0971	0.00034194	0.627119	1	1	1	1.90057e-07	4.82257e-06
2653	ATRNL1	77	23.0261	45	1.9543	0.000415873	0.584416	1	1	1	1.91329e-07	4.84829e-06
14592	TLL1	91	27.2127	51	1.87413	0.000471323	0.56044	1	1	1	1.93022e-07	4.8846e-06
11941	DHX35	84	25.1194	48	1.91087	0.000443598	0.571429	1	1	1	1.96699e-07	4.96428e-06
14714	DNAH5	84	25.1194	48	1.91087	0.000443598	0.571429	1	1	1	1.96699e-07	4.96428e-06
16217	NT5E	40	11.9616	28	2.34082	0.000258766	0.7	1	1	1	1.98353e-07	4.99259e-06
4263	RERGL	40	11.9616	28	2.34082	0.000258766	0.7	1	1	1	1.98353e-07	4.99259e-06
10434	TRIB2	220	65.7889	102	1.55041	0.000942646	0.463636	1	1	1	2.00593e-07	5.04223e-06
1820	SPATA17	38	11.3635	27	2.37602	0.000249524	0.710526	1	1	1	2.01694e-07	5.06311e-06
18000	HAS2	125	37.3801	65	1.7389	0.000600706	0.52	1	1	1	2.03333e-07	5.09745e-06
14128	GABRG1	57	17.0453	36	2.11202	0.000332699	0.631579	1	1	1	2.14339e-07	5.35905e-06
15009	FAM174A	57	17.0453	36	2.11202	0.000332699	0.631579	1	1	1	2.14339e-07	5.35905e-06
4930	TBX3	89	26.6146	50	1.87867	0.000462082	0.561798	1	1	1	2.28729e-07	5.71123e-06
13585	BFSP2	82	24.5213	47	1.9167	0.000434357	0.573171	1	1	1	2.31804e-07	5.77266e-06
14437	NDST3	82	24.5213	47	1.9167	0.000434357	0.573171	1	1	1	2.31804e-07	5.77266e-06
4651	LRIG3	128	38.2772	66	1.72426	0.000609948	0.515625	1	1	1	2.47864e-07	6.16442e-06
5164	RFC3	205	61.3033	96	1.56598	0.000887197	0.468293	1	1	1	2.52657e-07	6.27531e-06
15551	FOXQ1	73	21.83	43	1.96977	0.00039739	0.589041	1	1	1	2.61212e-07	6.47924e-06
15294	PRELID2	64	19.1386	39	2.03777	0.000360424	0.609375	1	1	1	2.68643e-07	6.63828e-06
14314	GPAT3	53	15.8491	34	2.14523	0.000314216	0.641509	1	1	1	2.68685e-07	6.63828e-06
17866	SNX16	53	15.8491	34	2.14523	0.000314216	0.641509	1	1	1	2.68685e-07	6.63828e-06
11029	TSN	87	26.0165	49	1.88342	0.00045284	0.563218	1	1	1	2.70898e-07	6.68416e-06
18160	DMRT2	80	23.9232	46	1.92282	0.000425115	0.575	1	1	1	2.72938e-07	6.72566e-06
13272	LRTM1	187	55.9206	89	1.59154	0.000822505	0.475936	1	1	1	2.78053e-07	6.84273e-06
1981	SMYD3	116	34.6887	61	1.7585	0.00056374	0.525862	1	1	1	2.84181e-07	6.98437e-06
13335	PPP4R2	121	36.1839	63	1.74111	0.000582223	0.520661	1	1	1	2.92434e-07	7.17782e-06
1954	MTRNR2L11	51	15.2511	33	2.16378	0.000304974	0.647059	1	1	1	2.98293e-07	7.31208e-06
18193	TYRP1	131	39.1743	67	1.7103	0.000619189	0.51145	1	1	1	2.99376e-07	7.32906e-06
12972	TGFBR2	104	31.1002	56	1.80063	0.000517531	0.538462	1	1	1	3.07584e-07	7.52019e-06
13339	FRG2C	85	25.4184	48	1.88839	0.000443598	0.564706	1	1	1	3.20657e-07	7.80931e-06
1628	HMCN1	85	25.4184	48	1.88839	0.000443598	0.564706	1	1	1	3.20657e-07	7.80931e-06
17312	CHRM2	85	25.4184	48	1.88839	0.000443598	0.564706	1	1	1	3.20657e-07	7.80931e-06
18544	OR13F1	18	5.38273	16	2.97247	0.000147866	0.888889	1	1	1	3.23008e-07	7.85638e-06
6099	THBS1	154	46.0522	76	1.6503	0.000702364	0.493507	1	1	1	3.29103e-07	7.99427e-06
15017	NUDT12	114	34.0906	60	1.76002	0.000554498	0.526316	1	1	1	3.40541e-07	8.25076e-06
5853	DIO2	114	34.0906	60	1.76002	0.000554498	0.526316	1	1	1	3.40541e-07	8.25076e-06
5556	NOVA1	144	43.0618	72	1.67201	0.000665398	0.5	1	1	1	3.48175e-07	8.41859e-06
16900	CALN1	167	49.9398	81	1.62195	0.000748572	0.48503	1	1	1	3.48365e-07	8.41859e-06
4762	DCN	119	35.5858	62	1.74227	0.000572981	0.521008	1	1	1	3.50725e-07	8.45387e-06
5733	GPHN	119	35.5858	62	1.74227	0.000572981	0.521008	1	1	1	3.50725e-07	8.45387e-06
11396	VWC2L	60	17.9424	37	2.06215	0.00034194	0.616667	1	1	1	3.52596e-07	8.46637e-06
17984	SLC30A8	60	17.9424	37	2.06215	0.00034194	0.616667	1	1	1	3.52596e-07	8.46637e-06
7119	IRX6	60	17.9424	37	2.06215	0.00034194	0.616667	1	1	1	3.52596e-07	8.46637e-06
5328	OXGR1	124	37.081	64	1.72595	0.000591464	0.516129	1	1	1	3.56914e-07	8.55911e-06
7361	MAF	201	60.1071	94	1.56387	0.000868713	0.467662	1	1	1	3.60753e-07	8.64013e-06
11005	ACTR3	90	26.9136	50	1.85779	0.000462082	0.555556	1	1	1	3.65097e-07	8.72193e-06
1810	RPS6KC1	90	26.9136	50	1.85779	0.000462082	0.555556	1	1	1	3.65097e-07	8.72193e-06
17758	OPRK1	102	30.5021	55	1.80315	0.00050829	0.539216	1	1	1	3.6754e-07	8.76911e-06
15011	SLCO4C1	27	8.07409	21	2.60091	0.000194074	0.777778	1	1	1	3.86924e-07	9.21989e-06
14087	C4orf19	67	20.0357	40	1.99643	0.000369665	0.597015	1	1	1	4.11784e-07	9.79983e-06
13583	NPHP3	43	12.8587	29	2.25528	0.000268007	0.674419	1	1	1	4.19983e-07	9.96969e-06
2116	C1QL3	43	12.8587	29	2.25528	0.000268007	0.674419	1	1	1	4.19983e-07	9.96969e-06
14130	COX7B2	41	12.2607	28	2.28373	0.000258766	0.682927	1	1	1	4.46188e-07	1.05784e-05
7723	PMP22	81	24.2223	46	1.89908	0.000425115	0.567901	1	1	1	4.48419e-07	1.06179e-05
3134	LRRC4C	155	46.3513	76	1.63965	0.000702364	0.490323	1	1	1	4.56896e-07	1.0805e-05
2081	CELF2	385	115.131	161	1.39841	0.0014879	0.418182	1	1	1	4.59967e-07	1.08639e-05
16735	EVX1	39	11.6626	27	2.3151	0.000249524	0.692308	1	1	1	4.6774e-07	1.10336e-05
292	EPHA8	35	10.4664	25	2.38859	0.000231041	0.714286	1	1	1	4.88853e-07	1.15027e-05
4264	PIK3C2G	35	10.4664	25	2.38859	0.000231041	0.714286	1	1	1	4.88853e-07	1.15027e-05
6097	RASGRP1	120	35.8849	62	1.72775	0.000572981	0.516667	1	1	1	5.1408e-07	1.20812e-05
11224	HOXD11	54	16.1482	34	2.1055	0.000314216	0.62963	1	1	1	5.16388e-07	1.21039e-05
11225	HOXD10	54	16.1482	34	2.1055	0.000314216	0.62963	1	1	1	5.16388e-07	1.21039e-05
3818	C11orf87	130	38.8753	66	1.69774	0.000609948	0.507692	1	1	1	5.16982e-07	1.21039e-05
15022	MAN2A1	143	42.7628	71	1.66032	0.000656156	0.496503	1	1	1	5.87832e-07	1.37456e-05
17028	SLC25A13	118	35.2868	61	1.72869	0.00056374	0.516949	1	1	1	6.17035e-07	1.44105e-05
13694	ARHGEF26	96	28.7079	52	1.81135	0.000480565	0.541667	1	1	1	6.26636e-07	1.46166e-05
14434	NDST4	61	18.2415	37	2.02834	0.00034194	0.606557	1	1	1	6.37451e-07	1.48504e-05
11223	HOXD12	50	14.952	32	2.14018	0.000295732	0.64	1	1	1	6.50935e-07	1.51457e-05
10439	FAM49A	246	73.564	110	1.4953	0.00101658	0.447155	1	1	1	6.57987e-07	1.52909e-05
14739	CDH18	101	30.2031	54	1.7879	0.000499048	0.534654	1	1	1	6.69206e-07	1.55324e-05
19484	TRPC5	22	6.57889	18	2.73602	0.000166349	0.818182	1	1	1	7.07136e-07	1.63723e-05
4744	ALX1	22	6.57889	18	2.73602	0.000166349	0.818182	1	1	1	7.07136e-07	1.63723e-05
15639	MBOAT1	68	20.3347	40	1.96708	0.000369665	0.588235	1	1	1	7.10859e-07	1.6418e-05
17310	MTPN	68	20.3347	40	1.96708	0.000369665	0.588235	1	1	1	7.10859e-07	1.6418e-05
1635	PLA2G4A	48	14.3539	31	2.15969	0.000286491	0.645833	1	1	1	7.24535e-07	1.66877e-05
6884	GPR139	48	14.3539	31	2.15969	0.000286491	0.645833	1	1	1	7.24535e-07	1.66877e-05
5358	SLC10A2	82	24.5213	46	1.87592	0.000425115	0.560976	1	1	1	7.25204e-07	1.66877e-05
17633	NEFM	75	22.428	43	1.91724	0.00039739	0.573333	1	1	1	7.37417e-07	1.69391e-05
11948	CHD6	131	39.1743	66	1.68478	0.000609948	0.503817	1	1	1	7.37935e-07	1.69391e-05
16386	ARHGAP18	126	37.6791	64	1.69855	0.000591464	0.507937	1	1	1	7.45792e-07	1.70986e-05
16000	LRFN2	149	44.557	73	1.63835	0.000674639	0.489933	1	1	1	7.90162e-07	1.80937e-05
16668	ARL4A	99	29.605	53	1.79024	0.000489807	0.535354	1	1	1	8.00814e-07	1.8252e-05
10975	ACOXL	46	13.7559	30	2.18089	0.000277249	0.652174	1	1	1	8.00961e-07	1.8252e-05
13737	ZBBX	46	13.7559	30	2.18089	0.000277249	0.652174	1	1	1	8.00961e-07	1.8252e-05
2115	PTER	46	13.7559	30	2.18089	0.000277249	0.652174	1	1	1	8.00961e-07	1.8252e-05
16969	SEMA3E	66	19.7367	39	1.97602	0.000360424	0.590909	1	1	1	8.29816e-07	1.88637e-05
4713	ATXN7L3B	66	19.7367	39	1.97602	0.000360424	0.590909	1	1	1	8.29816e-07	1.88637e-05
4678	CAND1	104	31.1002	55	1.76848	0.00050829	0.528846	1	1	1	8.41615e-07	1.90927e-05
12203	MRPL39	57	17.0453	35	2.05335	0.000323457	0.614035	1	1	1	8.4192e-07	1.90927e-05
11230	HOXD3	24	7.17697	19	2.64736	0.000175591	0.791667	1	1	1	8.76975e-07	1.98636e-05
18628	PAPPA	114	34.0906	59	1.73068	0.000545256	0.517544	1	1	1	8.89118e-07	2.00902e-05
807	ST6GALNAC3	114	34.0906	59	1.73068	0.000545256	0.517544	1	1	1	8.89118e-07	2.00902e-05
8857	CDH20	124	37.081	63	1.69898	0.000582223	0.508065	1	1	1	8.95881e-07	2.02187e-05
18045	ST3GAL1	207	61.9014	95	1.5347	0.000877955	0.458937	1	1	1	9.01586e-07	2.0323e-05
413	PTPRU	152	45.4541	74	1.62801	0.000683881	0.486842	1	1	1	9.07927e-07	2.04414e-05
16259	POU3F2	178	53.2292	84	1.57808	0.000776297	0.47191	1	1	1	9.16247e-07	2.0604e-05
13785	TTC14	42	12.5597	28	2.22935	0.000258766	0.666667	1	1	1	9.54978e-07	2.14237e-05
17630	ADAM28	42	12.5597	28	2.22935	0.000258766	0.666667	1	1	1	9.54978e-07	2.14237e-05
5102	SGCG	97	29.0069	52	1.79268	0.000480565	0.536083	1	1	1	9.58244e-07	2.14713e-05
10390	TPO	85	25.4184	47	1.84905	0.000434357	0.552941	1	1	1	9.70783e-07	2.17005e-05
7712	SHISA6	85	25.4184	47	1.84905	0.000434357	0.552941	1	1	1	9.70783e-07	2.17005e-05
13693	RAP2B	102	30.5021	54	1.77037	0.000499048	0.529412	1	1	1	1.00858e-06	2.25185e-05
15431	RANBP17	26	7.77505	20	2.57233	0.000184833	0.769231	1	1	1	1.01243e-06	2.25778e-05
15366	FAM114A2	78	23.3252	44	1.88637	0.000406632	0.564103	1	1	1	1.01893e-06	2.26958e-05
8805	SMAD2	90	26.9136	49	1.82064	0.00045284	0.544444	1	1	1	1.06698e-06	2.37378e-05
19781	TBL1Y	38	11.3635	26	2.28802	0.000240282	0.684211	1	1	1	1.09148e-06	2.42541e-05
14743	CDH9	53	15.8491	33	2.08213	0.000304974	0.622641	1	1	1	1.09714e-06	2.43511e-05
12851	CRBN	62	18.5405	37	1.99563	0.00034194	0.596774	1	1	1	1.12469e-06	2.4845e-05
16185	COL12A1	62	18.5405	37	1.99563	0.00034194	0.596774	1	1	1	1.12469e-06	2.4845e-05
16673	ISPD	62	18.5405	37	1.99563	0.00034194	0.596774	1	1	1	1.12469e-06	2.4845e-05
16971	SEMA3D	62	18.5405	37	1.99563	0.00034194	0.596774	1	1	1	1.12469e-06	2.4845e-05
14852	PDE4D	251	75.0592	111	1.47883	0.00102582	0.442231	1	1	1	1.13746e-06	2.50977e-05
12967	CMC1	36	10.7655	25	2.32224	0.000231041	0.694444	1	1	1	1.14304e-06	2.51616e-05
19583	GPC4	36	10.7655	25	2.32224	0.000231041	0.694444	1	1	1	1.14304e-06	2.51616e-05
18977	AMELX	30	8.97121	22	2.45229	0.000203316	0.733333	1	1	1	1.1649e-06	2.56129e-05
9551	UQCRFS1	171	51.1359	81	1.58401	0.000748572	0.473684	1	1	1	1.1743e-06	2.57893e-05
16724	HOXA2	34	10.1674	24	2.36049	0.000221799	0.705882	1	1	1	1.17648e-06	2.58069e-05
1980	KIF26B	158	47.2484	76	1.60852	0.000702364	0.481013	1	1	1	1.17939e-06	2.58405e-05
17568	MSR1	69	20.6338	40	1.93857	0.000369665	0.57971	1	1	1	1.20247e-06	2.62849e-05
468	C1orf94	69	20.6338	40	1.93857	0.000369665	0.57971	1	1	1	1.20247e-06	2.62849e-05
4262	LMO3	100	29.9041	53	1.77233	0.000489807	0.53	1	1	1	1.20867e-06	2.63897e-05
13763	FNDC3B	88	26.3156	48	1.82402	0.000443598	0.545454	1	1	1	1.27364e-06	2.7776e-05
13274	ERC2	120	35.8849	61	1.69988	0.00056374	0.508333	1	1	1	1.29314e-06	2.81609e-05
3026	INSC	115	34.3897	59	1.71563	0.000545256	0.513043	1	1	1	1.29429e-06	2.81609e-05
18967	FAM9B	60	17.9424	36	2.00642	0.000332699	0.6	1	1	1	1.30532e-06	2.83352e-05
3790	DYNC2H1	60	17.9424	36	2.00642	0.000332699	0.6	1	1	1	1.30532e-06	2.83352e-05
18979	FRMPD4	49	14.653	31	2.11561	0.000286491	0.632653	1	1	1	1.40576e-06	3.04804e-05
6571	SV2B	138	41.2676	68	1.64778	0.000628431	0.492754	1	1	1	1.42211e-06	3.07992e-05
15376	KIF4B	74	22.129	42	1.89796	0.000388149	0.567568	1	1	1	1.42797e-06	3.08195e-05
15408	GABRB2	74	22.129	42	1.89796	0.000388149	0.567568	1	1	1	1.42797e-06	3.08195e-05
17827	KCNB2	74	22.129	42	1.89796	0.000388149	0.567568	1	1	1	1.42797e-06	3.08195e-05
13273	WNT5A	151	45.1551	73	1.61665	0.000674639	0.483444	1	1	1	1.49342e-06	3.21951e-05
4351	PRICKLE1	103	30.8012	54	1.75318	0.000499048	0.524272	1	1	1	1.50382e-06	3.23821e-05
11296	SLC39A10	86	25.7175	47	1.82755	0.000434357	0.546512	1	1	1	1.52002e-06	3.26935e-05
18441	GAS1	113	33.7916	58	1.7164	0.000536015	0.513274	1	1	1	1.55483e-06	3.34039e-05
14863	HTR1A	47	14.0549	30	2.13449	0.000277249	0.638298	1	1	1	1.57893e-06	3.38828e-05
13866	PYDC2	79	23.6242	44	1.8625	0.000406632	0.556962	1	1	1	1.63395e-06	3.50236e-05
10567	FAM98A	91	27.2127	49	1.80063	0.00045284	0.538462	1	1	1	1.64102e-06	3.5095e-05
937	VAV3	91	27.2127	49	1.80063	0.00045284	0.538462	1	1	1	1.64102e-06	3.5095e-05
3072	ANO5	65	19.4376	38	1.95497	0.000351182	0.584615	1	1	1	1.65599e-06	3.53348e-05
469	GJB5	65	19.4376	38	1.95497	0.000351182	0.584615	1	1	1	1.65599e-06	3.53348e-05
5368	IRS2	204	61.0043	93	1.52448	0.000859472	0.455882	1	1	1	1.66474e-06	3.54811e-05
17777	FAM110B	167	49.9398	79	1.58191	0.000730089	0.473054	1	1	1	1.68375e-06	3.58456e-05
17496	MCPH1	72	21.5309	41	1.90424	0.000378907	0.569444	1	1	1	1.68859e-06	3.59078e-05
14848	ACTBL2	175	52.3321	82	1.56692	0.000757814	0.468571	1	1	1	1.74714e-06	3.71109e-05
12806	TBC1D22A	149	44.557	72	1.61591	0.000665398	0.483222	1	1	1	1.79193e-06	3.80194e-05
13401	CBLB	162	48.4446	77	1.58945	0.000711606	0.475309	1	1	1	1.79963e-06	3.80966e-05
18161	SMARCA2	162	48.4446	77	1.58945	0.000711606	0.475309	1	1	1	1.79963e-06	3.80966e-05
5671	TMEM260	84	25.1194	46	1.83125	0.000425115	0.547619	1	1	1	1.81365e-06	3.83086e-05
1492	LMX1A	191	57.1167	88	1.5407	0.000813264	0.460733	1	1	1	1.81373e-06	3.83086e-05
14713	CTNND2	234	69.9755	104	1.48623	0.00096113	0.444444	1	1	1	1.82996e-06	3.8608e-05
522	RRAGC	144	43.0618	70	1.62557	0.000646914	0.486111	1	1	1	1.88451e-06	3.97144e-05
6890	ACSM2B	21	6.27985	17	2.70707	0.000157108	0.809524	1	1	1	1.94494e-06	4.08961e-05
934	AMY1C	21	6.27985	17	2.70707	0.000157108	0.809524	1	1	1	1.94494e-06	4.08961e-05
11222	HOXD13	43	12.8587	28	2.17751	0.000258766	0.651163	1	1	1	1.95363e-06	4.0987e-05
2130	MALRD1	43	12.8587	28	2.17751	0.000258766	0.651163	1	1	1	1.95363e-06	4.0987e-05
14409	ETNPPL	54	16.1482	33	2.04357	0.000304974	0.611111	1	1	1	2.00976e-06	4.20705e-05
16366	TRDN	54	16.1482	33	2.04357	0.000304974	0.611111	1	1	1	2.00976e-06	4.20705e-05
18630	TRIM32	160	47.8465	76	1.58841	0.000702364	0.475	1	1	1	2.15621e-06	4.50858e-05
6376	THSD4	82	24.5213	45	1.83514	0.000415873	0.548781	1	1	1	2.16346e-06	4.51684e-05
11487	IRS1	99	29.605	52	1.75646	0.000480565	0.525253	1	1	1	2.16497e-06	4.51684e-05
14615	ADAM29	109	32.5954	56	1.71803	0.000517531	0.513761	1	1	1	2.24448e-06	4.67235e-05
6295	VPS13C	109	32.5954	56	1.71803	0.000517531	0.513761	1	1	1	2.24448e-06	4.67235e-05
7719	HS3ST3A1	61	18.2415	36	1.97352	0.000332699	0.590164	1	1	1	2.26705e-06	4.71411e-05
14289	PAQR3	52	15.5501	32	2.05786	0.000295732	0.615385	1	1	1	2.30653e-06	4.78561e-05
14347	MMRN1	52	15.5501	32	2.05786	0.000295732	0.615385	1	1	1	2.30653e-06	4.78561e-05
14612	CEP44	39	11.6626	26	2.22935	0.000240282	0.666667	1	1	1	2.33896e-06	4.84753e-05
14616	GPM6A	137	40.9685	67	1.6354	0.000619189	0.489051	1	1	1	2.36847e-06	4.90328e-05
10688	WDPCP	37	11.0645	25	2.25948	0.000231041	0.675676	1	1	1	2.51879e-06	5.20873e-05
18025	TRIB1	195	58.3129	89	1.52625	0.000822505	0.45641	1	1	1	2.58445e-06	5.33863e-05
14064	KCNIP4	122	36.4829	61	1.67201	0.00056374	0.5	1	1	1	2.6205e-06	5.3858e-05
14719	FBXL7	122	36.4829	61	1.67201	0.00056374	0.5	1	1	1	2.6205e-06	5.3858e-05
16966	HGF	122	36.4829	61	1.67201	0.00056374	0.5	1	1	1	2.6205e-06	5.3858e-05
19483	ALG13	25	7.47601	19	2.54146	0.000175591	0.76	1	1	1	2.62162e-06	5.3858e-05
4266	CAPZA3	25	7.47601	19	2.54146	0.000175591	0.76	1	1	1	2.62162e-06	5.3858e-05
907	PLPPR5	59	17.6434	35	1.98375	0.000323457	0.59322	1	1	1	2.64555e-06	5.42902e-05
12781	KIAA1644	112	33.4925	57	1.70187	0.000526773	0.508929	1	1	1	2.69771e-06	5.52397e-05
4947	SRRM4	112	33.4925	57	1.70187	0.000526773	0.508929	1	1	1	2.69771e-06	5.52397e-05
15549	EXOC2	66	19.7367	38	1.92535	0.000351182	0.575758	1	1	1	2.77724e-06	5.67445e-05
15595	TFAP2A	66	19.7367	38	1.92535	0.000351182	0.575758	1	1	1	2.77724e-06	5.67445e-05
842	COL24A1	27	8.07409	20	2.47706	0.000184833	0.740741	1	1	1	2.79961e-06	5.70811e-05
14407	RPL34	33	9.86834	23	2.33069	0.000212557	0.69697	1	1	1	2.79979e-06	5.70811e-05
12217	BACH1	85	25.4184	46	1.80971	0.000425115	0.541176	1	1	1	2.8078e-06	5.71823e-05
8837	TXNL1	135	40.3705	66	1.63486	0.000609948	0.488889	1	1	1	2.84486e-06	5.78743e-05
1629	PRG4	31	9.27026	22	2.37318	0.000203316	0.709677	1	1	1	2.87263e-06	5.8376e-05
19377	DIAPH2	29	8.67217	21	2.42154	0.000194074	0.724138	1	1	1	2.8783e-06	5.8428e-05
3793	CASP4	48	14.3539	30	2.09002	0.000277249	0.625	1	1	1	3.00291e-06	6.08917e-05
14853	DEPDC1B	78	23.3252	43	1.8435	0.00039739	0.551282	1	1	1	3.07593e-06	6.23051e-05
15057	DTWD2	57	17.0453	34	1.99468	0.000314216	0.596491	1	1	1	3.08101e-06	6.23407e-05
18629	ASTN2	156	46.6503	74	1.58627	0.000683881	0.474359	1	1	1	3.0956e-06	6.25265e-05
3149	CHST1	143	42.7628	69	1.61355	0.000637673	0.482517	1	1	1	3.09685e-06	6.25265e-05
5045	SLC15A4	100	29.9041	52	1.7389	0.000480565	0.52	1	1	1	3.20096e-06	6.4559e-05
3145	TSPAN18	115	34.3897	58	1.68655	0.000536015	0.504348	1	1	1	3.21102e-06	6.4623e-05
4720	PHLDA1	115	34.3897	58	1.68655	0.000536015	0.504348	1	1	1	3.21102e-06	6.4623e-05
6917	HS3ST2	105	31.3992	54	1.71979	0.000499048	0.514286	1	1	1	3.24138e-06	6.51642e-05
19016	SCML1	46	13.7559	29	2.10819	0.000268007	0.630435	1	1	1	3.40287e-06	6.83375e-05
240	ACTL8	133	39.7724	65	1.6343	0.000600706	0.488722	1	1	1	3.41741e-06	6.85563e-05
5360	EFNB2	159	47.5474	75	1.57737	0.000693122	0.471698	1	1	1	3.46239e-06	6.93845e-05
3721	GRM5	55	16.4472	33	2.00642	0.000304974	0.6	1	1	1	3.58005e-06	7.16659e-05
12208	CYYR1	76	22.7271	42	1.84802	0.000388149	0.552632	1	1	1	3.66592e-06	7.32288e-05
3718	TMEM135	76	22.7271	42	1.84802	0.000388149	0.552632	1	1	1	3.66592e-06	7.32288e-05
13867	FGF12	154	46.0522	73	1.58516	0.000674639	0.474026	1	1	1	3.70931e-06	7.40166e-05
792	NEGR1	98	29.306	51	1.74026	0.000471323	0.520408	1	1	1	3.845e-06	7.66368e-05
16204	TPBG	62	18.5405	36	1.94169	0.000332699	0.580645	1	1	1	3.84878e-06	7.66368e-05
13357	DHFR2	69	20.6338	39	1.8901	0.000360424	0.565217	1	1	1	3.8535e-06	7.66496e-05
16799	GLI3	157	46.9494	74	1.57617	0.000683881	0.471338	1	1	1	4.1464e-06	8.2361e-05
7716	MYOCD	53	15.8491	32	2.01904	0.000295732	0.603774	1	1	1	4.14941e-06	8.2361e-05
12309	DSCR4	18	5.38273	15	2.78669	0.000138624	0.833333	1	1	1	4.16428e-06	8.25689e-05
789	CTH	42	12.5597	27	2.14973	0.000249524	0.642857	1	1	1	4.29496e-06	8.50701e-05
4019	ETS1	121	36.1839	60	1.6582	0.000554498	0.495868	1	1	1	4.4309e-06	8.76703e-05
11397	BARD1	60	17.9424	35	1.95068	0.000323457	0.583333	1	1	1	4.52188e-06	8.92821e-05
14521	POU4F2	60	17.9424	35	1.95068	0.000323457	0.583333	1	1	1	4.52188e-06	8.92821e-05
4719	KRR1	116	34.6887	58	1.67201	0.000536015	0.5	1	1	1	4.55469e-06	8.98355e-05
11314	PLCL1	134	40.0714	65	1.6221	0.000600706	0.485075	1	1	1	4.70345e-06	9.26723e-05
14984	ARRDC3	147	43.959	70	1.5924	0.000646914	0.476191	1	1	1	4.74841e-06	9.346e-05
11221	EVX2	40	11.9616	26	2.17362	0.000240282	0.65	1	1	1	4.77501e-06	9.38853e-05
13360	EPHA6	51	15.2511	31	2.03265	0.000286491	0.607843	1	1	1	4.79565e-06	9.40939e-05
2114	MINDY3	51	15.2511	31	2.03265	0.000286491	0.607843	1	1	1	4.79565e-06	9.40939e-05
19679	CNGA2	13	3.88753	12	3.0868	0.0001109	0.923077	1	1	1	4.81112e-06	9.4299e-05
744	NFIA	347	103.767	143	1.37809	0.00132155	0.412104	1	1	1	4.93472e-06	9.66206e-05
1572	PAPPA2	84	25.1194	45	1.79144	0.000415873	0.535714	1	1	1	5.13873e-06	0.000100495
11468	SLC4A3	124	37.081	61	1.64505	0.00056374	0.491936	1	1	1	5.14331e-06	0.000100495
13412	GUCA1C	20	5.98081	16	2.67522	0.000147866	0.8	1	1	1	5.29607e-06	0.000103325
17828	TERF1	58	17.3443	34	1.96029	0.000314216	0.586207	1	1	1	5.30463e-06	0.000103325
6257	UNC13C	58	17.3443	34	1.96029	0.000314216	0.586207	1	1	1	5.30463e-06	0.000103325
3803	GUCY1A2	119	35.5858	59	1.65796	0.000545256	0.495798	1	1	1	5.32763e-06	0.000103665
3954	CLMP	137	40.9685	66	1.61099	0.000609948	0.481752	1	1	1	5.35553e-06	0.0001041
19032	CNKSR2	65	19.4376	37	1.90352	0.00034194	0.569231	1	1	1	5.40607e-06	0.000104974
16515	CLDN20	114	34.0906	57	1.67201	0.000526773	0.5	1	1	1	5.47767e-06	0.000106254
13736	BCHE	49	14.653	30	2.04737	0.000277249	0.612245	1	1	1	5.52472e-06	0.000107057
16965	SEMA3C	94	28.1098	49	1.74316	0.00045284	0.521277	1	1	1	5.54937e-06	0.000107423
8900	ZNF516	174	52.033	80	1.53748	0.000739331	0.45977	1	1	1	5.70608e-06	0.000110343
5860	GALC	77	23.0261	42	1.82402	0.000388149	0.545454	1	1	1	5.73469e-06	0.000110782
17470	CNPY1	36	10.7655	24	2.22935	0.000221799	0.666667	1	1	1	5.74415e-06	0.000110851
14185	ADGRL3	140	41.8657	67	1.60036	0.000619189	0.478571	1	1	1	6.06316e-06	0.000116887
14930	F2RL2	22	6.57889	17	2.58402	0.000157108	0.772727	1	1	1	6.15348e-06	0.000118507
13306	SNTN	70	20.9328	39	1.8631	0.000360424	0.557143	1	1	1	6.19149e-06	0.000119043
19498	KLHL13	34	10.1674	23	2.26214	0.000212557	0.676471	1	1	1	6.194e-06	0.000119043
14076	SLC34A2	56	16.7463	33	1.97059	0.000304974	0.589286	1	1	1	6.21236e-06	0.000119152
16164	COL19A1	56	16.7463	33	1.97059	0.000304974	0.589286	1	1	1	6.21236e-06	0.000119152
16671	AGMO	47	14.0549	29	2.06334	0.000268007	0.617021	1	1	1	6.34143e-06	0.000121379
16835	RAMP3	47	14.0549	29	2.06334	0.000268007	0.617021	1	1	1	6.34143e-06	0.000121379
17289	PODXL	223	66.686	98	1.46957	0.00090568	0.439462	1	1	1	6.38781e-06	0.000121906
10437	DDX1	63	18.8395	36	1.91087	0.000332699	0.571429	1	1	1	6.39493e-06	0.000121906
13345	VGLL3	63	18.8395	36	1.91087	0.000332699	0.571429	1	1	1	6.39493e-06	0.000121906
5231	SUCLA2	63	18.8395	36	1.91087	0.000332699	0.571429	1	1	1	6.39493e-06	0.000121906
18955	MXRA5	32	9.5693	22	2.29902	0.000203316	0.6875	1	1	1	6.58366e-06	0.000125377
16144	HCRTR2	24	7.17697	18	2.50802	0.000166349	0.75	1	1	1	6.7117e-06	0.000127299
16254	FHL5	24	7.17697	18	2.50802	0.000166349	0.75	1	1	1	6.7117e-06	0.000127299
18964	VCX3B	24	7.17697	18	2.50802	0.000166349	0.75	1	1	1	6.7117e-06	0.000127299
4265	PLCZ1	24	7.17697	18	2.50802	0.000166349	0.75	1	1	1	6.7117e-06	0.000127299
11025	GLI2	188	56.2196	85	1.51193	0.000785539	0.452128	1	1	1	6.72685e-06	0.000127457
14298	RASGEF1B	143	42.7628	68	1.59017	0.000628431	0.475525	1	1	1	6.82749e-06	0.000129234
1058	TBX15	30	8.97121	21	2.34082	0.000194074	0.7	1	1	1	6.87623e-06	0.000129894
19040	DDX53	30	8.97121	21	2.34082	0.000194074	0.7	1	1	1	6.87623e-06	0.000129894
19360	POU3F4	26	7.77505	19	2.44371	0.000175591	0.730769	1	1	1	6.98941e-06	0.0001319
5595	MIPOL1	28	8.37313	20	2.38859	0.000184833	0.714286	1	1	1	7.02779e-06	0.000132491
502	CSF3R	125	37.3801	61	1.63189	0.00056374	0.488	1	1	1	7.12326e-06	0.000134156
1661	LHX9	45	13.4568	28	2.08073	0.000258766	0.622222	1	1	1	7.24859e-06	0.000136243
19101	CASK	45	13.4568	28	2.08073	0.000258766	0.622222	1	1	1	7.24859e-06	0.000136243
7356	ADAMTS18	61	18.2415	35	1.91871	0.000323457	0.57377	1	1	1	7.55723e-06	0.000141902
6572	SLCO3A1	257	76.8534	110	1.4313	0.00101658	0.428016	1	1	1	7.94783e-06	0.000149087
8903	GALR1	90	26.9136	47	1.74633	0.000434357	0.522222	1	1	1	8.0121e-06	0.000150143
6378	NR2E3	95	28.4088	49	1.72481	0.00045284	0.51579	1	1	1	8.14001e-06	0.000152388
10449	OSR1	100	29.9041	51	1.70545	0.000471323	0.51	1	1	1	8.15827e-06	0.000152578
1821	RRP15	43	12.8587	27	2.09974	0.000249524	0.627907	1	1	1	8.24594e-06	0.000154064
11232	MTX2	123	36.782	60	1.63123	0.000554498	0.487805	1	1	1	8.56133e-06	0.000159797
16618	FOXK1	189	56.5187	85	1.50393	0.000785539	0.449735	1	1	1	8.65185e-06	0.000161166
4047	B3GAT1	189	56.5187	85	1.50393	0.000785539	0.449735	1	1	1	8.65185e-06	0.000161166
13733	OTOL1	66	19.7367	37	1.87468	0.00034194	0.560606	1	1	1	8.7601e-06	0.000163021
80	NPHP4	192	57.4158	86	1.49785	0.00079478	0.447917	1	1	1	9.32502e-06	0.000173362
17849	STMN2	88	26.3156	46	1.74802	0.000425115	0.522727	1	1	1	9.62848e-06	0.000178827
4737	PPFIA2	103	30.8012	52	1.68825	0.000480565	0.504854	1	1	1	9.72453e-06	0.000180432
16686	TWIST1	71	21.2319	39	1.83686	0.000360424	0.549296	1	1	1	9.7767e-06	0.000180864
16847	VWC2	71	21.2319	39	1.83686	0.000360424	0.549296	1	1	1	9.7767e-06	0.000180864
18440	ZCCHC6	71	21.2319	39	1.83686	0.000360424	0.549296	1	1	1	9.7767e-06	0.000180864
16272	HACE1	93	27.8108	48	1.72595	0.000443598	0.516129	1	1	1	9.78958e-06	0.000180924
11124	KCNJ3	98	29.306	50	1.70614	0.000462082	0.510204	1	1	1	9.81537e-06	0.000181222
11094	SPOPL	64	19.1386	36	1.88102	0.000332699	0.5625	1	1	1	1.04109e-05	0.00019184
3090	KCNA4	64	19.1386	36	1.88102	0.000332699	0.5625	1	1	1	1.04109e-05	0.00019184
15578	NRN1	179	53.5282	81	1.51322	0.000748572	0.452514	1	1	1	1.048e-05	0.000192924
5617	RPS29	57	17.0453	33	1.93602	0.000304974	0.578947	1	1	1	1.0518e-05	0.000193434
13742	GOLIM4	129	38.5762	62	1.60721	0.000572981	0.48062	1	1	1	1.1129e-05	0.000204271
8740	CHST9	129	38.5762	62	1.60721	0.000572981	0.48062	1	1	1	1.1129e-05	0.000204271
12774	EFCAB6	111	33.1935	55	1.65695	0.00050829	0.495495	1	1	1	1.115e-05	0.000204457
5182	UFM1	48	14.3539	29	2.02035	0.000268007	0.604167	1	1	1	1.14371e-05	0.000209516
15621	CD83	166	49.6407	76	1.531	0.000702364	0.457831	1	1	1	1.15777e-05	0.000211885
791	ZRANB2	69	20.6338	38	1.84164	0.000351182	0.550725	1	1	1	1.16731e-05	0.000213423
12617	SYN3	193	57.7148	86	1.49009	0.00079478	0.445596	1	1	1	1.19045e-05	0.00021723
15074	CSNK1G3	193	57.7148	86	1.49009	0.00079478	0.445596	1	1	1	1.19045e-05	0.00021723
2267	MBL2	62	18.5405	35	1.88776	0.000323457	0.564516	1	1	1	1.23645e-05	0.000225405
14127	GNPDA2	55	16.4472	32	1.94562	0.000295732	0.581818	1	1	1	1.23838e-05	0.00022554
14753	TARS	74	22.129	40	1.80758	0.000369665	0.54054	1	1	1	1.26784e-05	0.000230681
11048	HS6ST1	196	58.6119	87	1.48434	0.000804022	0.443878	1	1	1	1.27589e-05	0.00023192
11220	LNPK	35	10.4664	23	2.19751	0.000212557	0.657143	1	1	1	1.29354e-05	0.000234448
6290	BNIP2	35	10.4664	23	2.19751	0.000212557	0.657143	1	1	1	1.29354e-05	0.000234448
8689	SLC35G4	35	10.4664	23	2.19751	0.000212557	0.657143	1	1	1	1.29354e-05	0.000234448
15073	CEP120	46	13.7559	28	2.0355	0.000258766	0.608696	1	1	1	1.32308e-05	0.00023934
5715	SYNE2	46	13.7559	28	2.0355	0.000258766	0.608696	1	1	1	1.32308e-05	0.00023934
5315	SLITRK5	79	23.6242	42	1.77784	0.000388149	0.531646	1	1	1	1.34206e-05	0.000242306
7949	MRM1	79	23.6242	42	1.77784	0.000388149	0.531646	1	1	1	1.34206e-05	0.000242306
5143	MTUS2	104	31.1002	52	1.67201	0.000480565	0.5	1	1	1	1.38105e-05	0.000248629
5307	EDNRB	104	31.1002	52	1.67201	0.000480565	0.5	1	1	1	1.38105e-05	0.000248629
6862	NPIPA7	104	31.1002	52	1.67201	0.000480565	0.5	1	1	1	1.38105e-05	0.000248629
17221	FAM3C	67	20.0357	37	1.8467	0.00034194	0.552239	1	1	1	1.39327e-05	0.00025011
2705	BUB3	67	20.0357	37	1.8467	0.00034194	0.552239	1	1	1	1.39327e-05	0.00025011
291	ZBTB40	67	20.0357	37	1.8467	0.00034194	0.552239	1	1	1	1.39327e-05	0.00025011
2211	CXCL12	122	36.4829	59	1.61719	0.000545256	0.483607	1	1	1	1.41381e-05	0.00025355
16157	FKBP1C	33	9.86834	22	2.22935	0.000203316	0.666667	1	1	1	1.41514e-05	0.00025355
6802	TMEM114	89	26.6146	46	1.72837	0.000425115	0.516854	1	1	1	1.4165e-05	0.000253552
4804	NR1H4	19	5.68177	15	2.64002	0.000138624	0.789474	1	1	1	1.42618e-05	0.0002548
733	C8A	19	5.68177	15	2.64002	0.000138624	0.789474	1	1	1	1.42618e-05	0.0002548
4093	ANO2	53	15.8491	31	1.95594	0.000286491	0.584906	1	1	1	1.45582e-05	0.000259848
11734	PLCB1	143	42.7628	67	1.56678	0.000619189	0.468531	1	1	1	1.46542e-05	0.000261164
10950	RGPD3	60	17.9424	34	1.89495	0.000314216	0.566667	1	1	1	1.46737e-05	0.000261164
18425	FRMD3	60	17.9424	34	1.89495	0.000314216	0.566667	1	1	1	1.46737e-05	0.000261164
6370	RPLP1	159	47.5474	73	1.53531	0.000674639	0.45912	1	1	1	1.50953e-05	0.000268414
18627	2023-12-01	72	21.5309	39	1.81135	0.000360424	0.541667	1	1	1	1.5184e-05	0.000269481
936	NTNG1	72	21.5309	39	1.81135	0.000360424	0.541667	1	1	1	1.5184e-05	0.000269481
5181	TRPC4	31	9.27026	21	2.26531	0.000194074	0.677419	1	1	1	1.52838e-05	0.000270739
5219	COG3	31	9.27026	21	2.26531	0.000194074	0.677419	1	1	1	1.52838e-05	0.000270739
13311	PRICKLE2	146	43.6599	68	1.55749	0.000628431	0.465753	1	1	1	1.62331e-05	0.000287023
15592	EEF1E1	29	8.67217	20	2.30623	0.000184833	0.689655	1	1	1	1.62489e-05	0.000287023
4950	TMEM233	29	8.67217	20	2.30623	0.000184833	0.689655	1	1	1	1.62489e-05	0.000287023
2708	CHST15	154	46.0522	71	1.54173	0.000656156	0.461039	1	1	1	1.6459e-05	0.000290461
15433	TLX3	27	8.07409	19	2.35321	0.000175591	0.703704	1	1	1	1.69402e-05	0.000298397
16385	LAMA2	133	39.7724	63	1.58401	0.000582223	0.473684	1	1	1	1.69405e-05	0.000298397
13035	CTNNB1	120	35.8849	58	1.61628	0.000536015	0.483333	1	1	1	1.69906e-05	0.000298719
14299	HNRNPD	120	35.8849	58	1.61628	0.000536015	0.483333	1	1	1	1.69906e-05	0.000298719
11730	FERMT1	51	15.2511	30	1.96708	0.000277249	0.588235	1	1	1	1.70846e-05	0.000299404
14911	FOXD1	51	15.2511	30	1.96708	0.000277249	0.588235	1	1	1	1.70846e-05	0.000299404
7893	SPACA3	51	15.2511	30	1.96708	0.000277249	0.588235	1	1	1	1.70846e-05	0.000299404
11477	SCG2	92	27.5117	47	1.70836	0.000434357	0.51087	1	1	1	1.71093e-05	0.000299404
4269	PDE3A	92	27.5117	47	1.70836	0.000434357	0.51087	1	1	1	1.71093e-05	0.000299404
11253	CERKL	25	7.47601	18	2.4077	0.000166349	0.72	1	1	1	1.72291e-05	0.00030094
2640	NRAP	25	7.47601	18	2.4077	0.000166349	0.72	1	1	1	1.72291e-05	0.00030094
15028	STARD4	115	34.3897	56	1.6284	0.000517531	0.486957	1	1	1	1.78857e-05	0.000312118
19350	RTL3	9	2.69136	9	3.34403	8.31747e-05	1	1	1	1	1.91191e-05	0.000333333
17567	TUSC3	40	11.9616	25	2.09002	0.000231041	0.625	1	1	1	2.00049e-05	0.000348218
14910	TMEM174	49	14.653	29	1.97912	0.000268007	0.591837	1	1	1	2.001e-05	0.000348218
2709	OAT	80	23.9232	42	1.75561	0.000388149	0.525	1	1	1	2.01011e-05	0.000349157
3824	COLCA2	80	23.9232	42	1.75561	0.000388149	0.525	1	1	1	2.01011e-05	0.000349157
18027	POU5F1B	85	25.4184	44	1.73103	0.000406632	0.517647	1	1	1	2.05074e-05	0.000355885
16205	UBE3D	56	16.7463	32	1.91087	0.000295732	0.571429	1	1	1	2.06125e-05	0.000357048
17868	LRRCC1	56	16.7463	32	1.91087	0.000295732	0.571429	1	1	1	2.06125e-05	0.000357048
18047	KHDRBS3	182	54.4254	81	1.48828	0.000748572	0.445055	1	1	1	2.2064e-05	0.000381839
11096	LRP1B	108	32.2964	53	1.64105	0.000489807	0.490741	1	1	1	2.25125e-05	0.000388884
17787	ASPH	108	32.2964	53	1.64105	0.000489807	0.490741	1	1	1	2.25125e-05	0.000388884
19584	GPC3	38	11.3635	24	2.11202	0.000221799	0.631579	1	1	1	2.27302e-05	0.000392283
11097	KYNU	47	14.0549	28	1.99219	0.000258766	0.595745	1	1	1	2.33836e-05	0.000402082
11273	COL3A1	47	14.0549	28	1.99219	0.000258766	0.595745	1	1	1	2.33836e-05	0.000402082
14929	IQGAP2	47	14.0549	28	1.99219	0.000258766	0.595745	1	1	1	2.33836e-05	0.000402082
16508	RGS17	47	14.0549	28	1.99219	0.000258766	0.595745	1	1	1	2.33836e-05	0.000402082
11568	SH3BP4	185	55.3225	82	1.48222	0.000757814	0.443243	1	1	1	2.36288e-05	0.000405927
2209	ZNF32	78	23.3252	41	1.75776	0.000378907	0.525641	1	1	1	2.41681e-05	0.000414812
17974	PKHD1L1	14	4.18657	12	2.86631	0.0001109	0.857143	1	1	1	2.44033e-05	0.000418085
19457	PIH1D3	14	4.18657	12	2.86631	0.0001109	0.857143	1	1	1	2.44033e-05	0.000418085
12031	SULF2	271	81.04	113	1.39437	0.0010443	0.416974	1	1	1	2.45839e-05	0.000420795
6356	SKOR1	83	24.8204	43	1.73245	0.00039739	0.518072	1	1	1	2.46806e-05	0.000422065
11189	MYO3B	88	26.3156	45	1.71002	0.000415873	0.511364	1	1	1	2.48012e-05	0.000423742
1057	SPAG17	36	10.7655	23	2.13646	0.000212557	0.638889	1	1	1	2.56584e-05	0.000437195
2121	ST8SIA6	36	10.7655	23	2.13646	0.000212557	0.638889	1	1	1	2.56584e-05	0.000437195
4739	METTL25	36	10.7655	23	2.13646	0.000212557	0.638889	1	1	1	2.56584e-05	0.000437195
15577	FARS2	153	45.7532	70	1.52995	0.000646914	0.457516	1	1	1	2.56991e-05	0.000437491
4752	KITLG	106	31.6983	52	1.64047	0.000480565	0.490566	1	1	1	2.70925e-05	0.000460793
16967	CACNA2D1	132	39.4733	62	1.57068	0.000572981	0.469697	1	1	1	2.71825e-05	0.000461905
4897	FAM109A	71	21.2319	38	1.78976	0.000351182	0.535211	1	1	1	2.78618e-05	0.00047302
669	ELAVL4	52	15.5501	30	1.92925	0.000277249	0.576923	1	1	1	2.88318e-05	0.000489047
14902	CARTPT	76	22.7271	40	1.76002	0.000369665	0.526316	1	1	1	2.90608e-05	0.000492042
17759	ATP6V1H	76	22.7271	40	1.76002	0.000369665	0.526316	1	1	1	2.90608e-05	0.000492042
14990	MCTP1	86	25.7175	44	1.7109	0.000406632	0.511628	1	1	1	2.98683e-05	0.000505258
19031	RPS6KA3	64	19.1386	35	1.82877	0.000323457	0.546875	1	1	1	3.11899e-05	0.000527141
11024	INHBB	122	36.4829	58	1.58978	0.000536015	0.47541	1	1	1	3.13333e-05	0.000529088
11211	SP9	43	12.8587	26	2.02197	0.000240282	0.604651	1	1	1	3.16755e-05	0.000533427
14604	AADAT	43	12.8587	26	2.02197	0.000240282	0.604651	1	1	1	3.16755e-05	0.000533427
5288	MZT1	43	12.8587	26	2.02197	0.000240282	0.604651	1	1	1	3.16755e-05	0.000533427
1665	NR5A2	104	31.1002	51	1.63986	0.000471323	0.490385	1	1	1	3.26094e-05	0.000548662
12964	NEK10	69	20.6338	37	1.79317	0.00034194	0.536232	1	1	1	3.34439e-05	0.000561696
4948	HSPB8	69	20.6338	37	1.79317	0.00034194	0.536232	1	1	1	3.34439e-05	0.000561696
15986	CCDC167	99	29.605	49	1.65512	0.00045284	0.494949	1	1	1	3.39125e-05	0.000569057
5343	ZIC2	50	14.952	29	1.93954	0.000268007	0.58	1	1	1	3.40324e-05	0.00057005
5641	GNG2	50	14.952	29	1.93954	0.000268007	0.58	1	1	1	3.40324e-05	0.00057005
16509	OPRM1	94	28.1098	47	1.67201	0.000434357	0.5	1	1	1	3.4962e-05	0.0005851
14819	ITGA1	30	8.97121	20	2.22935	0.000184833	0.666667	1	1	1	3.49942e-05	0.000585116
783	DEPDC1	79	23.6242	41	1.73551	0.000378907	0.518987	1	1	1	3.57641e-05	0.000597458
11079	MGAT5	206	61.6023	89	1.44475	0.000822505	0.432039	1	1	1	3.59164e-05	0.000599419
11926	CTNNBL1	84	25.1194	43	1.71182	0.00039739	0.511905	1	1	1	3.59773e-05	0.000599419
17216	KCND2	84	25.1194	43	1.71182	0.00039739	0.511905	1	1	1	3.59773e-05	0.000599419
6292	ANXA2	62	18.5405	34	1.83382	0.000314216	0.548387	1	1	1	3.73209e-05	0.000621254
18166	GLIS3	120	35.8849	57	1.58841	0.000526773	0.475	1	1	1	3.76204e-05	0.000625686
10852	FOXI3	28	8.37313	19	2.26916	0.000175591	0.678571	1	1	1	3.78664e-05	0.000629219
10965	RGPD5	18	5.38273	14	2.60091	0.000129383	0.777778	1	1	1	3.79335e-05	0.00062922
6891	ACSM1	18	5.38273	14	2.60091	0.000129383	0.777778	1	1	1	3.79335e-05	0.00062922
11927	VSTM2L	102	30.5021	50	1.63923	0.000462082	0.490196	1	1	1	3.92562e-05	0.000650586
13271	CACNA2D3	179	53.5282	79	1.47586	0.000730089	0.441341	1	1	1	3.94444e-05	0.000653128
8759	ASXL3	115	34.3897	55	1.59932	0.00050829	0.478261	1	1	1	4.01641e-05	0.00066446
19481	DCX	20	5.98081	15	2.50802	0.000138624	0.75	1	1	1	4.11591e-05	0.000679723
19643	MAGEC2	20	5.98081	15	2.50802	0.000138624	0.75	1	1	1	4.11591e-05	0.000679723
18791	CFAP77	24	7.17697	17	2.36869	0.000157108	0.708333	1	1	1	4.18853e-05	0.000691107
18631	TLR4	123	36.782	58	1.57686	0.000536015	0.471545	1	1	1	4.20894e-05	0.000693866
16710	STK31	39	11.6626	24	2.05786	0.000221799	0.615385	1	1	1	4.23205e-05	0.000696602
17316	AKR1D1	22	6.57889	16	2.43202	0.000147866	0.727273	1	1	1	4.23296e-05	0.000696602
17977	KCNV1	77	23.0261	40	1.73716	0.000369665	0.519481	1	1	1	4.30625e-05	0.000708043
17478	DNAJB6	274	81.9371	113	1.37911	0.0010443	0.412409	1	1	1	4.31664e-05	0.00070913
12783	PRR5	82	24.5213	42	1.7128	0.000388149	0.512195	1	1	1	4.33442e-05	0.000711429
12993	ARPP21	166	49.6407	74	1.49071	0.000683881	0.445783	1	1	1	4.53875e-05	0.000744316
12252	KRTAP11-1	11	3.28945	10	3.04003	9.24163e-05	0.909091	1	1	1	4.57925e-05	0.000748994
19680	MAGEA4	11	3.28945	10	3.04003	9.24163e-05	0.909091	1	1	1	4.57925e-05	0.000748994
293	C1QA	11	3.28945	10	3.04003	9.24163e-05	0.909091	1	1	1	4.57925e-05	0.000748994
1046	IGSF3	46	13.7559	27	1.9628	0.000249524	0.586956	1	1	1	4.71861e-05	0.000771118
1967	PLD5	100	29.9041	49	1.63857	0.00045284	0.49	1	1	1	4.7266e-05	0.000771752
18255	ACO1	53	15.8491	30	1.89285	0.000277249	0.566038	1	1	1	4.74495e-05	0.000774075
14849	PLK2	150	44.8561	68	1.51596	0.000628431	0.453333	1	1	1	4.75166e-05	0.000774496
13764	GHSR	65	19.4376	35	1.80063	0.000323457	0.538462	1	1	1	4.81838e-05	0.00078469
11159	SLC38A11	37	11.0645	23	2.07872	0.000212557	0.621622	1	1	1	4.85924e-05	0.000789973
11395	SPAG16	37	11.0645	23	2.07872	0.000212557	0.621622	1	1	1	4.85924e-05	0.000789973
18216	SLC24A2	227	67.8822	96	1.41421	0.000887197	0.422907	1	1	1	5.00961e-05	0.000813716
14974	COX7C	70	20.9328	37	1.76756	0.00034194	0.528571	1	1	1	5.05552e-05	0.000820462
9558	ZNF536	258	77.1524	107	1.38687	0.000988855	0.414729	1	1	1	5.14759e-05	0.000834683
11031	GYPC	85	25.4184	43	1.69169	0.00039739	0.505882	1	1	1	5.18155e-05	0.000836565
16234	CNR1	85	25.4184	43	1.69169	0.00039739	0.505882	1	1	1	5.18155e-05	0.000836565
18202	PSIP1	85	25.4184	43	1.69169	0.00039739	0.505882	1	1	1	5.18155e-05	0.000836565
5144	SLC7A1	129	38.5762	60	1.55536	0.000554498	0.465116	1	1	1	5.18333e-05	0.000836565
13657	AGTR1	75	22.428	39	1.7389	0.000360424	0.52	1	1	1	5.18593e-05	0.000836565
15291	HMHB1	75	22.428	39	1.7389	0.000360424	0.52	1	1	1	5.18593e-05	0.000836565
18029	GSDMC	80	23.9232	41	1.71382	0.000378907	0.5125	1	1	1	5.22303e-05	0.000841105
5230	HTR2A	80	23.9232	41	1.71382	0.000378907	0.5125	1	1	1	5.22303e-05	0.000841105
5852	NRXN3	205	61.3033	88	1.43549	0.000813264	0.429268	1	1	1	5.25656e-05	0.000845779
1811	PROX1	164	49.0426	73	1.4885	0.000674639	0.445122	1	1	1	5.39465e-05	0.000866512
521	POU3F1	164	49.0426	73	1.4885	0.000674639	0.445122	1	1	1	5.39465e-05	0.000866512
14062	SLIT2	103	30.8012	50	1.62332	0.000462082	0.485437	1	1	1	5.42237e-05	0.000868736
1621	C1orf21	103	30.8012	50	1.62332	0.000462082	0.485437	1	1	1	5.42237e-05	0.000868736
4077	CCND2	103	30.8012	50	1.62332	0.000462082	0.485437	1	1	1	5.42237e-05	0.000868736
10644	ENSG00000279956	44	13.1578	26	1.97602	0.000240282	0.590909	1	1	1	5.53992e-05	0.000884434
11921	GHRH	44	13.1578	26	1.97602	0.000240282	0.590909	1	1	1	5.53992e-05	0.000884434
14623	AGA	44	13.1578	26	1.97602	0.000240282	0.590909	1	1	1	5.53992e-05	0.000884434
17241	POT1	44	13.1578	26	1.97602	0.000240282	0.590909	1	1	1	5.53992e-05	0.000884434
11254	NEUROD1	35	10.4664	22	2.10196	0.000203316	0.628571	1	1	1	5.54861e-05	0.000884434
14096	FAM114A1	35	10.4664	22	2.10196	0.000203316	0.628571	1	1	1	5.54861e-05	0.000884434
1570	TNR	148	44.258	67	1.51385	0.000619189	0.452703	1	1	1	5.66687e-05	0.000902517
17748	EFCAB1	98	29.306	48	1.63789	0.000443598	0.489796	1	1	1	5.69203e-05	0.000905756
15436	SMIM23	63	18.8395	34	1.80471	0.000314216	0.539682	1	1	1	5.78318e-05	0.000919481
12032	PREX1	287	85.8246	117	1.36325	0.00108127	0.407666	1	1	1	5.80656e-05	0.000922418
1818	ESRRG	119	35.5858	56	1.57366	0.000517531	0.470588	1	1	1	6.05962e-05	0.000961805
927	OLFM3	68	20.3347	36	1.77037	0.000332699	0.529412	1	1	1	6.08142e-05	0.00096445
18048	FAM135B	170	50.8369	75	1.47531	0.000693122	0.441177	1	1	1	6.17009e-05	0.000977686
11755	PCSK2	83	24.8204	42	1.69216	0.000388149	0.506024	1	1	1	6.24631e-05	0.000988096
1573	ASTN1	83	24.8204	42	1.69216	0.000388149	0.506024	1	1	1	6.24631e-05	0.000988096
19057	MAGEB5	8	2.39232	8	3.34403	7.39331e-05	1	1	1	1	6.39383e-05	0.00100973
19497	CT83	8	2.39232	8	3.34403	7.39331e-05	1	1	1	1	6.39383e-05	0.00100973
11265	ZC3H15	42	12.5597	25	1.99049	0.000231041	0.595238	1	1	1	6.48882e-05	0.00102301
16290	NR2E1	42	12.5597	25	1.99049	0.000231041	0.595238	1	1	1	6.48882e-05	0.00102301
2051	PFKP	101	30.2031	49	1.62235	0.00045284	0.485148	1	1	1	6.52679e-05	0.00102727
3822	ARHGAP20	101	30.2031	49	1.62235	0.00045284	0.485148	1	1	1	6.52679e-05	0.00102727
11384	PTH2R	61	18.2415	33	1.80906	0.000304974	0.540984	1	1	1	6.94071e-05	0.00108786
14501	IL15	61	18.2415	33	1.80906	0.000304974	0.540984	1	1	1	6.94071e-05	0.00108786
16964	GNAT3	61	18.2415	33	1.80906	0.000304974	0.540984	1	1	1	6.94071e-05	0.00108786
3135	API5	61	18.2415	33	1.80906	0.000304974	0.540984	1	1	1	6.94071e-05	0.00108786
4296	LMNTD1	61	18.2415	33	1.80906	0.000304974	0.540984	1	1	1	6.94071e-05	0.00108786
19445	TEX13A	13	3.88753	11	2.82956	0.000101658	0.846154	1	1	1	7.03322e-05	0.00110144
19007	GRPR	31	9.27026	20	2.15744	0.000184833	0.645161	1	1	1	7.08313e-05	0.00110833
11162	CSRNP3	91	27.2127	45	1.65364	0.000415873	0.494505	1	1	1	7.14462e-05	0.00111702
14597	PALLD	66	19.7367	35	1.77335	0.000323457	0.530303	1	1	1	7.31622e-05	0.0011429
5293	KLF12	141	42.1647	64	1.51786	0.000591464	0.453901	1	1	1	7.43608e-05	0.00116066
12966	EOMES	71	21.2319	37	1.74266	0.00034194	0.521127	1	1	1	7.5251e-05	0.00117358
14392	TET2	81	24.2223	41	1.69266	0.000378907	0.506173	1	1	1	7.53162e-05	0.00117362
15010	ST8SIA4	54	16.1482	30	1.85779	0.000277249	0.555556	1	1	1	7.62705e-05	0.00118554
18390	MAMDC2	54	16.1482	30	1.85779	0.000277249	0.555556	1	1	1	7.62705e-05	0.00118554
6408	CCDC33	54	16.1482	30	1.85779	0.000277249	0.555556	1	1	1	7.62705e-05	0.00118554
7112	CHD9	99	29.605	48	1.62135	0.000443598	0.484849	1	1	1	7.85747e-05	0.00122035
11754	OTOR	47	14.0549	27	1.92104	0.000249524	0.574468	1	1	1	7.93196e-05	0.0012309
11150	DPP4	59	17.6434	32	1.81371	0.000295732	0.542373	1	1	1	8.32923e-05	0.00129148
15624	MYLIP	89	26.6146	44	1.65323	0.000406632	0.494382	1	1	1	8.61211e-05	0.00133314
8670	TMEM200C	89	26.6146	44	1.65323	0.000406632	0.494382	1	1	1	8.61211e-05	0.00133314
503	GRIK3	227	67.8822	95	1.39948	0.000877955	0.418502	1	1	1	8.73802e-05	0.00135151
12091	APCDD1L	38	11.3635	23	2.02402	0.000212557	0.605263	1	1	1	8.82478e-05	0.00136157
19039	ZNF645	38	11.3635	23	2.02402	0.000212557	0.605263	1	1	1	8.82478e-05	0.00136157
2533	HPSE2	38	11.3635	23	2.02402	0.000212557	0.605263	1	1	1	8.82478e-05	0.00136157
18164	PUM3	84	25.1194	42	1.67201	0.000388149	0.5	1	1	1	8.8949e-05	0.00137126
11250	CWC22	69	20.6338	36	1.74471	0.000332699	0.521739	1	1	1	9.06727e-05	0.00139554
7990	NEUROD2	69	20.6338	36	1.74471	0.000332699	0.521739	1	1	1	9.06727e-05	0.00139554
11271	GULP1	79	23.6242	40	1.69318	0.000369665	0.506329	1	1	1	9.08359e-05	0.00139577
5283	PCDH20	79	23.6242	40	1.69318	0.000369665	0.506329	1	1	1	9.08359e-05	0.00139577
12102	EDN3	74	22.129	38	1.7172	0.000351182	0.513513	1	1	1	9.15091e-05	0.00140496
16736	HIBADH	45	13.4568	26	1.93211	0.000240282	0.577778	1	1	1	9.39111e-05	0.00143824
16764	CCDC129	45	13.4568	26	1.93211	0.000240282	0.577778	1	1	1	9.39111e-05	0.00143824
18209	SAXO1	45	13.4568	26	1.93211	0.000240282	0.577778	1	1	1	9.39111e-05	0.00143824
1569	KIAA0040	110	32.8944	52	1.58081	0.000480565	0.472727	1	1	1	9.39833e-05	0.00143824
5206	ENOX1	172	51.435	75	1.45815	0.000693122	0.436047	1	1	1	9.79309e-05	0.00149743
14085	DTHD1	92	27.5117	45	1.63567	0.000415873	0.48913	1	1	1	9.95216e-05	0.00151928
7950	LHX1	92	27.5117	45	1.63567	0.000415873	0.48913	1	1	1	9.95216e-05	0.00151928
14423	C4orf32	57	17.0453	31	1.81868	0.000286491	0.54386	1	1	1	9.99446e-05	0.0015245
13359	MTRNR2L12	23	6.87793	16	2.32628	0.000147866	0.695652	1	1	1	0.000100293	0.00152733
19444	IL1RAPL2	23	6.87793	16	2.32628	0.000147866	0.695652	1	1	1	0.000100293	0.00152733
16664	TMEM106B	36	10.7655	22	2.04357	0.000203316	0.611111	1	1	1	0.000102358	0.001555
19072	DMD	36	10.7655	22	2.04357	0.000203316	0.611111	1	1	1	0.000102358	0.001555
796	TNNI3K	36	10.7655	22	2.04357	0.000203316	0.611111	1	1	1	0.000102358	0.001555
13773	KCNMB2	211	63.0975	89	1.41051	0.000822505	0.421801	1	1	1	0.000102484	0.00155565
14554	RBM46	21	6.27985	15	2.38859	0.000138624	0.714286	1	1	1	0.000104008	0.00157623
16984	STEAP4	21	6.27985	15	2.38859	0.000138624	0.714286	1	1	1	0.000104008	0.00157623
13347	POU1F1	19	5.68177	14	2.46402	0.000129383	0.736842	1	1	1	0.000104214	0.00157809
15159	TRPC7	137	40.9685	62	1.51336	0.000572981	0.452555	1	1	1	0.000105899	0.0016023
14280	2023-09-11	121	36.1839	56	1.54765	0.000517531	0.46281	1	1	1	0.000106718	0.0016134
16762	ADCYAP1R1	67	20.0357	35	1.74688	0.000323457	0.522388	1	1	1	0.000109276	0.00164942
4712	TRHDE	67	20.0357	35	1.74688	0.000323457	0.522388	1	1	1	0.000109276	0.00164942
6573	ST8SIA2	178	53.2292	77	1.44657	0.000711606	0.432584	1	1	1	0.000109498	0.00165145
14151	SPATA18	43	12.8587	25	1.9442	0.000231041	0.581395	1	1	1	0.000111017	0.00167166
16184	CD109	43	12.8587	25	1.9442	0.000231041	0.581395	1	1	1	0.000111017	0.00167166
11125	NR4A2	95	28.4088	46	1.61921	0.000425115	0.48421	1	1	1	0.00011394	0.0017143
16255	GPR63	34	10.1674	21	2.06543	0.000194074	0.617647	1	1	1	0.000118189	0.00177113
17309	FAM180A	34	10.1674	21	2.06543	0.000194074	0.617647	1	1	1	0.000118189	0.00177113
18959	PUDP	34	10.1674	21	2.06543	0.000194074	0.617647	1	1	1	0.000118189	0.00177113
19626	GPR101	34	10.1674	21	2.06543	0.000194074	0.617647	1	1	1	0.000118189	0.00177113
935	PRMT6	34	10.1674	21	2.06543	0.000194074	0.617647	1	1	1	0.000118189	0.00177113
11385	MAP2	103	30.8012	49	1.59085	0.00045284	0.475728	1	1	1	0.00012116	0.00181421
8671	L3MBTL4	85	25.4184	42	1.65234	0.000388149	0.494118	1	1	1	0.000125219	0.00187349
2378	ADK	60	17.9424	32	1.78348	0.000295732	0.533333	1	1	1	0.00012746	0.001904
8829	MBD2	60	17.9424	32	1.78348	0.000295732	0.533333	1	1	1	0.00012746	0.001904
1663	ATP6V1G3	127	37.9781	58	1.52719	0.000536015	0.456693	1	1	1	0.000127941	0.00190966
18945	ASMT	80	23.9232	40	1.67201	0.000369665	0.5	1	1	1	0.000129442	0.00192839
5101	FGF9	80	23.9232	40	1.67201	0.000369665	0.5	1	1	1	0.000129442	0.00192839
18673	CRB2	165	49.3417	72	1.45921	0.000665398	0.436364	1	1	1	0.000129504	0.00192839
13650	PLOD2	48	14.3539	27	1.88102	0.000249524	0.5625	1	1	1	0.000129734	0.00193028
16394	ARG1	75	22.428	38	1.69431	0.000351182	0.506667	1	1	1	0.000132231	0.00196587
1823	LYPLAL1	106	31.6983	50	1.57737	0.000462082	0.471698	1	1	1	0.000135635	0.00201309
1052	VTCN1	32	9.5693	20	2.09002	0.000184833	0.625	1	1	1	0.000135728	0.00201309
13848	MASP1	32	9.5693	20	2.09002	0.000184833	0.625	1	1	1	0.000135728	0.00201309
18954	ARSF	10	2.9904	9	3.00963	8.31747e-05	0.9	1	1	1	0.000139738	0.00206929
19654	FMR1NB	10	2.9904	9	3.00963	8.31747e-05	0.9	1	1	1	0.000139738	0.00206929
17174	PRKAR2B	53	15.8491	29	1.82975	0.000268007	0.54717	1	1	1	0.000143839	0.00212667
2118	CUBN	53	15.8491	29	1.82975	0.000268007	0.54717	1	1	1	0.000143839	0.00212667
12945	SATB1	109	32.5954	51	1.56464	0.000471323	0.46789	1	1	1	0.000150864	0.00222878
5309	RNF219	39	11.6626	23	1.97212	0.000212557	0.589744	1	1	1	0.000154268	0.00227728
5642	C14orf166	46	13.7559	26	1.8901	0.000240282	0.565217	1	1	1	0.000154653	0.00228117
16563	UNC93A	30	8.97121	19	2.11788	0.000175591	0.633333	1	1	1	0.000154846	0.00228221
14116	PHOX2B	63	18.8395	33	1.75163	0.000304974	0.52381	1	1	1	0.000158815	0.00233887
12994	STAC	73	21.83	37	1.69492	0.00034194	0.506849	1	1	1	0.000159605	0.00234867
14502	INPP4B	68	20.3347	35	1.72119	0.000323457	0.514706	1	1	1	0.000160675	0.00236257
16351	SLC35F1	91	27.2127	44	1.61689	0.000406632	0.483517	1	1	1	0.000165346	0.00242934
14718	ANKH	112	33.4925	52	1.55259	0.000480565	0.464286	1	1	1	0.000166812	0.00244897
17400	TPK1	51	15.2511	28	1.83594	0.000258766	0.54902	1	1	1	0.000172508	0.00253062
17016	COL1A2	28	8.37313	18	2.14973	0.000166349	0.642857	1	1	1	0.000175229	0.00256259
3598	ANO1	28	8.37313	18	2.14973	0.000166349	0.642857	1	1	1	0.000175229	0.00256259
5180	POSTN	28	8.37313	18	2.14973	0.000166349	0.642857	1	1	1	0.000175229	0.00256259
3099	RCN1	99	29.605	47	1.58757	0.000434357	0.474747	1	1	1	0.000175234	0.00256259
17479	PTPRN2	285	85.2265	114	1.33761	0.00105355	0.4	1	1	1	0.000177556	0.00259453
14700	ADCY2	131	39.1743	59	1.50609	0.000545256	0.450382	1	1	1	0.000179849	0.00262599
78	C1orf174	107	31.9973	50	1.56263	0.000462082	0.46729	1	1	1	0.000181091	0.00264182
4683	MDM1	37	11.0645	22	1.98834	0.000203316	0.594595	1	1	1	0.000181215	0.00264182
11203	DLX2	81	24.2223	40	1.65137	0.000369665	0.493827	1	1	1	0.000182247	0.00265481
3767	JRKL	44	13.1578	25	1.90002	0.000231041	0.568182	1	1	1	0.000184198	0.00268115
10798	TACR1	61	18.2415	32	1.75425	0.000295732	0.52459	1	1	1	0.000191519	0.00278556
1659	DENND1B	71	21.2319	36	1.69556	0.000332699	0.507042	1	1	1	0.000192704	0.00280062
17531	MFHAS1	66	19.7367	34	1.72268	0.000314216	0.515151	1	1	1	0.000193945	0.00281647
18389	C9orf135	26	7.77505	17	2.18648	0.000157108	0.653846	1	1	1	0.000196301	0.00284849
2379	KAT6B	110	32.8944	51	1.55041	0.000471323	0.463636	1	1	1	0.000200033	0.00289888
3309	TCN1	12	3.58849	10	2.78669	9.24163e-05	0.833333	1	1	1	0.000200298	0.00289888
3310	OOSP2	12	3.58849	10	2.78669	9.24163e-05	0.833333	1	1	1	0.000200298	0.00289888
14391	CXXC4	118	35.2868	54	1.53032	0.000499048	0.457627	1	1	1	0.0002007	0.00289888
15407	ATP10B	118	35.2868	54	1.53032	0.000499048	0.457627	1	1	1	0.0002007	0.00289888
5299	KCTD12	118	35.2868	54	1.53032	0.000499048	0.457627	1	1	1	0.0002007	0.00289888
10433	LPIN1	156	46.6503	68	1.45765	0.000628431	0.435897	1	1	1	0.000202997	0.00292756
3148	SYT13	156	46.6503	68	1.45765	0.000628431	0.435897	1	1	1	0.000202997	0.00292756
14051	PROM1	49	14.653	27	1.84263	0.000249524	0.55102	1	1	1	0.000206839	0.00297838
1620	TSEN15	49	14.653	27	1.84263	0.000249524	0.55102	1	1	1	0.000206839	0.00297838
3027	SOX6	137	40.9685	61	1.48895	0.00056374	0.445256	1	1	1	0.0002083	0.00299713
11151	GCG	35	10.4664	21	2.00642	0.000194074	0.6	1	1	1	0.000212243	0.00305152
13449	ZNF80	7	2.09328	7	3.34403	6.46914e-05	1	1	1	1	0.000213821	0.00306482
19190	PAGE1	7	2.09328	7	3.34403	6.46914e-05	1	1	1	1	0.000213821	0.00306482
19778	PCDH11Y	7	2.09328	7	3.34403	6.46914e-05	1	1	1	1	0.000213821	0.00306482
4760	KERA	7	2.09328	7	3.34403	6.46914e-05	1	1	1	1	0.000213821	0.00306482
19052	POLA1	24	7.17697	16	2.22935	0.000147866	0.666667	1	1	1	0.000217108	0.00310719
2079	TAF3	24	7.17697	16	2.22935	0.000147866	0.666667	1	1	1	0.000217108	0.00310719
17317	TRIM24	42	12.5597	24	1.91087	0.000221799	0.571429	1	1	1	0.00021916	0.00313179
19019	SCML2	42	12.5597	24	1.91087	0.000221799	0.571429	1	1	1	0.00021916	0.00313179
3100	WT1	54	16.1482	29	1.79587	0.000268007	0.537037	1	1	1	0.000222219	0.00317309
2149	KIAA1217	140	41.8657	62	1.48093	0.000572981	0.442857	1	1	1	0.000223034	0.0031823
17584	SH2D4A	92	27.5117	44	1.59932	0.000406632	0.478261	1	1	1	0.000225685	0.00321768
141	UBIAD1	74	22.129	37	1.67201	0.00034194	0.5	1	1	1	0.000227701	0.00324151
5669	KTN1	74	22.129	37	1.67201	0.00034194	0.5	1	1	1	0.000227701	0.00324151
16233	SPACA1	59	17.6434	31	1.75703	0.000286491	0.525424	1	1	1	0.00023101	0.00328612
18966	FAM9A	22	6.57889	15	2.28002	0.000138624	0.681818	1	1	1	0.000236175	0.00335705
11538	PRSS56	14	4.18657	11	2.62745	0.000101658	0.785714	1	1	1	0.000238738	0.00338835
19024	ADGRG2	14	4.18657	11	2.62745	0.000101658	0.785714	1	1	1	0.000238738	0.00338835
867	ZNF326	108	32.2964	50	1.54816	0.000462082	0.462963	1	1	1	0.000239877	0.00340194
16561	GPR31	33	9.86834	20	2.02668	0.000184833	0.606061	1	1	1	0.000247709	0.00350284
2120	VIM	33	9.86834	20	2.02668	0.000184833	0.606061	1	1	1	0.000247709	0.00350284
5049	PIWIL1	47	14.0549	26	1.84989	0.000240282	0.553191	1	1	1	0.000247924	0.00350284
7715	MAP2K4	47	14.0549	26	1.84989	0.000240282	0.553191	1	1	1	0.000247924	0.00350284
928	COL11A1	47	14.0549	26	1.84989	0.000240282	0.553191	1	1	1	0.000247924	0.00350284
16475	SASH1	227	67.8822	93	1.37002	0.000859472	0.409692	1	1	1	0.000252543	0.00356542
5313	SLITRK1	95	28.4088	45	1.58401	0.000415873	0.473684	1	1	1	0.000253576	0.00357279
14703	MTRR	82	24.5213	40	1.63123	0.000369665	0.487805	1	1	1	0.000253636	0.00357279
17966	ANGPT1	82	24.5213	40	1.63123	0.000369665	0.487805	1	1	1	0.000253636	0.00357279
13415	DPPA2	16	4.78465	12	2.50802	0.0001109	0.75	1	1	1	0.000256968	0.0036143
15991	DNAH8	16	4.78465	12	2.50802	0.0001109	0.75	1	1	1	0.000256968	0.0036143
14656	ENSG00000272297	18	5.38273	13	2.41513	0.000120141	0.722222	1	1	1	0.000259593	0.00364576
19458	FRMPD3	18	5.38273	13	2.41513	0.000120141	0.722222	1	1	1	0.000259593	0.00364576
14824	NDUFS4	40	11.9616	23	1.92282	0.000212557	0.575	1	1	1	0.00026044	0.00365491
16327	HS3ST5	103	30.8012	48	1.55838	0.000443598	0.466019	1	1	1	0.000260976	0.00365698
16353	PLN	103	30.8012	48	1.55838	0.000443598	0.466019	1	1	1	0.000260976	0.00365698
3146	TP53I11	119	35.5858	54	1.51746	0.000499048	0.453782	1	1	1	0.000261233	0.00365784
1594	ACBD6	52	15.5501	28	1.80063	0.000258766	0.538462	1	1	1	0.000267488	0.00373985
7359	CLEC3A	52	15.5501	28	1.80063	0.000258766	0.538462	1	1	1	0.000267488	0.00373985
1970	AKT3	174	52.033	74	1.42217	0.000683881	0.425287	1	1	1	0.000275896	0.00385453
10900	CNGA3	57	17.0453	30	1.76002	0.000277249	0.526316	1	1	1	0.000278708	0.00388515
11776	CRNKL1	57	17.0453	30	1.76002	0.000277249	0.526316	1	1	1	0.000278708	0.00388515
15411	GABRG2	57	17.0453	30	1.76002	0.000277249	0.526316	1	1	1	0.000278708	0.00388515
19015	NHS	67	20.0357	34	1.69697	0.000314216	0.507463	1	1	1	0.000281179	0.00391669
15554	GMDS	98	29.306	46	1.56965	0.000425115	0.469388	1	1	1	0.000282822	0.00392798
10703	C1D	62	18.5405	32	1.72595	0.000295732	0.516129	1	1	1	0.000282826	0.00392798
14152	USP46	62	18.5405	32	1.72595	0.000295732	0.516129	1	1	1	0.000282826	0.00392798
17469	EN2	62	18.5405	32	1.72595	0.000295732	0.516129	1	1	1	0.000282826	0.00392798
16685	HDAC9	106	31.6983	49	1.54583	0.00045284	0.462264	1	1	1	0.000287667	0.00399225
4257	EPS8	85	25.4184	41	1.613	0.000378907	0.482353	1	1	1	0.000289492	0.00401462
5310	RBM26	45	13.4568	25	1.85779	0.000231041	0.555556	1	1	1	0.000297057	0.00411345
5716	ESR2	45	13.4568	25	1.85779	0.000231041	0.555556	1	1	1	0.000297057	0.00411345
8879	CDH19	93	27.8108	44	1.58212	0.000406632	0.473118	1	1	1	0.000305101	0.0042161
4932	MAP1LC3B2	125	37.3801	56	1.49812	0.000517531	0.448	1	1	1	0.000305144	0.0042161
784	LRRC7	125	37.3801	56	1.49812	0.000517531	0.448	1	1	1	0.000305144	0.0042161
10547	ALK	101	30.2031	47	1.55613	0.000434357	0.465346	1	1	1	0.000313325	0.00432596
1658	CRB1	50	14.952	27	1.80578	0.000249524	0.54	1	1	1	0.00032199	0.00443906
1824	ZC3H11B	50	14.952	27	1.80578	0.000249524	0.54	1	1	1	0.00032199	0.00443906
18675	LHX2	88	26.3156	42	1.59601	0.000388149	0.477273	1	1	1	0.00032738	0.00451006
15093	CHSY3	70	20.9328	35	1.67201	0.000323457	0.5	1	1	1	0.000332324	0.00456788
6918	USP31	70	20.9328	35	1.67201	0.000323457	0.5	1	1	1	0.000332324	0.00456788
14050	FGFBP2	29	8.67217	18	2.0756	0.000166349	0.62069	1	1	1	0.000332793	0.00456788
3737	DEUP1	29	8.67217	18	2.0756	0.000166349	0.62069	1	1	1	0.000332793	0.00456788
4657	AVPR1A	29	8.67217	18	2.0756	0.000166349	0.62069	1	1	1	0.000332793	0.00456788
11786	FOXA2	55	16.4472	29	1.76321	0.000268007	0.527273	1	1	1	0.000336334	0.00460973
16963	CD36	55	16.4472	29	1.76321	0.000268007	0.527273	1	1	1	0.000336334	0.00460973
11773	SLC24A3	120	35.8849	54	1.50481	0.000499048	0.45	1	1	1	0.000337743	0.00462567
4339	CPNE8	65	19.4376	33	1.69774	0.000304974	0.507692	1	1	1	0.00033982	0.00465072
14575	NAF1	60	17.9424	31	1.72775	0.000286491	0.516667	1	1	1	0.000341701	0.00466966
16156	KHDRBS2	60	17.9424	31	1.72775	0.000286491	0.516667	1	1	1	0.000341701	0.00466966
16690	MACC1	43	12.8587	24	1.86644	0.000221799	0.55814	1	1	1	0.000355762	0.00485829
12312	ERG	36	10.7655	21	1.95068	0.000194074	0.583333	1	1	1	0.000366081	0.00498471
16194	IRAK1BP1	36	10.7655	21	1.95068	0.000194074	0.583333	1	1	1	0.000366081	0.00498471
18796	SPACA9	36	10.7655	21	1.95068	0.000194074	0.583333	1	1	1	0.000366081	0.00498471
699	MAGOH	36	10.7655	21	1.95068	0.000194074	0.583333	1	1	1	0.000366081	0.00498471
10669	VRK2	91	27.2127	43	1.58015	0.00039739	0.472527	1	1	1	0.00036715	0.00499564
11735	PLCB4	145	43.3609	63	1.45292	0.000582223	0.434483	1	1	1	0.000377524	0.00513307
10440	RAD51AP2	73	21.83	36	1.64911	0.000332699	0.493151	1	1	1	0.000387351	0.00525906
12941	RFTN1	73	21.83	36	1.64911	0.000332699	0.493151	1	1	1	0.000387351	0.00525906
10565	LTBP1	86	25.7175	41	1.59425	0.000378907	0.476744	1	1	1	0.000394412	0.00535106
11190	SP5	68	20.3347	34	1.67201	0.000314216	0.5	1	1	1	0.000401683	0.00544577
11127	GALNT5	94	28.1098	44	1.56529	0.000406632	0.468085	1	1	1	0.00040865	0.00553224
15659	CARMIL1	94	28.1098	44	1.56529	0.000406632	0.468085	1	1	1	0.00040865	0.00553224
12324	BACE2	63	18.8395	32	1.69855	0.000295732	0.507937	1	1	1	0.000410838	0.00555786
5929	TUNAR	58	17.3443	30	1.72967	0.000277249	0.517241	1	1	1	0.000412971	0.00557867
8884	CD226	58	17.3443	30	1.72967	0.000277249	0.517241	1	1	1	0.000412971	0.00557867
11295	TMEFF2	102	30.5021	47	1.54088	0.000434357	0.460784	1	1	1	0.00041374	0.00558103
14065	ADGRA3	102	30.5021	47	1.54088	0.000434357	0.460784	1	1	1	0.00041374	0.00558103
7362	DYNLRB2	81	24.2223	39	1.61009	0.000360424	0.481482	1	1	1	0.000421007	0.00567498
17713	ADAM18	9	2.69136	8	2.97247	7.39331e-05	0.888889	1	1	1	0.000422491	0.00568683
19349	CYSLTR1	9	2.69136	8	2.97247	7.39331e-05	0.888889	1	1	1	0.000422491	0.00568683
15150	NEUROG1	41	12.2607	23	1.87592	0.000212557	0.560976	1	1	1	0.000425829	0.00572764
12311	KCNJ15	34	10.1674	20	1.96708	0.000184833	0.588235	1	1	1	0.000432737	0.00580393
16142	TINAG	34	10.1674	20	1.96708	0.000184833	0.588235	1	1	1	0.000432737	0.00580393
2268	PCDH15	34	10.1674	20	1.96708	0.000184833	0.588235	1	1	1	0.000432737	0.00580393
4684	RAP1B	34	10.1674	20	1.96708	0.000184833	0.588235	1	1	1	0.000432737	0.00580393
17639	EBF2	121	36.1839	54	1.49238	0.000499048	0.446281	1	1	1	0.000433805	0.0058141
19551	TENM1	25	7.47601	16	2.14018	0.000147866	0.64	1	1	1	0.000435469	0.00583224
11778	INSM1	154	46.0522	66	1.43315	0.000609948	0.428571	1	1	1	0.000441739	0.005912
5155	RXFP2	76	22.7271	37	1.62801	0.00034194	0.486842	1	1	1	0.000445975	0.00596444
14547	SFRP2	46	13.7559	25	1.81741	0.000231041	0.543478	1	1	1	0.000466585	0.00623564
7713	DNAH9	71	21.2319	35	1.64847	0.000323457	0.492958	1	1	1	0.000468067	0.00625099
13313	MAGI1	135	40.3705	59	1.46147	0.000545256	0.437037	1	1	1	0.000472944	0.00631163
142	DISP3	116	34.6887	52	1.49905	0.000480565	0.448276	1	1	1	0.000481186	0.00641707
16846	ABCA13	66	19.7367	33	1.67201	0.000304974	0.5	1	1	1	0.000485694	0.00646342
17645	STMN4	66	19.7367	33	1.67201	0.000304974	0.5	1	1	1	0.000485694	0.00646342
17915	C8orf37	66	19.7367	33	1.67201	0.000304974	0.5	1	1	1	0.000485694	0.00646342
1662	NEK7	51	15.2511	27	1.77037	0.000249524	0.529412	1	1	1	0.000490156	0.00651817
19108	EFHC2	23	6.87793	15	2.18089	0.000138624	0.652174	1	1	1	0.000490955	0.00652418
17845	PEX2	108	32.2964	49	1.5172	0.00045284	0.453704	1	1	1	0.000492171	0.00653571
16433	OLIG3	100	29.9041	46	1.53825	0.000425115	0.46	1	1	1	0.000496207	0.00657974
10447	NT5C1B-RDH14	61	18.2415	31	1.69942	0.000286491	0.508197	1	1	1	0.000496888	0.00657974
12210	ADAMTS5	61	18.2415	31	1.69942	0.000286491	0.508197	1	1	1	0.000496888	0.00657974
4076	PARP11	61	18.2415	31	1.69942	0.000286491	0.508197	1	1	1	0.000496888	0.00657974
18033	EFR3A	56	16.7463	29	1.73173	0.000268007	0.517857	1	1	1	0.000499283	0.00660214
4340	KIF21A	56	16.7463	29	1.73173	0.000268007	0.517857	1	1	1	0.000499283	0.00660214
11779	RALGAPA2	163	48.7436	69	1.41557	0.000637673	0.423313	1	1	1	0.000506853	0.00669753
15368	GALNT10	79	23.6242	38	1.60852	0.000351182	0.481013	1	1	1	0.000507898	0.00670661
11318	TYW5	39	11.6626	22	1.88637	0.000203316	0.564103	1	1	1	0.000509342	0.00671152
4078	TIGAR	39	11.6626	22	1.88637	0.000203316	0.564103	1	1	1	0.000509342	0.00671152
7850	PIPOX	39	11.6626	22	1.88637	0.000203316	0.564103	1	1	1	0.000509342	0.00671152
5598	SSTR1	32	9.5693	19	1.98552	0.000175591	0.59375	1	1	1	0.000510227	0.00671846
16765	PPP1R17	119	35.5858	53	1.48936	0.000489807	0.445378	1	1	1	0.000517126	0.00680454
16897	TYW1	111	33.1935	50	1.50632	0.000462082	0.45045	1	1	1	0.000532815	0.00700607
16962	GNAI1	95	28.4088	44	1.54881	0.000406632	0.463158	1	1	1	0.000542439	0.00712763
13607	CLDN18	21	6.27985	14	2.22935	0.000129383	0.666667	1	1	1	0.000546012	0.00715954
17799	CRH	21	6.27985	14	2.22935	0.000129383	0.666667	1	1	1	0.000546012	0.00715954
7301	HYDIN	21	6.27985	14	2.22935	0.000129383	0.666667	1	1	1	0.000546012	0.00715954
5655	CDKN3	44	13.1578	24	1.82402	0.000221799	0.545454	1	1	1	0.00056164	0.00734486
8840	ST8SIA3	44	13.1578	24	1.82402	0.000221799	0.545454	1	1	1	0.00056164	0.00734486
16113	DEFB133	11	3.28945	9	2.73602	8.31747e-05	0.818182	1	1	1	0.000562492	0.00734486
16122	IL17A	11	3.28945	9	2.73602	8.31747e-05	0.818182	1	1	1	0.000562492	0.00734486
18950	GYG2	11	3.28945	9	2.73602	8.31747e-05	0.818182	1	1	1	0.000562492	0.00734486
6066	GOLGA8K	11	3.28945	9	2.73602	8.31747e-05	0.818182	1	1	1	0.000562492	0.00734486
8672	ARHGAP28	69	20.6338	34	1.64778	0.000314216	0.492754	1	1	1	0.000565801	0.00738293
18947	ZBED1	82	24.5213	39	1.59045	0.000360424	0.47561	1	1	1	0.000572809	0.00746919
11803	GGTLC1	64	19.1386	32	1.67201	0.000295732	0.5	1	1	1	0.000587505	0.0076449
17775	PENK	64	19.1386	32	1.67201	0.000295732	0.5	1	1	1	0.000587505	0.0076449
5569	NUBPL	64	19.1386	32	1.67201	0.000295732	0.5	1	1	1	0.000587505	0.0076449
11772	SCP2D1	49	14.653	26	1.77438	0.000240282	0.530612	1	1	1	0.000591947	0.00769735
11227	HOXD8	19	5.68177	13	2.28802	0.000120141	0.684211	1	1	1	0.000596249	0.00774257
15992	GLP1R	19	5.68177	13	2.28802	0.000120141	0.684211	1	1	1	0.000596249	0.00774257
2480	PLCE1	30	8.97121	18	2.00642	0.000166349	0.6	1	1	1	0.000599714	0.00776609
3095	DNAJC24	30	8.97121	18	2.00642	0.000166349	0.6	1	1	1	0.000599714	0.00776609
3772	TRPC6	30	8.97121	18	2.00642	0.000166349	0.6	1	1	1	0.000599714	0.00776609
841	ZNHIT6	30	8.97121	18	2.00642	0.000166349	0.6	1	1	1	0.000599714	0.00776609
11172	NOSTRIN	59	17.6434	30	1.70035	0.000277249	0.508475	1	1	1	0.000601206	0.00776933
4680	IFNG	59	17.6434	30	1.70035	0.000277249	0.508475	1	1	1	0.000601206	0.00776933
4850	BTBD11	59	17.6434	30	1.70035	0.000277249	0.508475	1	1	1	0.000601206	0.00776933
14825	ARL 15.00	54	16.1482	28	1.73394	0.000258766	0.518518	1	1	1	0.000603863	0.0077983
15363	GLRA1	37	11.0645	21	1.89796	0.000194074	0.567568	1	1	1	0.000608719	0.00783945
16319	WISP3	37	11.0645	21	1.89796	0.000194074	0.567568	1	1	1	0.000608719	0.00783945
18793	DDX31	37	11.0645	21	1.89796	0.000194074	0.567568	1	1	1	0.000608719	0.00783945
6090	NANOGP8	37	11.0645	21	1.89796	0.000194074	0.567568	1	1	1	0.000608719	0.00783945
12219	CLDN17	13	3.88753	10	2.57233	9.24163e-05	0.769231	1	1	1	0.000633519	0.00814209
16112	CRISP1	13	3.88753	10	2.57233	9.24163e-05	0.769231	1	1	1	0.000633519	0.00814209
19486	RTL4	13	3.88753	10	2.57233	9.24163e-05	0.769231	1	1	1	0.000633519	0.00814209
1111	GJA5	17	5.08369	12	2.36049	0.0001109	0.705882	1	1	1	0.000634878	0.00815397
17963	ZFPM2	181	54.1263	75	1.38565	0.000693122	0.414365	1	1	1	0.000636397	0.00816789
17978	CSMD3	85	25.4184	40	1.57366	0.000369665	0.470588	1	1	1	0.000640394	0.00821358
19482	LINC00890	15	4.48561	11	2.45229	0.000101658	0.733333	1	1	1	0.00065191	0.00834418
3245	OR9G4	15	4.48561	11	2.45229	0.000101658	0.733333	1	1	1	0.00065191	0.00834418
4803	SLC17A8	15	4.48561	11	2.45229	0.000101658	0.733333	1	1	1	0.00065191	0.00834418
10963	2023-09-10	170	50.8369	71	1.39662	0.000656156	0.417647	1	1	1	0.000670915	0.00858159
10686	EHBP1	42	12.5597	23	1.83125	0.000212557	0.547619	1	1	1	0.000676006	0.00862321
11732	HAO1	42	12.5597	23	1.83125	0.000212557	0.547619	1	1	1	0.000676006	0.00862321
14661	TRIML1	42	12.5597	23	1.83125	0.000212557	0.547619	1	1	1	0.000676006	0.00862321
16695	DNAH11	42	12.5597	23	1.83125	0.000212557	0.547619	1	1	1	0.000676006	0.00862321
6510	ADAMTSL3	67	20.0357	33	1.64706	0.000304974	0.492537	1	1	1	0.000684194	0.00872174
18973	CLCN4	80	23.9232	38	1.58841	0.000351182	0.475	1	1	1	0.000690524	0.00879644
11753	SNRPB2	28	8.37313	17	2.0303	0.000157108	0.607143	1	1	1	0.00070217	0.00891457
14075	ANAPC4	28	8.37313	17	2.0303	0.000157108	0.607143	1	1	1	0.00070217	0.00891457
3246	OR5AK2	28	8.37313	17	2.0303	0.000157108	0.607143	1	1	1	0.00070217	0.00891457
3951	C11orf63	28	8.37313	17	2.0303	0.000157108	0.607143	1	1	1	0.00070217	0.00891457
8259	IGF2BP1	28	8.37313	17	2.0303	0.000157108	0.607143	1	1	1	0.00070217	0.00891457
11233	HNRNPA3	134	40.0714	58	1.44742	0.000536015	0.432836	1	1	1	0.000703514	0.0089256
12077	TFAP2C	96	28.7079	44	1.53268	0.000406632	0.458333	1	1	1	0.00071378	0.00904768
15539	BTNL9	6	1.79424	6	3.34403	5.54498e-05	1	1	1	1	0.000715052	0.00904768
8073	KRT31	6	1.79424	6	3.34403	5.54498e-05	1	1	1	1	0.000715052	0.00904768
13379	COL8A1	47	14.0549	25	1.77874	0.000231041	0.531915	1	1	1	0.000715064	0.00904768
18028	MYC	148	44.258	63	1.42347	0.000582223	0.425676	1	1	1	0.000725786	0.00917673
18206	CNTLN	35	10.4664	20	1.91087	0.000184833	0.571429	1	1	1	0.000726729	0.00917673
8855	PMAIP1	35	10.4664	20	1.91087	0.000184833	0.571429	1	1	1	0.000726729	0.00917673
6524	NTRK3	165	49.3417	69	1.39841	0.000637673	0.418182	1	1	1	0.000758359	0.00956969
6342	MEGF11	83	24.8204	39	1.57129	0.000360424	0.46988	1	1	1	0.000771124	0.00972424
11920	RPN2	40	11.9616	22	1.83922	0.000203316	0.55	1	1	1	0.000813556	0.0102524
17826	TRPA1	26	7.77505	16	2.05786	0.000147866	0.615385	1	1	1	0.000818138	0.0102964
4805	GAS2L3	26	7.77505	16	2.05786	0.000147866	0.615385	1	1	1	0.000818138	0.0102964
5273	PCDH8	78	23.3252	37	1.58627	0.00034194	0.474359	1	1	1	0.000832617	0.0104653
16775	NPSR1	132	39.4733	57	1.44401	0.000526773	0.431818	1	1	1	0.000833234	0.0104653
18692	PBX3	132	39.4733	57	1.44401	0.000526773	0.431818	1	1	1	0.000833234	0.0104653
12308	KCNJ6	94	28.1098	43	1.52971	0.00039739	0.457447	1	1	1	0.000856107	0.0107382
17585	CSGALNACT1	94	28.1098	43	1.52971	0.00039739	0.457447	1	1	1	0.000856107	0.0107382
14971	VCAN	60	17.9424	30	1.67201	0.000277249	0.5	1	1	1	0.000860711	0.0107672
18460	ROR2	60	17.9424	30	1.67201	0.000277249	0.5	1	1	1	0.000860711	0.0107672
753	FOXD3	60	17.9424	30	1.67201	0.000277249	0.5	1	1	1	0.000860711	0.0107672
797	LRRC53	60	17.9424	30	1.67201	0.000277249	0.5	1	1	1	0.000860711	0.0107672
3807	SLN	45	13.4568	24	1.78348	0.000221799	0.533333	1	1	1	0.000864019	0.0107942
7471	GLOD4	45	13.4568	24	1.78348	0.000221799	0.533333	1	1	1	0.000864019	0.0107942
14448	PRDM5	33	9.86834	19	1.92535	0.000175591	0.575758	1	1	1	0.000866501	0.0107965
15367	MFAP3	33	9.86834	19	1.92535	0.000175591	0.575758	1	1	1	0.000866501	0.0107965
17841	PI15	33	9.86834	19	1.92535	0.000175591	0.575758	1	1	1	0.000866501	0.0107965
4853	ASCL4	33	9.86834	19	1.92535	0.000175591	0.575758	1	1	1	0.000866501	0.0107965
1480	SPATA46	55	16.4472	28	1.70242	0.000258766	0.509091	1	1	1	0.0008813	0.0109736
8673	LAMA1	73	21.83	35	1.6033	0.000323457	0.479452	1	1	1	0.000893185	0.0111135
17844	ZFHX4	149	44.557	63	1.41392	0.000582223	0.422819	1	1	1	0.000893719	0.0111135
7096	N4BP1	105	31.3992	47	1.49685	0.000434357	0.447619	1	1	1	0.000908506	0.0112899
2685	WDR11	223	66.686	89	1.33461	0.000822505	0.399103	1	1	1	0.000911556	0.0113203
16258	MMS22L	183	54.7244	75	1.3705	0.000693122	0.409836	1	1	1	0.000924112	0.0114686
4036	NTM	499	149.221	182	1.21967	0.00168198	0.364729	1	1	1	0.000945423	0.0117185
11565	TRPM8	24	7.17697	15	2.09002	0.000138624	0.625	1	1	1	0.000947367	0.0117185
15647	KAAG1	24	7.17697	15	2.09002	0.000138624	0.625	1	1	1	0.000947367	0.0117185
16281	QRSL1	24	7.17697	15	2.09002	0.000138624	0.625	1	1	1	0.000947367	0.0117185
870	HFM1	24	7.17697	15	2.09002	0.000138624	0.625	1	1	1	0.000947367	0.0117185
14237	ADAMTS3	68	20.3347	33	1.62284	0.000304974	0.485294	1	1	1	0.000950563	0.0117503
1969	SDCCAG8	141	42.1647	60	1.42299	0.000554498	0.425532	1	1	1	0.000964994	0.0119208
13868	MB21D2	108	32.2964	48	1.48623	0.000443598	0.444444	1	1	1	0.000975237	0.0120316
17667	SARAF	108	32.2964	48	1.48623	0.000443598	0.444444	1	1	1	0.000975237	0.0120316
14039	RAB28	38	11.3635	21	1.84802	0.000194074	0.552632	1	1	1	0.000978906	0.0120689
14879	MAST4	119	35.5858	52	1.46126	0.000480565	0.436975	1	1	1	0.000991717	0.0122188
14123	GRXCR1	63	18.8395	31	1.64548	0.000286491	0.492063	1	1	1	0.00100168	0.0123335
11076	GPR39	100	29.9041	45	1.50481	0.000415873	0.45	1	1	1	0.00100777	0.0124003
12944	TBC1D5	144	43.0618	61	1.41657	0.00056374	0.423611	1	1	1	0.00100869	0.0124035
12195	NRIP1	92	27.5117	42	1.52662	0.000388149	0.456522	1	1	1	0.00102683	0.0126101
3802	AASDHPPT	92	27.5117	42	1.52662	0.000388149	0.456522	1	1	1	0.00102683	0.0126101
14761	TTC23L	31	9.27026	18	1.94169	0.000166349	0.580645	1	1	1	0.0010315	0.0126509
5710	RHOJ	31	9.27026	18	1.94169	0.000166349	0.580645	1	1	1	0.0010315	0.0126509
2707	CPXM2	111	33.1935	49	1.47619	0.00045284	0.441441	1	1	1	0.00104254	0.012766
11246	TTN	43	12.8587	23	1.78867	0.000212557	0.534884	1	1	1	0.00104429	0.012766
12772	SCUBE1	43	12.8587	23	1.78867	0.000212557	0.534884	1	1	1	0.00104429	0.012766
14446	PDE5A	43	12.8587	23	1.78867	0.000212557	0.534884	1	1	1	0.00104429	0.012766
8240	SKAP1	43	12.8587	23	1.78867	0.000212557	0.534884	1	1	1	0.00104429	0.012766
10797	POLE4	53	15.8491	27	1.70356	0.000249524	0.509434	1	1	1	0.00106779	0.0130279
18245	CAAP1	53	15.8491	27	1.70356	0.000249524	0.509434	1	1	1	0.00106779	0.0130279
5677	SLC35F4	53	15.8491	27	1.70356	0.000249524	0.509434	1	1	1	0.00106779	0.0130279
7267	HAS3	48	14.3539	25	1.74168	0.000231041	0.520833	1	1	1	0.001071	0.0130501
7473	NXN	48	14.3539	25	1.74168	0.000231041	0.520833	1	1	1	0.001071	0.0130501
5676	C14orf105	22	6.57889	14	2.12802	0.000129383	0.636364	1	1	1	0.00108822	0.0132514
5347	NALCN	95	28.4088	43	1.51361	0.00039739	0.452632	1	1	1	0.00111549	0.0135745
11163	GALNT3	79	23.6242	37	1.56619	0.00034194	0.468354	1	1	1	0.00111868	0.0135958
11249	ZNF385B	79	23.6242	37	1.56619	0.00034194	0.468354	1	1	1	0.00111868	0.0135958
761	RAVER2	87	26.0165	40	1.53748	0.000369665	0.45977	1	1	1	0.00112865	0.0137081
11126	GPD2	106	31.6983	47	1.48273	0.000434357	0.443396	1	1	1	0.00116319	0.0141184
16448	CITED2	128	38.2772	55	1.43689	0.00050829	0.429688	1	1	1	0.00116771	0.0141642
11650	SCRT2	36	10.7655	20	1.85779	0.000184833	0.555556	1	1	1	0.00117754	0.0142374
15985	CMTR1	36	10.7655	20	1.85779	0.000184833	0.555556	1	1	1	0.00117754	0.0142374
4260	SLC15A5	36	10.7655	20	1.85779	0.000184833	0.555556	1	1	1	0.00117754	0.0142374
7125	CES5A	36	10.7655	20	1.85779	0.000184833	0.555556	1	1	1	0.00117754	0.0142374
7357	NUDT7	36	10.7655	20	1.85779	0.000184833	0.555556	1	1	1	0.00117754	0.0142374
2132	NEBL	245	73.2649	96	1.31031	0.000887197	0.391837	1	1	1	0.00119633	0.0144553
2148	OTUD1	74	22.129	35	1.58163	0.000323457	0.472973	1	1	1	0.00121141	0.014628
15455	MSX2	248	74.162	97	1.30795	0.000896438	0.391129	1	1	1	0.00121232	0.0146296
11398	ABCA12	29	8.67217	17	1.96029	0.000157108	0.586207	1	1	1	0.00122545	0.0147591
4869	FOXN4	29	8.67217	17	1.96029	0.000157108	0.586207	1	1	1	0.00122545	0.0147591
6446	ISL2	29	8.67217	17	1.96029	0.000157108	0.586207	1	1	1	0.00122545	0.0147591
11742	JAG1	131	39.1743	56	1.42951	0.000517531	0.427481	1	1	1	0.00122619	0.0147591
17030	DLX6	90	26.9136	41	1.52339	0.000378907	0.455556	1	1	1	0.00123161	0.0148148
18409	PCSK5	82	24.5213	38	1.54967	0.000351182	0.463415	1	1	1	0.00123606	0.0148486
4811	MYBPC1	20	5.98081	13	2.17362	0.000120141	0.65	1	1	1	0.00123679	0.0148486
6591	CERS3	20	5.98081	13	2.17362	0.000120141	0.65	1	1	1	0.00123679	0.0148486
14318	ARHGAP24	109	32.5954	48	1.4726	0.000443598	0.440367	1	1	1	0.0012417	0.014879
467	HMGB4	109	32.5954	48	1.4726	0.000443598	0.440367	1	1	1	0.0012417	0.014879
4679	DYRK2	109	32.5954	48	1.4726	0.000443598	0.440367	1	1	1	0.0012417	0.014879
13869	HRASLS	41	12.2607	22	1.79436	0.000203316	0.536585	1	1	1	0.0012625	0.0150899
16192	HTR1B	41	12.2607	22	1.79436	0.000203316	0.536585	1	1	1	0.0012625	0.0150899
1604	RGSL1	8	2.39232	7	2.92603	6.46914e-05	0.875	1	1	1	0.001263	0.0150899
12802	TRMU	56	16.7463	28	1.67201	0.000258766	0.5	1	1	1	0.00126332	0.0150899
16169	B3GAT2	56	16.7463	28	1.67201	0.000258766	0.5	1	1	1	0.00126332	0.0150899
15075	ZNF608	505	151.015	183	1.2118	0.00169122	0.362376	1	1	1	0.00128777	0.0153722
7711	PIRT	51	15.2511	26	1.7048	0.000240282	0.509804	1	1	1	0.00129441	0.0154337
11099	GTDC1	319	95.3939	121	1.26842	0.00111824	0.37931	1	1	1	0.00129456	0.0154337
14297	PRKG2	46	13.7559	24	1.74471	0.000221799	0.521739	1	1	1	0.00129758	0.0154599
242	KLHDC7A	112	33.4925	49	1.46301	0.00045284	0.4375	1	1	1	0.00132046	0.0157224
15421	SLIT3	137	40.9685	58	1.41572	0.000536015	0.423358	1	1	1	0.0013422	0.0159712
15429	KCNIP1	85	25.4184	39	1.53432	0.000360424	0.458823	1	1	1	0.00135576	0.0161223
14655	F11	18	5.38273	12	2.22935	0.0001109	0.666667	1	1	1	0.00138545	0.0164233
16345	VGLL2	18	5.38273	12	2.22935	0.0001109	0.666667	1	1	1	0.00138545	0.0164233
17007	SAMD9	18	5.38273	12	2.22935	0.0001109	0.666667	1	1	1	0.00138545	0.0164233
4080	FGF6	18	5.38273	12	2.22935	0.0001109	0.666667	1	1	1	0.00138545	0.0164233
5881	CATSPERB	18	5.38273	12	2.22935	0.0001109	0.666667	1	1	1	0.00138545	0.0164233
17717	C8orf4	115	34.3897	50	1.45393	0.000462082	0.434783	1	1	1	0.00139927	0.0165767
3070	SLC6A5	34	10.1674	19	1.86872	0.000175591	0.558824	1	1	1	0.00141593	0.0167636
16566	AFDN	157	46.9494	65	1.38447	0.000600706	0.414013	1	1	1	0.00143212	0.0169444
10976	BCL2L11	96	28.7079	43	1.49785	0.00039739	0.447917	1	1	1	0.0014414	0.0170328
8756	GAREM1	96	28.7079	43	1.49785	0.00039739	0.447917	1	1	1	0.0014414	0.0170328
18190	KDM4C	129	38.5762	55	1.42575	0.00050829	0.426357	1	1	1	0.00144893	0.0171111
15149	TIFAB	27	8.07409	16	1.98165	0.000147866	0.592593	1	1	1	0.00145217	0.017117
17548	GATA4	27	8.07409	16	1.98165	0.000147866	0.592593	1	1	1	0.00145217	0.017117
3952	BSX	27	8.07409	16	1.98165	0.000147866	0.592593	1	1	1	0.00145217	0.017117
11410	TNP1	143	42.7628	60	1.40309	0.000554498	0.41958	1	1	1	0.00145637	0.0171557
14523	EDNRA	59	17.6434	29	1.64367	0.000268007	0.491525	1	1	1	0.00146909	0.0172731
7358	VAT1L	59	17.6434	29	1.64367	0.000268007	0.491525	1	1	1	0.00146909	0.0172731
7989	CDK12	59	17.6434	29	1.64367	0.000268007	0.491525	1	1	1	0.00146909	0.0172731
14580	2023-03-01	88	26.3156	40	1.52001	0.000369665	0.454545	1	1	1	0.00147725	0.0173473
5280	PCDH17	88	26.3156	40	1.52001	0.000369665	0.454545	1	1	1	0.00147725	0.0173473
16235	RNGTT	80	23.9232	37	1.54661	0.00034194	0.4625	1	1	1	0.00148709	0.017452
18159	DMRT3	16	4.78465	11	2.29902	0.000101658	0.6875	1	1	1	0.00152078	0.0178362
11129	CYTIP	39	11.6626	21	1.80063	0.000194074	0.538462	1	1	1	0.00152673	0.0178725
14556	MAP9	39	11.6626	21	1.80063	0.000194074	0.538462	1	1	1	0.00152673	0.0178725
2245	LRRC18	39	11.6626	21	1.80063	0.000194074	0.538462	1	1	1	0.00152673	0.0178725
10551	CAPN13	54	16.1482	27	1.67201	0.000249524	0.5	1	1	1	0.00153171	0.0178862
15081	2023-03-03	54	16.1482	27	1.67201	0.000249524	0.5	1	1	1	0.00153171	0.0178862
15435	FGF18	54	16.1482	27	1.67201	0.000249524	0.5	1	1	1	0.00153171	0.0178862
5827	GPATCH2L	54	16.1482	27	1.67201	0.000249524	0.5	1	1	1	0.00153171	0.0178862
15957	CLPSL2	10	2.9904	8	2.67522	7.39331e-05	0.8	1	1	1	0.00155351	0.0181294
10552	GALNT14	49	14.653	25	1.70614	0.000231041	0.510204	1	1	1	0.00157001	0.0182198
14129	GABRA2	49	14.653	25	1.70614	0.000231041	0.510204	1	1	1	0.00157001	0.0182198
16261	FAXC	49	14.653	25	1.70614	0.000231041	0.510204	1	1	1	0.00157001	0.0182198
16449	NMBR	49	14.653	25	1.70614	0.000231041	0.510204	1	1	1	0.00157001	0.0182198
17214	LSM 8.00	49	14.653	25	1.70614	0.000231041	0.510204	1	1	1	0.00157001	0.0182198
3143	ALX4	49	14.653	25	1.70614	0.000231041	0.510204	1	1	1	0.00157001	0.0182198
8735	SS18	49	14.653	25	1.70614	0.000231041	0.510204	1	1	1	0.00157001	0.0182198
16287	SCML4	110	32.8944	48	1.45921	0.000443598	0.436364	1	1	1	0.00157009	0.0182198
3819	ZC3H12C	110	32.8944	48	1.45921	0.000443598	0.436364	1	1	1	0.00157009	0.0182198
11270	TFPI	44	13.1578	23	1.74802	0.000212557	0.522727	1	1	1	0.0015729	0.0182198
14097	TMEM156	44	13.1578	23	1.74802	0.000212557	0.522727	1	1	1	0.0015729	0.0182198
6512	GOLGA6L4	44	13.1578	23	1.74802	0.000212557	0.522727	1	1	1	0.0015729	0.0182198
11537	ECEL1	14	4.18657	10	2.38859	9.24163e-05	0.714286	1	1	1	0.00162047	0.0187247
16687	FERD3L	14	4.18657	10	2.38859	9.24163e-05	0.714286	1	1	1	0.00162047	0.0187247
19467	COL4A6	14	4.18657	10	2.38859	9.24163e-05	0.714286	1	1	1	0.00162047	0.0187247
4745	RASSF9	14	4.18657	10	2.38859	9.24163e-05	0.714286	1	1	1	0.00162047	0.0187247
15661	HIST1H2AA	12	3.58849	9	2.50802	8.31747e-05	0.75	1	1	1	0.00164907	0.0190434
13769	NLGN1	113	33.7916	49	1.45007	0.00045284	0.433628	1	1	1	0.0016614	0.019174
16517	ARID1B	259	77.4515	100	1.29113	0.000924163	0.3861	1	1	1	0.00168085	0.0193866
11204	ITGA6	62	18.5405	30	1.61808	0.000277249	0.483871	1	1	1	0.00168328	0.0194026
17204	TES	32	9.5693	18	1.88102	0.000166349	0.5625	1	1	1	0.00170171	0.0195671
18540	GRIN3A	32	9.5693	18	1.88102	0.000166349	0.5625	1	1	1	0.00170171	0.0195671
3092	ARL14EP	32	9.5693	18	1.88102	0.000166349	0.5625	1	1	1	0.00170171	0.0195671
7720	COX10	32	9.5693	18	1.88102	0.000166349	0.5625	1	1	1	0.00170171	0.0195671
16463	PLAGL1	25	7.47601	15	2.00642	0.000138624	0.6	1	1	1	0.00171521	0.0196621
17220	WNT16	25	7.47601	15	2.00642	0.000138624	0.6	1	1	1	0.00171521	0.0196621
17547	BLK	25	7.47601	15	2.00642	0.000138624	0.6	1	1	1	0.00171521	0.0196621
3597	FGF3	25	7.47601	15	2.00642	0.000138624	0.6	1	1	1	0.00171521	0.0196621
8709	MC2R	25	7.47601	15	2.00642	0.000138624	0.6	1	1	1	0.00171521	0.0196621
2407	TSPAN14	116	34.6887	50	1.44139	0.000462082	0.431034	1	1	1	0.0017523	0.020075
7322	PMFBP1	204	61.0043	81	1.32778	0.000748572	0.397059	1	1	1	0.00177549	0.0203283
5305	SCEL	57	17.0453	28	1.64268	0.000258766	0.491228	1	1	1	0.00178043	0.0203724
11942	MAFB	119	35.5858	51	1.43315	0.000471323	0.428571	1	1	1	0.0018426	0.0210414
10961	EDAR	37	11.0645	20	1.80758	0.000184833	0.54054	1	1	1	0.00184674	0.0210414
13631	SPSB4	37	11.0645	20	1.80758	0.000184833	0.54054	1	1	1	0.00184674	0.0210414
15094	HINT1	37	11.0645	20	1.80758	0.000184833	0.54054	1	1	1	0.00184674	0.0210414
16689	TMEM196	37	11.0645	20	1.80758	0.000184833	0.54054	1	1	1	0.00184674	0.0210414
17881	CNGB3	37	11.0645	20	1.80758	0.000184833	0.54054	1	1	1	0.00184674	0.0210414
6355	MAP2K5	37	11.0645	20	1.80758	0.000184833	0.54054	1	1	1	0.00184674	0.0210414
4315	CCDC91	52	15.5501	26	1.67201	0.000240282	0.5	1	1	1	0.00185819	0.021159
11123	GALNT13	65	19.4376	31	1.59485	0.000286491	0.476923	1	1	1	0.00190416	0.0216693
14438	PRSS12	42	12.5597	22	1.75163	0.000203316	0.52381	1	1	1	0.00190765	0.0216697
18770	ASS1	42	12.5597	22	1.75163	0.000203316	0.52381	1	1	1	0.00190765	0.0216697
4672	LLPH	42	12.5597	22	1.75163	0.000203316	0.52381	1	1	1	0.00190765	0.0216697
14693	ADAMTS16	100	29.9041	44	1.47137	0.000406632	0.44	1	1	1	0.00197152	0.0223681
664	TRABD2B	100	29.9041	44	1.47137	0.000406632	0.44	1	1	1	0.00197152	0.0223681
13850	SST	23	6.87793	14	2.0355	0.000129383	0.608696	1	1	1	0.00201731	0.0228325
14594	ANXA10	23	6.87793	14	2.0355	0.000129383	0.608696	1	1	1	0.00201731	0.0228325
4734	MYF5	23	6.87793	14	2.0355	0.000129383	0.608696	1	1	1	0.00201731	0.0228325
5133	GSX1	23	6.87793	14	2.0355	0.000129383	0.608696	1	1	1	0.00201731	0.0228325
8453	CDC42EP4	125	37.3801	53	1.41787	0.000489807	0.424	1	1	1	0.00202072	0.0228573
14788	DAB2	60	17.9424	29	1.61628	0.000268007	0.483333	1	1	1	0.00203822	0.0229929
14938	WDR41	60	17.9424	29	1.61628	0.000268007	0.483333	1	1	1	0.00203822	0.0229929
7377	MPHOSPH6	60	17.9424	29	1.61628	0.000268007	0.483333	1	1	1	0.00203822	0.0229929
14257	BTC	30	8.97121	17	1.89495	0.000157108	0.566667	1	1	1	0.00204373	0.0229929
16358	TBC1D32	30	8.97121	17	1.89495	0.000157108	0.566667	1	1	1	0.00204373	0.0229929
3334	CD6	30	8.97121	17	1.89495	0.000157108	0.566667	1	1	1	0.00204373	0.0229929
6354	C15orf61	30	8.97121	17	1.89495	0.000157108	0.566667	1	1	1	0.00204373	0.0229929
7124	CES1	30	8.97121	17	1.89495	0.000157108	0.566667	1	1	1	0.00204373	0.0229929
818	PTGFR	30	8.97121	17	1.89495	0.000157108	0.566667	1	1	1	0.00204373	0.0229929
10667	EFEMP1	92	27.5117	41	1.49027	0.000378907	0.445652	1	1	1	0.0020608	0.0231711
14294	FGF5	68	20.3347	32	1.57366	0.000295732	0.470588	1	1	1	0.00213012	0.0239362
16616	CARD11	55	16.4472	27	1.64161	0.000249524	0.490909	1	1	1	0.0021589	0.024245
193	PRDM2	185	55.3225	74	1.33761	0.000683881	0.4	1	1	1	0.00216285	0.0242748
11210	OLA1	50	14.952	25	1.67201	0.000231041	0.5	1	1	1	0.00225562	0.0252557
15412	CCNG1	50	14.952	25	1.67201	0.000231041	0.5	1	1	1	0.00225562	0.0252557
1836	HHIPL2	50	14.952	25	1.67201	0.000231041	0.5	1	1	1	0.00225562	0.0252557
6258	RSL24D1	50	14.952	25	1.67201	0.000231041	0.5	1	1	1	0.00225562	0.0252557
8889	FBXO15	87	26.0165	39	1.49905	0.000360424	0.448276	1	1	1	0.0022945	0.0256611
15127	FSTL4	151	45.1551	62	1.37305	0.000572981	0.410596	1	1	1	0.00229456	0.0256611
16700	TOMM7	40	11.9616	21	1.75561	0.000194074	0.525	1	1	1	0.00231498	0.0258586
5861	GPR65	40	11.9616	21	1.75561	0.000194074	0.525	1	1	1	0.00231498	0.0258586
14063	PACRGL	109	32.5954	47	1.44192	0.000434357	0.431193	1	1	1	0.00234	0.026107
18032	ADCY8	109	32.5954	47	1.44192	0.000434357	0.431193	1	1	1	0.00234	0.026107
11780	KIZ	98	29.306	43	1.46728	0.00039739	0.438775	1	1	1	0.00234969	0.0261406
16357	MAN1A1	98	29.306	43	1.46728	0.00039739	0.438775	1	1	1	0.00234969	0.0261406
5186	NHLRC3	98	29.306	43	1.46728	0.00039739	0.438775	1	1	1	0.00234969	0.0261406
16467	EPM2A	79	23.6242	36	1.52386	0.000332699	0.455696	1	1	1	0.0023508	0.0261406
13863	OSTN	21	6.27985	13	2.07011	0.000120141	0.619048	1	1	1	0.0023593	0.0261406
18198	CER1	21	6.27985	13	2.07011	0.000120141	0.619048	1	1	1	0.0023593	0.0261406
18413	FOXB2	21	6.27985	13	2.07011	0.000120141	0.619048	1	1	1	0.0023593	0.0261406
3773	ANGPTL5	21	6.27985	13	2.07011	0.000120141	0.619048	1	1	1	0.0023593	0.0261406
820	IFI44	21	6.27985	13	2.07011	0.000120141	0.619048	1	1	1	0.0023593	0.0261406
16160	PHF3	71	21.2319	33	1.55427	0.000304974	0.464789	1	1	1	0.00235971	0.0261406
4365	AMIGO2	71	21.2319	33	1.55427	0.000304974	0.464789	1	1	1	0.00235971	0.0261406
7718	ELAC2	71	21.2319	33	1.55427	0.000304974	0.464789	1	1	1	0.00235971	0.0261406
11304	ANKRD44	123	36.782	52	1.41374	0.000480565	0.422764	1	1	1	0.00238483	0.0264033
17346	WEE2	5	1.4952	5	3.34403	4.62082e-05	1	1	1	1	0.00239123	0.026443
3961	OR8D4	5	1.4952	5	3.34403	4.62082e-05	1	1	1	1	0.00239123	0.026443
11269	CALCRL	28	8.37313	16	1.91087	0.000147866	0.571429	1	1	1	0.00245217	0.027069
19632	CXorf66	28	8.37313	16	1.91087	0.000147866	0.571429	1	1	1	0.00245217	0.027069
6353	IQCH	28	8.37313	16	1.91087	0.000147866	0.571429	1	1	1	0.00245217	0.027069
6215	SLC24A5	58	17.3443	28	1.61436	0.000258766	0.482759	1	1	1	0.00246916	0.0272406
12109	TAF4	183	54.7244	73	1.33396	0.000674639	0.398907	1	1	1	0.0025049	0.0276187
15042	TRIM36	82	24.5213	37	1.50889	0.00034194	0.451219	1	1	1	0.00254913	0.0280733
16393	AKAP7	82	24.5213	37	1.50889	0.00034194	0.451219	1	1	1	0.00254913	0.0280733
14527	NR3C2	129	38.5762	54	1.39983	0.000499048	0.418605	1	1	1	0.00258296	0.0284292
11262	NUP35	53	15.8491	26	1.64047	0.000240282	0.490566	1	1	1	0.00261932	0.0287788
11292	MYO1B	53	15.8491	26	1.64047	0.000240282	0.490566	1	1	1	0.00261932	0.0287788
7902	CCT6B	53	15.8491	26	1.64047	0.000240282	0.490566	1	1	1	0.00261932	0.0287788
18563	ACTL7B	93	27.8108	41	1.47425	0.000378907	0.44086	1	1	1	0.00263229	0.0289044
194	KAZN	295	88.2169	111	1.25826	0.00102582	0.376271	1	1	1	0.00268881	0.0295078
16435	PERP	33	9.86834	18	1.82402	0.000166349	0.545454	1	1	1	0.00270396	0.0296221
19544	GLUD2	33	9.86834	18	1.82402	0.000166349	0.545454	1	1	1	0.00270396	0.0296221
19550	SH2D1A	33	9.86834	18	1.82402	0.000166349	0.545454	1	1	1	0.00270396	0.0296221
16146	HMGCLL1	19	5.68177	12	2.11202	0.0001109	0.631579	1	1	1	0.00273836	0.0299281
19487	LHFPL1	19	5.68177	12	2.11202	0.0001109	0.631579	1	1	1	0.00273836	0.0299281
8371	NACA2	19	5.68177	12	2.11202	0.0001109	0.631579	1	1	1	0.00273836	0.0299281
14878	SREK1	48	14.3539	24	1.67201	0.000221799	0.5	1	1	1	0.00273986	0.0299281
17294	SLC35B4	48	14.3539	24	1.67201	0.000221799	0.5	1	1	1	0.00273986	0.0299281
11080	TMEM163	135	40.3705	56	1.38715	0.000517531	0.414815	1	1	1	0.00277413	0.0302848
16001	UNC5CL	61	18.2415	29	1.58978	0.000268007	0.47541	1	1	1	0.00278625	0.0303818
3817	DDX10	61	18.2415	29	1.58978	0.000268007	0.47541	1	1	1	0.00278625	0.0303818
5255	FAM124A	96	28.7079	42	1.46301	0.000388149	0.4375	1	1	1	0.00279977	0.0305115
5711	GPHB5	38	11.3635	20	1.76002	0.000184833	0.526316	1	1	1	0.00281099	0.0305929
8239	SNX11	38	11.3635	20	1.76002	0.000184833	0.526316	1	1	1	0.00281099	0.0305929
14862	LRRC70	43	12.8587	22	1.7109	0.000203316	0.511628	1	1	1	0.00281213	0.0305929
16163	LMBRD1	77	23.0261	35	1.52001	0.000323457	0.454545	1	1	1	0.00282452	0.0306921
4652	SLC16A7	77	23.0261	35	1.52001	0.000323457	0.454545	1	1	1	0.00282452	0.0306921
16365	CLVS2	69	20.6338	32	1.55085	0.000295732	0.463768	1	1	1	0.00284525	0.0308638
18199	FREM1	69	20.6338	32	1.55085	0.000295732	0.463768	1	1	1	0.00284525	0.0308638
5599	CLEC14A	69	20.6338	32	1.55085	0.000295732	0.463768	1	1	1	0.00284525	0.0308638
5334	STK24	110	32.8944	47	1.42881	0.000434357	0.427273	1	1	1	0.00291437	0.0315954
11158	COBLL1	26	7.77505	15	1.92925	0.000138624	0.576923	1	1	1	0.0029385	0.0317835
11787	SSTR4	26	7.77505	15	1.92925	0.000138624	0.576923	1	1	1	0.0029385	0.0317835
2462	FGFBP3	26	7.77505	15	1.92925	0.000138624	0.576923	1	1	1	0.0029385	0.0317835
4254	PDE6H	26	7.77505	15	1.92925	0.000138624	0.576923	1	1	1	0.0029385	0.0317835
6590	ADAMTS17	88	26.3156	39	1.48201	0.000360424	0.443182	1	1	1	0.00294497	0.0318351
5774	DPF3	141	42.1647	58	1.37556	0.000536015	0.411347	1	1	1	0.00295758	0.0319531
14154	RASL11B	56	16.7463	27	1.6123	0.000249524	0.482143	1	1	1	0.00299272	0.0322956
1855	DNAH14	56	16.7463	27	1.6123	0.000249524	0.482143	1	1	1	0.00299272	0.0322956
12958	THRB	164	49.0426	66	1.34577	0.000609948	0.402439	1	1	1	0.00304088	0.0327965
17463	ACTR3B	64	19.1386	30	1.56751	0.000277249	0.46875	1	1	1	0.00310774	0.0334599
18532	CAVIN4	64	19.1386	30	1.56751	0.000277249	0.46875	1	1	1	0.00310774	0.0334599
5331	IPO5	64	19.1386	30	1.56751	0.000277249	0.46875	1	1	1	0.00310774	0.0334599
2155	MYO3A	91	27.2127	40	1.4699	0.000369665	0.43956	1	1	1	0.0031411	0.0337996
1047	CD2	51	15.2511	25	1.63923	0.000231041	0.490196	1	1	1	0.00317987	0.0341191
14814	MRPS30	51	15.2511	25	1.63923	0.000231041	0.490196	1	1	1	0.00317987	0.0341191
19633	SOX3	51	15.2511	25	1.63923	0.000231041	0.490196	1	1	1	0.00317987	0.0341191
5183	FREM2	51	15.2511	25	1.63923	0.000231041	0.490196	1	1	1	0.00317987	0.0341191
5862	KCNK10	51	15.2511	25	1.63923	0.000231041	0.490196	1	1	1	0.00317987	0.0341191
18533	PLPPR1	116	34.6887	49	1.41256	0.00045284	0.422414	1	1	1	0.00318527	0.0341575
13768	SPATA16	31	9.27026	17	1.83382	0.000157108	0.548387	1	1	1	0.00327286	0.0350368
16147	BMP5	31	9.27026	17	1.83382	0.000157108	0.548387	1	1	1	0.00327286	0.0350368
3247	LRRC55	31	9.27026	17	1.83382	0.000157108	0.548387	1	1	1	0.00327286	0.0350368
14815	HCN1	46	13.7559	23	1.67201	0.000212557	0.5	1	1	1	0.00333042	0.035592
16777	TBX20	46	13.7559	23	1.67201	0.000212557	0.5	1	1	1	0.00333042	0.035592
8813	LIPG	46	13.7559	23	1.67201	0.000212557	0.5	1	1	1	0.00333042	0.035592
7116	FTO	94	28.1098	41	1.45857	0.000378907	0.43617	1	1	1	0.00333525	0.0356234
17666	DUSP4	136	40.6695	56	1.37695	0.000517531	0.411765	1	1	1	0.00335914	0.0358582
11293	NABP1	59	17.6434	28	1.587	0.000258766	0.474576	1	1	1	0.00337245	0.0359594
16360	HSF2	59	17.6434	28	1.587	0.000258766	0.474576	1	1	1	0.00337245	0.0359594
13437	BOC	75	22.428	34	1.51596	0.000314216	0.453333	1	1	1	0.00339388	0.0361674
1037	TSPAN2	36	10.7655	19	1.7649	0.000175591	0.527778	1	1	1	0.00341553	0.0363774
14817	PARP8	67	20.0357	31	1.54724	0.000286491	0.462687	1	1	1	0.00343145	0.0365263
18633	CDK5RAP2	159	47.5474	64	1.34602	0.000591464	0.402516	1	1	1	0.00345679	0.0367751
18060	TSNARE1	306	91.5064	114	1.24581	0.00105355	0.372549	1	1	1	0.00346618	0.0368541
18058	PTP4A3	312	93.3006	116	1.24329	0.00107203	0.371795	1	1	1	0.0034728	0.0369037
13734	SI	24	7.17697	14	1.95068	0.000129383	0.583333	1	1	1	0.00351523	0.0372913
17180	SLC26A4	24	7.17697	14	1.95068	0.000129383	0.583333	1	1	1	0.00351523	0.0372913
18487	FBP1	24	7.17697	14	1.95068	0.000129383	0.583333	1	1	1	0.00351523	0.0372913
14991	FAM81B	15	4.48561	10	2.22935	9.24163e-05	0.666667	1	1	1	0.00355759	0.0376555
17011	CALCR	15	4.48561	10	2.22935	9.24163e-05	0.666667	1	1	1	0.00355759	0.0376555
19281	AWAT2	15	4.48561	10	2.22935	9.24163e-05	0.666667	1	1	1	0.00355759	0.0376555
19489	HTR2C	15	4.48561	10	2.22935	9.24163e-05	0.666667	1	1	1	0.00355759	0.0376555
13326	MITF	194	58.0138	76	1.31003	0.000702364	0.391753	1	1	1	0.00361799	0.0382733
17999	SNTB1	78	23.3252	35	1.50053	0.000323457	0.448718	1	1	1	0.00366712	0.0387275
18459	NFIL3	78	23.3252	35	1.50053	0.000323457	0.448718	1	1	1	0.00366712	0.0387275
4946	SUDS3	78	23.3252	35	1.50053	0.000323457	0.448718	1	1	1	0.00366712	0.0387275
15540	OR2V1	7	2.09328	6	2.86631	5.54498e-05	0.857143	1	1	1	0.00372244	0.0392455
19374	PCDH11X	7	2.09328	6	2.86631	5.54498e-05	0.857143	1	1	1	0.00372244	0.0392455
4761	LUM	7	2.09328	6	2.86631	5.54498e-05	0.857143	1	1	1	0.00372244	0.0392455
11207	MAP3K20	89	26.6146	39	1.46536	0.000360424	0.438202	1	1	1	0.00374748	0.0394394
14658	FAT1	89	26.6146	39	1.46536	0.000360424	0.438202	1	1	1	0.00374748	0.0394394
5048	FZD10	70	20.9328	32	1.5287	0.000295732	0.457143	1	1	1	0.0037555	0.0394394
780	DIRAS3	70	20.9328	32	1.5287	0.000295732	0.457143	1	1	1	0.0037555	0.0394394
16414	EYA4	62	18.5405	29	1.56414	0.000268007	0.467742	1	1	1	0.00375554	0.0394394
17885	RIPK2	62	18.5405	29	1.56414	0.000268007	0.467742	1	1	1	0.00375554	0.0394394
18404	TRPM6	62	18.5405	29	1.56414	0.000268007	0.467742	1	1	1	0.00375554	0.0394394
15069	SNX2	49	14.653	24	1.63789	0.000221799	0.489796	1	1	1	0.00386292	0.0405218
19478	CHRDL1	49	14.653	24	1.63789	0.000221799	0.489796	1	1	1	0.00386292	0.0405218
18196	NFIB	283	84.6285	106	1.25253	0.000979613	0.374558	1	1	1	0.00386674	0.0405392
17861	FABP12	13	3.88753	9	2.3151	8.31747e-05	0.692308	1	1	1	0.00393407	0.0411762
19791	VCY	13	3.88753	9	2.3151	8.31747e-05	0.692308	1	1	1	0.00393407	0.0411762
8803	IER3IP1	13	3.88753	9	2.3151	8.31747e-05	0.692308	1	1	1	0.00393407	0.0411762
11160	SCN3A	29	8.67217	16	1.84498	0.000147866	0.551724	1	1	1	0.00396198	0.041399
13849	RTP4	29	8.67217	16	1.84498	0.000147866	0.551724	1	1	1	0.00396198	0.041399
17229	SLC13A1	29	8.67217	16	1.84498	0.000147866	0.551724	1	1	1	0.00396198	0.041399
13862	GMNC	44	13.1578	22	1.67201	0.000203316	0.5	1	1	1	0.00405136	0.0423095
19062	IL1RAPL1	73	21.83	33	1.51168	0.000304974	0.452055	1	1	1	0.00407821	0.0425062
14632	TRAPPC11	57	17.0453	27	1.58401	0.000249524	0.473684	1	1	1	0.00408378	0.0425062
16785	GPR141	57	17.0453	27	1.58401	0.000249524	0.473684	1	1	1	0.00408378	0.0425062
5282	TDRD3	57	17.0453	27	1.58401	0.000249524	0.473684	1	1	1	0.00408378	0.0425062
5828	ESRRB	57	17.0453	27	1.58401	0.000249524	0.473684	1	1	1	0.00408378	0.0425062
926	S1PR1	57	17.0453	27	1.58401	0.000249524	0.473684	1	1	1	0.00408378	0.0425062
2266	DKK 1.00	65	19.4376	30	1.5434	0.000277249	0.461539	1	1	1	0.00413938	0.0430595
1038	NGF	34	10.1674	18	1.77037	0.000166349	0.529412	1	1	1	0.00415299	0.0430595
11152	FAP	34	10.1674	18	1.77037	0.000166349	0.529412	1	1	1	0.00415299	0.0430595
13722	C3orf80	34	10.1674	18	1.77037	0.000166349	0.529412	1	1	1	0.00415299	0.0430595
13738	SERPINI2	34	10.1674	18	1.77037	0.000166349	0.529412	1	1	1	0.00415299	0.0430595
17971	TRHR	34	10.1674	18	1.77037	0.000166349	0.529412	1	1	1	0.00415299	0.0430595
4751	TMTC3	34	10.1674	18	1.77037	0.000166349	0.529412	1	1	1	0.00415299	0.0430595
17313	PTN	140	41.8657	57	1.3615	0.000526773	0.407143	1	1	1	0.0041586	0.04307
5053	ADGRD1	140	41.8657	57	1.3615	0.000526773	0.407143	1	1	1	0.0041586	0.04307
13627	NMNAT3	39	11.6626	20	1.71489	0.000184833	0.512821	1	1	1	0.00416285	0.0430903
5345	GGACT	95	28.4088	41	1.44321	0.000378907	0.431579	1	1	1	0.00419303	0.0432621
6341	RAB11A	95	28.4088	41	1.44321	0.000378907	0.431579	1	1	1	0.00419303	0.0432621
15301	POU4F3	11	3.28945	8	2.43202	7.39331e-05	0.727273	1	1	1	0.00419621	0.0432621
19361	CYLC1	11	3.28945	8	2.43202	7.39331e-05	0.727273	1	1	1	0.00419621	0.0432621
13411	TRAT1	9	2.69136	7	2.60091	6.46914e-05	0.777778	1	1	1	0.00420479	0.0432621
14168	NMU	9	2.69136	7	2.60091	6.46914e-05	0.777778	1	1	1	0.00420479	0.0432621
19355	TBX22	9	2.69136	7	2.60091	6.46914e-05	0.777778	1	1	1	0.00420479	0.0432621
19371	CPXCR1	9	2.69136	7	2.60091	6.46914e-05	0.777778	1	1	1	0.00420479	0.0432621
19582	TFDP3	9	2.69136	7	2.60091	6.46914e-05	0.777778	1	1	1	0.00420479	0.0432621
4079	FGF23	9	2.69136	7	2.60091	6.46914e-05	0.777778	1	1	1	0.00420479	0.0432621
5590	SFTA3	9	2.69136	7	2.60091	6.46914e-05	0.777778	1	1	1	0.00420479	0.0432621
10568	CRIM1	109	32.5954	46	1.41124	0.000425115	0.422018	1	1	1	0.00426096	0.043816
1854	CNIH3	76	22.7271	34	1.49601	0.000314216	0.447368	1	1	1	0.00439818	0.0452024
4514	HOXC13	52	15.5501	25	1.60771	0.000231041	0.480769	1	1	1	0.00440364	0.0452337
14599	SH3RF1	98	29.306	42	1.43315	0.000388149	0.428571	1	1	1	0.00440983	0.0452725
14723	MYO10	112	33.4925	47	1.4033	0.000434357	0.419643	1	1	1	0.00443482	0.0454793
2284	TMEM26	112	33.4925	47	1.4033	0.000434357	0.419643	1	1	1	0.00443482	0.0454793
2099	ENSG00000282246	210	62.7985	81	1.28984	0.000748572	0.385714	1	1	1	0.00443836	0.0454907
5868	FOXN3	219	65.4899	84	1.28264	0.000776297	0.383562	1	1	1	0.0045501	0.0466106
16774	BMPER	132	39.4733	54	1.36801	0.000499048	0.409091	1	1	1	0.00460331	0.0471151
17529	PRAG1	115	34.3897	48	1.39577	0.000443598	0.417391	1	1	1	0.00460439	0.0471151
5773	RGS6	181	54.1263	71	1.31175	0.000656156	0.392265	1	1	1	0.00460688	0.0471151
5050	RIMBP2	101	30.2031	43	1.4237	0.00039739	0.425743	1	1	1	0.00462211	0.0472195
5187	LHFPL6	101	30.2031	43	1.4237	0.00039739	0.425743	1	1	1	0.00462211	0.0472195
16270	ASCC3	47	14.0549	23	1.63644	0.000212557	0.489362	1	1	1	0.00469603	0.0479485
11294	CAVIN2	79	23.6242	35	1.48153	0.000323457	0.443038	1	1	1	0.00471419	0.0481078
5346	TMTC4	118	35.2868	49	1.38862	0.00045284	0.415254	1	1	1	0.00476951	0.0486459
11368	MDH1B	27	8.07409	15	1.85779	0.000138624	0.555556	1	1	1	0.00479641	0.0487878
18383	PRKACG	27	8.07409	15	1.85779	0.000138624	0.555556	1	1	1	0.00479641	0.0487878
18963	VCX2	27	8.07409	15	1.85779	0.000138624	0.555556	1	1	1	0.00479641	0.0487878
2167	ARMC4	27	8.07409	15	1.85779	0.000138624	0.555556	1	1	1	0.00479641	0.0487878
8834	RAB27B	27	8.07409	15	1.85779	0.000138624	0.555556	1	1	1	0.00479641	0.0487878
13784	PEX5L	104	31.1002	44	1.41478	0.000406632	0.423077	1	1	1	0.00482954	0.0490981
13698	ENSG00000240045	42	12.5597	21	1.67201	0.000194074	0.5	1	1	1	0.00493249	0.0500905
809	PIGK	42	12.5597	21	1.67201	0.000194074	0.5	1	1	1	0.00493249	0.0500905
16494	IYD	93	27.8108	40	1.43829	0.000369665	0.430107	1	1	1	0.00498326	0.050475
17027	DYNC1I1	93	27.8108	40	1.43829	0.000369665	0.430107	1	1	1	0.00498326	0.050475
14351	SMARCAD1	20	5.98081	12	2.00642	0.0001109	0.6	1	1	1	0.00499071	0.050475
15422	SPDL1	20	5.98081	12	2.00642	0.0001109	0.6	1	1	1	0.00499071	0.050475
17997	MRPL13	20	5.98081	12	2.00642	0.0001109	0.6	1	1	1	0.00499071	0.050475
18976	ARHGAP6	20	5.98081	12	2.00642	0.0001109	0.6	1	1	1	0.00499071	0.050475
19010	S100G	20	5.98081	12	2.00642	0.0001109	0.6	1	1	1	0.00499071	0.050475
10309	USP29	63	18.8395	29	1.53931	0.000268007	0.460317	1	1	1	0.00499454	0.050475
16493	PPP1R14C	63	18.8395	29	1.53931	0.000268007	0.460317	1	1	1	0.00499454	0.050475
13647	CHST2	107	31.9973	45	1.40637	0.000415873	0.420561	1	1	1	0.00503185	0.0508246
14813	FGF10	32	9.5693	17	1.77652	0.000157108	0.53125	1	1	1	0.0050535	0.0509885
2165	RAB18	32	9.5693	17	1.77652	0.000157108	0.53125	1	1	1	0.0050535	0.0509885
11084	RAB3GAP1	37	11.0645	19	1.7172	0.000175591	0.513513	1	1	1	0.00507148	0.0511149
6405	ISLR2	37	11.0645	19	1.7172	0.000175591	0.513513	1	1	1	0.00507148	0.0511149
8666	DLGAP1	208	62.2004	80	1.28617	0.000739331	0.384615	1	1	1	0.00507763	0.0511495
10581	CDC42EP3	96	28.7079	41	1.42818	0.000378907	0.427083	1	1	1	0.00523164	0.0526727
3144	CD82	85	25.4184	37	1.45564	0.00034194	0.435294	1	1	1	0.00533033	0.0536088
4256	PTPRO	85	25.4184	37	1.45564	0.00034194	0.435294	1	1	1	0.00533033	0.0536088
11171	CERS6	66	19.7367	30	1.52001	0.000277249	0.454545	1	1	1	0.00544511	0.0546753
11737	PAK5	66	19.7367	30	1.52001	0.000277249	0.454545	1	1	1	0.00544511	0.0546753
15430	GABRP	66	19.7367	30	1.52001	0.000277249	0.454545	1	1	1	0.00544511	0.0546753
2380	DUPD1	58	17.3443	27	1.5567	0.000249524	0.465517	1	1	1	0.00549006	0.0550972
10941	POU3F3	310	92.7026	114	1.22974	0.00105355	0.367742	1	1	1	0.00554014	0.0555701
16477	TAB2	116	34.6887	48	1.38374	0.000443598	0.413793	1	1	1	0.00560612	0.0562019
760	CACHD1	77	23.0261	34	1.47658	0.000314216	0.441558	1	1	1	0.00564248	0.0565362
14704	SEMA5A	102	30.5021	43	1.40974	0.00039739	0.421569	1	1	1	0.00570985	0.0570924
16191	IMPG1	45	13.4568	22	1.63486	0.000203316	0.488889	1	1	1	0.00571319	0.0570924
16692	ABCB5	45	13.4568	22	1.63486	0.000203316	0.488889	1	1	1	0.00571319	0.0570924
1968	CEP170	45	13.4568	22	1.63486	0.000203316	0.488889	1	1	1	0.00571319	0.0570924
6916	NPIPB5	45	13.4568	22	1.63486	0.000203316	0.488889	1	1	1	0.00571319	0.0570924
13348	HTR1F	25	7.47601	14	1.87266	0.000129383	0.56	1	1	1	0.00580617	0.0578982
17015	BET1	25	7.47601	14	1.87266	0.000129383	0.56	1	1	1	0.00580617	0.0578982
17800	RRS1	25	7.47601	14	1.87266	0.000129383	0.56	1	1	1	0.00580617	0.0578982
4668	WIF1	25	7.47601	14	1.87266	0.000129383	0.56	1	1	1	0.00580617	0.0578982
15604	SYCP2L	18	5.38273	11	2.04357	0.000101658	0.611111	1	1	1	0.00590986	0.0587762
16786	NME8	18	5.38273	11	2.04357	0.000101658	0.611111	1	1	1	0.00590986	0.0587762
17712	ADAM32	18	5.38273	11	2.04357	0.000101658	0.611111	1	1	1	0.00590986	0.0587762
5928	TCL1A	18	5.38273	11	2.04357	0.000101658	0.611111	1	1	1	0.00590986	0.0587762
7115	RPGRIP1L	18	5.38273	11	2.04357	0.000101658	0.611111	1	1	1	0.00590986	0.0587762
14724	BASP1	80	23.9232	35	1.46301	0.000323457	0.4375	1	1	1	0.00600274	0.0596683
12283	ATP5O	40	11.9616	20	1.67201	0.000184833	0.5	1	1	1	0.00601072	0.0596845
2532	HPS1	40	11.9616	20	1.67201	0.000184833	0.5	1	1	1	0.00601072	0.0596845
11923	SRC	61	18.2415	28	1.53496	0.000258766	0.459016	1	1	1	0.00602786	0.0597914
16359	GJA1	61	18.2415	28	1.53496	0.000258766	0.459016	1	1	1	0.00602786	0.0597914
14491	MGST2	177	52.9302	69	1.3036	0.000637673	0.389831	1	1	1	0.0061067	0.0605414
13534	TPRA1	125	37.3801	51	1.36436	0.000471323	0.408	1	1	1	0.00612901	0.0607305
1845	CCDC185	30	8.97121	16	1.78348	0.000147866	0.533333	1	1	1	0.00615426	0.0609486
1041	NHLH2	35	10.4664	18	1.71979	0.000166349	0.514286	1	1	1	0.00618448	0.0611512
17750	C8orf22	35	10.4664	18	1.71979	0.000166349	0.514286	1	1	1	0.00618448	0.0611512
2113	ITGA8	35	10.4664	18	1.71979	0.000166349	0.514286	1	1	1	0.00618448	0.0611512
1819	GPATCH2	94	28.1098	40	1.42299	0.000369665	0.425532	1	1	1	0.00620402	0.0612798
730	PLPP3	94	28.1098	40	1.42299	0.000369665	0.425532	1	1	1	0.00620402	0.0612798
1957	GREM2	128	38.2772	52	1.35851	0.000480565	0.40625	1	1	1	0.00629165	0.06208
4835	SLC41A2	128	38.2772	52	1.35851	0.000480565	0.40625	1	1	1	0.00629165	0.06208
15128	C5orf15	72	21.5309	32	1.48623	0.000295732	0.444444	1	1	1	0.00632576	0.0623511
17766	XKR4	72	21.5309	32	1.48623	0.000295732	0.444444	1	1	1	0.00632576	0.0623511
11476	KCNE4	83	24.8204	36	1.45042	0.000332699	0.433735	1	1	1	0.00635466	0.0625702
14906	ZNF366	83	24.8204	36	1.45042	0.000332699	0.433735	1	1	1	0.00635466	0.0625702
12970	ENSG00000283563	64	19.1386	29	1.51526	0.000268007	0.453125	1	1	1	0.0065579	0.06447
16836	ADCY1	64	19.1386	29	1.51526	0.000268007	0.453125	1	1	1	0.0065579	0.06447
18253	C9orf72	64	19.1386	29	1.51526	0.000268007	0.453125	1	1	1	0.0065579	0.06447
14868	CWC27	56	16.7463	26	1.55259	0.000240282	0.464286	1	1	1	0.00664157	0.0652242
7266	TANGO6	56	16.7463	26	1.55259	0.000240282	0.464286	1	1	1	0.00664157	0.0652242
12946	KCNH8	86	25.7175	37	1.43871	0.00034194	0.430233	1	1	1	0.00669751	0.0657392
14579	TMA16	75	22.428	33	1.47137	0.000304974	0.44	1	1	1	0.00675263	0.0661765
4367	RPAP3	75	22.428	33	1.47137	0.000304974	0.44	1	1	1	0.00675263	0.0661765
6075	CHRM5	75	22.428	33	1.47137	0.000304974	0.44	1	1	1	0.00675263	0.0661765
14466	SPRY1	117	34.9877	48	1.37191	0.000443598	0.410256	1	1	1	0.00678664	0.0664751
12321	IGSF5	16	4.78465	10	2.09002	9.24163e-05	0.625	1	1	1	0.00695227	0.0679613
16145	GFRAL	16	4.78465	10	2.09002	9.24163e-05	0.625	1	1	1	0.00695227	0.0679613
19293	TEX11	16	4.78465	10	2.09002	9.24163e-05	0.625	1	1	1	0.00695227	0.0679613
16701	FAM126A	43	12.8587	21	1.63313	0.000194074	0.488372	1	1	1	0.00695647	0.0679613
18038	LRRC6	43	12.8587	21	1.63313	0.000194074	0.488372	1	1	1	0.00695647	0.0679613
15030	EPB41L4A	103	30.8012	43	1.39605	0.00039739	0.417476	1	1	1	0.00700609	0.0684105
12068	MC3R	23	6.87793	13	1.8901	0.000120141	0.565217	1	1	1	0.00702669	0.0685047
13787	FXR1	23	6.87793	13	1.8901	0.000120141	0.565217	1	1	1	0.00702669	0.0685047
14394	ARHGEF38	23	6.87793	13	1.8901	0.000120141	0.565217	1	1	1	0.00702669	0.0685047
5042	TMEM132B	184	55.0234	71	1.29036	0.000656156	0.38587	1	1	1	0.00723521	0.0705011
12555	EMID1	51	15.2511	24	1.57366	0.000221799	0.470588	1	1	1	0.00727254	0.0707913
4851	PWP1	51	15.2511	24	1.57366	0.000221799	0.470588	1	1	1	0.00727254	0.0707913
4797	ANKS1B	59	17.6434	27	1.53032	0.000249524	0.457627	1	1	1	0.00727679	0.070796
4259	DERA	38	11.3635	19	1.67201	0.000175591	0.5	1	1	1	0.00733196	0.0712589
4929	TBX5	38	11.3635	19	1.67201	0.000175591	0.5	1	1	1	0.00733196	0.0712589
12924	CCDC174	28	8.37313	15	1.79144	0.000138624	0.535714	1	1	1	0.00750131	0.0728294
19479	PAK3	28	8.37313	15	1.79144	0.000138624	0.535714	1	1	1	0.00750131	0.0728294
11950	SRSF6	33	9.86834	17	1.72268	0.000157108	0.515151	1	1	1	0.00754989	0.0731875
19793	NLGN4Y	33	9.86834	17	1.72268	0.000157108	0.515151	1	1	1	0.00754989	0.0731875
4270	SLCO1C1	33	9.86834	17	1.72268	0.000157108	0.515151	1	1	1	0.00754989	0.0731875
17778	UBXN2B	81	24.2223	35	1.44495	0.000323457	0.432099	1	1	1	0.00757363	0.0733798
4736	ACSS3	70	20.9328	31	1.48093	0.000286491	0.442857	1	1	1	0.00758564	0.0734583
10546	CLIP4	95	28.4088	40	1.40801	0.000369665	0.421053	1	1	1	0.00766655	0.0741653
18042	SLA	95	28.4088	40	1.40801	0.000369665	0.421053	1	1	1	0.00766655	0.0741653
8760	NOL4	112	33.4925	46	1.37344	0.000425115	0.410714	1	1	1	0.00773062	0.0747466
13532	PLXNA1	164	49.0426	64	1.30499	0.000591464	0.390244	1	1	1	0.00780528	0.0754296
14155	SCFD2	46	13.7559	22	1.59932	0.000203316	0.478261	1	1	1	0.0078974	0.0762022
14725	ENSG00000284552	46	13.7559	22	1.59932	0.000203316	0.478261	1	1	1	0.0078974	0.0762022
2322	H2AFY2	46	13.7559	22	1.59932	0.000203316	0.478261	1	1	1	0.0078974	0.0762022
12780	PARVG	84	25.1194	36	1.43315	0.000332699	0.428571	1	1	1	0.00796615	0.076813
12197	CXADR	170	50.8369	66	1.29827	0.000609948	0.388235	1	1	1	0.00798499	0.076813
1534	METTL11B	4	1.19616	4	3.34403	3.69665e-05	1	1	1	1	0.00799656	0.076813
19372	TGIF2LX	4	1.19616	4	3.34403	3.69665e-05	1	1	1	1	0.00799656	0.076813
19682	MAGEA10	4	1.19616	4	3.34403	3.69665e-05	1	1	1	1	0.00799656	0.076813
19779	TSPY2	4	1.19616	4	3.34403	3.69665e-05	1	1	1	1	0.00799656	0.076813
1996	OR2G2	4	1.19616	4	3.34403	3.69665e-05	1	1	1	1	0.00799656	0.076813
8072	KRT34	4	1.19616	4	3.34403	3.69665e-05	1	1	1	1	0.00799656	0.076813
2131	PLXDC2	138	41.2676	55	1.33276	0.00050829	0.398551	1	1	1	0.00799752	0.076813
15515	ADAMTS2	73	21.83	32	1.46588	0.000295732	0.438356	1	1	1	0.00807994	0.0775649
14413	CASP6	14	4.18657	9	2.14973	8.31747e-05	0.642857	1	1	1	0.00809855	0.0775849
18380	TMEM252	14	4.18657	9	2.14973	8.31747e-05	0.642857	1	1	1	0.00809855	0.0775849
18965	ANOS1	14	4.18657	9	2.14973	8.31747e-05	0.642857	1	1	1	0.00809855	0.0775849
4258	STRAP	14	4.18657	9	2.14973	8.31747e-05	0.642857	1	1	1	0.00809855	0.0775849
8858	RNF152	87	26.0165	37	1.42217	0.00034194	0.425287	1	1	1	0.00834592	0.079914
16766	PDE1C	121	36.1839	49	1.35419	0.00045284	0.404959	1	1	1	0.00837638	0.0801648
14377	DDIT4L	41	12.2607	20	1.63123	0.000184833	0.487805	1	1	1	0.00847801	0.0810548
4314	PTHLH	41	12.2607	20	1.63123	0.000184833	0.487805	1	1	1	0.00847801	0.0810548
14451	QRFPR	21	6.27985	12	1.91087	0.0001109	0.571429	1	1	1	0.00849926	0.0812166
18014	FER1L6	76	22.7271	33	1.45201	0.000304974	0.43421	1	1	1	0.00855953	0.0817509
13790	ATP11B	124	37.081	50	1.3484	0.000462082	0.403226	1	1	1	0.00857437	0.081851
11090	DARS	49	14.653	23	1.56965	0.000212557	0.469388	1	1	1	0.00882469	0.0841123
12193	SAMSN1	49	14.653	23	1.56965	0.000212557	0.469388	1	1	1	0.00882469	0.0841123
9578	CHST8	49	14.653	23	1.56965	0.000212557	0.469388	1	1	1	0.00882469	0.0841123
17986	EXT1	159	47.5474	62	1.30396	0.000572981	0.389937	1	1	1	0.00888348	0.0846297
3806	ELMOD1	36	10.7655	18	1.67201	0.000166349	0.5	1	1	1	0.00895344	0.0852097
782	RPE65	36	10.7655	18	1.67201	0.000166349	0.5	1	1	1	0.00895344	0.0852097
10808	LRRTM1	162	48.4446	63	1.30046	0.000582223	0.388889	1	1	1	0.00898607	0.0854769
8428	NOL11	93	27.8108	39	1.40234	0.000360424	0.419355	1	1	1	0.00906592	0.0861763
4650	ATP23	110	32.8944	45	1.36801	0.000415873	0.409091	1	1	1	0.00906877	0.0861763
5867	TTC8	165	49.3417	64	1.29708	0.000591464	0.387879	1	1	1	0.00908311	0.0862688
10307	ZIM2	68	20.3347	30	1.47531	0.000277249	0.441177	1	1	1	0.00909572	0.0863013
14591	CPE	68	20.3347	30	1.47531	0.000277249	0.441177	1	1	1	0.00909572	0.0863013
11212	CIR1	26	7.77505	14	1.80063	0.000129383	0.538462	1	1	1	0.00915177	0.0865271
12654	MFNG	26	7.77505	14	1.80063	0.000129383	0.538462	1	1	1	0.00915177	0.0865271
14048	CD38	26	7.77505	14	1.80063	0.000129383	0.538462	1	1	1	0.00915177	0.0865271
14256	AREG	26	7.77505	14	1.80063	0.000129383	0.538462	1	1	1	0.00915177	0.0865271
17780	SDCBP	26	7.77505	14	1.80063	0.000129383	0.538462	1	1	1	0.00915177	0.0865271
6447	SCAPER	26	7.77505	14	1.80063	0.000129383	0.538462	1	1	1	0.00915177	0.0865271
8700	CEP76	26	7.77505	14	1.80063	0.000129383	0.538462	1	1	1	0.00915177	0.0865271
4338	ALG10B	31	9.27026	16	1.72595	0.000147866	0.516129	1	1	1	0.00922774	0.0871138
6033	NDN	31	9.27026	16	1.72595	0.000147866	0.516129	1	1	1	0.00922774	0.0871138
6034	NPAP1	31	9.27026	16	1.72595	0.000147866	0.516129	1	1	1	0.00922774	0.0871138
10962	SH3RF3	171	51.1359	66	1.29068	0.000609948	0.385965	1	1	1	0.00926111	0.087311
11201	METAP1D	12	3.58849	8	2.22935	7.39331e-05	0.666667	1	1	1	0.00929048	0.087311
11228	ENSG00000278500	12	3.58849	8	2.22935	7.39331e-05	0.666667	1	1	1	0.00929048	0.087311
12612	RFPL3	12	3.58849	8	2.22935	7.39331e-05	0.666667	1	1	1	0.00929048	0.087311
17379	TAS2R41	12	3.58849	8	2.22935	7.39331e-05	0.666667	1	1	1	0.00929048	0.087311
19086	SYTL5	12	3.58849	8	2.22935	7.39331e-05	0.666667	1	1	1	0.00929048	0.087311
19194	AKAP4	12	3.58849	8	2.22935	7.39331e-05	0.666667	1	1	1	0.00929048	0.087311
19369	DACH2	12	3.58849	8	2.22935	7.39331e-05	0.666667	1	1	1	0.00929048	0.087311
659	TAL1	12	3.58849	8	2.22935	7.39331e-05	0.666667	1	1	1	0.00929048	0.087311
14054	QDPR	96	28.7079	40	1.39335	0.000369665	0.416667	1	1	1	0.00940577	0.0883061
[truncated: 16,778 more rows]

## Sheet: S3A. Fetal (GO BP)
ID	name	Hyper_Total_Regions	Hyper_Expected	Hyper_Foreground_Region_Hits	Hyper_Fold_Enrichment	Hyper_Region_Set_Coverage	Hyper_Term_Region_Coverage	Hyper_Foreground_Gene_Hits	Hyper_Background_Gene_Hits	Total_Genes_Annotated	Hyper_Raw_PValue	Hyper_Adjp_BH
GO:0003357	noradrenergic neuron differentiation	1028	307.414	686	2.23152	0.00633976	0.667315	7	7	7	4.62633e-131	1.24241e-128
GO:0014009	glial cell proliferation	906	270.931	558	2.05957	0.00515683	0.615894	8	10	10	1.43823e-86	1.97142e-84
GO:2001111	positive regulation of lens epithelial cell proliferation	322	96.291	249	2.58591	0.00230117	0.773292	1	2	2	5.77177e-69	5.54385e-67
GO:0098582	innate vocalization behavior	482	144.137	329	2.28254	0.0030405	0.682573	2	2	2	2.03487e-67	1.84668e-65
GO:0061386	closure of optic fissure	332	99.2814	250	2.51809	0.00231041	0.753012	2	2	2	3.84299e-65	3.30522e-63
GO:0060013	righting reflex	664	198.563	406	2.04469	0.0037521	0.611446	7	8	8	3.23848e-62	2.63056e-60
GO:0060022	hard palate development	675	201.852	407	2.01633	0.00376134	0.602963	5	6	6	5.26214e-60	4.02584e-58
GO:0061303	cornea development in camera-type eye	540	161.482	345	2.13646	0.00318836	0.638889	6	8	8	1.0021e-59	7.49241e-58
GO:2000761	positive regulation of N-terminal peptidyl-lysine acetylation	311	93.0016	232	2.49458	0.00214406	0.745981	1	1	1	2.81542e-59	2.06973e-57
GO:0035332	positive regulation of hippo signaling	382	114.234	264	2.31106	0.00243979	0.691099	2	2	2	4.16033e-56	2.86627e-54
GO:0002328	pro-B cell differentiation	361	107.954	251	2.32507	0.00231965	0.695291	3	4	4	3.25645e-54	2.09032e-52
GO:0060023	soft palate development	447	133.671	291	2.17699	0.00268931	0.651007	5	5	5	3.72518e-53	2.23834e-51
GO:0072081	specification of nephron tubule identity	542	162.08	333	2.05454	0.00307746	0.614391	5	5	5	5.10764e-52	3.00051e-50
GO:0072086	specification of loop of Henle identity	442	132.176	282	2.13352	0.00260614	0.638009	4	4	4	5.82554e-49	3.24824e-47
GO:0097477	lateral motor column neuron migration	362	108.253	244	2.25399	0.00225496	0.674033	3	3	3	6.52145e-49	3.62092e-47
GO:0072268	pattern specification involved in metanephros development	406	121.41	265	2.18268	0.00244903	0.652709	4	4	4	6.97112e-49	3.85432e-47
GO:0097476	spinal cord motor neuron migration	462	138.157	290	2.09907	0.00268007	0.627706	4	4	4	3.33394e-48	1.82039e-46
GO:0021855	hypothalamus cell migration	435	130.083	276	2.12173	0.00255069	0.634483	4	4	4	2.85631e-47	1.50948e-45
GO:0003284	septum primum development	505	151.015	307	2.0329	0.00283718	0.607921	6	6	6	9.92578e-47	5.12209e-45
GO:2000620	positive regulation of histone H4-K16 acetylation	401	119.915	257	2.14318	0.0023751	0.640898	2	2	2	2.68063e-45	1.35151e-43
GO:0097156	fasciculation of motor neuron axon	318	95.0949	216	2.27142	0.00199619	0.679245	2	2	2	2.54806e-44	1.23726e-42
GO:0003289	atrial septum primum morphogenesis	488	145.932	295	2.02149	0.00272628	0.604508	5	5	5	2.77029e-44	1.34023e-42
GO:0072272	proximal/distal pattern formation involved in metanephric nephron development	255	76.2553	184	2.41295	0.00170046	0.721569	2	2	2	7.4172e-44	3.5492e-42
GO:0021813	cell-cell adhesion involved in neuronal-glial interactions involved in cerebral cortex radial glia guided migration	204	61.0043	157	2.57359	0.00145094	0.769608	1	1	1	1.28892e-43	6.07919e-42
GO:0021842	chemorepulsion involved in interneuron migration from the subpallium to the cortex	314	93.8987	213	2.2684	0.00196847	0.678344	2	2	2	1.37855e-43	6.4787e-42
GO:0009956	radial pattern formation	178	53.2292	140	2.63014	0.00129383	0.786517	1	1	1	5.21339e-41	2.30211e-39
GO:0021589	cerebellum structural organization	214	63.9947	159	2.48458	0.00146942	0.742991	2	2	2	9.07827e-41	3.94261e-39
GO:0097155	fasciculation of sensory neuron axon	341	101.973	217	2.12802	0.00200543	0.636364	3	3	3	8.07002e-38	3.26749e-36
GO:0021812	neuronal-glial interaction involved in cerebral cortex radial glia guided migration	235	70.2745	166	2.36217	0.00153411	0.706383	2	2	2	8.32675e-38	3.36109e-36
GO:0060849	regulation of transcription involved in lymphatic endothelial cell fate commitment	342	102.272	213	2.08269	0.00196847	0.622807	2	2	2	3.91214e-35	1.4793e-33
GO:1990145	maintenance of translational fidelity	205	61.3033	145	2.36529	0.00134004	0.707317	2	2	2	2.47852e-33	8.65114e-32
GO:0050925	negative regulation of negative chemotaxis	238	71.1716	161	2.26214	0.0014879	0.676471	2	2	2	3.92944e-33	1.35715e-31
GO:0060838	lymphatic endothelial cell fate commitment	362	108.253	218	2.01381	0.00201468	0.60221	3	3	3	7.81723e-33	2.64439e-31
GO:0048880	sensory system development	302	90.3102	188	2.08171	0.00173743	0.622517	4	5	5	3.59522e-31	1.15671e-29
GO:0035600	tRNA methylthiolation	186	55.6215	131	2.3552	0.00121065	0.704301	2	2	2	5.68965e-30	1.77839e-28
GO:0006227	dUDP biosynthetic process	199	59.5091	134	2.25176	0.00123838	0.673367	2	2	2	1.5181e-27	4.37127e-26
GO:0006233	dTDP biosynthetic process	199	59.5091	134	2.25176	0.00123838	0.673367	2	2	2	1.5181e-27	4.37127e-26
GO:0021828	gonadotrophin-releasing hormone neuronal migration to the hypothalamus	274	81.9371	167	2.03815	0.00154335	0.609489	2	2	2	2.24619e-26	6.17069e-25
GO:1903375	facioacoustic ganglion development	274	81.9371	167	2.03815	0.00154335	0.609489	2	2	2	2.24619e-26	6.17069e-25
GO:0038129	ERBB3 signaling pathway	177	52.9302	121	2.28603	0.00111824	0.683616	2	2	2	6.12805e-26	1.64569e-24
GO:0048867	stem cell fate determination	140	41.8657	102	2.43636	0.000942646	0.728571	2	2	3	1.41915e-25	3.76504e-24
GO:0009590	detection of gravity	96	28.7079	78	2.71702	0.000720847	0.8125	1	1	1	3.1815e-25	8.32314e-24
GO:0021757	caudate nucleus development	102	30.5021	81	2.65555	0.000748572	0.794118	1	1	1	7.04201e-25	1.81342e-23
GO:0021758	putamen development	102	30.5021	81	2.65555	0.000748572	0.794118	1	1	1	7.04201e-25	1.81342e-23
GO:0061379	inferior colliculus development	134	40.0714	98	2.44563	0.00090568	0.731343	2	2	2	7.65989e-25	1.96868e-23
GO:0060060	post-embryonic retina morphogenesis in camera-type eye	204	61.0043	131	2.14739	0.00121065	0.642157	1	1	1	5.04134e-24	1.23998e-22
GO:0070593	dendrite self-avoidance	204	61.0043	131	2.14739	0.00121065	0.642157	1	1	1	5.04134e-24	1.23998e-22
GO:0009138	pyrimidine nucleoside diphosphate metabolic process	215	64.2937	136	2.11529	0.00125686	0.632558	3	3	3	5.85503e-24	1.43743e-22
GO:1900039	positive regulation of cellular response to hypoxia	183	54.7244	120	2.19281	0.001109	0.655738	2	2	2	2.64805e-23	6.34712e-22
GO:1903860	negative regulation of dendrite extension	225	67.2841	136	2.02128	0.00125686	0.604444	2	2	2	2.57856e-21	5.6458e-20
GO:2001108	positive regulation of Rho guanyl-nucleotide exchange factor activity	184	55.0234	117	2.12637	0.00108127	0.63587	1	1	1	4.14587e-21	8.98773e-20
GO:0045213	neurotransmitter receptor metabolic process	182	54.4254	115	2.11299	0.00106279	0.631868	2	3	3	1.88091e-20	3.94752e-19
GO:0060244	negative regulation of cell proliferation involved in contact inhibition	207	61.9014	126	2.0355	0.00116445	0.608696	4	4	4	3.11838e-20	6.48259e-19
GO:1900758	negative regulation of D-amino-acid oxidase activity	168	50.2388	108	2.14973	0.000998096	0.642857	1	1	1	3.85763e-20	7.98153e-19
GO:0006214	thymidine catabolic process	179	53.5282	113	2.11104	0.0010443	0.631285	1	1	1	4.45206e-20	9.15385e-19
GO:0021649	vestibulocochlear nerve structural organization	195	58.3129	120	2.05786	0.001109	0.615385	1	1	1	6.75378e-20	1.3692e-18
GO:0060301	positive regulation of cytokine activity	195	58.3129	120	2.05786	0.001109	0.615385	1	1	1	6.75378e-20	1.3692e-18
GO:1902378	VEGF-activated neuropilin signaling pathway involved in axon guidance	195	58.3129	120	2.05786	0.001109	0.615385	1	1	1	6.75378e-20	1.3692e-18
GO:1904835	dorsal root ganglion morphogenesis	195	58.3129	120	2.05786	0.001109	0.615385	1	1	1	6.75378e-20	1.3692e-18
GO:1905040	otic placode development	195	58.3129	120	2.05786	0.001109	0.615385	1	1	1	6.75378e-20	1.3692e-18
GO:0002517	T cell tolerance induction	115	34.3897	82	2.38444	0.000757814	0.713044	1	2	2	6.94563e-20	1.4018e-18
GO:0035425	autocrine signaling	196	58.6119	120	2.04737	0.001109	0.612245	2	3	3	1.22699e-19	2.43162e-18
GO:1904800	negative regulation of neuron remodeling	204	61.0043	123	2.01625	0.00113672	0.602941	1	1	1	2.63306e-19	5.15602e-18
GO:2000173	negative regulation of branching morphogenesis of a nerve	204	61.0043	123	2.01625	0.00113672	0.602941	1	1	1	2.63306e-19	5.15602e-18
GO:0044338	canonical Wnt signaling pathway involved in mesenchymal stem cell differentiation	209	62.4995	125	2.00002	0.0011552	0.598086	2	2	2	3.50385e-19	6.83069e-18
GO:0001695	histamine catabolic process	101	30.2031	72	2.38386	0.000665398	0.712871	1	1	1	1.23969e-17	2.28475e-16
GO:0035545	determination of left/right asymmetry in nervous system	59	17.6434	49	2.77724	0.00045284	0.830508	1	1	1	3.99386e-17	7.22904e-16
GO:0071881	adenylate cyclase-inhibiting adrenergic receptor signaling pathway	101	30.2031	71	2.35075	0.000656156	0.70297	1	1	1	7.04678e-17	1.2514e-15
GO:0071882	phospholipase C-activating adrenergic receptor signaling pathway	101	30.2031	71	2.35075	0.000656156	0.70297	1	1	1	7.04678e-17	1.2514e-15
GO:0072513	positive regulation of secondary heart field cardioblast proliferation	167	49.9398	102	2.04246	0.000942646	0.610778	4	4	4	7.9335e-17	1.40507e-15
GO:0061325	cell proliferation involved in outflow tract morphogenesis	143	42.7628	91	2.12802	0.000840989	0.636364	2	2	2	8.46732e-17	1.4976e-15
GO:0097275	cellular ammonia homeostasis	65	19.4376	52	2.67522	0.000480565	0.8	1	1	1	9.81404e-17	1.72191e-15
GO:0097276	cellular creatinine homeostasis	65	19.4376	52	2.67522	0.000480565	0.8	1	1	1	9.81404e-17	1.72191e-15
GO:0097277	cellular urea homeostasis	65	19.4376	52	2.67522	0.000480565	0.8	1	1	1	9.81404e-17	1.72191e-15
GO:0001692	histamine metabolic process	145	43.3609	91	2.09867	0.000840989	0.627586	4	4	4	3.07324e-16	5.28637e-15
GO:0035469	determination of pancreatic left/right asymmetry	153	45.7532	94	2.0545	0.000868713	0.614379	5	5	5	7.31289e-16	1.2212e-14
GO:0043686	co-translational protein modification	127	37.9781	82	2.15914	0.000757814	0.645669	1	3	3	7.89964e-16	1.31584e-14
GO:0060829	negative regulation of canonical Wnt signaling pathway involved in neural plate anterior/posterior pattern formation	53	15.8491	44	2.77617	0.000406632	0.830189	1	1	1	1.68248e-15	2.75029e-14
GO:0021550	medulla oblongata development	145	43.3609	89	2.05254	0.000822505	0.613793	2	2	2	4.58548e-15	7.32286e-14
GO:0061374	mammillothalamic axonal tract development	88	26.3156	62	2.35602	0.000572981	0.704546	1	1	1	5.34007e-15	8.43578e-14
GO:0061381	cell migration in diencephalon	88	26.3156	62	2.35602	0.000572981	0.704546	1	1	1	5.34007e-15	8.43578e-14
GO:0051355	proprioception involved in equilibrioception	63	18.8395	49	2.60091	0.00045284	0.777778	1	1	1	5.95924e-15	9.35772e-14
GO:2001208	negative regulation of transcription elongation from RNA polymerase I promoter	63	18.8395	49	2.60091	0.00045284	0.777778	1	1	1	5.95924e-15	9.35772e-14
GO:0071109	superior temporal gyrus development	135	40.3705	84	2.08073	0.000776297	0.622222	2	2	2	8.54917e-15	1.32663e-13
GO:0007402	ganglion mother cell fate determination	58	17.3443	46	2.65216	0.000425115	0.793103	1	1	2	1.06979e-14	1.65033e-13
GO:1902073	positive regulation of hypoxia-inducible factor-1alpha signaling pathway	112	33.4925	73	2.17959	0.000674639	0.651786	1	1	1	1.41479e-14	2.16499e-13
GO:1901738	regulation of vitamin A metabolic process	74	22.129	54	2.44024	0.000499048	0.72973	1	1	1	2.77197e-14	4.14976e-13
GO:1902071	regulation of hypoxia-inducible factor-1alpha signaling pathway	114	34.0906	73	2.14135	0.000674639	0.640351	1	2	2	5.54268e-14	8.14019e-13
GO:0051455	attachment of spindle microtubules to kinetochore involved in homologous chromosome segregation	87	26.0165	60	2.30623	0.000554498	0.689655	1	1	1	6.77026e-14	9.86599e-13
GO:0097272	ammonia homeostasis	73	21.83	53	2.42786	0.000489807	0.726027	2	2	2	6.78859e-14	9.88176e-13
GO:0048174	negative regulation of short-term neuronal synaptic plasticity	82	24.5213	57	2.32451	0.000526773	0.695122	1	1	1	1.6659e-13	2.36734e-12
GO:0061782	vesicle fusion with vesicle	82	24.5213	57	2.32451	0.000526773	0.695122	1	1	1	1.6659e-13	2.36734e-12
GO:1905433	negative regulation of retrograde trans-synaptic signaling by neuropeptide	82	24.5213	57	2.32451	0.000526773	0.695122	1	1	1	1.6659e-13	2.36734e-12
GO:0010845	positive regulation of reciprocal meiotic recombination	95	28.4088	63	2.21762	0.000582223	0.663158	2	2	2	2.68688e-13	3.74145e-12
GO:0003345	proepicardium cell migration involved in pericardium morphogenesis	106	31.6983	68	2.14523	0.000628431	0.641509	1	1	1	3.49363e-13	4.8139e-12
GO:0048561	establishment of animal organ orientation	98	29.306	64	2.18386	0.000591464	0.653061	1	1	1	5.07933e-13	6.91914e-12
GO:0003359	noradrenergic neuron fate commitment	82	24.5213	56	2.28373	0.000517531	0.682927	1	1	1	8.6753e-13	1.15311e-11
GO:0007400	neuroblast fate determination	82	24.5213	56	2.28373	0.000517531	0.682927	1	1	1	8.6753e-13	1.15311e-11
GO:0021750	vestibular nucleus development	82	24.5213	56	2.28373	0.000517531	0.682927	1	1	1	8.6753e-13	1.15311e-11
GO:0060165	regulation of timing of subpallium neuron differentiation	82	24.5213	56	2.28373	0.000517531	0.682927	1	1	1	8.6753e-13	1.15311e-11
GO:0061100	lung neuroendocrine cell differentiation	82	24.5213	56	2.28373	0.000517531	0.682927	1	1	1	8.6753e-13	1.15311e-11
GO:0061102	stomach neuroendocrine cell differentiation	82	24.5213	56	2.28373	0.000517531	0.682927	1	1	1	8.6753e-13	1.15311e-11
GO:0061103	carotid body glomus cell differentiation	82	24.5213	56	2.28373	0.000517531	0.682927	1	1	1	8.6753e-13	1.15311e-11
GO:0042667	auditory receptor cell fate specification	78	23.3252	54	2.3151	0.000499048	0.692308	1	1	1	9.32312e-13	1.23548e-11
GO:0045609	positive regulation of auditory receptor cell differentiation	78	23.3252	54	2.3151	0.000499048	0.692308	1	1	1	9.32312e-13	1.23548e-11
GO:0097274	urea homeostasis	74	22.129	52	2.34986	0.000480565	0.702703	1	2	2	9.68838e-13	1.2813e-11
GO:0002023	reduction of food intake in response to dietary excess	110	32.8944	69	2.09762	0.000637673	0.627273	2	2	2	1.15179e-12	1.51564e-11
GO:0050883	musculoskeletal movement, spinal reflex action	104	31.1002	66	2.12217	0.000609948	0.634615	2	2	2	1.61454e-12	2.10562e-11
GO:0060007	linear vestibuloocular reflex	77	23.0261	53	2.30173	0.000489807	0.688312	1	1	1	2.16785e-12	2.80775e-11
GO:0002878	negative regulation of acute inflammatory response to non-antigenic stimulus	71	21.2319	50	2.35495	0.000462082	0.704225	1	1	1	2.31534e-12	2.99288e-11
GO:0014813	skeletal muscle satellite cell commitment	54	16.1482	41	2.53898	0.000378907	0.759259	1	1	1	4.00286e-12	5.04537e-11
GO:0090274	positive regulation of somatostatin secretion	72	21.5309	50	2.32224	0.000462082	0.694444	1	2	2	5.36527e-12	6.66053e-11
GO:1902310	positive regulation of peptidyl-serine dephosphorylation	118	35.2868	71	2.01208	0.000656156	0.601695	2	2	2	9.74374e-12	1.19051e-10
GO:0061144	alveolar secondary septum development	55	16.4472	41	2.49282	0.000378907	0.745455	1	1	1	1.11516e-11	1.35748e-10
GO:1902691	respiratory basal cell differentiation	55	16.4472	41	2.49282	0.000378907	0.745455	1	1	1	1.11516e-11	1.35748e-10
GO:1901492	positive regulation of lymphangiogenesis	116	34.6887	70	2.01795	0.000646914	0.603448	2	2	2	1.12053e-11	1.36276e-10
GO:1903775	regulation of DNA double-strand break processing	65	19.4376	46	2.36654	0.000425115	0.707692	1	1	1	1.32231e-11	1.60224e-10
GO:0017198	N-terminal peptidyl-serine acetylation	52	15.5501	39	2.50802	0.000360424	0.75	1	2	2	2.58506e-11	3.07011e-10
GO:0018002	N-terminal peptidyl-glutamic acid acetylation	52	15.5501	39	2.50802	0.000360424	0.75	1	2	2	2.58506e-11	3.07011e-10
GO:0060163	subpallium neuron fate commitment	95	28.4088	59	2.07682	0.000545256	0.621053	2	2	2	8.67322e-11	9.9158e-10
GO:0071259	cellular response to magnetism	98	29.306	60	2.04737	0.000554498	0.612245	2	2	2	1.39646e-10	1.56792e-09
GO:0002877	regulation of acute inflammatory response to non-antigenic stimulus	85	25.4184	54	2.12444	0.000499048	0.635294	2	3	3	1.55759e-10	1.74586e-09
GO:0002358	B cell homeostatic proliferation	56	16.7463	40	2.38859	0.000369665	0.714286	1	2	2	1.80327e-10	2.00925e-09
GO:0006393	termination of mitochondrial transcription	90	26.9136	56	2.08073	0.000517531	0.622222	2	2	2	2.32954e-10	2.58034e-09
GO:0019085	early viral transcription	97	29.0069	59	2.034	0.000545256	0.608247	2	2	2	2.87645e-10	3.15954e-09
GO:0060128	corticotropin hormone secreting cell differentiation	97	29.0069	59	2.034	0.000545256	0.608247	2	2	2	2.87645e-10	3.15954e-09
GO:0046086	adenosine biosynthetic process	100	29.9041	60	2.00642	0.000554498	0.6	2	2	2	4.43736e-10	4.82971e-09
GO:0038043	interleukin-5-mediated signaling pathway	89	26.6146	55	2.06654	0.00050829	0.617977	2	2	2	4.87682e-10	5.29489e-09
GO:0019747	regulation of isoprenoid metabolic process	96	28.7079	58	2.02035	0.000536015	0.604167	2	3	3	5.88756e-10	6.35557e-09
GO:1990771	clathrin-dependent extracellular exosome endocytosis	54	16.1482	38	2.35321	0.000351182	0.703704	1	1	1	1.03189e-09	1.0889e-08
GO:0021763	subthalamic nucleus development	73	21.83	47	2.153	0.000434357	0.643836	1	1	1	1.22896e-09	1.28247e-08
GO:0060127	prolactin secreting cell differentiation	73	21.83	47	2.153	0.000434357	0.643836	1	1	1	1.22896e-09	1.28247e-08
GO:0060578	superior vena cava morphogenesis	73	21.83	47	2.153	0.000434357	0.643836	1	1	1	1.22896e-09	1.28247e-08
GO:0018032	protein amidation	89	26.6146	54	2.02896	0.000499048	0.606742	1	1	1	1.82659e-09	1.88371e-08
GO:0018063	cytochrome c-heme linkage	45	13.4568	33	2.45229	0.000304974	0.733333	1	1	1	2.36911e-09	2.4092e-08
GO:0032066	nucleolus to nucleoplasm transport	90	26.9136	54	2.00642	0.000499048	0.6	2	2	2	3.23453e-09	3.25157e-08
GO:1901536	negative regulation of DNA demethylation	68	20.3347	44	2.16378	0.000406632	0.647059	3	3	3	3.26755e-09	3.27976e-08
GO:0098530	positive regulation of strand invasion	77	23.0261	48	2.08459	0.000443598	0.623377	1	1	1	4.01526e-09	3.99976e-08
GO:0021539	subthalamus development	78	23.3252	48	2.05786	0.000443598	0.615385	2	2	2	7.40173e-09	7.17755e-08
GO:1904240	negative regulation of VCP-NPL4-UFD1 AAA ATPase complex assembly	65	19.4376	42	2.16076	0.000388149	0.646154	1	1	1	7.87921e-09	7.61811e-08
GO:1904784	NLRP1 inflammasome complex assembly	85	25.4184	51	2.00642	0.000471323	0.6	1	1	1	8.75085e-09	8.4299e-08
GO:0060460	left lung morphogenesis	83	24.8204	50	2.01448	0.000462082	0.60241	2	2	2	1.00997e-08	9.69377e-08
GO:0009751	response to salicylic acid	57	17.0453	38	2.22935	0.000351182	0.666667	1	1	1	1.11646e-08	1.06724e-07
GO:2000763	positive regulation of transcription from RNA polymerase II promoter involved in norepinephrine biosynthetic process	70	20.9328	44	2.10196	0.000406632	0.628571	1	1	1	1.2222e-08	1.16375e-07
GO:2000764	positive regulation of semaphorin-plexin signaling pathway involved in outflow tract morphogenesis	70	20.9328	44	2.10196	0.000406632	0.628571	1	1	1	1.2222e-08	1.16375e-07
GO:2000439	positive regulation of monocyte extravasation	79	23.6242	48	2.03181	0.000443598	0.607595	2	2	2	1.3375e-08	1.26769e-07
GO:1902078	positive regulation of lateral motor column neuron migration	66	19.7367	42	2.12802	0.000388149	0.636364	1	1	1	1.53804e-08	1.44772e-07
GO:0061153	trachea gland development	78	23.3252	47	2.01499	0.000434357	0.602564	2	2	2	2.7381e-08	2.51611e-07
GO:0032597	B cell receptor transport into membrane raft	34	10.1674	26	2.5572	0.000240282	0.764706	1	1	1	2.81971e-08	2.58029e-07
GO:0032600	chemokine receptor transport out of membrane raft	34	10.1674	26	2.5572	0.000240282	0.764706	1	1	1	2.81971e-08	2.58029e-07
GO:0032913	negative regulation of transforming growth factor beta3 production	34	10.1674	26	2.5572	0.000240282	0.764706	1	1	1	2.81971e-08	2.58029e-07
GO:0032775	DNA methylation on adenine	52	15.5501	35	2.25079	0.000323457	0.673077	1	1	1	2.90492e-08	2.65457e-07
GO:2000299	negative regulation of Rho-dependent protein serine/threonine kinase activity	50	14.952	34	2.27394	0.000314216	0.68	1	1	1	3.08519e-08	2.80761e-07
GO:0015755	fructose transport	74	22.129	45	2.03353	0.000415873	0.608108	2	2	2	3.62828e-08	3.27466e-07
GO:0021831	embryonic olfactory bulb interneuron precursor migration	55	16.4472	36	2.18882	0.000332699	0.654546	1	1	1	5.57615e-08	4.94119e-07
GO:0044345	stromal-epithelial cell signaling involved in prostate gland development	62	18.5405	39	2.1035	0.000360424	0.629032	1	1	1	7.91437e-08	6.89703e-07
GO:0090246	convergent extension involved in somitogenesis	62	18.5405	39	2.1035	0.000360424	0.629032	1	1	1	7.91437e-08	6.89703e-07
GO:1905665	positive regulation of calcium ion import across plasma membrane	62	18.5405	39	2.1035	0.000360424	0.629032	2	2	2	7.91437e-08	6.89703e-07
GO:2000080	negative regulation of canonical Wnt signaling pathway involved in controlling type B pancreatic cell proliferation	62	18.5405	39	2.1035	0.000360424	0.629032	1	1	1	7.91437e-08	6.89703e-07
GO:0002331	pre-B cell allelic exclusion	69	20.6338	42	2.0355	0.000388149	0.608696	3	3	3	9.86176e-08	8.46516e-07
GO:0001806	type IV hypersensitivity	56	16.7463	36	2.14973	0.000332699	0.642857	1	1	1	1.11027e-07	9.43803e-07
GO:0002572	pro-T cell differentiation	56	16.7463	36	2.14973	0.000332699	0.642857	1	1	1	1.11027e-07	9.43803e-07
GO:0003421	growth plate cartilage axis specification	56	16.7463	36	2.14973	0.000332699	0.642857	1	1	1	1.11027e-07	9.43803e-07
GO:0035898	parathyroid hormone secretion	56	16.7463	36	2.14973	0.000332699	0.642857	1	1	1	1.11027e-07	9.43803e-07
GO:1903403	negative regulation of renal phosphate excretion	56	16.7463	36	2.14973	0.000332699	0.642857	1	1	1	1.11027e-07	9.43803e-07
GO:2000607	negative regulation of cell proliferation involved in mesonephros development	56	16.7463	36	2.14973	0.000332699	0.642857	1	1	1	1.11027e-07	9.43803e-07
GO:2000703	negative regulation of fibroblast growth factor receptor signaling pathway involved in ureteric bud formation	56	16.7463	36	2.14973	0.000332699	0.642857	1	1	1	1.11027e-07	9.43803e-07
GO:2000734	negative regulation of glial cell-derived neurotrophic factor receptor signaling pathway involved in ureteric bud formation	56	16.7463	36	2.14973	0.000332699	0.642857	1	1	1	1.11027e-07	9.43803e-07
GO:0043041	amino acid activation for nonribosomal peptide biosynthetic process	61	18.2415	38	2.08317	0.000351182	0.622951	1	1	1	1.67825e-07	1.39244e-06
GO:0021541	ammon gyrus development	59	17.6434	37	2.0971	0.00034194	0.627119	1	1	1	1.90057e-07	1.57095e-06
GO:0001808	negative regulation of type IV hypersensitivity	66	19.7367	40	2.02668	0.000369665	0.606061	2	2	2	2.3349e-07	1.91433e-06
GO:0071908	determination of intestine left/right asymmetry	43	12.8587	29	2.25528	0.000268007	0.674419	1	1	1	4.19983e-07	3.32725e-06
GO:0071909	determination of stomach left/right asymmetry	43	12.8587	29	2.25528	0.000268007	0.674419	1	1	1	4.19983e-07	3.32725e-06
GO:2000167	regulation of planar cell polarity pathway involved in neural tube closure	43	12.8587	29	2.25528	0.000268007	0.674419	1	1	1	4.19983e-07	3.32725e-06
GO:1901846	positive regulation of cell communication by electrical coupling involved in cardiac conduction	54	16.1482	33	2.04357	0.000304974	0.611111	1	1	1	2.00976e-06	1.47911e-05
GO:0001582	detection of chemical stimulus involved in sensory perception of sweet taste	48	14.3539	30	2.09002	0.000277249	0.625	1	2	2	3.00291e-06	2.14524e-05
GO:0018272	protein-pyridoxal-5-phosphate linkage via peptidyl-N6-pyridoxal phosphate-L-lysine	42	12.5597	27	2.14973	0.000249524	0.642857	1	1	1	4.29496e-06	2.98402e-05
GO:0044524	protein sulfhydration	42	12.5597	27	2.14973	0.000249524	0.642857	1	1	1	4.29496e-06	2.98402e-05
GO:0071266	'de novo' L-methionine biosynthetic process	42	12.5597	27	2.14973	0.000249524	0.642857	1	1	1	4.29496e-06	2.98402e-05
GO:1904831	positive regulation of aortic smooth muscle cell differentiation	42	12.5597	27	2.14973	0.000249524	0.642857	1	1	1	4.29496e-06	2.98402e-05
GO:0050783	cocaine metabolic process	49	14.653	30	2.04737	0.000277249	0.612245	1	1	1	5.52472e-06	3.77662e-05
GO:0071788	endoplasmic reticulum tubular network maintenance	35	10.4664	23	2.19751	0.000212557	0.657143	1	1	1	1.29354e-05	8.43495e-05
GO:0001080	nitrogen catabolite activation of transcription from RNA polymerase II promoter	19	5.68177	15	2.64002	0.000138624	0.789474	1	1	1	1.42618e-05	9.22672e-05
GO:0034255	regulation of urea metabolic process	19	5.68177	15	2.64002	0.000138624	0.789474	1	1	1	1.42618e-05	9.22672e-05
GO:0038185	intracellular bile acid receptor signaling pathway	19	5.68177	15	2.64002	0.000138624	0.789474	1	1	1	1.42618e-05	9.22672e-05
GO:0072615	interleukin-17 secretion	19	5.68177	15	2.64002	0.000138624	0.789474	1	1	1	1.42618e-05	9.22672e-05
GO:1905695	positive regulation of phosphatidic acid biosynthetic process	19	5.68177	15	2.64002	0.000138624	0.789474	1	1	1	1.42618e-05	9.22672e-05
GO:2001250	positive regulation of ammonia assimilation cycle	19	5.68177	15	2.64002	0.000138624	0.789474	1	1	1	1.42618e-05	9.22672e-05
GO:0018874	benzoate metabolic process	18	5.38273	14	2.60091	0.000129383	0.777778	1	1	1	3.79335e-05	0.000230349
GO:0019605	butyrate metabolic process	18	5.38273	14	2.60091	0.000129383	0.777778	1	1	1	3.79335e-05	0.000230349
GO:0097231	cell motility in response to calcium ion	37	11.0645	23	2.07872	0.000212557	0.621622	1	1	1	4.85924e-05	0.00029171
GO:2000211	regulation of glutamate metabolic process	26	7.77505	17	2.18648	0.000157108	0.653846	2	2	2	0.000196301	0.00106917
GO:0003294	atrial ventricular junction remodeling	17	5.08369	12	2.36049	0.0001109	0.705882	1	1	1	0.000634878	0.00320705
GO:0086044	atrial cardiac muscle cell to AV node cell communication by electrical coupling	17	5.08369	12	2.36049	0.0001109	0.705882	1	1	1	0.000634878	0.00320705
GO:0086054	bundle of His cell to Purkinje myocyte communication by electrical coupling	17	5.08369	12	2.36049	0.0001109	0.705882	1	1	1	0.000634878	0.00320705
GO:0086055	Purkinje myocyte to ventricular cardiac muscle cell communication by electrical coupling	17	5.08369	12	2.36049	0.0001109	0.705882	1	1	1	0.000634878	0.00320705
GO:0098906	regulation of Purkinje myocyte action potential	17	5.08369	12	2.36049	0.0001109	0.705882	1	1	1	0.000634878	0.00320705
GO:1990029	vasomotion	17	5.08369	12	2.36049	0.0001109	0.705882	1	1	1	0.000634878	0.00320705
GO:0010610	regulation of mRNA stability involved in response to stress	28	8.37313	17	2.0303	0.000157108	0.607143	1	1	1	0.00070217	0.00352263
GO:0022013	pallium cell proliferation in forebrain	28	8.37313	17	2.0303	0.000157108	0.607143	1	1	1	0.00070217	0.00352263
GO:0060217	hemangioblast cell differentiation	12	3.58849	8	2.22935	7.39331e-05	0.666667	1	1	1	0.00929048	0.038505
GO:0032023	trypsinogen activation	10	2.9904	7	2.34082	6.46914e-05	0.7	1	1	1	0.0103911	0.0426902
GO:0003311	pancreatic D cell differentiation	9	2.69136	6	2.22935	5.54498e-05	0.666667	1	1	1	0.0248927	0.0943159
GO:0090104	pancreatic epsilon cell differentiation	9	2.69136	6	2.22935	5.54498e-05	0.666667	1	1	1	0.0248927	0.0943159
GO:0002468	dendritic cell antigen processing and presentation	5	1.4952	4	2.67522	3.69665e-05	0.8	1	1	1	0.0304178	0.112815
GO:1904109	positive regulation of cholesterol import	5	1.4952	4	2.67522	3.69665e-05	0.8	1	1	1	0.0304178	0.112815
GO:0072616	interleukin-18 secretion	8	2.39232	5	2.09002	4.62082e-05	0.625	1	1	1	0.0572224	0.198364
GO:2001142	nicotinate transport	8	2.39232	5	2.09002	4.62082e-05	0.625	1	1	1	0.0572224	0.198364
GO:0033477	S-methylmethionine metabolic process	2	0.598081	2	3.34403	1.84833e-05	1	1	1	1	0.0894246	0.293524
GO:0014064	positive regulation of serotonin secretion	5	1.4952	3	2.00642	2.77249e-05	0.6	1	1	1	0.161811	0.492318
GO:0036305	ameloblast differentiation	5	1.4952	3	2.00642	2.77249e-05	0.6	1	1	1	0.161811	0.492318
GO:0051610	serotonin uptake	5	1.4952	3	2.00642	2.77249e-05	0.6	1	1	1	0.161811	0.492318
GO:0035752	lysosomal lumen pH elevation	1	0.29904	1	3.34403	9.24163e-06	1	1	1	1	0.29904	0.823409
GO:0044726	protection of DNA demethylation of female pronucleus	1	0.29904	1	3.34403	9.24163e-06	1	1	1	1	0.29904	0.823409
GO:0060989	lipid tube assembly involved in organelle fusion	1	0.29904	1	3.34403	9.24163e-06	1	1	1	1	0.29904	0.823409

## Sheet: S3B. Adult (Ensembl genes)
ID	name	Hyper_Total_Regions	Hyper_Expected	Hyper_Foreground_Region_Hits	Hyper_Fold_Enrichment	Hyper_Region_Set_Coverage	Hyper_Term_Region_Coverage	Hyper_Foreground_Gene_Hits	Hyper_Background_Gene_Hits	Total_Genes_Annotated	Hyper_Raw_PValue	Hyper_Adjp_BH
11121	ARL6IP6	207	74.8885	162	2.16322	0.00123751	0.782609	1	1	1	4.38663e-35	8.23677e-31
12188	TPTE	82	29.666	81	2.7304	0.000618755	0.987805	1	1	1	8.89281e-35	8.34902e-31
2746	INPP5A	198	71.6325	154	2.14986	0.0011764	0.777778	1	1	1	7.24207e-33	4.53281e-29
2747	NKX6-2	152	54.9906	126	2.2913	0.000962508	0.828947	1	1	1	2.95418e-32	1.38677e-28
11119	FMNL2	221	79.9534	164	2.05119	0.00125279	0.742081	1	1	1	1.32591e-30	4.97932e-27
18488	C9orf3	228	82.4859	162	1.96397	0.00123751	0.710526	1	1	1	1.08322e-26	3.38992e-23
8902	MBP	154	55.7141	119	2.1359	0.000909035	0.772727	1	1	1	2.66629e-25	7.15214e-22
18489	FANCC	258	93.3393	170	1.82131	0.00129862	0.658915	1	1	1	3.40556e-22	7.99327e-19
11593	TWIST2	243	87.9126	161	1.83136	0.00122987	0.662551	1	1	1	1.78832e-21	3.72004e-18
18645	DAB2IP	251	90.8068	165	1.81704	0.00126043	0.65737	1	1	1	1.98117e-21	3.72004e-18
16418	SGK1	218	78.8681	147	1.86387	0.00112293	0.674312	1	1	1	7.54481e-21	1.2879e-17
12673	SOX10	87	31.4749	73	2.31931	0.000557643	0.839081	1	1	1	6.50844e-20	1.01841e-16
11033	BIN1	128	46.3079	97	2.09468	0.000740978	0.757812	1	1	1	7.75478e-20	1.12009e-16
7127	AMFR	136	49.2021	101	2.05276	0.000771534	0.742647	1	1	1	1.72893e-19	2.31886e-16
11594	HDAC4	353	127.708	210	1.64437	0.00160418	0.594901	1	1	1	4.96863e-19	6.21973e-16
16588	GET4	71	25.6864	62	2.41373	0.000473615	0.873239	1	1	1	5.93203e-19	6.9616e-16
3876	APOA1	85	30.7513	70	2.27632	0.000534727	0.823529	1	1	1	2.96082e-18	3.27031e-15
16589	ADAP1	62	22.4304	55	2.45203	0.000420142	0.887097	1	1	1	1.17452e-17	1.22522e-14
16419	ALDH8A1	135	48.8403	97	1.98606	0.000740978	0.718518	1	1	1	3.86176e-17	3.81644e-14
13504	ADCY5	119	43.0519	88	2.04405	0.000672228	0.739496	1	1	1	5.61478e-17	5.27144e-14
9006	GNG7	107	38.7105	81	2.09246	0.000618755	0.757009	1	1	1	9.19458e-17	8.22127e-14
18646	TTLL11	232	83.933	146	1.73948	0.00111529	0.62931	1	1	1	1.2247e-16	1.04528e-13
16547	PRKN	193	69.8236	126	1.80455	0.000962508	0.65285	1	1	1	2.18853e-16	1.7867e-13
3877	SIK3	94	34.0073	73	2.1466	0.000557643	0.776596	1	1	1	2.6296e-16	2.01917e-13
7749	PLD6	77	27.8571	63	2.26154	0.000481254	0.818182	1	1	1	2.68835e-16	2.01917e-13
5723	PLEKHG3	96	34.7309	74	2.13067	0.000565283	0.770833	1	1	1	3.42264e-16	2.41998e-13
12358	TRAPPC10	61	22.0686	53	2.4016	0.000404865	0.868853	1	1	1	3.47976e-16	2.41998e-13
16426	MAP7	138	49.9257	97	1.94289	0.000740978	0.702899	1	1	1	4.12836e-16	2.76851e-13
8585	AATK-AS1	116	41.9665	85	2.02542	0.000649311	0.732759	1	1	1	4.79685e-16	3.10588e-13
9005	GADD45B	111	40.1576	82	2.04196	0.000626394	0.738739	1	1	1	7.07065e-16	4.42552e-13
6064	OTUD7A	135	48.8403	95	1.94511	0.0007257	0.703704	1	1	1	7.33266e-16	4.44146e-13
12467	SERPIND1	60	21.7068	52	2.39556	0.000397225	0.866667	1	1	1	8.37302e-16	4.91313e-13
16821	CAMK2B	99	35.8162	75	2.09402	0.000572921	0.757576	1	1	1	1.16404e-15	6.62336e-13
2392	PPIF	218	78.8681	137	1.73708	0.00104654	0.62844	1	1	1	1.22162e-15	6.74657e-13
8901	ZNF236	188	68.0147	122	1.79373	0.000931952	0.648936	1	1	1	1.27839e-15	6.8584e-13
16584	PDGFA	110	39.7958	81	2.03539	0.000618755	0.736364	1	1	1	1.44848e-15	7.55504e-13
10931	IL1R2	123	44.499	88	1.97757	0.000672228	0.715447	1	1	1	1.66843e-15	8.39632e-13
16521	SYNJ2	112	40.5194	82	2.02372	0.000626394	0.732143	1	1	1	1.69921e-15	8.39632e-13
2711	LHPP	177	64.0351	116	1.81151	0.000886119	0.655367	1	1	1	2.15993e-15	1.03992e-12
7126	GNAO1	158	57.1613	106	1.8544	0.000809729	0.670886	1	1	1	3.07379e-15	1.44291e-12
18920	CACNA1B	92	33.2838	70	2.10313	0.000534727	0.76087	1	1	1	7.00458e-15	3.20793e-12
2713	FAM53B	185	66.9293	119	1.77799	0.000909035	0.643243	1	1	1	7.40103e-15	3.30879e-12
7748	MPRIP	87	31.4749	67	2.12868	0.00051181	0.770115	1	1	1	9.24391e-15	4.03658e-12
16853	GRB10	182	65.844	117	1.77693	0.000893757	0.642857	1	1	1	1.31969e-14	5.63179e-12
8583	BAIAP2	143	51.7346	97	1.87495	0.000740978	0.678322	1	1	1	1.53936e-14	6.42322e-12
18053	AGO2	149	53.9053	100	1.85511	0.000763895	0.671141	1	1	1	1.7664e-14	7.21038e-12
8808	SMAD7	246	88.9979	148	1.66296	0.00113057	0.601626	1	1	1	1.88074e-14	7.51374e-12
12359	PWP2	31	11.2152	31	2.76411	0.000236807	1	1	1	1	2.04552e-14	8.00183e-12
2609	NEURL1	134	48.4785	92	1.89775	0.000702784	0.686567	1	1	1	2.31511e-14	8.87159e-12
1773	CD46	71	25.6864	57	2.21907	0.00043542	0.802817	1	1	1	3.4908e-14	1.31094e-11
3480	FRMD8	156	56.4377	103	1.82502	0.000786812	0.660256	1	1	1	3.71914e-14	1.3693e-11
3481	SCYL1	168	60.7791	109	1.79338	0.000832646	0.64881	1	1	1	4.11123e-14	1.48455e-11
13756	SLC7A14	100	36.178	73	2.0178	0.000557643	0.73	1	1	1	7.57004e-14	2.63227e-11
160	VPS13D	100	36.178	73	2.0178	0.000557643	0.73	1	1	1	7.57004e-14	2.63227e-11
16583	ENSG00000248767	84	30.3895	64	2.10599	0.000488893	0.761905	1	1	1	8.90955e-14	3.04172e-11
12392	COL18A1	72	26.0482	57	2.18825	0.00043542	0.791667	1	1	1	1.08153e-13	3.62641e-11
53	PRKCZ	88	31.8367	66	2.07308	0.000504171	0.75	1	1	1	1.35993e-13	4.47989e-11
15547	DUSP22	69	24.9628	55	2.20328	0.000420142	0.797101	1	1	1	1.72317e-13	5.5786e-11
17664	HMBOX1	64	23.1539	52	2.24584	0.000397225	0.8125	1	1	1	1.86993e-13	5.85195e-11
2393	ZCCHC24	64	23.1539	52	2.24584	0.000397225	0.8125	1	1	1	1.86993e-13	5.85195e-11
12912	IQSEC1	224	81.0388	135	1.66587	0.00103126	0.602679	1	1	1	2.10833e-13	6.48986e-11
13046	HHATL	45	16.2801	40	2.45699	0.000305558	0.888889	1	1	1	3.01167e-13	9.12097e-11
14674	TPPP	53	19.1744	45	2.34688	0.000343753	0.849057	1	1	1	3.63102e-13	1.07304e-10
18454	SEMA4D	115	41.6047	80	1.92286	0.000611116	0.695652	1	1	1	3.65738e-13	1.07304e-10
115	SPSB1	86	31.1131	64	2.05701	0.000488893	0.744186	1	1	1	5.86491e-13	1.69424e-10
13930	CPLX1	65	23.5157	52	2.21129	0.000397225	0.8	1	1	1	6.04041e-13	1.7185e-10
5383	F7	79	28.5806	60	2.09932	0.000458337	0.759494	1	1	1	6.73022e-13	1.88617e-10
18061	ADGRB1	98	35.4545	70	1.97436	0.000534727	0.714286	1	1	1	1.40362e-12	3.87586e-10
18718	DPM2	66	23.8775	52	2.17778	0.000397225	0.787879	1	1	1	1.83997e-12	5.00713e-10
12465	MED15	51	18.4508	43	2.33052	0.000328475	0.843137	1	1	1	2.00345e-12	5.29841e-10
16373	HINT3	51	18.4508	43	2.33052	0.000328475	0.843137	1	1	1	2.00345e-12	5.29841e-10
14675	ZDHHC11B	40	14.4712	36	2.4877	0.000275002	0.9	1	1	1	2.04458e-12	5.33211e-10
6364	ANP32A	151	54.6288	97	1.77562	0.000740978	0.642384	1	1	1	2.41272e-12	6.20597e-10
2289	ADO	68	24.6011	53	2.15438	0.000404865	0.779412	1	1	1	2.45637e-12	6.23288e-10
12357	AGPAT3	58	20.9833	47	2.23988	0.000359031	0.810345	1	1	1	3.28563e-12	8.22591e-10
12634	MYH9	90	32.5602	65	1.9963	0.000496532	0.722222	1	1	1	3.87895e-12	9.58355e-10
4054	NINJ2	65	23.5157	51	2.16876	0.000389587	0.784615	1	1	1	4.02101e-12	9.80552e-10
16148	COL21A1	154	55.7141	98	1.75898	0.000748617	0.636364	1	1	1	4.26911e-12	1.02e-09
8544	SEC14L1	152	54.9906	97	1.76394	0.000740978	0.638158	1	1	1	4.29144e-12	1.02e-09
161	DHRS3	94	34.0073	67	1.97016	0.00051181	0.712766	1	1	1	4.93856e-12	1.15914e-09
18643	GSN	67	24.2393	52	2.14528	0.000397225	0.776119	1	1	1	5.3111e-12	1.23119e-09
15289	ARHGAP26	179	64.7587	110	1.69861	0.000840285	0.614525	1	1	1	5.83265e-12	1.3356e-09
15998	DAAM2	47	17.0037	40	2.35243	0.000305558	0.851064	1	1	1	6.50519e-12	1.47166e-09
15548	IRF4	69	24.9628	53	2.12316	0.000404865	0.768116	1	1	1	6.84478e-12	1.51205e-09
2818	MOB2	69	24.9628	53	2.12316	0.000404865	0.768116	1	1	1	6.84478e-12	1.51205e-09
13989	PPP2R2C	129	46.6696	85	1.82131	0.000649311	0.658915	1	1	1	7.10332e-12	1.55092e-09
17744	CEBPD	71	25.6864	54	2.10228	0.000412503	0.760563	1	1	1	8.62938e-12	1.86246e-09
5397	GAS6	108	39.0723	74	1.89393	0.000565283	0.685185	1	1	1	8.91358e-12	1.90194e-09
10632	STPG4	114	41.2429	77	1.86699	0.000588199	0.675439	1	1	1	1.04582e-11	2.20646e-09
2043	DIP2C	199	71.9943	119	1.65291	0.000909035	0.59799	1	1	1	1.10848e-11	2.31267e-09
11032	TEX51	124	44.8608	82	1.82788	0.000626394	0.66129	1	1	1	1.24529e-11	2.54161e-09
17577	MTUS1	124	44.8608	82	1.82788	0.000626394	0.66129	1	1	1	1.24529e-11	2.54161e-09
229	CROCC	126	45.5843	83	1.8208	0.000634033	0.65873	1	1	1	1.27459e-11	2.57343e-09
13691	MBNL1	152	54.9906	96	1.74575	0.000733339	0.631579	1	1	1	1.32918e-11	2.6551e-09
12797	PPARA	210	75.9738	124	1.63214	0.00094723	0.590476	1	1	1	1.38805e-11	2.74352e-09
6534	RLBP1	56	20.2597	45	2.22116	0.000343753	0.803571	1	1	1	1.6526e-11	3.23238e-09
7786	B9D1	70	25.3246	53	2.09282	0.000404865	0.757143	1	1	1	1.8214e-11	3.52582e-09
10630	TTC7A	113	40.8812	76	1.85905	0.00058056	0.672566	1	1	1	1.96205e-11	3.75933e-09
6796	SEC14L5	43	15.5565	37	2.37842	0.000282641	0.860465	1	1	1	2.0709e-11	3.9278e-09
18881	CLIC3	28	10.1298	27	2.66539	0.000206252	0.964286	1	1	1	2.17836e-11	4.09031e-09
9048	ZBTB7A	58	20.9833	46	2.19222	0.000351392	0.793103	1	1	1	2.30916e-11	4.29297e-09
9029	FZR1	31	11.2152	29	2.58578	0.00022153	0.935484	1	1	1	3.07537e-11	5.57996e-09
12633	APOL1	67	24.2393	51	2.10402	0.000389587	0.761194	1	1	1	3.09614e-11	5.57996e-09
13755	CLDN11	60	21.7068	47	2.16522	0.000359031	0.783333	1	1	1	3.12028e-11	5.57996e-09
3353	MYRF	60	21.7068	47	2.16522	0.000359031	0.783333	1	1	1	3.12028e-11	5.57996e-09
810	AK5	76	27.4953	56	2.03671	0.000427781	0.736842	1	1	1	3.17894e-11	5.63123e-09
5382	MCF2L	162	58.6084	100	1.70624	0.000763895	0.617284	1	1	1	3.5711e-11	6.26679e-09
13800	MAP6D1	45	16.2801	38	2.33414	0.00029028	0.844444	1	1	1	3.60648e-11	6.27027e-09
11827	COX4I2	55	19.8979	44	2.21129	0.000336114	0.8	1	1	1	3.68367e-11	6.34572e-09
7336	CTRB1	50	18.089	41	2.26657	0.000313197	0.82	1	1	1	3.92389e-11	6.69807e-09
11939	PPP1R16B	62	22.4304	48	2.13996	0.00036667	0.774193	1	1	1	4.09437e-11	6.92613e-09
7968	ARHGAP23	124	44.8608	81	1.80559	0.000618755	0.653226	1	1	1	4.2511e-11	7.12705e-09
11547	NGEF	57	20.6215	45	2.18219	0.000343753	0.789474	1	1	1	5.08105e-11	8.44309e-09
2288	ZNF365	64	23.1539	49	2.11627	0.000374309	0.765625	1	1	1	5.23517e-11	8.62288e-09
6653	LMF1	73	26.41	54	2.04468	0.000412503	0.739726	1	1	1	5.53803e-11	9.04239e-09
2826	IFITM10	27	9.76807	26	2.66174	0.000198613	0.962963	1	1	1	5.81117e-11	9.40659e-09
9457	MAST3	36	13.0241	32	2.45699	0.000244447	0.888889	1	1	1	7.75639e-11	1.2448e-08
10930	MAP4K4	131	47.3932	84	1.77241	0.000641672	0.641221	1	1	1	7.85115e-11	1.24933e-08
12842	ARSA	54	19.5361	43	2.20105	0.000328475	0.796296	1	1	1	8.17576e-11	1.29005e-08
12708	MGAT3	44	15.9183	37	2.32436	0.000282641	0.840909	1	1	1	8.4435e-11	1.3212e-08
17743	SPIDR	83	30.0278	59	1.96485	0.000450698	0.710843	1	1	1	1.08741e-10	1.68746e-08
16309	SLC22A16	63	22.7921	48	2.10599	0.00036667	0.761905	1	1	1	1.11257e-10	1.69923e-08
6627	CAPN15	56	20.2597	44	2.1718	0.000336114	0.785714	1	1	1	1.11309e-10	1.69923e-08
6561	CRTC3	72	26.0482	53	2.03469	0.000404865	0.736111	1	1	1	1.13749e-10	1.72248e-08
6014	TMEM121	41	14.833	35	2.35961	0.000267363	0.853658	1	1	1	1.17347e-10	1.76274e-08
18062	ARC	106	38.3487	71	1.85143	0.000542366	0.669811	1	1	1	1.18492e-10	1.76581e-08
2610	SH3PXD2A	148	53.5435	92	1.71823	0.000702784	0.621622	1	1	1	1.23202e-10	1.82155e-08
10482	DNMT3A	146	52.8199	91	1.72283	0.000695145	0.623288	1	1	1	1.25911e-10	1.84706e-08
11810	PYGB	65	23.5157	49	2.08371	0.000374309	0.753846	1	1	1	1.37579e-10	2.00257e-08
13503	SEC22A	122	44.1372	79	1.78987	0.000603477	0.647541	1	1	1	1.39478e-10	2.0146e-08
15444	ERGIC1	76	27.4953	55	2.00034	0.000420142	0.723684	1	1	1	1.5211e-10	2.16376e-08
811	ZZZ3	76	27.4953	55	2.00034	0.000420142	0.723684	1	1	1	1.5211e-10	2.16376e-08
9704	CAPN12	67	24.2393	50	2.06277	0.000381948	0.746269	1	1	1	1.66753e-10	2.35423e-08
18580	LPAR1	78	28.2189	56	1.98449	0.000427781	0.717949	1	1	1	1.72536e-10	2.39979e-08
5992	INF2	78	28.2189	56	1.98449	0.000427781	0.717949	1	1	1	1.72536e-10	2.39979e-08
10859	MAL	60	21.7068	46	2.11915	0.000351392	0.766667	1	1	1	1.88153e-10	2.57879e-08
11546	C2orf82	60	21.7068	46	2.11915	0.000351392	0.766667	1	1	1	1.88153e-10	2.57879e-08
6797	NAGPA	43	15.5565	36	2.31414	0.000275002	0.837209	1	1	1	1.96882e-10	2.67888e-08
16149	DST	151	54.6288	93	1.7024	0.000710423	0.615894	1	1	1	2.01804e-10	2.7104e-08
7540	MYBBP1A	48	17.3654	39	2.24584	0.000297919	0.8125	1	1	1	2.02085e-10	2.7104e-08
226	NBPF1	147	53.1817	91	1.71111	0.000695145	0.619048	1	1	1	2.12895e-10	2.80306e-08
2997	MTRNR2L8	32	11.577	29	2.50497	0.00022153	0.90625	1	1	1	2.13472e-10	2.80306e-08
8629	SLC16A3	32	11.577	29	2.50497	0.00022153	0.90625	1	1	1	2.13472e-10	2.80306e-08
16417	SLC2A12	105	37.9869	70	1.84274	0.000534727	0.666667	1	1	1	2.20561e-10	2.87602e-08
12674	PICK1	71	25.6864	52	2.02442	0.000397225	0.732394	1	1	1	2.32536e-10	3.01126e-08
12812	PIM3	55	19.8979	43	2.16103	0.000328475	0.781818	1	1	1	2.42724e-10	3.12166e-08
7969	SRCIN1	123	44.499	79	1.77532	0.000603477	0.642276	1	1	1	2.51361e-10	3.21076e-08
6533	ABHD2	86	31.1131	60	1.92845	0.000458337	0.697674	1	1	1	2.57119e-10	3.26211e-08
11783	NKX2-2	64	23.1539	48	2.07308	0.00036667	0.75	1	1	1	2.87973e-10	3.57319e-08
13324	LMOD3	64	23.1539	48	2.07308	0.00036667	0.75	1	1	1	2.87973e-10	3.57319e-08
8640	WDR45B	64	23.1539	48	2.07308	0.00036667	0.75	1	1	1	2.87973e-10	3.57319e-08
16585	PRKAR1B	50	18.089	40	2.21129	0.000305558	0.8	1	1	1	2.8925e-10	3.57319e-08
4460	KRT80	45	16.2801	37	2.27271	0.000282641	0.822222	1	1	1	3.08147e-10	3.7572e-08
9047	PIAS4	45	16.2801	37	2.27271	0.000282641	0.822222	1	1	1	3.08147e-10	3.7572e-08
9471	ISYNA1	66	23.8775	49	2.05214	0.000374309	0.742424	1	1	1	3.45577e-10	4.18639e-08
6063	KLF13	146	52.8199	90	1.7039	0.000687506	0.616438	1	1	1	3.66414e-10	4.41035e-08
245	ENSG00000255275	37	13.3859	32	2.39058	0.000244447	0.864865	1	1	1	3.7306e-10	4.46175e-08
16921	ELN	52	18.8126	41	2.17939	0.000313197	0.788462	1	1	1	3.97295e-10	4.6625e-08
2341	VSIR	52	18.8126	41	2.17939	0.000313197	0.788462	1	1	1	3.97295e-10	4.6625e-08
9455	ARRDC2	52	18.8126	41	2.17939	0.000313197	0.788462	1	1	1	3.97295e-10	4.6625e-08
16820	YKT6	68	24.6011	50	2.03243	0.000381948	0.735294	1	1	1	4.07517e-10	4.75276e-08
11669	SIRPA	122	44.1372	78	1.76722	0.000595838	0.639344	1	1	1	4.48815e-10	5.17019e-08
6351	SMAD3	122	44.1372	78	1.76722	0.000595838	0.639344	1	1	1	4.48815e-10	5.17019e-08
4974	SPPL3	42	15.1948	35	2.30342	0.000267363	0.833333	1	1	1	4.57139e-10	5.23397e-08
4617	LRP1	54	19.5361	42	2.14986	0.000320836	0.777778	1	1	1	5.26763e-10	5.99456e-08
11617	ANO7	31	11.2152	28	2.49661	0.000213891	0.903226	1	1	1	5.35873e-10	6.06149e-08
9703	ACTN4	72	26.0482	52	1.9963	0.000397225	0.722222	1	1	1	5.4138e-10	6.08713e-08
4973	ACADS	39	14.1094	33	2.33886	0.000252085	0.846154	1	1	1	6.54588e-10	7.31619e-08
2996	AMPD3	56	20.2597	43	2.12244	0.000328475	0.767857	1	1	1	6.77403e-10	7.52638e-08
2042	ZMYND11	183	66.2058	107	1.61617	0.000817368	0.5847	1	1	1	7.29688e-10	8.04519e-08
1872	ITPKB	133	48.1168	83	1.72497	0.000634033	0.62406	1	1	1	7.32666e-10	8.04519e-08
2189	CCNY	107	38.7105	70	1.8083	0.000534727	0.654206	1	1	1	7.81961e-10	8.53656e-08
17576	PDGFRL	109	39.434	71	1.80048	0.000542366	0.651376	1	1	1	7.91867e-10	8.59473e-08
18579	MUSK	67	24.2393	49	2.02151	0.000374309	0.731343	1	1	1	8.32376e-10	8.98248e-08
9472	ELL	51	18.4508	40	2.16793	0.000305558	0.784314	1	1	1	8.69531e-10	9.27681e-08
958	MYBPHL	51	18.4508	40	2.16793	0.000305558	0.784314	1	1	1	8.69531e-10	9.27681e-08
13963	MFSD10	36	13.0241	31	2.38021	0.000236807	0.861111	1	1	1	8.94461e-10	9.33128e-08
5993	ADSSL1	36	13.0241	31	2.38021	0.000236807	0.861111	1	1	1	8.94461e-10	9.33128e-08
17665	KIF13B	82	29.666	57	1.92139	0.00043542	0.695122	1	1	1	8.94515e-10	9.33128e-08
6053	GOLGA8J	82	29.666	57	1.92139	0.00043542	0.695122	1	1	1	8.94515e-10	9.33128e-08
13230	DUSP7	86	31.1131	59	1.89631	0.000450698	0.686047	1	1	1	1.02587e-09	1.06424e-07
12813	IL17REL	33	11.9388	29	2.42907	0.00022153	0.878788	1	1	1	1.14646e-09	1.18281e-07
18719	FAM102A	73	26.41	52	1.96895	0.000397225	0.712329	1	1	1	1.21726e-09	1.24899e-07
2203	RASGEF1A	62	22.4304	46	2.05079	0.000351392	0.741935	1	1	1	1.24297e-09	1.26844e-07
11805	CST7	96	34.7309	64	1.84274	0.000488893	0.666667	1	1	1	1.28642e-09	1.30568e-07
14635	IRF2	98	35.4545	65	1.83334	0.000496532	0.663265	1	1	1	1.32407e-09	1.33666e-07
18599	SLC31A2	30	10.8534	27	2.4877	0.000206252	0.9	1	1	1	1.34088e-09	1.3464e-07
12730	CHADL	27	9.76807	25	2.55936	0.000190974	0.925926	1	1	1	1.36366e-09	1.36199e-07
12404	DIP2A	55	19.8979	42	2.11077	0.000320836	0.763636	1	1	1	1.44443e-09	1.42974e-07
16014	TFEB	64	23.1539	47	2.02989	0.000359031	0.734375	1	1	1	1.46195e-09	1.42974e-07
247	IFFO2	64	23.1539	47	2.02989	0.000359031	0.734375	1	1	1	1.46195e-09	1.42974e-07
7539	SPNS2	64	23.1539	47	2.02989	0.000359031	0.734375	1	1	1	1.46195e-09	1.42974e-07
4370	SLC48A1	38	13.7477	32	2.32767	0.000244447	0.842105	1	1	1	1.53614e-09	1.48681e-07
6935	SLC5A11	38	13.7477	32	2.32767	0.000244447	0.842105	1	1	1	1.53614e-09	1.48681e-07
12844	ACR	43	15.5565	35	2.24986	0.000267363	0.813953	1	1	1	1.59576e-09	1.52876e-07
5948	DEGS2	43	15.5565	35	2.24986	0.000267363	0.813953	1	1	1	1.59576e-09	1.52876e-07
8807	CTIF	237	85.7419	131	1.52784	0.0010007	0.552743	1	1	1	1.67366e-09	1.59525e-07
13970	DOK7	35	12.6623	30	2.36924	0.000229169	0.857143	1	1	1	2.13566e-09	2.01514e-07
47	NADK	35	12.6623	30	2.36924	0.000229169	0.857143	1	1	1	2.13566e-09	2.01514e-07
1619	COLGALT2	123	44.499	77	1.73038	0.000588199	0.626016	1	1	1	2.40614e-09	2.25901e-07
5722	PPP1R36	52	18.8126	40	2.12624	0.000305558	0.769231	1	1	1	2.44365e-09	2.28281e-07
6363	CORO2B	171	61.8644	100	1.61644	0.000763895	0.584795	1	1	1	2.53636e-09	2.35768e-07
7785	EPN2	76	27.4953	53	1.9276	0.000404865	0.697368	1	1	1	2.88216e-09	2.66592e-07
12789	UPK3A	63	22.7921	46	2.01824	0.000351392	0.730159	1	1	1	2.98328e-09	2.73254e-07
4459	ATG101	63	22.7921	46	2.01824	0.000351392	0.730159	1	1	1	2.98328e-09	2.73254e-07
14998	GLRX	78	28.2189	54	1.91361	0.000412503	0.692308	1	1	1	3.10744e-09	2.83245e-07
15290	NR3C1	206	74.5267	116	1.55649	0.000886119	0.563107	1	1	1	3.25168e-09	2.9496e-07
2243	ARHGAP22	65	23.5157	47	1.99866	0.000359031	0.723077	1	1	1	3.41854e-09	3.08605e-07
6778	VASN	42	15.1948	34	2.23761	0.000259724	0.809524	1	1	1	3.60488e-09	3.2387e-07
4618	NXPH4	56	20.2597	42	2.07308	0.000320836	0.75	1	1	1	3.7455e-09	3.33314e-07
6651	GNG13	56	20.2597	42	2.07308	0.000320836	0.75	1	1	1	3.7455e-09	3.33314e-07
18252	IFNK	86	31.1131	58	1.86417	0.000443059	0.674419	1	1	1	3.88443e-09	3.44047e-07
10481	POMC	126	45.5843	78	1.71111	0.000595838	0.619048	1	1	1	3.99423e-09	3.52111e-07
6018	ENSG00000182974	19	6.87382	19	2.76411	0.00014514	1	1	1	1	4.07464e-09	3.54895e-07
4300	ITPR2	124	44.8608	77	1.71642	0.000588199	0.620968	1	1	1	4.09509e-09	3.54895e-07
11524	ARMC9	49	17.7272	38	2.14359	0.00029028	0.77551	1	1	1	4.10141e-09	3.54895e-07
11940	FAM83D	49	17.7272	38	2.14359	0.00029028	0.77551	1	1	1	4.10141e-09	3.54895e-07
17192	DOCK4	151	54.6288	90	1.64748	0.000687506	0.596027	1	1	1	4.18659e-09	3.59288e-07
18054	PTK2	122	44.1372	76	1.7219	0.00058056	0.622951	1	1	1	4.19044e-09	3.59288e-07
5011	VPS37B	92	33.2838	61	1.83272	0.000465976	0.663044	1	1	1	4.2971e-09	3.66757e-07
2740	BNIP3	58	20.9833	43	2.04925	0.000328475	0.741379	1	1	1	4.47896e-09	3.80549e-07
18826	COL5A1	166	60.0555	97	1.61517	0.000740978	0.584337	1	1	1	4.60621e-09	3.89408e-07
18415	GNA14	102	36.9016	66	1.78854	0.000504171	0.647059	1	1	1	4.6247e-09	3.89408e-07
2227	NPY4R	39	14.1094	32	2.26799	0.000244447	0.820513	1	1	1	5.56607e-09	4.64318e-07
3452	CDC42BPG	39	14.1094	32	2.26799	0.000244447	0.820513	1	1	1	5.56607e-09	4.64318e-07
5010	HIP1R	75	27.1335	52	1.91645	0.000397225	0.693333	1	1	1	5.58853e-09	4.64318e-07
17005	FAM133B	81	29.3042	55	1.87686	0.000420142	0.679012	1	1	1	6.6938e-09	5.53698e-07
11873	MAP1LC3A	31	11.2152	27	2.40745	0.000206252	0.870968	1	1	1	6.77467e-09	5.5793e-07
12412	IL17RA	46	16.6419	36	2.16322	0.000275002	0.782609	1	1	1	6.81712e-09	5.58974e-07
12049	PTPN1	125	45.2225	77	1.70269	0.000588199	0.616	1	1	1	6.8801e-09	5.61685e-07
7337	BCAR1	85	30.7513	57	1.85358	0.00043542	0.670588	1	1	1	7.28646e-09	5.92285e-07
2143	PIP4K2A	119	43.0519	74	1.71886	0.000565283	0.621849	1	1	1	7.44209e-09	6.02328e-07
8822	MRO	66	23.8775	47	1.96838	0.000359031	0.712121	1	1	1	7.69095e-09	6.18441e-07
11811	ABHD12	55	19.8979	41	2.06052	0.000313197	0.745455	1	1	1	7.80586e-09	6.18441e-07
12691	SUN2	55	19.8979	41	2.06052	0.000313197	0.745455	1	1	1	7.80586e-09	6.18441e-07
13229	RPL29	55	19.8979	41	2.06052	0.000313197	0.745455	1	1	1	7.80586e-09	6.18441e-07
8547	TMC6	55	19.8979	41	2.06052	0.000313197	0.745455	1	1	1	7.80586e-09	6.18441e-07
13614	ESYT3	41	14.833	33	2.22477	0.000252085	0.804878	1	1	1	8.1011e-09	6.3381e-07
6007	PACS2	41	14.833	33	2.22477	0.000252085	0.804878	1	1	1	8.1011e-09	6.3381e-07
959	SORT1	41	14.833	33	2.22477	0.000252085	0.804878	1	1	1	8.1011e-09	6.3381e-07
16614	AMZ1	97	35.0927	63	1.79525	0.000481254	0.649485	1	1	1	8.26054e-09	6.39315e-07
13045	KLHL40	28	10.1298	25	2.46795	0.000190974	0.892857	1	1	1	8.30766e-09	6.39315e-07
18877	PTGDS	28	10.1298	25	2.46795	0.000190974	0.892857	1	1	1	8.30766e-09	6.39315e-07
8097	CNP	28	10.1298	25	2.46795	0.000190974	0.892857	1	1	1	8.30766e-09	6.39315e-07
6770	CREBBP	68	24.6011	48	1.95114	0.00036667	0.705882	1	1	1	8.50184e-09	6.51588e-07
8200	ARHGAP27	48	17.3654	37	2.13067	0.000282641	0.770833	1	1	1	8.83505e-09	6.74373e-07
14676	ZDHHC11	25	9.0445	23	2.54298	0.000175696	0.92	1	1	1	8.93917e-09	6.76818e-07
4461	KRT7	25	9.0445	23	2.54298	0.000175696	0.92	1	1	1	8.93917e-09	6.76818e-07
16520	SNX9	138	49.9257	83	1.66247	0.000634033	0.601449	1	1	1	9.09672e-09	6.8598e-07
16310	CDK19	72	26.0482	50	1.91952	0.000381948	0.694444	1	1	1	1.00538e-08	7.55118e-07
18841	CAMSAP1	59	21.345	43	2.01452	0.000328475	0.728814	1	1	1	1.07071e-08	8.00983e-07
9605	MAG	18	6.51204	18	2.76411	0.000137501	1	1	1	1	1.12637e-08	8.39283e-07
16392	EPB41L2	78	28.2189	53	1.87818	0.000404865	0.679487	1	1	1	1.20764e-08	8.96277e-07
6786	NUDT16L1	38	13.7477	31	2.25493	0.000236807	0.815789	1	1	1	1.26768e-08	9.37134e-07
13955	MXD4	52	18.8126	39	2.07308	0.000297919	0.75	1	1	1	1.35541e-08	9.98058e-07
12913	NUP210	112	40.5194	70	1.72757	0.000534727	0.625	1	1	1	1.38213e-08	1.01376e-06
8353	YPEL2	90	32.5602	59	1.81203	0.000450698	0.655556	1	1	1	1.454e-08	1.06233e-06
18044	NDRG1	102	36.9016	65	1.76144	0.000496532	0.637255	1	1	1	1.4827e-08	1.0759e-06
8705	LDLRAD4	268	96.9571	142	1.46456	0.00108473	0.529851	1	1	1	1.48404e-08	1.0759e-06
5329	MBNL2	137	49.5639	82	1.65443	0.000626394	0.59854	1	1	1	1.5229e-08	1.09568e-06
16427	MAP3K5	65	23.5157	46	1.95614	0.000351392	0.707692	1	1	1	1.523e-08	1.09568e-06
17708	PLEKHA2	54	19.5361	40	2.04749	0.000305558	0.740741	1	1	1	1.61736e-08	1.15913e-06
10606	ZFP36L2	180	65.1204	102	1.56633	0.000779173	0.566667	1	1	1	1.77834e-08	1.26965e-06
1618	APOBEC4	123	44.499	75	1.68543	0.000572921	0.609756	1	1	1	2.01234e-08	1.43128e-06
11618	HDLBP	27	9.76807	24	2.45699	0.000183335	0.888889	1	1	1	2.05597e-08	1.44588e-06
2999	LYVE1	27	9.76807	24	2.45699	0.000183335	0.888889	1	1	1	2.05597e-08	1.44588e-06
8928	HCN2	27	9.76807	24	2.45699	0.000183335	0.888889	1	1	1	2.05597e-08	1.44588e-06
10538	FOSL2	75	27.1335	51	1.87959	0.000389587	0.68	1	1	1	2.17997e-08	1.52736e-06
4299	SSPN	117	42.3283	72	1.70099	0.000550005	0.615385	1	1	1	2.21798e-08	1.54822e-06
6052	TJP1	115	41.6047	71	1.70654	0.000542366	0.617391	1	1	1	2.283e-08	1.58187e-06
16522	SERAC1	77	27.8571	52	1.86667	0.000397225	0.675325	1	1	1	2.28304e-08	1.58187e-06
768	SGIP1	181	65.4822	102	1.55767	0.000779173	0.563536	1	1	1	2.62497e-08	1.8121e-06
18825	RXRA	179	64.7587	101	1.55964	0.000771534	0.564246	1	1	1	2.80571e-08	1.92379e-06
13929	PCGF3	51	18.4508	38	2.05953	0.00029028	0.745098	1	1	1	2.82575e-08	1.92379e-06
975	CSF1	51	18.4508	38	2.05953	0.00029028	0.745098	1	1	1	2.82575e-08	1.92379e-06
7518	ASPA	32	11.577	27	2.33222	0.000206252	0.84375	1	1	1	2.82775e-08	1.92379e-06
14881	PIK3R1	259	93.7011	137	1.4621	0.00104654	0.528957	1	1	1	3.00476e-08	2.03684e-06
4275	SLCO1B1	17	6.15026	17	2.76411	0.000129862	1	1	1	1	3.11368e-08	2.10308e-06
5970	CDC42BPB	44	15.9183	34	2.1359	0.000259724	0.772727	1	1	1	3.2026e-08	2.14769e-06
9103	MLLT1	44	15.9183	34	2.1359	0.000259724	0.772727	1	1	1	3.2026e-08	2.14769e-06
5015	PITPNM2	53	19.1744	39	2.03397	0.000297919	0.735849	1	1	1	3.3309e-08	2.22578e-06
3192	OR4B1	70	25.3246	48	1.89539	0.00036667	0.685714	1	1	1	3.72921e-08	2.4831e-06
13263	PRKCD	29	10.4916	25	2.38285	0.000190974	0.862069	1	1	1	3.93322e-08	2.58519e-06
3164	ARHGAP1	29	10.4916	25	2.38285	0.000190974	0.862069	1	1	1	3.93322e-08	2.58519e-06
7329	MLKL	29	10.4916	25	2.38285	0.000190974	0.862069	1	1	1	3.93322e-08	2.58519e-06
12787	NUP50	72	26.0482	49	1.88113	0.000374309	0.680556	1	1	1	3.93761e-08	2.58519e-06
13047	CCDC13	39	14.1094	31	2.19711	0.000236807	0.794872	1	1	1	4.02308e-08	2.6321e-06
14999	ELL2	108	39.0723	67	1.71477	0.00051181	0.62037	1	1	1	4.27292e-08	2.78585e-06
13971	LRPAP1	80	28.9424	53	1.83122	0.000404865	0.6625	1	1	1	4.55402e-08	2.94865e-06
3711	PICALM	80	28.9424	53	1.83122	0.000404865	0.6625	1	1	1	4.55402e-08	2.94865e-06
10747	DYSF	100	36.178	63	1.74139	0.000481254	0.63	1	1	1	4.63995e-08	2.99396e-06
767	PDE4B	163	58.9702	93	1.57707	0.000710423	0.570552	1	1	1	4.71493e-08	3.03192e-06
16582	FAM20C	86	31.1131	56	1.79988	0.000427781	0.651163	1	1	1	4.77991e-08	3.0528e-06
2260	ASAH2	86	31.1131	56	1.79988	0.000427781	0.651163	1	1	1	4.77991e-08	3.0528e-06
12048	CEBPB	92	33.2838	59	1.77263	0.000450698	0.641304	1	1	1	4.82006e-08	3.05764e-06
18052	CHRAC1	92	33.2838	59	1.77263	0.000450698	0.641304	1	1	1	4.82006e-08	3.05764e-06
11525	B3GNT7	48	17.3654	36	2.07308	0.000275002	0.75	1	1	1	4.9184e-08	3.10952e-06
530	BMP8A	127	45.9461	76	1.65411	0.00058056	0.598425	1	1	1	5.07663e-08	3.19879e-06
2517	ANKRD2	20	7.2356	19	2.6259	0.00014514	0.95	1	1	1	5.3487e-08	3.34846e-06
1860	TMEM63A	41	14.833	32	2.15735	0.000244447	0.780488	1	1	1	5.36766e-08	3.34846e-06
6008	TEX22	41	14.833	32	2.15735	0.000244447	0.780488	1	1	1	5.36766e-08	3.34846e-06
7812	LGALS9	61	22.0686	43	1.94847	0.000328475	0.704918	1	1	1	5.38571e-08	3.3486e-06
18874	FBXW5	23	8.32095	21	2.52375	0.000160418	0.913044	1	1	1	5.78563e-08	3.57358e-06
5444	RNASE1	23	8.32095	21	2.52375	0.000160418	0.913044	1	1	1	5.78563e-08	3.57358e-06
16549	QKI	386	139.647	191	1.36773	0.00145904	0.494819	1	1	1	6.12259e-08	3.76931e-06
4053	B4GALNT3	65	23.5157	45	1.91361	0.000343753	0.692308	1	1	1	6.31669e-08	3.87609e-06
12709	MIEF1	36	13.0241	29	2.22664	0.00022153	0.805556	1	1	1	6.4657e-08	3.94177e-06
7152	PLLP	36	13.0241	29	2.22664	0.00022153	0.805556	1	1	1	6.4657e-08	3.94177e-06
16642	RAC1	31	11.2152	26	2.31828	0.000198613	0.83871	1	1	1	6.62174e-08	4.02383e-06
12391	POFUT2	67	24.2393	46	1.89775	0.000351392	0.686567	1	1	1	6.73538e-08	4.07969e-06
8503	ITGB4	43	15.5565	33	2.12129	0.000252085	0.767442	1	1	1	6.87822e-08	4.1395e-06
9102	ACSBG2	43	15.5565	33	2.12129	0.000252085	0.767442	1	1	1	6.87822e-08	4.1395e-06
8206	STH	69	24.9628	47	1.8828	0.000359031	0.681159	1	1	1	7.11712e-08	4.25599e-06
8554	TMEM235	69	24.9628	47	1.8828	0.000359031	0.681159	1	1	1	7.11712e-08	4.25599e-06
15344	SYNPO	54	19.5361	39	1.9963	0.000297919	0.722222	1	1	1	7.7861e-08	4.58306e-06
3709	SYTL2	54	19.5361	39	1.9963	0.000297919	0.722222	1	1	1	7.7861e-08	4.58306e-06
5060	NOC4L	54	19.5361	39	1.9963	0.000297919	0.722222	1	1	1	7.7861e-08	4.58306e-06
6251	MYO5C	54	19.5361	39	1.9963	0.000297919	0.722222	1	1	1	7.7861e-08	4.58306e-06
9480	CRTC1	54	19.5361	39	1.9963	0.000297919	0.722222	1	1	1	7.7861e-08	4.58306e-06
8706	FAM210A	206	74.5267	112	1.50282	0.000855563	0.543689	1	1	1	7.88e-08	4.62384e-06
3635	RELT	75	27.1335	50	1.84274	0.000381948	0.666667	1	1	1	8.01564e-08	4.68877e-06
6562	BLM	77	27.8571	51	1.83077	0.000389587	0.662338	1	1	1	8.22918e-08	4.78388e-06
8354	DHX40	77	27.8571	51	1.83077	0.000389587	0.662338	1	1	1	8.22918e-08	4.78388e-06
10831	ST3GAL5	93	33.6456	59	1.75358	0.000450698	0.634409	1	1	1	8.52742e-08	4.91229e-06
2347	DDIT4	93	33.6456	59	1.75358	0.000450698	0.634409	1	1	1	8.52742e-08	4.91229e-06
3351	SYT7	81	29.3042	53	1.80862	0.000404865	0.654321	1	1	1	8.52856e-08	4.91229e-06
4277	IAPP	16	5.78848	16	2.76411	0.000122223	1	1	1	1	8.60722e-08	4.94244e-06
5750	ACTN1	89	32.1984	57	1.77027	0.00043542	0.640449	1	1	1	8.65971e-08	4.95742e-06
4229	DUSP16	56	20.2597	40	1.97436	0.000305558	0.714286	1	1	1	8.7446e-08	4.97568e-06
8559	USP36	56	20.2597	40	1.97436	0.000305558	0.714286	1	1	1	8.7446e-08	4.97568e-06
2280	CCDC6	141	51.011	82	1.6075	0.000626394	0.58156	1	1	1	9.14641e-08	5.18858e-06
3413	PLA2G16	28	10.1298	24	2.36924	0.000183335	0.857143	1	1	1	9.40721e-08	5.32046e-06
11670	PDYN	58	20.9833	41	1.95394	0.000313197	0.706897	1	1	1	9.67578e-08	5.42424e-06
5925	SYNE3	58	20.9833	41	1.95394	0.000313197	0.706897	1	1	1	9.67578e-08	5.42424e-06
10605	HAAO	139	50.2874	81	1.61074	0.000618755	0.582734	1	1	1	9.67738e-08	5.42424e-06
8545	2023-09-09	346	125.176	173	1.38206	0.00132154	0.5	1	1	1	1.01327e-07	5.65396e-06
9036	PIP5K1C	33	11.9388	27	2.26154	0.000206252	0.818182	1	1	1	1.01474e-07	5.65396e-06
1738	MFSD4A	47	17.0037	35	2.05838	0.000267363	0.744681	1	1	1	1.0258e-07	5.68187e-06
18840	KCNT1	47	17.0037	35	2.05838	0.000267363	0.744681	1	1	1	1.0258e-07	5.68187e-06
11915	SOGA1	60	21.7068	42	1.93488	0.000320836	0.7	1	1	1	1.05652e-07	5.8177e-06
12704	PDGFB	60	21.7068	42	1.93488	0.000320836	0.7	1	1	1	1.05652e-07	5.8177e-06
5571	AKAP6	198	71.6325	108	1.5077	0.000825007	0.545454	1	1	1	1.06359e-07	5.83947e-06
11775	NAA20	62	22.4304	43	1.91704	0.000328475	0.693548	1	1	1	1.14009e-07	6.23092e-06
8326	VEZF1	112	40.5194	68	1.67821	0.000519449	0.607143	1	1	1	1.14152e-07	6.23092e-06
11660	SDCBP2	40	14.4712	31	2.14219	0.000236807	0.775	1	1	1	1.1644e-07	6.31907e-06
17992	ENPP2	40	14.4712	31	2.14219	0.000236807	0.775	1	1	1	1.1644e-07	6.31907e-06
8955	STK11	25	9.0445	22	2.43242	0.000168057	0.88	1	1	1	1.24288e-07	6.72551e-06
15098	RAPGEF6	66	23.8775	45	1.88462	0.000343753	0.681818	1	1	1	1.28732e-07	6.94599e-06
11828	BCL2L1	51	18.4508	37	2.00533	0.000282641	0.72549	1	1	1	1.38587e-07	7.45629e-06
11880	MYH7B	19	6.87382	18	2.61863	0.000137501	0.947368	1	1	1	1.40668e-07	7.52511e-06
12149	TNFRSF6B	19	6.87382	18	2.61863	0.000137501	0.947368	1	1	1	1.40668e-07	7.52511e-06
18416	GNAQ	98	35.4545	61	1.72052	0.000465976	0.622449	1	1	1	1.42019e-07	7.57584e-06
14147	CWH43	35	12.6623	28	2.21129	0.000213891	0.8	1	1	1	1.44701e-07	7.65489e-06
3000	MRVI1	35	12.6623	28	2.21129	0.000213891	0.8	1	1	1	1.44701e-07	7.65489e-06
54	FAAP20	96	34.7309	60	1.72757	0.000458337	0.625	1	1	1	1.45244e-07	7.65489e-06
3546	RHOD	22	7.95916	20	2.51283	0.000152779	0.909091	1	1	1	1.46386e-07	7.65489e-06
9031	MFSD12	22	7.95916	20	2.51283	0.000152779	0.909091	1	1	1	1.46386e-07	7.65489e-06
9720	ACP7	22	7.95916	20	2.51283	0.000152779	0.909091	1	1	1	1.46386e-07	7.65489e-06
10860	MRPS5	42	15.1948	32	2.10599	0.000244447	0.761905	1	1	1	1.46762e-07	7.65489e-06
12045	UBE2V1	42	15.1948	32	2.10599	0.000244447	0.761905	1	1	1	1.46762e-07	7.65489e-06
6520	PDE8A	78	28.2189	51	1.8073	0.000389587	0.653846	1	1	1	1.53981e-07	7.92556e-06
7397	CRISPLD2	78	28.2189	51	1.8073	0.000389587	0.653846	1	1	1	1.53981e-07	7.92556e-06
2786	RNH1	30	10.8534	25	2.30342	0.000190974	0.833333	1	1	1	1.54182e-07	7.92556e-06
7483	SLC43A2	30	10.8534	25	2.30342	0.000190974	0.833333	1	1	1	1.54182e-07	7.92556e-06
1911	C1orf198	88	31.8367	56	1.75898	0.000427781	0.636364	1	1	1	1.54484e-07	7.92556e-06
7441	ANKRD11	88	31.8367	56	1.75898	0.000427781	0.636364	1	1	1	1.54484e-07	7.92556e-06
6599	PCSK6	80	28.9424	52	1.79667	0.000397225	0.65	1	1	1	1.5542e-07	7.94073e-06
17492	ARHGEF10	86	31.1131	55	1.76774	0.000420142	0.639535	1	1	1	1.55626e-07	7.94073e-06
8561	CEP295NL	53	19.1744	38	1.98181	0.00029028	0.716981	1	1	1	1.56473e-07	7.96233e-06
5892	CHGA	119	43.0519	71	1.64917	0.000542366	0.596639	1	1	1	1.62125e-07	8.2276e-06
10659	RTN4	164	59.332	92	1.5506	0.000702784	0.560976	1	1	1	1.62941e-07	8.24674e-06
18105	PLEC	55	19.8979	39	1.96	0.000297919	0.709091	1	1	1	1.73834e-07	8.7744e-06
14882	SLC30A5	147	53.1817	84	1.57949	0.000641672	0.571429	1	1	1	1.86507e-07	9.38886e-06
5724	SPTB	57	20.6215	40	1.93973	0.000305558	0.701754	1	1	1	1.90384e-07	9.55838e-06
8906	NFATC1	111	40.1576	67	1.66843	0.00051181	0.603604	1	1	1	1.93115e-07	9.66963e-06
3693	USP35	59	21.345	41	1.92082	0.000313197	0.694915	1	1	1	2.05885e-07	1.02817e-05
7881	COPRS	107	38.7105	65	1.67913	0.000496532	0.607477	1	1	1	2.08911e-07	1.04051e-05
4371	HDAC7	46	16.6419	34	2.04304	0.000259724	0.73913	1	1	1	2.12505e-07	1.05283e-05
7330	FA2H	46	16.6419	34	2.04304	0.000259724	0.73913	1	1	1	2.12505e-07	1.05283e-05
3352	DAGLA	61	22.0686	42	1.90316	0.000320836	0.688525	1	1	1	2.20148e-07	1.08782e-05
3163	ATG13	27	9.76807	23	2.35461	0.000175696	0.851852	1	1	1	2.23776e-07	1.09709e-05
3360	BEST1	27	9.76807	23	2.35461	0.000175696	0.851852	1	1	1	2.23776e-07	1.09709e-05
6632	WFIKKN1	27	9.76807	23	2.35461	0.000175696	0.851852	1	1	1	2.23776e-07	1.09709e-05
10457	HS1BP3	103	37.2634	63	1.69067	0.000481254	0.61165	1	1	1	2.2446e-07	1.09758e-05
17636	GNRH1	32	11.577	26	2.24584	0.000198613	0.8125	1	1	1	2.30624e-07	1.11897e-05
2402	ANXA11	32	11.577	26	2.24584	0.000198613	0.8125	1	1	1	2.30624e-07	1.11897e-05
8627	FASN	32	11.577	26	2.24584	0.000198613	0.8125	1	1	1	2.30624e-07	1.11897e-05
1847	CAPN2	63	22.7921	43	1.88661	0.000328475	0.68254	1	1	1	2.33028e-07	1.12772e-05
8548	TMC8	15	5.4267	15	2.76411	0.000114584	1	1	1	1	2.3793e-07	1.14849e-05
15118	2023-09-08	65	23.5157	44	1.87109	0.000336114	0.676923	1	1	1	2.44425e-07	1.17681e-05
2228	GPRIN2	48	17.3654	35	2.0155	0.000267363	0.729167	1	1	1	2.4634e-07	1.183e-05
18157	KANK1	93	33.6456	58	1.72385	0.000443059	0.623656	1	1	1	2.59108e-07	1.23798e-05
18250	EQTN	93	33.6456	58	1.72385	0.000443059	0.623656	1	1	1	2.59108e-07	1.23798e-05
3694	GAB2	69	24.9628	46	1.84274	0.000351392	0.666667	1	1	1	2.62564e-07	1.25131e-05
18765	USP20	71	25.6864	47	1.82976	0.000359031	0.661972	1	1	1	2.69286e-07	1.2801e-05
13990	MAN2B2	85	30.7513	54	1.75602	0.000412503	0.635294	1	1	1	2.77311e-07	1.31492e-05
114	H6PD	50	18.089	36	1.99016	0.000275002	0.72	1	1	1	2.79822e-07	1.32348e-05
8382	CYB561	81	29.3042	52	1.77449	0.000397225	0.641975	1	1	1	2.81179e-07	1.32656e-05
14004	SH3TC1	24	8.68272	21	2.4186	0.000160418	0.875	1	1	1	3.03383e-07	1.42773e-05
7880	RAB11FIP4	112	40.5194	67	1.65353	0.00051181	0.598214	1	1	1	3.10681e-07	1.45631e-05
74	SMIM1	41	14.833	31	2.08994	0.000236807	0.756098	1	1	1	3.11008e-07	1.45631e-05
13692	P2RY1	144	52.0964	82	1.57401	0.000626394	0.569444	1	1	1	3.16855e-07	1.48e-05
8495	CASKIN2	34	12.3005	27	2.19503	0.000206252	0.794118	1	1	1	3.2172e-07	1.49899e-05
1724	PPP1R15B	127	45.9461	74	1.61058	0.000565283	0.582677	1	1	1	3.39922e-07	1.57988e-05
18642	RAB14	54	19.5361	38	1.94511	0.00029028	0.703704	1	1	1	3.43178e-07	1.59107e-05
18104	EPPK1	29	10.4916	24	2.28754	0.000183335	0.827586	1	1	1	3.56823e-07	1.63416e-05
5982	XRCC3	29	10.4916	24	2.28754	0.000183335	0.827586	1	1	1	3.56823e-07	1.63416e-05
7430	PIEZO1	29	10.4916	24	2.28754	0.000183335	0.827586	1	1	1	3.56823e-07	1.63416e-05
7519	TRPV3	29	10.4916	24	2.28754	0.000183335	0.827586	1	1	1	3.56823e-07	1.63416e-05
8641	RAB40B	29	10.4916	24	2.28754	0.000183335	0.827586	1	1	1	3.56823e-07	1.63416e-05
13588	TF	18	6.51204	17	2.61055	0.000129862	0.944444	1	1	1	3.68979e-07	1.68163e-05
18880	PAXX	18	6.51204	17	2.61055	0.000129862	0.944444	1	1	1	3.68979e-07	1.68163e-05
18056	SLC45A4	56	20.2597	39	1.92501	0.000297919	0.696429	1	1	1	3.72018e-07	1.69137e-05
2344	SPOCK2	102	36.9016	62	1.68014	0.000473615	0.607843	1	1	1	3.82669e-07	1.7356e-05
5055	MMP17	58	20.9833	40	1.90628	0.000305558	0.689655	1	1	1	3.98441e-07	1.80278e-05
1848	TP53BP2	60	21.7068	41	1.88881	0.000313197	0.683333	1	1	1	4.22176e-07	1.90101e-05
2968	CYB5R2	60	21.7068	41	1.88881	0.000313197	0.683333	1	1	1	4.22176e-07	1.90101e-05
2850	NAP1L4	36	13.0241	28	2.14986	0.000213891	0.777778	1	1	1	4.24854e-07	1.90849e-05
10748	CYP26B1	134	48.4785	77	1.58833	0.000588199	0.574627	1	1	1	4.34097e-07	1.94536e-05
5056	ULK1	45	16.2801	33	2.02701	0.000252085	0.733333	1	1	1	4.37113e-07	1.95421e-05
15096	CDC42SE2	64	23.1539	43	1.85714	0.000328475	0.671875	1	1	1	4.60928e-07	2.05091e-05
16372	NCOA7	64	23.1539	43	1.85714	0.000328475	0.671875	1	1	1	4.60928e-07	2.05091e-05
7440	ZNF778	90	32.5602	56	1.71989	0.000427781	0.622222	1	1	1	4.62169e-07	2.05157e-05
18698	ANGPTL2	113	40.8812	67	1.6389	0.00051181	0.59292	1	1	1	4.93391e-07	2.185e-05
2745	PWWP2B	82	29.666	52	1.75285	0.000397225	0.634146	1	1	1	4.97906e-07	2.19981e-05
18766	FNBP1	74	26.7717	48	1.79294	0.00036667	0.648649	1	1	1	5.06481e-07	2.23244e-05
18882	ABCA2	31	11.2152	25	2.22912	0.000190974	0.806452	1	1	1	5.20703e-07	2.27378e-05
2332	PRF1	31	11.2152	25	2.22912	0.000190974	0.806452	1	1	1	5.20703e-07	2.27378e-05
9035	CACTIN	31	11.2152	25	2.22912	0.000190974	0.806452	1	1	1	5.20703e-07	2.27378e-05
9481	COMP	31	11.2152	25	2.22912	0.000190974	0.806452	1	1	1	5.20703e-07	2.27378e-05
15163	MYOT	26	9.40629	22	2.33886	0.000168057	0.846154	1	1	1	5.29208e-07	2.28436e-05
5192	ELF1	26	9.40629	22	2.33886	0.000168057	0.846154	1	1	1	5.29208e-07	2.28436e-05
6530	ACAN	26	9.40629	22	2.33886	0.000168057	0.846154	1	1	1	5.29208e-07	2.28436e-05
7482	PITPNA	26	9.40629	22	2.33886	0.000168057	0.846154	1	1	1	5.29208e-07	2.28436e-05
9099	CAPS	26	9.40629	22	2.33886	0.000168057	0.846154	1	1	1	5.29208e-07	2.28436e-05
12518	SUSD2	38	13.7477	29	2.10945	0.00022153	0.763158	1	1	1	5.3685e-07	2.31203e-05
18215	ACER2	109	39.434	65	1.64832	0.000496532	0.59633	1	1	1	5.43459e-07	2.33513e-05
14566	TMEM144	49	17.7272	35	1.97436	0.000267363	0.714286	1	1	1	5.60937e-07	2.3938e-05
18733	CERCAM	49	17.7272	35	1.97436	0.000267363	0.714286	1	1	1	5.60937e-07	2.3938e-05
4228	BORCS5	49	17.7272	35	1.97436	0.000267363	0.714286	1	1	1	5.60937e-07	2.3938e-05
16827	ZMIZ2	40	14.4712	30	2.07308	0.000229169	0.75	1	1	1	6.5431e-07	2.78149e-05
12366	TRPM2	14	5.06492	14	2.76411	0.000106945	1	1	1	1	6.5771e-07	2.78149e-05
12834	TYMP	14	5.06492	14	2.76411	0.000106945	1	1	1	1	6.5771e-07	2.78149e-05
18858	AGPAT2	14	5.06492	14	2.76411	0.000106945	1	1	1	1	6.5771e-07	2.78149e-05
10768	TET3	53	19.1744	37	1.92966	0.000282641	0.698113	1	1	1	6.72615e-07	2.83813e-05
10870	GPAT2	23	8.32095	20	2.40357	0.000152779	0.869565	1	1	1	7.3658e-07	3.08723e-05
3557	CARNS1	23	8.32095	20	2.40357	0.000152779	0.869565	1	1	1	7.3658e-07	3.08723e-05
6022	OR4N4	23	8.32095	20	2.40357	0.000152779	0.869565	1	1	1	7.3658e-07	3.08723e-05
5058	EP400	42	15.1948	31	2.04018	0.000236807	0.738095	1	1	1	7.73882e-07	3.22915e-05
5396	TMEM255B	42	15.1948	31	2.04018	0.000236807	0.738095	1	1	1	7.73882e-07	3.22915e-05
2281	ANK3	175	63.3115	95	1.50052	0.0007257	0.542857	1	1	1	7.94046e-07	3.30594e-05
2338	SLC29A3	89	32.1984	55	1.70816	0.000420142	0.617977	1	1	1	8.0182e-07	3.32453e-05
15343	NDST1	59	21.345	40	1.87397	0.000305558	0.677966	1	1	1	8.03822e-07	3.32453e-05
81	KCNAB2	59	21.345	40	1.87397	0.000305558	0.677966	1	1	1	8.03822e-07	3.32453e-05
3191	PTPRJ	87	31.4749	54	1.71565	0.000412503	0.62069	1	1	1	8.24225e-07	3.40142e-05
2417	GRID1	193	69.8236	103	1.47515	0.000786812	0.533679	1	1	1	8.27383e-07	3.40697e-05
866	LRRC8D	85	30.7513	53	1.7235	0.000404865	0.623529	1	1	1	8.45e-07	3.4719e-05
15445	RPL26L1	63	22.7921	42	1.84274	0.000320836	0.666667	1	1	1	8.63063e-07	3.53066e-05
2967	PPFIBP2	63	22.7921	42	1.84274	0.000320836	0.666667	1	1	1	8.63063e-07	3.53066e-05
7851	MYO18A	79	28.5806	50	1.74944	0.000381948	0.632911	1	1	1	8.94185e-07	3.65002e-05
13987	ENSG00000284684	77	27.8571	49	1.75898	0.000374309	0.636364	1	1	1	9.04983e-07	3.67811e-05
18158	DMRT1	77	27.8571	49	1.75898	0.000374309	0.636364	1	1	1	9.04983e-07	3.67811e-05
7398	ZDHHC7	75	27.1335	48	1.76903	0.00036667	0.64	1	1	1	9.12341e-07	3.70001e-05
13988	WFS1	73	26.41	47	1.77963	0.000359031	0.643836	1	1	1	9.15865e-07	3.70366e-05
11608	AQP12A	35	12.6623	27	2.13231	0.000206252	0.771429	1	1	1	9.1916e-07	3.70366e-05
13044	ZBTB47	35	12.6623	27	2.13231	0.000206252	0.771429	1	1	1	9.1916e-07	3.70366e-05
12388	ITGB2	20	7.2356	18	2.4877	0.000137501	0.9	1	1	1	9.25292e-07	3.70452e-05
3892	TMPRSS4	20	7.2356	18	2.4877	0.000137501	0.9	1	1	1	9.25292e-07	3.70452e-05
8964	GAMT	20	7.2356	18	2.4877	0.000137501	0.9	1	1	1	9.25292e-07	3.70452e-05
5727	GPX2	17	6.15026	16	2.60151	0.000122223	0.941176	1	1	1	9.65039e-07	3.8391e-05
7444	CPNE7	17	6.15026	16	2.60151	0.000122223	0.941176	1	1	1	9.65039e-07	3.8391e-05
9049	MAP2K2	17	6.15026	16	2.60151	0.000122223	0.941176	1	1	1	9.65039e-07	3.8391e-05
3008	MICAL2	104	37.6251	62	1.64783	0.000473615	0.596154	1	1	1	9.96406e-07	3.9555e-05
13956	ZFYVE28	46	16.6419	33	1.98295	0.000252085	0.717391	1	1	1	1.00727e-06	3.9818e-05
17652	CCDC25	46	16.6419	33	1.98295	0.000252085	0.717391	1	1	1	1.00727e-06	3.9818e-05
12403	PCNT	37	13.3859	28	2.09176	0.000213891	0.756757	1	1	1	1.1401e-06	4.48797e-05
13264	TKT	37	13.3859	28	2.09176	0.000213891	0.756757	1	1	1	1.1401e-06	4.48797e-05
3412	HRASLS2	30	10.8534	24	2.21129	0.000183335	0.8	1	1	1	1.16739e-06	4.58578e-05
16556	RPS6KA2	154	55.7141	85	1.52564	0.000649311	0.551948	1	1	1	1.17945e-06	4.62351e-05
5399	RASA3	96	34.7309	58	1.66998	0.000443059	0.604167	1	1	1	1.19031e-06	4.65635e-05
3361	FTH1	50	18.089	35	1.93488	0.000267363	0.7	1	1	1	1.21687e-06	4.75036e-05
1774	CD34	183	66.2058	98	1.48023	0.000748617	0.535519	1	1	1	1.22564e-06	4.77464e-05
12646	KCTD17	25	9.0445	21	2.32185	0.000160418	0.84	1	1	1	1.24363e-06	4.80488e-05
2815	MUC5B	25	9.0445	21	2.32185	0.000160418	0.84	1	1	1	1.24363e-06	4.80488e-05
3577	TCIRG1	25	9.0445	21	2.32185	0.000160418	0.84	1	1	1	1.24363e-06	4.80488e-05
4369	RAPGEF3	25	9.0445	21	2.32185	0.000160418	0.84	1	1	1	1.24363e-06	4.80488e-05
12393	SLC19A1	52	18.8126	36	1.91361	0.000275002	0.692308	1	1	1	1.3084e-06	5.04472e-05
12420	BID	126	45.5843	72	1.57949	0.000550005	0.571429	1	1	1	1.3457e-06	5.16424e-05
1729	CNTN2	126	45.5843	72	1.57949	0.000550005	0.571429	1	1	1	1.3457e-06	5.16424e-05
1601	ZNF648	161	58.2466	88	1.51082	0.000672228	0.546584	1	1	1	1.34765e-06	5.16424e-05
1706	MYBPH	39	14.1094	29	2.05536	0.00022153	0.74359	1	1	1	1.36608e-06	5.22422e-05
6631	RAB40C	32	11.577	25	2.15946	0.000190974	0.78125	1	1	1	1.5567e-06	5.94108e-05
16425	BCLAF1	78	28.2189	49	1.73643	0.000374309	0.628205	1	1	1	1.57849e-06	5.99985e-05
17330	CLEC2L	78	28.2189	49	1.73643	0.000374309	0.628205	1	1	1	1.57849e-06	5.99985e-05
11034	CYP27C1	41	14.833	30	2.02252	0.000229169	0.731707	1	1	1	1.59059e-06	6.00935e-05
14673	CEP72	41	14.833	30	2.02252	0.000229169	0.731707	1	1	1	1.59059e-06	6.00935e-05
974	EPS8L3	41	14.833	30	2.02252	0.000229169	0.731707	1	1	1	1.59059e-06	6.00935e-05
5924	CLMN	62	22.4304	41	1.82788	0.000313197	0.66129	1	1	1	1.6042e-06	6.03647e-05
9404	KLF2	62	22.4304	41	1.82788	0.000313197	0.66129	1	1	1	1.6042e-06	6.03647e-05
116	SLC25A33	72	26.0482	46	1.76596	0.000351392	0.638889	1	1	1	1.64453e-06	6.16203e-05
16778	HERPUD2	72	26.0482	46	1.76596	0.000351392	0.638889	1	1	1	1.64453e-06	6.16203e-05
8555	SOCS3	66	23.8775	43	1.80086	0.000328475	0.651515	1	1	1	1.64741e-06	6.16203e-05
8414	LRRC37A3	68	24.6011	44	1.78854	0.000336114	0.647059	1	1	1	1.65476e-06	6.17721e-05
11433	CYP27A1	22	7.95916	19	2.38719	0.00014514	0.863636	1	1	1	1.77789e-06	6.5975e-05
17599	HR	22	7.95916	19	2.38719	0.00014514	0.863636	1	1	1	1.77789e-06	6.5975e-05
2849	PHLDA2	22	7.95916	19	2.38719	0.00014514	0.863636	1	1	1	1.77789e-06	6.5975e-05
12647	TMPRSS6	13	4.70314	13	2.76411	9.93064e-05	1	1	1	1	1.8181e-06	6.70696e-05
16872	ZNF479	13	4.70314	13	2.76411	9.93064e-05	1	1	1	1	1.8181e-06	6.70696e-05
9604	HAMP	13	4.70314	13	2.76411	9.93064e-05	1	1	1	1	1.8181e-06	6.70696e-05
18892	LRRC26	27	9.76807	22	2.25224	0.000168057	0.814815	1	1	1	1.87311e-06	6.89635e-05
12253	KRTAP19-8	129	46.6696	73	1.56419	0.000557643	0.565891	1	1	1	1.8794e-06	6.90597e-05
12356	RRP1	34	12.3005	26	2.11373	0.000198613	0.764706	1	1	1	1.97328e-06	7.22267e-05
2813	MUC6	34	12.3005	26	2.11373	0.000198613	0.764706	1	1	1	1.97328e-06	7.22267e-05
14962	CKMT2	45	16.2801	32	1.96559	0.000244447	0.711111	1	1	1	2.01328e-06	7.32624e-05
18634	MEGF9	45	16.2801	32	1.96559	0.000244447	0.711111	1	1	1	2.01328e-06	7.32624e-05
2204	FXYD4	45	16.2801	32	1.96559	0.000244447	0.711111	1	1	1	2.01328e-06	7.32624e-05
10902	COA5	47	17.0037	33	1.94076	0.000252085	0.702128	1	1	1	2.20298e-06	7.97022e-05
3628	ARAP1	47	17.0037	33	1.94076	0.000252085	0.702128	1	1	1	2.20298e-06	7.97022e-05
4898	SH2B3	47	17.0037	33	1.94076	0.000252085	0.702128	1	1	1	2.20298e-06	7.97022e-05
5036	NCOR2	376	136.029	180	1.32324	0.00137501	0.478723	1	1	1	2.21675e-06	8.0046e-05
17642	PNMA2	123	44.499	70	1.57307	0.000534727	0.569106	1	1	1	2.29104e-06	8.24116e-05
5110	C1QTNF9	123	44.499	70	1.57307	0.000534727	0.569106	1	1	1	2.29104e-06	8.24116e-05
15332	TIGD6	19	6.87382	17	2.47315	0.000129862	0.894737	1	1	1	2.30962e-06	8.26053e-05
6607	RHBDF1	19	6.87382	17	2.47315	0.000129862	0.894737	1	1	1	2.30962e-06	8.26053e-05
8929	POLRMT	19	6.87382	17	2.47315	0.000129862	0.894737	1	1	1	2.30962e-06	8.26053e-05
7194	CMTM4	49	17.7272	34	1.91795	0.000259724	0.693878	1	1	1	2.37424e-06	8.47551e-05
2068	FBXO18	36	13.0241	27	2.07308	0.000206252	0.75	1	1	1	2.40208e-06	8.51015e-05
7556	CHRNE	36	13.0241	27	2.07308	0.000206252	0.75	1	1	1	2.40208e-06	8.51015e-05
8895	CNDP1	36	13.0241	27	2.07308	0.000206252	0.75	1	1	1	2.40208e-06	8.51015e-05
9240	DNM2	36	13.0241	27	2.07308	0.000206252	0.75	1	1	1	2.40208e-06	8.51015e-05
6839	MKL2	106	38.3487	62	1.61674	0.000473615	0.584906	1	1	1	2.45513e-06	8.68174e-05
10991	IL1B	16	5.78848	15	2.59135	0.000114584	0.9375	1	1	1	2.5158e-06	8.87932e-05
18732	URM1	51	18.4508	35	1.89694	0.000267363	0.686275	1	1	1	2.52519e-06	8.87932e-05
18857	EGFL7	51	18.4508	35	1.89694	0.000267363	0.686275	1	1	1	2.52519e-06	8.87932e-05
16594	GPER1	29	10.4916	23	2.19222	0.000175696	0.793103	1	1	1	2.59752e-06	9.06575e-05
2799	TALDO1	29	10.4916	23	2.19222	0.000175696	0.793103	1	1	1	2.59752e-06	9.06575e-05
7429	CTU2	29	10.4916	23	2.19222	0.000175696	0.793103	1	1	1	2.59752e-06	9.06575e-05
7766	LLGL1	29	10.4916	23	2.19222	0.000175696	0.793103	1	1	1	2.59752e-06	9.06575e-05
7417	KLHDC4	81	29.3042	50	1.70624	0.000381948	0.617284	1	1	1	2.61968e-06	9.1261e-05
16615	GNA12	102	36.9016	60	1.62595	0.000458337	0.588235	1	1	1	2.73921e-06	9.50725e-05
2277	FAM13C	102	36.9016	60	1.62595	0.000458337	0.588235	1	1	1	2.73921e-06	9.50725e-05
4096	PLEKHG6	55	19.8979	37	1.85949	0.000282641	0.672727	1	1	1	2.76256e-06	9.55042e-05
18055	DENND3	77	27.8571	48	1.72308	0.00036667	0.623377	1	1	1	2.76691e-06	9.55042e-05
2190	GJD4	77	27.8571	48	1.72308	0.00036667	0.623377	1	1	1	2.76691e-06	9.55042e-05
7176	GINS3	38	13.7477	28	2.03671	0.000213891	0.736842	1	1	1	2.82919e-06	9.74747e-05
11286	MFSD6	57	20.6215	38	1.84274	0.00029028	0.666667	1	1	1	2.84874e-06	9.79686e-05
5198	RGCC	73	26.41	46	1.74177	0.000351392	0.630137	1	1	1	2.88595e-06	9.87346e-05
1137	MTMR11	24	8.68272	20	2.30342	0.000152779	0.833333	1	1	1	2.90257e-06	9.87346e-05
15522	LTC4S	24	8.68272	20	2.30342	0.000152779	0.833333	1	1	1	2.90257e-06	9.87346e-05
16600	TMEM184A	24	8.68272	20	2.30342	0.000152779	0.833333	1	1	1	2.90257e-06	9.87346e-05
18800	CEL	24	8.68272	20	2.30342	0.000152779	0.833333	1	1	1	2.90257e-06	9.87346e-05
2825	KRTAP5-6	24	8.68272	20	2.30342	0.000152779	0.833333	1	1	1	2.90257e-06	9.87346e-05
18919	EHMT1	61	22.0686	40	1.81253	0.000305558	0.655738	1	1	1	2.95908e-06	0.000100475
16524	TULP4	63	22.7921	41	1.79886	0.000313197	0.650794	1	1	1	2.9854e-06	0.000101186
5893	ITPK1	113	40.8812	65	1.58997	0.000496532	0.575221	1	1	1	3.14943e-06	0.000106553
17190	IMMP2L	186	67.2911	98	1.45636	0.000748617	0.526882	1	1	1	3.16464e-06	0.000106875
12421	MICAL3	126	45.5843	71	1.55755	0.000542366	0.563492	1	1	1	3.1787e-06	0.000107157
13613	MRAS	40	14.4712	29	2.00398	0.00022153	0.725	1	1	1	3.24258e-06	0.000108919
2318	TSPAN15	40	14.4712	29	2.00398	0.00022153	0.725	1	1	1	3.24258e-06	0.000108919
7699	RCVRN	111	40.1576	64	1.59372	0.000488893	0.576577	1	1	1	3.3494e-06	0.000112306
1730	TMEM81	31	11.2152	24	2.13996	0.000183335	0.774193	1	1	1	3.38459e-06	0.000113083
1877	JMJD4	31	11.2152	24	2.13996	0.000183335	0.774193	1	1	1	3.38459e-06	0.000113083
12042	SPATA2	42	15.1948	30	1.97436	0.000229169	0.714286	1	1	1	3.63236e-06	0.000120716
17651	SCARA3	42	15.1948	30	1.97436	0.000229169	0.714286	1	1	1	3.63236e-06	0.000120716
4979	P2RX4	42	15.1948	30	1.97436	0.000229169	0.714286	1	1	1	3.63236e-06	0.000120716
10904	MGAT4A	90	32.5602	54	1.65847	0.000412503	0.6	1	1	1	3.6901e-06	0.000122419
12254	TIAM1	133	48.1168	74	1.53792	0.000565283	0.556391	1	1	1	3.7677e-06	0.000124773
13798	YEATS2	44	15.9183	31	1.94744	0.000236807	0.704546	1	1	1	3.99091e-06	0.000131239
17648	CHRNA2	44	15.9183	31	1.94744	0.000236807	0.704546	1	1	1	3.99091e-06	0.000131239
281	NBPF3	44	15.9183	31	1.94744	0.000236807	0.704546	1	1	1	3.99091e-06	0.000131239
884	RPL5	44	15.9183	31	1.94744	0.000236807	0.704546	1	1	1	3.99091e-06	0.000131239
17465	PAXIP1	228	82.4859	116	1.4063	0.000886119	0.508772	1	1	1	4.03349e-06	0.000132407
5705	ENSG00000258989	84	30.3895	51	1.67821	0.000389587	0.607143	1	1	1	4.19054e-06	0.000136731
13884	APOD	33	11.9388	25	2.09402	0.000190974	0.757576	1	1	1	4.20163e-06	0.000136731
8531	RHBDF2	33	11.9388	25	2.09402	0.000190974	0.757576	1	1	1	4.20163e-06	0.000136731
8956	CBARP	33	11.9388	25	2.09402	0.000190974	0.757576	1	1	1	4.20163e-06	0.000136731
8986	BTBD2	33	11.9388	25	2.09402	0.000190974	0.757576	1	1	1	4.20163e-06	0.000136731
11620	FARP2	26	9.40629	21	2.23255	0.000160418	0.807692	1	1	1	4.24423e-06	0.000137556
2401	PLAC9	26	9.40629	21	2.23255	0.000160418	0.807692	1	1	1	4.24423e-06	0.000137556
17493	KBTBD11	103	37.2634	60	1.61016	0.000458337	0.582524	1	1	1	4.24894e-06	0.000137556
1874	COQ8A	46	16.6419	32	1.92286	0.000244447	0.695652	1	1	1	4.31274e-06	0.000138903
18779	NUP214	46	16.6419	32	1.92286	0.000244447	0.695652	1	1	1	4.31274e-06	0.000138903
59	PLCH2	46	16.6419	32	1.92286	0.000244447	0.695652	1	1	1	4.31274e-06	0.000138903
824	PRKACB	82	29.666	50	1.68543	0.000381948	0.609756	1	1	1	4.35434e-06	0.000139788
15625	GMPR	203	73.4414	105	1.42971	0.00080209	0.517241	1	1	1	4.35513e-06	0.000139788
57	RER1	80	28.9424	49	1.69302	0.000374309	0.6125	1	1	1	4.5142e-06	0.000144647
13969	HGFAC	48	17.3654	33	1.90033	0.000252085	0.6875	1	1	1	4.59428e-06	0.000146712
6252	MYO5A	48	17.3654	33	1.90033	0.000252085	0.6875	1	1	1	4.59428e-06	0.000146712
826	DNASE2B	78	28.2189	48	1.70099	0.00036667	0.615385	1	1	1	4.66839e-06	0.000148826
13294	PDHB	50	18.089	34	1.87959	0.000259724	0.68	1	1	1	4.83365e-06	0.000153833
12387	PTTG1IP	35	12.6623	26	2.05334	0.000198613	0.742857	1	1	1	5.01852e-06	0.000157688
17609	SORBS3	35	12.6623	26	2.05334	0.000198613	0.742857	1	1	1	5.01852e-06	0.000157688
5059	DDX51	35	12.6623	26	2.05334	0.000198613	0.742857	1	1	1	5.01852e-06	0.000157688
9241	TMED1	35	12.6623	26	2.05334	0.000198613	0.742857	1	1	1	5.01852e-06	0.000157688
6279	LIPC	97	35.0927	57	1.62427	0.00043542	0.587629	1	1	1	5.02696e-06	0.000157688
16554	SFT2D1	52	18.8126	35	1.86046	0.000267363	0.673077	1	1	1	5.03036e-06	0.000157688
17647	PTK2B	52	18.8126	35	1.86046	0.000267363	0.673077	1	1	1	5.03036e-06	0.000157688
18359	CNTNAP3	52	18.8126	35	1.86046	0.000267363	0.673077	1	1	1	5.03036e-06	0.000157688
6410	SEMA7A	52	18.8126	35	1.86046	0.000267363	0.673077	1	1	1	5.03036e-06	0.000157688
16619	AP5Z1	72	26.0482	45	1.72757	0.000343753	0.625	1	1	1	5.07645e-06	0.000158868
2276	PHYHIPL	174	62.9498	92	1.46148	0.000702784	0.528736	1	1	1	5.13332e-06	0.00016038
6655	SSTR5	68	24.6011	43	1.74789	0.000328475	0.632353	1	1	1	5.27905e-06	0.000164659
12127	TCFL5	56	20.2597	37	1.82629	0.000282641	0.660714	1	1	1	5.29921e-06	0.000165014
17212	CFTR	66	23.8775	42	1.75898	0.000320836	0.636364	1	1	1	5.3513e-06	0.00016636
11215	WIPF1	58	20.9833	38	1.81097	0.00029028	0.655172	1	1	1	5.37504e-06	0.000166822
11812	GINS1	28	10.1298	22	2.1718	0.000168057	0.785714	1	1	1	5.73298e-06	0.00017707
16024	TAF8	28	10.1298	22	2.1718	0.000168057	0.785714	1	1	1	5.73298e-06	0.00017707
9174	2023-03-02	18	6.51204	16	2.45699	0.000122223	0.888889	1	1	1	5.73352e-06	0.00017707
12656	CDC42EP1	37	13.3859	27	2.01705	0.000206252	0.72973	1	1	1	5.80942e-06	0.000178241
13040	VIPR1	37	13.3859	27	2.01705	0.000206252	0.72973	1	1	1	5.80942e-06	0.000178241
473	SMIM12	37	13.3859	27	2.01705	0.000206252	0.72973	1	1	1	5.80942e-06	0.000178241
7281	CYB5B	37	13.3859	27	2.01705	0.000206252	0.72973	1	1	1	5.80942e-06	0.000178241
14634	ENPP6	132	47.755	73	1.52864	0.000557643	0.55303	1	1	1	5.85397e-06	0.000179315
17331	HIPK2	87	31.4749	52	1.65211	0.000397225	0.597701	1	1	1	6.48747e-06	0.000198396
19715	SRPK3	15	5.4267	14	2.57984	0.000106945	0.933333	1	1	1	6.53463e-06	0.000199513
15345	MYOZ3	39	14.1094	28	1.98449	0.000213891	0.717949	1	1	1	6.55346e-06	0.000199764
6630	PIGQ	23	8.32095	19	2.2834	0.00014514	0.826087	1	1	1	6.72409e-06	0.000204632
15557	SERPINB1	41	14.833	29	1.9551	0.00022153	0.707317	1	1	1	7.23487e-06	0.000217818
8556	PGS1	41	14.833	29	1.9551	0.00022153	0.707317	1	1	1	7.23487e-06	0.000217818
8981	KLF16	41	14.833	29	1.9551	0.00022153	0.707317	1	1	1	7.23487e-06	0.000217818
10845	PLGLB1	30	10.8534	23	2.11915	0.000175696	0.766667	1	1	1	7.29655e-06	0.000217818
10846	PLGLB2	30	10.8534	23	2.11915	0.000175696	0.766667	1	1	1	7.29655e-06	0.000217818
11588	ILKAP	30	10.8534	23	2.11915	0.000175696	0.766667	1	1	1	7.29655e-06	0.000217818
1421	KCNJ10	30	10.8534	23	2.11915	0.000175696	0.766667	1	1	1	7.29655e-06	0.000217818
15164	PKD2L2	30	10.8534	23	2.11915	0.000175696	0.766667	1	1	1	7.29655e-06	0.000217818
3354	TMEM258	30	10.8534	23	2.11915	0.000175696	0.766667	1	1	1	7.29655e-06	0.000217818
8499	RECQL5	30	10.8534	23	2.11915	0.000175696	0.766667	1	1	1	7.29655e-06	0.000217818
8992	PLEKHJ1	30	10.8534	23	2.11915	0.000175696	0.766667	1	1	1	7.29655e-06	0.000217818
9595	HPN	30	10.8534	23	2.11915	0.000175696	0.766667	1	1	1	7.29655e-06	0.000217818
16631	RNF216	100	36.178	58	1.60318	0.000443059	0.58	1	1	1	7.34028e-06	0.000218775
8324	MRPS23	135	48.8403	74	1.51514	0.000565283	0.548148	1	1	1	7.78591e-06	0.000231689
1859	EPHX1	43	15.5565	30	1.92845	0.000229169	0.697674	1	1	1	7.84264e-06	0.00023264
6936	ARHGAP17	43	15.5565	30	1.92845	0.000229169	0.697674	1	1	1	7.84264e-06	0.00023264
8863	PHLPP1	196	70.9089	101	1.42436	0.000771534	0.515306	1	1	1	8.06129e-06	0.000238749
10660	CLHC1	75	27.1335	46	1.69532	0.000351392	0.613333	1	1	1	8.31636e-06	0.000245915
671	FAF1	45	16.2801	31	1.90416	0.000236807	0.688889	1	1	1	8.36994e-06	0.000247111
13170	BSN	47	17.0037	32	1.88195	0.000244447	0.680851	1	1	1	8.81355e-06	0.000259392
1330	ARHGEF2	47	17.0037	32	1.88195	0.000244447	0.680851	1	1	1	8.81355e-06	0.000259392
7082	SHCBP1	32	11.577	24	2.07308	0.000183335	0.75	1	1	1	8.86826e-06	0.000260594
16525	TMEM181	69	24.9628	43	1.72256	0.000328475	0.623188	1	1	1	9.10485e-06	0.000266711
4435	DIP2B	69	24.9628	43	1.72256	0.000328475	0.623188	1	1	1	9.10485e-06	0.000266711
329	RUNX3	49	17.7272	33	1.86154	0.000252085	0.673469	1	1	1	9.17311e-06	0.000268292
6280	ADAM10	67	24.2393	42	1.73273	0.000320836	0.626866	1	1	1	9.32295e-06	0.000271828
66	ACTRT2	67	24.2393	42	1.73273	0.000320836	0.626866	1	1	1	9.32295e-06	0.000271828
10536	RBKS	51	18.4508	34	1.84274	0.000259724	0.666667	1	1	1	9.45057e-06	0.000274889
12795	WNT7B	264	95.51	130	1.36111	0.000993064	0.492424	1	1	1	9.45723e-06	0.000274889
10096	ASPDH	25	9.0445	20	2.21129	0.000152779	0.8	1	1	1	9.53829e-06	0.000275964
16599	MAFK	25	9.0445	20	2.21129	0.000152779	0.8	1	1	1	9.53829e-06	0.000275964
8099	NKIRAS2	25	9.0445	20	2.21129	0.000152779	0.8	1	1	1	9.53829e-06	0.000275964
328	CLIC4	53	19.1744	35	1.82536	0.000267363	0.660377	1	1	1	9.64957e-06	0.000278326
6352	AAGAB	53	19.1744	35	1.82536	0.000267363	0.660377	1	1	1	9.64957e-06	0.000278326
11712	SMOX	61	22.0686	39	1.76722	0.000297919	0.639344	1	1	1	9.76912e-06	0.000280911
16137	ELOVL5	61	22.0686	39	1.76722	0.000297919	0.639344	1	1	1	9.76912e-06	0.000280911
4899	ATXN2	59	21.345	38	1.78027	0.00029028	0.644068	1	1	1	9.82848e-06	0.000281435
7860	CORO6	59	21.345	38	1.78027	0.00029028	0.644068	1	1	1	9.82848e-06	0.000281435
4876	TRPV4	105	37.9869	60	1.57949	0.000458337	0.571429	1	1	1	9.83231e-06	0.000281435
13931	GAK	20	7.2356	17	2.34949	0.000129862	0.85	1	1	1	1.01542e-05	0.000290205
10410	ITGB1BP1	88	31.8367	52	1.63334	0.000397225	0.590909	1	1	1	1.02868e-05	0.000293104
6840	PARN	88	31.8367	52	1.63334	0.000397225	0.590909	1	1	1	1.02868e-05	0.000293104
11583	UBE2F	34	12.3005	25	2.03243	0.000190974	0.735294	1	1	1	1.03915e-05	0.00029352
12705	RPL3	34	12.3005	25	2.03243	0.000190974	0.735294	1	1	1	1.03915e-05	0.00029352
16922	LIMK1	34	12.3005	25	2.03243	0.000190974	0.735294	1	1	1	1.03915e-05	0.00029352
4980	CAMKK2	34	12.3005	25	2.03243	0.000190974	0.735294	1	1	1	1.03915e-05	0.00029352
6679	NME3	34	12.3005	25	2.03243	0.000190974	0.735294	1	1	1	1.03915e-05	0.00029352
606	RNF220	116	41.9665	65	1.54885	0.000496532	0.560345	1	1	1	1.03952e-05	0.00029352
10456	RHOB	136	49.2021	74	1.504	0.000565283	0.544118	1	1	1	1.10457e-05	0.000311419
6881	KNOP1	114	41.2429	64	1.55178	0.000488893	0.561404	1	1	1	1.11492e-05	0.000313865
11100	ZEB2	260	94.0629	128	1.36079	0.000977786	0.492308	1	1	1	1.11702e-05	0.000313986
12819	SELENOO	36	13.0241	26	1.9963	0.000198613	0.722222	1	1	1	1.18213e-05	0.000330802
13171	APEH	36	13.0241	26	1.9963	0.000198613	0.722222	1	1	1	1.18213e-05	0.000330802
1329	RXFP4	36	13.0241	26	1.9963	0.000198613	0.722222	1	1	1	1.18213e-05	0.000330802
15558	SERPINB9	27	9.76807	21	2.14986	0.000160418	0.777778	1	1	1	1.25431e-05	0.000348922
18596	SLC46A2	27	9.76807	21	2.14986	0.000160418	0.777778	1	1	1	1.25431e-05	0.000348922
5191	SLC25A15	27	9.76807	21	2.14986	0.000160418	0.777778	1	1	1	1.25431e-05	0.000348922
6658	TPSG1	27	9.76807	21	2.14986	0.000160418	0.777778	1	1	1	1.25431e-05	0.000348922
14143	ZAR 1.00	38	13.7477	27	1.96397	0.000206252	0.710526	1	1	1	1.31245e-05	0.000364017
3453	EHD1	38	13.7477	27	1.96397	0.000206252	0.710526	1	1	1	1.31245e-05	0.000364017
864	LRRC8C	76	27.4953	46	1.67301	0.000351392	0.605263	1	1	1	1.36852e-05	0.000379006
12911	RPL32	130	47.0314	71	1.50963	0.000542366	0.546154	1	1	1	1.38905e-05	0.000381928
1886	GJC2	11	3.97958	11	2.76411	8.40285e-05	1	1	1	1	1.38924e-05	0.000381928
3177	SPI1	11	3.97958	11	2.76411	8.40285e-05	1	1	1	1	1.38924e-05	0.000381928
8501	SMIM6	11	3.97958	11	2.76411	8.40285e-05	1	1	1	1	1.38924e-05	0.000381928
994	CHI3L2	11	3.97958	11	2.76411	8.40285e-05	1	1	1	1	1.38924e-05	0.000381928
5109	SPATA13	119	43.0519	66	1.53303	0.000504171	0.554622	1	1	1	1.40825e-05	0.000386589
52	GABRD	17	6.15026	15	2.43892	0.000114584	0.882353	1	1	1	1.41465e-05	0.000387215
6620	PDIA2	17	6.15026	15	2.43892	0.000114584	0.882353	1	1	1	1.41465e-05	0.000387215
3059	IGSF22	40	14.4712	28	1.93488	0.000213891	0.7	1	1	1	1.42789e-05	0.000390268
2261	SGMS1	106	38.3487	60	1.56459	0.000458337	0.566038	1	1	1	1.46804e-05	0.000400079
2343	CHST3	106	38.3487	60	1.56459	0.000458337	0.566038	1	1	1	1.46804e-05	0.000400079
8557	DNAH17	91	32.922	53	1.60987	0.000404865	0.582418	1	1	1	1.51517e-05	0.000412324
15319	HTR4	42	15.1948	29	1.90855	0.00022153	0.690476	1	1	1	1.52713e-05	0.000414976
10713	ARHGAP25	22	7.95916	18	2.26154	0.000137501	0.818182	1	1	1	1.54508e-05	0.000416838
3545	SYT12	22	7.95916	18	2.26154	0.000137501	0.818182	1	1	1	1.54508e-05	0.000416838
6149	SPTBN5	22	7.95916	18	2.26154	0.000137501	0.818182	1	1	1	1.54508e-05	0.000416838
9360	GIPC1	22	7.95916	18	2.26154	0.000137501	0.818182	1	1	1	1.54508e-05	0.000416838
9361	DNAJB1	22	7.95916	18	2.26154	0.000137501	0.818182	1	1	1	1.54508e-05	0.000416838
34	VWA1	29	10.4916	22	2.09691	0.000168057	0.758621	1	1	1	1.55873e-05	0.000419917
16013	MDFI	89	32.1984	52	1.61498	0.000397225	0.58427	1	1	1	1.60545e-05	0.000431884
10478	ADCY3	44	15.9183	30	1.88462	0.000229169	0.681818	1	1	1	1.60963e-05	0.000432391
280	ECE1	66	23.8775	41	1.7171	0.000313197	0.621212	1	1	1	1.63308e-05	0.000437437
8731	OSBPL1A	66	23.8775	41	1.7171	0.000313197	0.621212	1	1	1	1.63308e-05	0.000437437
10221	TTYH1	46	16.6419	31	1.86277	0.000236807	0.673913	1	1	1	1.67548e-05	0.000447518
11375	FZD5	46	16.6419	31	1.86277	0.000236807	0.673913	1	1	1	1.67548e-05	0.000447518
2340	C10orf105	102	36.9016	58	1.57175	0.000443059	0.568627	1	1	1	1.67886e-05	0.000447783
16874	ENSG00000241149	14	5.06492	13	2.56667	9.93064e-05	0.928571	1	1	1	1.69031e-05	0.000448925
9133	ARHGEF18	14	5.06492	13	2.56667	9.93064e-05	0.928571	1	1	1	1.69031e-05	0.000448925
9594	SCN1B	14	5.06492	13	2.56667	9.93064e-05	0.928571	1	1	1	1.69031e-05	0.000448925
17995	DEPTOR	48	17.3654	32	1.84274	0.000244447	0.666667	1	1	1	1.72521e-05	0.000457546
16138	GCLC	60	21.7068	38	1.7506	0.00029028	0.633333	1	1	1	1.74515e-05	0.000462181
8645	ZNF750	58	20.9833	37	1.76331	0.000282641	0.637931	1	1	1	1.76863e-05	0.000467741
2743	STK32C	52	18.8126	34	1.8073	0.000259724	0.653846	1	1	1	1.77998e-05	0.000468937
16369	TPD52L1	56	20.2597	36	1.77693	0.000275002	0.642857	1	1	1	1.78314e-05	0.000468937
4095	CD9	56	20.2597	36	1.77693	0.000275002	0.642857	1	1	1	1.78314e-05	0.000468937
885	FAM69A	56	20.2597	36	1.77693	0.000275002	0.642857	1	1	1	1.78314e-05	0.000468937
5969	AMN	54	19.5361	35	1.79155	0.000267363	0.648148	1	1	1	1.78737e-05	0.000469391
14003	ABLIM2	85	30.7513	50	1.62595	0.000381948	0.588235	1	1	1	1.7959e-05	0.000470973
3937	NECTIN1	199	71.9943	101	1.40289	0.000771534	0.507538	1	1	1	1.84366e-05	0.000482257
11621	STK25	31	11.2152	23	2.05079	0.000175696	0.741935	1	1	1	1.85434e-05	0.000482257
13938	SPON2	31	11.2152	23	2.05079	0.000175696	0.741935	1	1	1	1.85434e-05	0.000482257
2319	NEUROG3	31	11.2152	23	2.05079	0.000175696	0.741935	1	1	1	1.85434e-05	0.000482257
8985	CSNK1G2	31	11.2152	23	2.05079	0.000175696	0.741935	1	1	1	1.85434e-05	0.000482257
9754	TTC9B	31	11.2152	23	2.05079	0.000175696	0.741935	1	1	1	1.85434e-05	0.000482257
18781	PLPP7	83	30.0278	49	1.63182	0.000374309	0.590361	1	1	1	1.89563e-05	0.000492314
12335	ABCG1	81	29.3042	48	1.63799	0.00036667	0.592593	1	1	1	1.99796e-05	0.000518172
6931	PRKCB	109	39.434	61	1.54689	0.000465976	0.559633	1	1	1	2.01808e-05	0.00052267
18030	FAM49B	129	46.6696	70	1.4999	0.000534727	0.542636	1	1	1	2.12085e-05	0.000542995
14008	GPR78	24	8.68272	19	2.18825	0.00014514	0.791667	1	1	1	2.12459e-05	0.000542995
17993	TAF2	24	8.68272	19	2.18825	0.00014514	0.791667	1	1	1	2.12459e-05	0.000542995
2843	TSSC4	24	8.68272	19	2.18825	0.00014514	0.791667	1	1	1	2.12459e-05	0.000542995
4368	ENDOU	24	8.68272	19	2.18825	0.00014514	0.791667	1	1	1	2.12459e-05	0.000542995
6458	ACSBG1	24	8.68272	19	2.18825	0.00014514	0.791667	1	1	1	2.12459e-05	0.000542995
6529	ISG20	24	8.68272	19	2.18825	0.00014514	0.791667	1	1	1	2.12459e-05	0.000542995
8628	CCDC57	24	8.68272	19	2.18825	0.00014514	0.791667	1	1	1	2.12459e-05	0.000542995
12274	IFNGR2	33	11.9388	24	2.01026	0.000183335	0.727273	1	1	1	2.13126e-05	0.000542995
12707	TAB1	33	11.9388	24	2.01026	0.000183335	0.727273	1	1	1	2.13126e-05	0.000542995
6024	NIPA1	33	11.9388	24	2.01026	0.000183335	0.727273	1	1	1	2.13126e-05	0.000542995
9786	CCDC97	33	11.9388	24	2.01026	0.000183335	0.727273	1	1	1	2.13126e-05	0.000542995
10695	SERTAD2	107	38.7105	60	1.54997	0.000458337	0.560748	1	1	1	2.16594e-05	0.000551082
6588	MEF2A	75	27.1335	45	1.65847	0.000343753	0.6	1	1	1	2.31584e-05	0.000588423
16643	DAGLB	35	12.6623	25	1.97436	0.000190974	0.714286	1	1	1	2.38239e-05	0.000601264
3060	PTPN5	35	12.6623	25	1.97436	0.000190974	0.714286	1	1	1	2.38239e-05	0.000601264
4	SAMD11	35	12.6623	25	1.97436	0.000190974	0.714286	1	1	1	2.38239e-05	0.000601264
6777	CORO7	35	12.6623	25	1.97436	0.000190974	0.714286	1	1	1	2.38239e-05	0.000601264
9447	FCHO1	35	12.6623	25	1.97436	0.000190974	0.714286	1	1	1	2.38239e-05	0.000601264
5730	MAX	73	26.41	44	1.66604	0.000336114	0.60274	1	1	1	2.42335e-05	0.000610782
13564	PLXND1	90	32.5602	52	1.59704	0.000397225	0.577778	1	1	1	2.46766e-05	0.000620284
1722	GOLT1A	90	32.5602	52	1.59704	0.000397225	0.577778	1	1	1	2.46766e-05	0.000620284
6470	CTSH	37	13.3859	26	1.94235	0.000198613	0.702703	1	1	1	2.60311e-05	0.000653458
11528	TEX44	69	24.9628	42	1.6825	0.000320836	0.608696	1	1	1	2.63563e-05	0.000660736
12672	POLR2F	26	9.40629	20	2.12624	0.000152779	0.769231	1	1	1	2.71852e-05	0.000677896
15339	ARSI	26	9.40629	20	2.12624	0.000152779	0.769231	1	1	1	2.71852e-05	0.000677896
16920	TMEM270	26	9.40629	20	2.12624	0.000152779	0.769231	1	1	1	2.71852e-05	0.000677896
18849	DNLZ	26	9.40629	20	2.12624	0.000152779	0.769231	1	1	1	2.71852e-05	0.000677896
3627	PDE2A	112	40.5194	62	1.53013	0.000473615	0.553571	1	1	1	2.72794e-05	0.000679345
10539	PLB1	67	24.2393	41	1.69147	0.000313197	0.61194	1	1	1	2.73817e-05	0.000680087
3349	PPP1R32	67	24.2393	41	1.69147	0.000313197	0.61194	1	1	1	2.73817e-05	0.000680087
7555	MINK1	39	14.1094	27	1.91361	0.000206252	0.692308	1	1	1	2.79094e-05	0.000692279
18352	SLC25A51	99	35.8162	56	1.56354	0.000427781	0.565657	1	1	1	2.85933e-05	0.000708307
13887	TNK2	63	22.7921	39	1.71111	0.000297919	0.619048	1	1	1	2.92921e-05	0.000723813
12937	ANKRD28	110	39.7958	61	1.53282	0.000465976	0.554546	1	1	1	2.93607e-05	0.000723813
15928	ITPR3	41	14.833	28	1.88768	0.000213891	0.682927	1	1	1	2.94505e-05	0.000723813
18010	FBXO32	41	14.833	28	1.88768	0.000213891	0.682927	1	1	1	2.94505e-05	0.000723813
1879	PRSS38	41	14.833	28	1.88768	0.000213891	0.682927	1	1	1	2.94505e-05	0.000723813
8630	CSNK1D	41	14.833	28	1.88768	0.000213891	0.682927	1	1	1	2.94505e-05	0.000723813
3423	OTUB1	84	30.3895	49	1.6124	0.000374309	0.583333	1	1	1	2.9546e-05	0.000725209
15632	KIF13A	61	22.0686	38	1.7219	0.00029028	0.622951	1	1	1	3.01441e-05	0.000738924
5977	TRMT61A	43	15.5565	29	1.86417	0.00022153	0.674419	1	1	1	3.06591e-05	0.000750569
7805	KCNJ12	59	21.345	37	1.73342	0.000282641	0.627119	1	1	1	3.09018e-05	0.000754543
9958	ARHGAP35	59	21.345	37	1.73342	0.000282641	0.627119	1	1	1	3.09018e-05	0.000754543
119	CLSTN1	82	29.666	48	1.61801	0.00036667	0.585366	1	1	1	3.13012e-05	0.000763302
106	ERRFI1	57	20.6215	36	1.74575	0.000275002	0.631579	1	1	1	3.15438e-05	0.000766362
14567	RXFP1	45	16.2801	30	1.84274	0.000229169	0.666667	1	1	1	3.15491e-05	0.000766362
1705	ADORA1	45	16.2801	30	1.84274	0.000229169	0.666667	1	1	1	3.15491e-05	0.000766362
18309	RUSC2	55	19.8979	35	1.75898	0.000267363	0.636364	1	1	1	3.20464e-05	0.000775723
12082	RBM38	47	17.0037	31	1.82314	0.000236807	0.659574	1	1	1	3.21411e-05	0.000775723
18385	TJP2	47	17.0037	31	1.82314	0.000236807	0.659574	1	1	1	3.21411e-05	0.000775723
3119	EHF	47	17.0037	31	1.82314	0.000236807	0.659574	1	1	1	3.21411e-05	0.000775723
8199	MAP3K14	47	17.0037	31	1.82314	0.000236807	0.659574	1	1	1	3.21411e-05	0.000775723
6598	SNRPA1	53	19.1744	34	1.7732	0.000259724	0.641509	1	1	1	3.23846e-05	0.000780597
3712	EED	51	18.4508	33	1.78854	0.000252085	0.647059	1	1	1	3.25315e-05	0.000783133
11420	TMBIM1	28	10.1298	21	2.07308	0.000160418	0.75	1	1	1	3.29736e-05	0.000790734
3890	IL10RA	28	10.1298	21	2.07308	0.000160418	0.75	1	1	1	3.29736e-05	0.000790734
4917	RASAL1	28	10.1298	21	2.07308	0.000160418	0.75	1	1	1	3.29736e-05	0.000790734
12423	TUBA8	16	5.78848	14	2.4186	0.000106945	0.875	1	1	1	3.46664e-05	0.000823964
15485	RGS14	16	5.78848	14	2.4186	0.000106945	0.875	1	1	1	3.46664e-05	0.000823964
18896	SSNA1	16	5.78848	14	2.4186	0.000106945	0.875	1	1	1	3.46664e-05	0.000823964
19714	PLXNB3	16	5.78848	14	2.4186	0.000106945	0.875	1	1	1	3.46664e-05	0.000823964
2795	DRD4	16	5.78848	14	2.4186	0.000106945	0.875	1	1	1	3.46664e-05	0.000823964
3556	TBC1D10C	16	5.78848	14	2.4186	0.000106945	0.875	1	1	1	3.46664e-05	0.000823964
9831	PSG1	16	5.78848	14	2.4186	0.000106945	0.875	1	1	1	3.46664e-05	0.000823964
11216	CHRNA1	78	28.2189	46	1.63012	0.000351392	0.589744	1	1	1	3.49889e-05	0.000829529
7505	RAP1GAP2	78	28.2189	46	1.63012	0.000351392	0.589744	1	1	1	3.49889e-05	0.000829529
12410	XKR3	21	7.59739	17	2.23761	0.000129862	0.809524	1	1	1	3.51879e-05	0.000832146
3178	SLC39A13	21	7.59739	17	2.23761	0.000129862	0.809524	1	1	1	3.51879e-05	0.000832146
13996	TBC1D14	76	27.4953	45	1.63664	0.000343753	0.592105	1	1	1	3.69098e-05	0.000869579
5376	ARHGEF7	76	27.4953	45	1.63664	0.000343753	0.592105	1	1	1	3.69098e-05	0.000869579
5959	DYNC1H1	76	27.4953	45	1.63664	0.000343753	0.592105	1	1	1	3.69098e-05	0.000869579
8907	CTDP1	91	32.922	52	1.57949	0.000397225	0.571429	1	1	1	3.73764e-05	0.00087947
16609	GRIFIN	30	10.8534	22	2.02701	0.000168057	0.733333	1	1	1	3.83868e-05	0.000895742
2362	PPP3CB	30	10.8534	22	2.02701	0.000168057	0.733333	1	1	1	3.83868e-05	0.000895742
16871	NUPR2	10	3.6178	10	2.76411	7.63895e-05	1	1	1	1	3.84019e-05	0.000895742
7064	ITGAX	10	3.6178	10	2.76411	7.63895e-05	1	1	1	1	3.84019e-05	0.000895742
7427	SNAI3	10	3.6178	10	2.76411	7.63895e-05	1	1	1	1	3.84019e-05	0.000895742
9232	S1PR5	10	3.6178	10	2.76411	7.63895e-05	1	1	1	1	3.84019e-05	0.000895742
9648	OVOL3	10	3.6178	10	2.76411	7.63895e-05	1	1	1	1	3.84019e-05	0.000895742
11945	ZHX3	74	26.7717	44	1.64352	0.000336114	0.594595	1	1	1	3.88713e-05	0.000904445
1733	TMCC2	74	26.7717	44	1.64352	0.000336114	0.594595	1	1	1	3.88713e-05	0.000904445
2348	DNAJB12	89	32.1984	51	1.58393	0.000389587	0.573034	1	1	1	3.98904e-05	0.000927007
16294	ARMC2	111	40.1576	61	1.51902	0.000465976	0.54955	1	1	1	4.22511e-05	0.000980653
10719	NFU1	32	11.577	23	1.9867	0.000175696	0.71875	1	1	1	4.32688e-05	0.000992857
13926	ATP5I	32	11.577	23	1.9867	0.000175696	0.71875	1	1	1	4.32688e-05	0.000992857
1740	SLC45A3	32	11.577	23	1.9867	0.000175696	0.71875	1	1	1	4.32688e-05	0.000992857
6002	GPR132	32	11.577	23	1.9867	0.000175696	0.71875	1	1	1	4.32688e-05	0.000992857
7747	TNFRSF13B	32	11.577	23	1.9867	0.000175696	0.71875	1	1	1	4.32688e-05	0.000992857
10282	EPN1	13	4.70314	12	2.55149	9.16674e-05	0.923077	1	1	1	4.35171e-05	0.000992857
10725	ASPRV1	13	4.70314	12	2.55149	9.16674e-05	0.923077	1	1	1	4.35171e-05	0.000992857
12586	GAL3ST1	13	4.70314	12	2.55149	9.16674e-05	0.923077	1	1	1	4.35171e-05	0.000992857
13236	PPM1M	13	4.70314	12	2.55149	9.16674e-05	0.923077	1	1	1	4.35171e-05	0.000992857
13685	P2RY13	13	4.70314	12	2.55149	9.16674e-05	0.923077	1	1	1	4.35171e-05	0.000992857
17362	TRPV6	13	4.70314	12	2.55149	9.16674e-05	0.923077	1	1	1	4.35171e-05	0.000992857
2312	SRGN	13	4.70314	12	2.55149	9.16674e-05	0.923077	1	1	1	4.35171e-05	0.000992857
2798	EPS8L2	13	4.70314	12	2.55149	9.16674e-05	0.923077	1	1	1	4.35171e-05	0.000992857
9830	PSG8	13	4.70314	12	2.55149	9.16674e-05	0.923077	1	1	1	4.35171e-05	0.000992857
529	MACF1	120	43.4136	65	1.49723	0.000496532	0.541667	1	1	1	4.40615e-05	0.00100406
10830	ATOH8	68	24.6011	41	1.6666	0.000313197	0.602941	1	1	1	4.48845e-05	0.00102157
1684	IPO9	109	39.434	60	1.52153	0.000458337	0.550459	1	1	1	4.55588e-05	0.00103566
12904	PPARG	23	8.32095	18	2.16322	0.000137501	0.782609	1	1	1	4.68669e-05	0.00105548
14007	TRMT44	23	8.32095	18	2.16322	0.000137501	0.782609	1	1	1	4.68669e-05	0.00105548
15978	PI16	23	8.32095	18	2.16322	0.000137501	0.782609	1	1	1	4.68669e-05	0.00105548
5070	GOLGA3	23	8.32095	18	2.16322	0.000137501	0.782609	1	1	1	4.68669e-05	0.00105548
6498	CPEB1	23	8.32095	18	2.16322	0.000137501	0.782609	1	1	1	4.68669e-05	0.00105548
6519	SLC28A1	23	8.32095	18	2.16322	0.000137501	0.782609	1	1	1	4.68669e-05	0.00105548
8712	ANKRD30B	23	8.32095	18	2.16322	0.000137501	0.782609	1	1	1	4.68669e-05	0.00105548
10924	RPL31	66	23.8775	40	1.67522	0.000305558	0.606061	1	1	1	4.68804e-05	0.00105548
8336	TSPOAP1	34	12.3005	24	1.95114	0.000183335	0.705882	1	1	1	4.75234e-05	0.0010674
9420	MYO9B	34	12.3005	24	1.95114	0.000183335	0.705882	1	1	1	4.75234e-05	0.0010674
2727	DOCK1	161	58.2466	83	1.42498	0.000634033	0.515528	1	1	1	4.78867e-05	0.00107428
10923	NPAS2	96	34.7309	54	1.55481	0.000412503	0.5625	1	1	1	4.85631e-05	0.00108685
16502	ESR1	96	34.7309	54	1.55481	0.000412503	0.5625	1	1	1	4.85631e-05	0.00108685
284	USP48	62	22.4304	38	1.69413	0.00029028	0.612903	1	1	1	5.07347e-05	0.0011341
12126	COL9A3	36	13.0241	25	1.91952	0.000190974	0.694444	1	1	1	5.11024e-05	0.00113691
12496	RSPH14	36	13.0241	25	1.91952	0.000190974	0.694444	1	1	1	5.11024e-05	0.00113691
17598	NUDT18	36	13.0241	25	1.91952	0.000190974	0.694444	1	1	1	5.11024e-05	0.00113691
9596	FXYD3	36	13.0241	25	1.91952	0.000190974	0.694444	1	1	1	5.11024e-05	0.00113691
5061	GALNT9	81	29.3042	47	1.60387	0.000359031	0.580247	1	1	1	5.1278e-05	0.00113946
1043	MAB21L3	60	21.7068	37	1.70453	0.000282641	0.616667	1	1	1	5.25393e-05	0.00116123
14877	ERBIN	60	21.7068	37	1.70453	0.000282641	0.616667	1	1	1	5.25393e-05	0.00116123
18801	RALGDS	60	21.7068	37	1.70453	0.000282641	0.616667	1	1	1	5.25393e-05	0.00116123
2716	ZRANB1	60	21.7068	37	1.70453	0.000282641	0.616667	1	1	1	5.25393e-05	0.00116123
4073	TSPAN9	134	48.4785	71	1.46456	0.000542366	0.529851	1	1	1	5.25666e-05	0.00116123
8864	BCL2	166	60.0555	85	1.41536	0.000649311	0.512048	1	1	1	5.36861e-05	0.00118456
12517	CABIN1	38	13.7477	26	1.89123	0.000198613	0.684211	1	1	1	5.39954e-05	0.00118618
2560	LZTS2	38	13.7477	26	1.89123	0.000198613	0.684211	1	1	1	5.39954e-05	0.00118618
12679	TMEM184B	58	20.9833	36	1.71565	0.000275002	0.62069	1	1	1	5.42196e-05	0.00118618
18785	ENSG00000283526	58	20.9833	36	1.71565	0.000275002	0.62069	1	1	1	5.42196e-05	0.00118618
253	PQLC2	58	20.9833	36	1.71565	0.000275002	0.62069	1	1	1	5.42196e-05	0.00118618
2645	ADRB1	58	20.9833	36	1.71565	0.000275002	0.62069	1	1	1	5.42196e-05	0.00118618
17163	KMT2E	150	54.267	78	1.43734	0.000595838	0.52	1	1	1	5.43606e-05	0.00118618
11944	PLCG1	79	28.5806	46	1.60948	0.000351392	0.582279	1	1	1	5.44544e-05	0.00118618
3007	DKK 3.00	79	28.5806	46	1.60948	0.000351392	0.582279	1	1	1	5.44544e-05	0.00118618
6654	SOX8	79	28.5806	46	1.60948	0.000351392	0.582279	1	1	1	5.44544e-05	0.00118618
7407	FOXF1	79	28.5806	46	1.60948	0.000351392	0.582279	1	1	1	5.44544e-05	0.00118618
17358	MTRNR2L6	56	20.2597	35	1.72757	0.000267363	0.625	1	1	1	5.57381e-05	0.00121134
4458	NR4A1	56	20.2597	35	1.72757	0.000267363	0.625	1	1	1	5.57381e-05	0.00121134
10871	ADRA2B	18	6.51204	15	2.30342	0.000114584	0.833333	1	1	1	5.62116e-05	0.00121476
18873	TRAF2	18	6.51204	15	2.30342	0.000114584	0.833333	1	1	1	5.62116e-05	0.00121476
9597	LGI4	18	6.51204	15	2.30342	0.000114584	0.833333	1	1	1	5.62116e-05	0.00121476
113	GPR157	40	14.4712	27	1.86577	0.000206252	0.675	1	1	1	5.62191e-05	0.00121476
11807	ACSS1	40	14.4712	27	1.86577	0.000206252	0.675	1	1	1	5.62191e-05	0.00121476
3425	FLRT1	123	44.499	66	1.48318	0.000504171	0.536585	1	1	1	5.69624e-05	0.00122854
55	SKI	103	37.2634	57	1.52965	0.00043542	0.553398	1	1	1	5.70125e-05	0.00122854
14602	HPF1	54	19.5361	34	1.74036	0.000259724	0.62963	1	1	1	5.7053e-05	0.00122854
10720	AAK1	42	15.1948	28	1.84274	0.000213891	0.666667	1	1	1	5.78091e-05	0.00123597
11534	ALPP	42	15.1948	28	1.84274	0.000213891	0.666667	1	1	1	5.78091e-05	0.00123597
2418	WAPL	42	15.1948	28	1.84274	0.000213891	0.666667	1	1	1	5.78091e-05	0.00123597
5984	PPP1R13B	42	15.1948	28	1.84274	0.000213891	0.666667	1	1	1	5.78091e-05	0.00123597
6626	RAB11FIP3	42	15.1948	28	1.84274	0.000213891	0.666667	1	1	1	5.78091e-05	0.00123597
7261	PRMT7	52	18.8126	33	1.75415	0.000252085	0.634615	1	1	1	5.81179e-05	0.00123597
8908	KCNG2	52	18.8126	33	1.75415	0.000252085	0.634615	1	1	1	5.81179e-05	0.00123597
13109	PTH1R	25	9.0445	19	2.10072	0.00014514	0.76	1	1	1	5.83199e-05	0.00123597
14684	CLPTM1L	25	9.0445	19	2.10072	0.00014514	0.76	1	1	1	5.83199e-05	0.00123597
17481	ESYT2	25	9.0445	19	2.10072	0.00014514	0.76	1	1	1	5.83199e-05	0.00123597
1873	PSEN2	25	9.0445	19	2.10072	0.00014514	0.76	1	1	1	5.83199e-05	0.00123597
2781	B4GALNT4	25	9.0445	19	2.10072	0.00014514	0.76	1	1	1	5.83199e-05	0.00123597
5069	ANKLE2	25	9.0445	19	2.10072	0.00014514	0.76	1	1	1	5.83199e-05	0.00123597
8335	MPO	25	9.0445	19	2.10072	0.00014514	0.76	1	1	1	5.83199e-05	0.00123597
1681	PHLDA3	46	16.6419	30	1.80268	0.000229169	0.652174	1	1	1	5.92884e-05	0.00124952
4310	REP15	46	16.6419	30	1.80268	0.000229169	0.652174	1	1	1	5.92884e-05	0.00124952
14837	PLPP1	48	17.3654	31	1.78515	0.000236807	0.645833	1	1	1	5.92916e-05	0.00124952
3158	DGKZ	48	17.3654	31	1.78515	0.000236807	0.645833	1	1	1	5.92916e-05	0.00124952
8494	TMEM94	48	17.3654	31	1.78515	0.000236807	0.645833	1	1	1	5.92916e-05	0.00124952
1935	TOMM20	162	58.6084	83	1.41618	0.000634033	0.512346	1	1	1	6.35094e-05	0.0013369
17874	CA2	88	31.8367	50	1.57052	0.000381948	0.568182	1	1	1	6.39912e-05	0.00134403
283	RAP1GAP	88	31.8367	50	1.57052	0.000381948	0.568182	1	1	1	6.39912e-05	0.00134403
1683	NAV1	146	52.8199	76	1.43885	0.00058056	0.520548	1	1	1	6.41964e-05	0.00134683
5875	TTC7B	211	76.3356	104	1.36241	0.000794451	0.492891	1	1	1	6.55446e-05	0.00137358
1910	CAPN9	71	25.6864	42	1.63511	0.000320836	0.591549	1	1	1	6.83188e-05	0.00142853
2732	PTPRE	71	25.6864	42	1.63511	0.000320836	0.591549	1	1	1	6.83188e-05	0.00142853
12729	L3MBTL2	27	9.76807	20	2.04749	0.000152779	0.740741	1	1	1	6.90195e-05	0.00143838
3637	PLEKHB1	27	9.76807	20	2.04749	0.000152779	0.740741	1	1	1	6.90195e-05	0.00143838
6608	MPG	27	9.76807	20	2.04749	0.000152779	0.740741	1	1	1	6.90195e-05	0.00143838
16519	ZDHHC14	108	39.0723	59	1.51002	0.000450698	0.546296	1	1	1	7.02085e-05	0.00146154
8565	ENGASE	135	48.8403	71	1.45372	0.000542366	0.525926	1	1	1	7.18051e-05	0.00149312
16782	ANLN	117	42.3283	63	1.48837	0.000481254	0.538462	1	1	1	7.23378e-05	0.00150253
4065	FKBP4	151	54.6288	78	1.42782	0.000595838	0.516556	1	1	1	7.27629e-05	0.00150969
11287	NEMP2	67	24.2393	40	1.65021	0.000305558	0.597015	1	1	1	7.57673e-05	0.00156856
254	CAPZB	67	24.2393	40	1.65021	0.000305558	0.597015	1	1	1	7.57673e-05	0.00156856
16503	SYNE1	95	34.3691	53	1.54208	0.000404865	0.557895	1	1	1	7.64883e-05	0.00158
16779	2023-09-07	95	34.3691	53	1.54208	0.000404865	0.557895	1	1	1	7.64883e-05	0.00158
17875	PSKH2	82	29.666	47	1.58431	0.000359031	0.573171	1	1	1	7.81041e-05	0.00160621
2742	DPYSL4	82	29.666	47	1.58431	0.000359031	0.573171	1	1	1	7.81041e-05	0.00160621
11581	RAMP1	29	10.4916	21	2.0016	0.000160418	0.724138	1	1	1	7.86127e-05	0.00160621
11813	NINL	29	10.4916	21	2.0016	0.000160418	0.724138	1	1	1	7.86127e-05	0.00160621
159	TNFRSF1B	29	10.4916	21	2.0016	0.000160418	0.724138	1	1	1	7.86127e-05	0.00160621
16832	CCM2	29	10.4916	21	2.0016	0.000160418	0.724138	1	1	1	7.86127e-05	0.00160621
18106	PARP10	29	10.4916	21	2.0016	0.000160418	0.724138	1	1	1	7.86127e-05	0.00160621
18595	SNX30	29	10.4916	21	2.0016	0.000160418	0.724138	1	1	1	7.86127e-05	0.00160621
2363	USP54	29	10.4916	21	2.0016	0.000160418	0.724138	1	1	1	7.86127e-05	0.00160621
3476	CDC42EP2	29	10.4916	21	2.0016	0.000160418	0.724138	1	1	1	7.86127e-05	0.00160621
12046	TMEM189-UBE2V1	20	7.2356	16	2.21129	0.000122223	0.8	1	1	1	7.93549e-05	0.00160912
16833	NACAD	20	7.2356	16	2.21129	0.000122223	0.8	1	1	1	7.93549e-05	0.00160912
17709	HTRA4	20	7.2356	16	2.21129	0.000122223	0.8	1	1	1	7.93549e-05	0.00160912
4097	TNFRSF1A	20	7.2356	16	2.21129	0.000122223	0.8	1	1	1	7.93549e-05	0.00160912
6009	MTA1	20	7.2356	16	2.21129	0.000122223	0.8	1	1	1	7.93549e-05	0.00160912
8500	SMIM5	20	7.2356	16	2.21129	0.000122223	0.8	1	1	1	7.93549e-05	0.00160912
9729	SAMD4B	20	7.2356	16	2.21129	0.000122223	0.8	1	1	1	7.93549e-05	0.00160912
7095	SIAH1	65	23.5157	39	1.65847	0.000297919	0.6	1	1	1	7.95487e-05	0.00161131
16555	MPC1	140	50.6492	73	1.44128	0.000557643	0.521429	1	1	1	8.23918e-05	0.0016671
17640	PPP2R2A	80	28.9424	46	1.58936	0.000351392	0.575	1	1	1	8.33223e-05	0.00168241
3659	TPBGL	63	22.7921	38	1.66724	0.00029028	0.603175	1	1	1	8.33275e-05	0.00168241
12873	CAMK1	15	5.4267	13	2.39556	9.93064e-05	0.866667	1	1	1	8.42985e-05	0.00169472
14840	IL31RA	15	5.4267	13	2.39556	9.93064e-05	0.866667	1	1	1	8.42985e-05	0.00169472
16598	INTS1	15	5.4267	13	2.39556	9.93064e-05	0.866667	1	1	1	8.42985e-05	0.00169472
597	DPH2	15	5.4267	13	2.39556	9.93064e-05	0.866667	1	1	1	8.42985e-05	0.00169472
1138	OTUD7B	31	11.2152	22	1.96163	0.000168057	0.709677	1	1	1	8.68928e-05	0.00173758
11872	DYNLRB1	31	11.2152	22	1.96163	0.000168057	0.709677	1	1	1	8.68928e-05	0.00173758
14165	TMEM165	31	11.2152	22	1.96163	0.000168057	0.709677	1	1	1	8.68928e-05	0.00173758
16759	ENSG00000250424	31	11.2152	22	1.96163	0.000168057	0.709677	1	1	1	8.68928e-05	0.00173758
6769	TRAP1	31	11.2152	22	1.96163	0.000168057	0.709677	1	1	1	8.68928e-05	0.00173758
12938	GALNT15	78	28.2189	45	1.59468	0.000343753	0.576923	1	1	1	8.88004e-05	0.00177384
14355	UNC5C	154	55.7141	79	1.41795	0.000603477	0.512987	1	1	1	8.89171e-05	0.00177428
1794	NEK2	59	21.345	36	1.68657	0.000275002	0.61017	1	1	1	9.0717e-05	0.00180444
1795	LPGAT1	59	21.345	36	1.68657	0.000275002	0.61017	1	1	1	9.0717e-05	0.00180444
2816	TOLLIP	59	21.345	36	1.68657	0.000275002	0.61017	1	1	1	9.0717e-05	0.00180444
16630	FSCN1	111	40.1576	60	1.49411	0.000458337	0.54054	1	1	1	9.17562e-05	0.00182318
607	TMEM53	129	46.6696	68	1.45705	0.000519449	0.527132	1	1	1	9.19237e-05	0.00182458
17644	ADRA1A	168	60.7791	85	1.39851	0.000649311	0.505952	1	1	1	9.25614e-05	0.0018353
15321	SH3TC2	33	11.9388	23	1.9265	0.000175696	0.69697	1	1	1	9.37681e-05	0.00184946
15950	PPARD	33	11.9388	23	1.9265	0.000175696	0.69697	1	1	1	9.37681e-05	0.00184946
18469	IPPK	33	11.9388	23	1.9265	0.000175696	0.69697	1	1	1	9.37681e-05	0.00184946
2549	SCD	33	11.9388	23	1.9265	0.000175696	0.69697	1	1	1	9.37681e-05	0.00184946
7193	CMTM3	33	11.9388	23	1.9265	0.000175696	0.69697	1	1	1	9.37681e-05	0.00184946
12487	MAPK1	57	20.6215	35	1.69726	0.000267363	0.614035	1	1	1	9.42291e-05	0.0018566
5258	WDFY2	76	27.4953	44	1.60027	0.000336114	0.578947	1	1	1	9.45364e-05	0.0018607
12931	SH3BP5	55	19.8979	34	1.70872	0.000259724	0.618182	1	1	1	9.75398e-05	0.0019118
15137	JADE2	55	19.8979	34	1.70872	0.000259724	0.618182	1	1	1	9.75398e-05	0.0019118
15631	NUP153	55	19.8979	34	1.70872	0.000259724	0.618182	1	1	1	9.75398e-05	0.0019118
8207	KANSL1	55	19.8979	34	1.70872	0.000259724	0.618182	1	1	1	9.75398e-05	0.0019118
13231	POC1A	35	12.6623	24	1.89539	0.000183335	0.685714	1	1	1	9.92314e-05	0.00193486
18624	TNFSF15	35	12.6623	24	1.89539	0.000183335	0.685714	1	1	1	9.92314e-05	0.00193486
5339	GPR183	35	12.6623	24	1.89539	0.000183335	0.685714	1	1	1	9.92314e-05	0.00193486
5584	PSMA6	35	12.6623	24	1.89539	0.000183335	0.685714	1	1	1	9.92314e-05	0.00193486
6003	JAG2	35	12.6623	24	1.89539	0.000183335	0.685714	1	1	1	9.92314e-05	0.00193486
4436	ATF1	74	26.7717	43	1.60617	0.000328475	0.581081	1	1	1	0.000100525	0.00195192
7406	IRF8	74	26.7717	43	1.60617	0.000328475	0.581081	1	1	1	0.000100525	0.00195192
1283	IL6R	53	19.1744	33	1.72105	0.000252085	0.622641	1	1	1	0.000100578	0.00195192
2851	CARS	53	19.1744	33	1.72105	0.000252085	0.622641	1	1	1	0.000100578	0.00195192
3862	NNMT	118	42.6901	63	1.47575	0.000481254	0.533898	1	1	1	0.000100626	0.00195192
5034	RFLNA	187	67.6529	93	1.37466	0.000710423	0.497326	1	1	1	0.000101756	0.0019718
11421	CATIP	22	7.95916	17	2.1359	0.000129862	0.772727	1	1	1	0.000102294	0.00197205
7151	ARL2BP	22	7.95916	17	2.1359	0.000129862	0.772727	1	1	1	0.000102294	0.00197205
9787	TGFB1	22	7.95916	17	2.1359	0.000129862	0.772727	1	1	1	0.000102294	0.00197205
9827	CEACAM1	22	7.95916	17	2.1359	0.000129862	0.772727	1	1	1	0.000102294	0.00197205
9953	PRKD2	22	7.95916	17	2.1359	0.000129862	0.772727	1	1	1	0.000102294	0.00197205
18495	HABP4	51	18.4508	32	1.73434	0.000244447	0.627451	1	1	1	0.000103263	0.00197789
16610	LFNG	37	13.3859	25	1.86764	0.000190974	0.675676	1	1	1	0.000103334	0.00197789
17914	PLEKHF2	37	13.3859	25	1.86764	0.000190974	0.675676	1	1	1	0.000103334	0.00197789
233	PADI2	37	13.3859	25	1.86764	0.000190974	0.675676	1	1	1	0.000103334	0.00197789
3699	DDIAS	37	13.3859	25	1.86764	0.000190974	0.675676	1	1	1	0.000103334	0.00197789
3700	RAB30	37	13.3859	25	1.86764	0.000190974	0.675676	1	1	1	0.000103334	0.00197789
6701	NTHL1	37	13.3859	25	1.86764	0.000190974	0.675676	1	1	1	0.000103334	0.00197789
8364	USP32	49	17.7272	31	1.74872	0.000236807	0.632653	1	1	1	0.000105502	0.00199351
19260	ZXDA	9	3.25602	9	2.76411	6.87506e-05	1	1	1	1	0.000106152	0.00199351
4446	SMAGP	9	3.25602	9	2.76411	6.87506e-05	1	1	1	1	0.000106152	0.00199351
5443	RNASE6	9	3.25602	9	2.76411	6.87506e-05	1	1	1	1	0.000106152	0.00199351
7078	TP53TG3E	9	3.25602	9	2.76411	6.87506e-05	1	1	1	1	0.000106152	0.00199351
7079	TP53TG3B	9	3.25602	9	2.76411	6.87506e-05	1	1	1	1	0.000106152	0.00199351
9606	CD22	9	3.25602	9	2.76411	6.87506e-05	1	1	1	1	0.000106152	0.00199351
9690	ENSG00000267748	9	3.25602	9	2.76411	6.87506e-05	1	1	1	1	0.000106152	0.00199351
995	CHIA	9	3.25602	9	2.76411	6.87506e-05	1	1	1	1	0.000106152	0.00199351
12336	TFF3	39	14.1094	26	1.84274	0.000198613	0.666667	1	1	1	0.000106167	0.00199351
15108	SLC22A5	39	14.1094	26	1.84274	0.000198613	0.666667	1	1	1	0.000106167	0.00199351
15337	SLC6A7	39	14.1094	26	1.84274	0.000198613	0.666667	1	1	1	0.000106167	0.00199351
16593	GPR146	39	14.1094	26	1.84274	0.000198613	0.666667	1	1	1	0.000106167	0.00199351
16822	NUDCD3	39	14.1094	26	1.84274	0.000198613	0.666667	1	1	1	0.000106167	0.00199351
2599	NT5C2	39	14.1094	26	1.84274	0.000198613	0.666667	1	1	1	0.000106167	0.00199351
2691	PLEKHA1	39	14.1094	26	1.84274	0.000198613	0.666667	1	1	1	0.000106167	0.00199351
494	MAP7D1	39	14.1094	26	1.84274	0.000198613	0.666667	1	1	1	0.000106167	0.00199351
6657	CACNA1H	39	14.1094	26	1.84274	0.000198613	0.666667	1	1	1	0.000106167	0.00199351
676	EPS15	39	14.1094	26	1.84274	0.000198613	0.666667	1	1	1	0.000106167	0.00199351
12625	RASD2	72	26.0482	42	1.6124	0.000320836	0.583333	1	1	1	0.000106757	0.00200256
14951	CMYA5	47	17.0037	30	1.76432	0.000229169	0.638298	1	1	1	0.000107196	0.00200479
15342	RPS14	47	17.0037	30	1.76432	0.000229169	0.638298	1	1	1	0.000107196	0.00200479
8456	TTYH2	47	17.0037	30	1.76432	0.000229169	0.638298	1	1	1	0.000107196	0.00200479
2995	ADM	41	14.833	27	1.82027	0.000206252	0.658537	1	1	1	0.000107844	0.00201491
11613	SNED1	45	16.2801	29	1.78131	0.00022153	0.644444	1	1	1	0.000108231	0.00201813
15320	ADRB2	45	16.2801	29	1.78131	0.00022153	0.644444	1	1	1	0.000108231	0.00201813
7807	KCNJ18	43	15.5565	28	1.79988	0.000213891	0.651163	1	1	1	0.000108489	0.00201893
9405	EPS15L1	43	15.5565	28	1.79988	0.000213891	0.651163	1	1	1	0.000108489	0.00201893
16854	COBL	225	81.4005	109	1.33906	0.000832646	0.484444	1	1	1	0.000108645	0.00201983
10921	NMS	12	4.34136	11	2.53377	8.40285e-05	0.916667	1	1	1	0.000111426	0.00206539
6781	HMOX2	12	4.34136	11	2.53377	8.40285e-05	0.916667	1	1	1	0.000111426	0.00206539
7527	P2RX5	12	4.34136	11	2.53377	8.40285e-05	0.916667	1	1	1	0.000111426	0.00206539
4298	BHLHE41	70	25.3246	41	1.61898	0.000313197	0.585714	1	1	1	0.000113217	0.00209652
11907	DLGAP4	83	30.0278	47	1.56522	0.000359031	0.566265	1	1	1	0.000117105	0.00216425
8821	MAPK4	83	30.0278	47	1.56522	0.000359031	0.566265	1	1	1	0.000117105	0.00216425
1897	TMEM78	155	56.0759	79	1.4088	0.000603477	0.509677	1	1	1	0.000117369	0.002167
17464	DPP6	254	91.8922	121	1.31676	0.000924313	0.476378	1	1	1	0.000117832	0.00217342
10901	INPP4A	68	24.6011	40	1.62595	0.000305558	0.588235	1	1	1	0.000119886	0.00220479
1682	CSRP1	68	24.6011	40	1.62595	0.000305558	0.588235	1	1	1	0.000119886	0.00220479
18843	NACC2	68	24.6011	40	1.62595	0.000305558	0.588235	1	1	1	0.000119886	0.00220479
14164	SRD5A3	24	8.68272	18	2.07308	0.000137501	0.75	1	1	1	0.00012373	0.00225999
2613	COL17A1	24	8.68272	18	2.07308	0.000137501	0.75	1	1	1	0.00012373	0.00225999
6855	NDE1	24	8.68272	18	2.07308	0.000137501	0.75	1	1	1	0.00012373	0.00225999
723	LEXM	24	8.68272	18	2.07308	0.000137501	0.75	1	1	1	0.00012373	0.00225999
7479	CRK	24	8.68272	18	2.07308	0.000137501	0.75	1	1	1	0.00012373	0.00225999
8660	EMILIN2	24	8.68272	18	2.07308	0.000137501	0.75	1	1	1	0.00012373	0.00225999
8991	DOT1L	24	8.68272	18	2.07308	0.000137501	0.75	1	1	1	0.00012373	0.00225999
2845	KCNQ1	81	29.3042	46	1.56974	0.000351392	0.567901	1	1	1	0.000125438	0.00228896
6299	TPM1	103	37.2634	56	1.50282	0.000427781	0.543689	1	1	1	0.000125704	0.00229159
18600	FKBP15	17	6.15026	14	2.27632	0.000106945	0.823529	1	1	1	0.000130426	0.00237077
6700	SLC9A3R2	17	6.15026	14	2.27632	0.000106945	0.823529	1	1	1	0.000130426	0.00237077
8998	C19orf35	17	6.15026	14	2.27632	0.000106945	0.823529	1	1	1	0.000130426	0.00237077
1896	RHOU	174	62.9498	87	1.38206	0.000664589	0.5	1	1	1	0.00013153	0.00238852
13593	RYK	62	22.4304	37	1.64955	0.000282641	0.596774	1	1	1	0.000140835	0.00255256
18697	RALGPS1	62	22.4304	37	1.64955	0.000282641	0.596774	1	1	1	0.000140835	0.00255256
10721	ANXA4	26	9.40629	19	2.01993	0.00014514	0.730769	1	1	1	0.000142828	0.00257379
14373	DAPP1	26	9.40629	19	2.01993	0.00014514	0.730769	1	1	1	0.000142828	0.00257379
17614	BIN3	26	9.40629	19	2.01993	0.00014514	0.730769	1	1	1	0.000142828	0.00257379
18703	LRSAM1	26	9.40629	19	2.01993	0.00014514	0.730769	1	1	1	0.000142828	0.00257379
5023	RILPL1	26	9.40629	19	2.01993	0.00014514	0.730769	1	1	1	0.000142828	0.00257379
8953	GPX4	26	9.40629	19	2.01993	0.00014514	0.730769	1	1	1	0.000142828	0.00257379
15196	PSD2	198	71.6325	97	1.35413	0.000740978	0.489899	1	1	1	0.000149765	0.0026962
14112	NSUN7	133	48.1168	69	1.43401	0.000527088	0.518797	1	1	1	0.000154779	0.00277916
12930	CAPN7	58	20.9833	35	1.668	0.000267363	0.603448	1	1	1	0.000155113	0.00277916
13997	CCDC96	58	20.9833	35	1.668	0.000267363	0.603448	1	1	1	0.000155113	0.00277916
6771	ADCY9	58	20.9833	35	1.668	0.000267363	0.603448	1	1	1	0.000155113	0.00277916
9026	SMIM24	58	20.9833	35	1.668	0.000267363	0.603448	1	1	1	0.000155113	0.00277916
10601	COX7A2L	28	10.1298	20	1.97436	0.000152779	0.714286	1	1	1	0.000159134	0.00282693
12405	S100B	28	10.1298	20	1.97436	0.000152779	0.714286	1	1	1	0.000159134	0.00282693
12827	SBF1	28	10.1298	20	1.97436	0.000152779	0.714286	1	1	1	0.000159134	0.00282693
1422	KCNJ9	28	10.1298	20	1.97436	0.000152779	0.714286	1	1	1	0.000159134	0.00282693
15334	CSF1R	28	10.1298	20	1.97436	0.000152779	0.714286	1	1	1	0.000159134	0.00282693
2214	C10orf10	28	10.1298	20	1.97436	0.000152779	0.714286	1	1	1	0.000159134	0.00282693
2279	MRLN	28	10.1298	20	1.97436	0.000152779	0.714286	1	1	1	0.000159134	0.00282693
4106	IFFO1	28	10.1298	20	1.97436	0.000152779	0.714286	1	1	1	0.000159134	0.00282693
4995	IL31	28	10.1298	20	1.97436	0.000152779	0.714286	1	1	1	0.000159134	0.00282693
5923	DICER1	86	31.1131	48	1.54276	0.00036667	0.55814	1	1	1	0.000160788	0.0028536
7506	OR1D5	56	20.2597	34	1.67821	0.000259724	0.607143	1	1	1	0.000162143	0.00287493
17287	KLF14	147	53.1817	75	1.41026	0.000572921	0.510204	1	1	1	0.000164708	0.00291767
15077	ALDH7A1	54	19.5361	33	1.68918	0.000252085	0.611111	1	1	1	0.000168974	0.0029876
2819	DUSP8	54	19.5361	33	1.68918	0.000252085	0.611111	1	1	1	0.000168974	0.0029876
8543	MGAT5B	95	34.3691	52	1.51299	0.000397225	0.547368	1	1	1	0.00017164	0.00303188
13962	ADD1	30	10.8534	21	1.93488	0.000160418	0.7	1	1	1	0.000172473	0.00303802
15138	SAR1B	30	10.8534	21	1.93488	0.000160418	0.7	1	1	1	0.000172473	0.00303802
2449	IFIT1B	30	10.8534	21	1.93488	0.000160418	0.7	1	1	1	0.000172473	0.00303802
12935	HACL1	52	18.8126	32	1.70099	0.000244447	0.615385	1	1	1	0.000175494	0.00308065
18496	CDC14B	52	18.8126	32	1.70099	0.000244447	0.615385	1	1	1	0.000175494	0.00308065
17006	CDK6	104	37.6251	56	1.48837	0.000427781	0.538462	1	1	1	0.000176855	0.00308065
5954	BEGAIN	104	37.6251	56	1.48837	0.000427781	0.538462	1	1	1	0.000176855	0.00308065
18473	SUSD3	19	6.87382	15	2.18219	0.000114584	0.789474	1	1	1	0.000177026	0.00308065
3118	ELF5	19	6.87382	15	2.18219	0.000114584	0.789474	1	1	1	0.000177026	0.00308065
3891	TMPRSS4-AS1	19	6.87382	15	2.18219	0.000114584	0.789474	1	1	1	0.000177026	0.00308065
5728	RAB15	19	6.87382	15	2.18219	0.000114584	0.789474	1	1	1	0.000177026	0.00308065
6706	CASKIN1	19	6.87382	15	2.18219	0.000114584	0.789474	1	1	1	0.000177026	0.00308065
6713	RNPS1	19	6.87382	15	2.18219	0.000114584	0.789474	1	1	1	0.000177026	0.00308065
7480	MYO1C	19	6.87382	15	2.18219	0.000114584	0.789474	1	1	1	0.000177026	0.00308065
8498	MYO15B	19	6.87382	15	2.18219	0.000114584	0.789474	1	1	1	0.000177026	0.00308065
9955	FKRP	19	6.87382	15	2.18219	0.000114584	0.789474	1	1	1	0.000177026	0.00308065
6835	SNX29	187	67.6529	92	1.35988	0.000702784	0.491979	1	1	1	0.000180341	0.00313543
10832	POLR1A	50	18.089	31	1.71375	0.000236807	0.62	1	1	1	0.000181567	0.00314799
336	LDLRAP1	50	18.089	31	1.71375	0.000236807	0.62	1	1	1	0.000181567	0.00314799
8646	B3GNTL1	50	18.089	31	1.71375	0.000236807	0.62	1	1	1	0.000181567	0.00314799
13952	NAT8L	32	11.577	22	1.90033	0.000168057	0.6875	1	1	1	0.000182865	0.00315015
14685	SLC6A3	32	11.577	22	1.90033	0.000168057	0.6875	1	1	1	0.000182865	0.00315015
17624	LOXL2	32	11.577	22	1.90033	0.000168057	0.6875	1	1	1	0.000182865	0.00315015
18870	PHPT1	32	11.577	22	1.90033	0.000168057	0.6875	1	1	1	0.000182865	0.00315015
2327	NPFFR1	32	11.577	22	1.90033	0.000168057	0.6875	1	1	1	0.000182865	0.00315015
2446	LIPA	32	11.577	22	1.90033	0.000168057	0.6875	1	1	1	0.000182865	0.00315015
4978	P2RX7	32	11.577	22	1.90033	0.000168057	0.6875	1	1	1	0.000182865	0.00315015
8687	NAPG	69	24.9628	40	1.60238	0.000305558	0.57971	1	1	1	0.000185914	0.00319972
11914	DSN1	48	17.3654	30	1.72757	0.000229169	0.625	1	1	1	0.000187035	0.00321608
12824	PLXNB2	34	12.3005	23	1.86984	0.000175696	0.676471	1	1	1	0.000190462	0.003272
18142	ARHGAP39	44	15.9183	28	1.75898	0.000213891	0.636364	1	1	1	0.000195421	0.00334308
5973	TNFAIP2	44	15.9183	28	1.75898	0.000213891	0.636364	1	1	1	0.000195421	0.00334308
69	MEGF6	44	15.9183	28	1.75898	0.000213891	0.636364	1	1	1	0.000195421	0.00334308
11782	NKX2-4	36	13.0241	24	1.84274	0.000183335	0.666667	1	1	1	0.000195489	0.00334308
7414	MAP1LC3B	36	13.0241	24	1.84274	0.000183335	0.666667	1	1	1	0.000195489	0.00334308
64	MMEL1	67	24.2393	39	1.60896	0.000297919	0.58209	1	1	1	0.000197729	0.00335605
12117	LAMA5	42	15.1948	27	1.77693	0.000206252	0.642857	1	1	1	0.000197907	0.00335605
12490	VPREB1	42	15.1948	27	1.77693	0.000206252	0.642857	1	1	1	0.000197907	0.00335605
5012	ABCB9	42	15.1948	27	1.77693	0.000206252	0.642857	1	1	1	0.000197907	0.00335605
17561	FAM86B2	38	13.7477	25	1.81849	0.000190974	0.657895	1	1	1	0.000198217	0.00335605
248	UBR4	38	13.7477	25	1.81849	0.000190974	0.657895	1	1	1	0.000198217	0.00335605
6323	ANKDD1A	38	13.7477	25	1.81849	0.000190974	0.657895	1	1	1	0.000198217	0.00335605
7905	RFFL	38	13.7477	25	1.81849	0.000190974	0.657895	1	1	1	0.000198217	0.00335605
12	RNF223	40	14.4712	26	1.79667	0.000198613	0.65	1	1	1	0.000198929	0.00335605
12116	ADRM1	40	14.4712	26	1.79667	0.000198613	0.65	1	1	1	0.000198929	0.00335605
13293	PXK	40	14.4712	26	1.79667	0.000198613	0.65	1	1	1	0.000198929	0.00335605
17460	GALNT11	40	14.4712	26	1.79667	0.000198613	0.65	1	1	1	0.000198929	0.00335605
6945	IL21R	40	14.4712	26	1.79667	0.000198613	0.65	1	1	1	0.000198929	0.00335605
8363	CA4	40	14.4712	26	1.79667	0.000198613	0.65	1	1	1	0.000198929	0.00335605
9421	USE1	40	14.4712	26	1.79667	0.000198613	0.65	1	1	1	0.000198929	0.00335605
10220	LAIR1	14	5.06492	12	2.36924	9.16674e-05	0.857143	1	1	1	0.000203201	0.00339156
11587	ERFE	14	5.06492	12	2.36924	9.16674e-05	0.857143	1	1	1	0.000203201	0.00339156
11989	PIGT	14	5.06492	12	2.36924	9.16674e-05	0.857143	1	1	1	0.000203201	0.00339156
13110	CCDC12	14	5.06492	12	2.36924	9.16674e-05	0.857143	1	1	1	0.000203201	0.00339156
1516	SFT2D2	14	5.06492	12	2.36924	9.16674e-05	0.857143	1	1	1	0.000203201	0.00339156
27	DVL1	14	5.06492	12	2.36924	9.16674e-05	0.857143	1	1	1	0.000203201	0.00339156
2860	PGAP2	14	5.06492	12	2.36924	9.16674e-05	0.857143	1	1	1	0.000203201	0.00339156
5445	RNASE3	14	5.06492	12	2.36924	9.16674e-05	0.857143	1	1	1	0.000203201	0.00339156
8550	SYNGR2	14	5.06492	12	2.36924	9.16674e-05	0.857143	1	1	1	0.000203201	0.00339156
9009	SLC39A3	14	5.06492	12	2.36924	9.16674e-05	0.857143	1	1	1	0.000203201	0.00339156
9826	CXCL17	14	5.06492	12	2.36924	9.16674e-05	0.857143	1	1	1	0.000203201	0.00339156
9856	KCNN4	14	5.06492	12	2.36924	9.16674e-05	0.857143	1	1	1	0.000203201	0.00339156
14091	PTTG2	109	39.434	58	1.47081	0.000443059	0.53211	1	1	1	0.000208987	0.00348503
6904	METTL9	65	23.5157	38	1.61594	0.00029028	0.584615	1	1	1	0.000209995	0.00349563
7108	CYLD	65	23.5157	38	1.61594	0.00029028	0.584615	1	1	1	0.000209995	0.00349563
11804	SYNDIG1	155	56.0759	78	1.39097	0.000595838	0.503226	1	1	1	0.000218433	0.00362544
10270	SSC5D	21	7.59739	16	2.10599	0.000122223	0.761905	1	1	1	0.000220689	0.00362544
11694	LZTS3	21	7.59739	16	2.10599	0.000122223	0.761905	1	1	1	0.000220689	0.00362544
12396	COL6A2	21	7.59739	16	2.10599	0.000122223	0.761905	1	1	1	0.000220689	0.00362544
12645	MPST	21	7.59739	16	2.10599	0.000122223	0.761905	1	1	1	0.000220689	0.00362544
15341	CD74	21	7.59739	16	2.10599	0.000122223	0.761905	1	1	1	0.000220689	0.00362544
16828	PPIA	21	7.59739	16	2.10599	0.000122223	0.761905	1	1	1	0.000220689	0.00362544
17256	FAM71F2	21	7.59739	16	2.10599	0.000122223	0.761905	1	1	1	0.000220689	0.00362544
1757	IL10	21	7.59739	16	2.10599	0.000122223	0.761905	1	1	1	0.000220689	0.00362544
18861	LCN10	21	7.59739	16	2.10599	0.000122223	0.761905	1	1	1	0.000220689	0.00362544
396	PTAFR	21	7.59739	16	2.10599	0.000122223	0.761905	1	1	1	0.000220689	0.00362544
4703	TSPAN8	21	7.59739	16	2.10599	0.000122223	0.761905	1	1	1	0.000220689	0.00362544
5021	RILPL2	21	7.59739	16	2.10599	0.000122223	0.761905	1	1	1	0.000220689	0.00362544
6645	HAGHL	21	7.59739	16	2.10599	0.000122223	0.761905	1	1	1	0.000220689	0.00362544
6944	IL4R	21	7.59739	16	2.10599	0.000122223	0.761905	1	1	1	0.000220689	0.00362544
10696	SLC1A4	98	35.4545	53	1.49487	0.000404865	0.540816	1	1	1	0.000224786	0.00368952
1875	CDC42BPA	76	27.4953	43	1.5639	0.000328475	0.565789	1	1	1	0.000230109	0.00377358
6549	ZNF710	61	22.0686	36	1.63128	0.000275002	0.590164	1	1	1	0.000235705	0.00385862
9576	CEBPG	61	22.0686	36	1.63128	0.000275002	0.590164	1	1	1	0.000235705	0.00385862
8546	TNRC6C	306	110.705	141	1.27366	0.00107709	0.460784	1	1	1	0.000236226	0.00386378
14515	MMAA	74	26.7717	42	1.56882	0.000320836	0.567568	1	1	1	0.000246703	0.00403164
12765	ARFGAP3	59	21.345	35	1.63973	0.000267363	0.59322	1	1	1	0.000249024	0.00406249
2817	BRSK2	59	21.345	35	1.63973	0.000267363	0.59322	1	1	1	0.000249024	0.00406249
7700	GAS7	121	43.7754	63	1.43916	0.000481254	0.520661	1	1	1	0.00025632	0.00417788
12494	GGTLC2	23	8.32095	17	2.04304	0.000129862	0.73913	1	1	1	0.000259339	0.00420518
12657	LGALS2	23	8.32095	17	2.04304	0.000129862	0.73913	1	1	1	0.000259339	0.00420518
2800	GATD1	23	8.32095	17	2.04304	0.000129862	0.73913	1	1	1	0.000259339	0.00420518
4539	TESPA1	23	8.32095	17	2.04304	0.000129862	0.73913	1	1	1	0.000259339	0.00420518
7246	CTRL	23	8.32095	17	2.04304	0.000129862	0.73913	1	1	1	0.000259339	0.00420518
8578	RNF213	23	8.32095	17	2.04304	0.000129862	0.73913	1	1	1	0.000259339	0.00420518
11321	KCTD18	57	20.6215	34	1.64877	0.000259724	0.596491	1	1	1	0.000262536	0.00424603
3370	AHNAK	57	20.6215	34	1.64877	0.000259724	0.596491	1	1	1	0.000262536	0.00424603
6485	MESD	57	20.6215	34	1.64877	0.000259724	0.596491	1	1	1	0.000262536	0.00424603
15581	RREB1	112	40.5194	59	1.45609	0.000450698	0.526786	1	1	1	0.000264163	0.00426315
1548	C1orf105	72	26.0482	41	1.57401	0.000313197	0.569444	1	1	1	0.000264276	0.00426315
2993	SWAP70	72	26.0482	41	1.57401	0.000313197	0.569444	1	1	1	0.000264276	0.00426315
3938	TRIM29	128	46.3079	66	1.42524	0.000504171	0.515625	1	1	1	0.000266659	0.0042979
15974	RAB44	55	19.8979	33	1.65847	0.000252085	0.6	1	1	1	0.000276127	0.00444668
18694	LMX1B	163	58.9702	81	1.37358	0.000618755	0.496932	1	1	1	0.000281935	0.00453427
10483	DTNB	70	25.3246	40	1.57949	0.000305558	0.571429	1	1	1	0.000282843	0.00453427
17801	ADHFE1	70	25.3246	40	1.57949	0.000305558	0.571429	1	1	1	0.000282843	0.00453427
14589	GK3P	11	3.97958	10	2.51283	7.63895e-05	0.909091	1	1	1	0.000283497	0.00453427
15953	TEAD3	11	3.97958	10	2.51283	7.63895e-05	0.909091	1	1	1	0.000283497	0.00453427
16924	LAT2	11	3.97958	10	2.51283	7.63895e-05	0.909091	1	1	1	0.000283497	0.00453427
4462	KRT86	11	3.97958	10	2.51283	7.63895e-05	0.909091	1	1	1	0.000283497	0.00453427
9064	PLIN4	11	3.97958	10	2.51283	7.63895e-05	0.909091	1	1	1	0.000283497	0.00453427
12530	TMEM211	92	33.2838	50	1.50223	0.000381948	0.543478	1	1	1	0.000285271	0.00455875
2242	MAPK8	53	19.1744	32	1.6689	0.000244447	0.603774	1	1	1	0.000289652	0.0046106
6240	CYP19A1	53	19.1744	32	1.6689	0.000244447	0.603774	1	1	1	0.000289652	0.0046106
17691	ADGRA2	25	9.0445	18	1.99016	0.000137501	0.72	1	1	1	0.000291927	0.0046106
22	ACAP3	25	9.0445	18	1.99016	0.000137501	0.72	1	1	1	0.000291927	0.0046106
8935	MISP	25	9.0445	18	1.99016	0.000137501	0.72	1	1	1	0.000291927	0.0046106
9456	IL12RB1	25	9.0445	18	1.99016	0.000137501	0.72	1	1	1	0.000291927	0.0046106
9574	SLC7A10	25	9.0445	18	1.99016	0.000137501	0.72	1	1	1	0.000291927	0.0046106
1547	DNM3	81	29.3042	45	1.53562	0.000343753	0.555556	1	1	1	0.000292636	0.0046106
11039	MYO7B	8	2.89424	8	2.76411	6.11116e-05	1	1	1	1	0.000293426	0.0046106
12097	CTSZ	8	2.89424	8	2.76411	6.11116e-05	1	1	1	1	0.000293426	0.0046106
12581	ENSG00000249590	8	2.89424	8	2.76411	6.11116e-05	1	1	1	1	0.000293426	0.0046106
13137	COL7A1	8	2.89424	8	2.76411	6.11116e-05	1	1	1	1	0.000293426	0.0046106
16039	GNMT	8	2.89424	8	2.76411	6.11116e-05	1	1	1	1	0.000293426	0.0046106
17301	TMEM140	8	2.89424	8	2.76411	6.11116e-05	1	1	1	1	0.000293426	0.0046106
2047	IDI2	8	2.89424	8	2.76411	6.11116e-05	1	1	1	1	0.000293426	0.0046106
26	TAS1R3	8	2.89424	8	2.76411	6.11116e-05	1	1	1	1	0.000293426	0.0046106
3923	DPAGT1	8	2.89424	8	2.76411	6.11116e-05	1	1	1	1	0.000293426	0.0046106
5407	OR11H2	8	2.89424	8	2.76411	6.11116e-05	1	1	1	1	0.000293426	0.0046106
7217	ELMO3	8	2.89424	8	2.76411	6.11116e-05	1	1	1	1	0.000293426	0.0046106
7808	MTRNR2L1	8	2.89424	8	2.76411	6.11116e-05	1	1	1	1	0.000293426	0.0046106
12113	MTG2	16	5.78848	13	2.24584	9.93064e-05	0.8125	1	1	1	0.000299371	0.00466884
14683	TERT	16	5.78848	13	2.24584	9.93064e-05	0.8125	1	1	1	0.000299371	0.00466884
15495	FAM193B	16	5.78848	13	2.24584	9.93064e-05	0.8125	1	1	1	0.000299371	0.00466884
18897	TPRN	16	5.78848	13	2.24584	9.93064e-05	0.8125	1	1	1	0.000299371	0.00466884
2616	GSTO1	16	5.78848	13	2.24584	9.93064e-05	0.8125	1	1	1	0.000299371	0.00466884
2831	LSP1	16	5.78848	13	2.24584	9.93064e-05	0.8125	1	1	1	0.000299371	0.00466884
8088	HAP1	16	5.78848	13	2.24584	9.93064e-05	0.8125	1	1	1	0.000299371	0.00466884
9070	MYDGF	16	5.78848	13	2.24584	9.93064e-05	0.8125	1	1	1	0.000299371	0.00466884
9918	GPR4	16	5.78848	13	2.24584	9.93064e-05	0.8125	1	1	1	0.000299371	0.00466884
16892	KCTD7	68	24.6011	39	1.5853	0.000297919	0.573529	1	1	1	0.000302414	0.00471239
9959	NPAS1	51	18.4508	31	1.68014	0.000236807	0.607843	1	1	1	0.000302937	0.00471663
6948	GSG1L	140	50.6492	71	1.4018	0.000542366	0.507143	1	1	1	0.000304256	0.00473323
12895	ATP2B2	147	53.1817	74	1.39146	0.000565283	0.503401	1	1	1	0.000307337	0.00477721
13757	RPL22L1	49	17.7272	30	1.69231	0.000229169	0.612245	1	1	1	0.000315772	0.00489616
15111	IRF1	49	17.7272	30	1.69231	0.000229169	0.612245	1	1	1	0.000315772	0.00489616
6107	PAK6	49	17.7272	30	1.69231	0.000229169	0.612245	1	1	1	0.000315772	0.00489616
11716	PRNT	27	9.76807	19	1.94511	0.00014514	0.703704	1	1	1	0.000318125	0.00490027
13953	POLN	27	9.76807	19	1.94511	0.00014514	0.703704	1	1	1	0.000318125	0.00490027
1889	OBSCN	27	9.76807	19	1.94511	0.00014514	0.703704	1	1	1	0.000318125	0.00490027
3186	C1QTNF4	27	9.76807	19	1.94511	0.00014514	0.703704	1	1	1	0.000318125	0.00490027
3475	POLA2	27	9.76807	19	1.94511	0.00014514	0.703704	1	1	1	0.000318125	0.00490027
5236	LPAR6	27	9.76807	19	1.94511	0.00014514	0.703704	1	1	1	0.000318125	0.00490027
7103	ADCY7	27	9.76807	19	1.94511	0.00014514	0.703704	1	1	1	0.000318125	0.00490027
8264	ZNF652	27	9.76807	19	1.94511	0.00014514	0.703704	1	1	1	0.000318125	0.00490027
13960	TNIP2	66	23.8775	38	1.59146	0.00029028	0.575758	1	1	1	0.000322988	0.00497111
14144	FRYL	47	17.0037	29	1.70551	0.00022153	0.617021	1	1	1	0.000327902	0.00503847
16852	DDC	47	17.0037	29	1.70551	0.00022153	0.617021	1	1	1	0.000327902	0.00503847
12422	PEX26	29	10.4916	20	1.90628	0.000152779	0.689655	1	1	1	0.000338072	0.00516296
18778	AIF1L	29	10.4916	20	1.90628	0.000152779	0.689655	1	1	1	0.000338072	0.00516296
1992	NLRP3	29	10.4916	20	1.90628	0.000152779	0.689655	1	1	1	0.000338072	0.00516296
6163	STARD9	29	10.4916	20	1.90628	0.000152779	0.689655	1	1	1	0.000338072	0.00516296
6560	IQGAP1	29	10.4916	20	1.90628	0.000152779	0.689655	1	1	1	0.000338072	0.00516296
9756	AKT2	29	10.4916	20	1.90628	0.000152779	0.689655	1	1	1	0.000338072	0.00516296
10629	MCFD2	45	16.2801	28	1.71989	0.000213891	0.622222	1	1	1	0.000339028	0.00516296
14316	CDS1	45	16.2801	28	1.71989	0.000213891	0.622222	1	1	1	0.000339028	0.00516296
17448	GBX1	45	16.2801	28	1.71989	0.000213891	0.622222	1	1	1	0.000339028	0.00516296
212	ZBTB17	45	16.2801	28	1.71989	0.000213891	0.622222	1	1	1	0.000339028	0.00516296
3634	ARHGEF17	45	16.2801	28	1.71989	0.000213891	0.622222	1	1	1	0.000339028	0.00516296
12390	ADARB1	77	27.8571	43	1.54359	0.000328475	0.558442	1	1	1	0.000339544	0.00516663
1423	IGSF8	43	15.5565	27	1.7356	0.000206252	0.627907	1	1	1	0.000348799	0.00528604
15296	SH3RF2	43	15.5565	27	1.7356	0.000206252	0.627907	1	1	1	0.000348799	0.00528604
15935	SMIM29	43	15.5565	27	1.7356	0.000206252	0.627907	1	1	1	0.000348799	0.00528604
2448	IFIT3	43	15.5565	27	1.7356	0.000206252	0.627907	1	1	1	0.000348799	0.00528604
6809	USP7	43	15.5565	27	1.7356	0.000206252	0.627907	1	1	1	0.000348799	0.00528604
10265	SHISA7	31	11.2152	21	1.87246	0.000160418	0.677419	1	1	1	0.000352192	0.00529896
11697	SLC4A11	31	11.2152	21	1.87246	0.000160418	0.677419	1	1	1	0.000352192	0.00529896
11817	DEFB115	31	11.2152	21	1.87246	0.000160418	0.677419	1	1	1	0.000352192	0.00529896
12128	DIDO1	31	11.2152	21	1.87246	0.000160418	0.677419	1	1	1	0.000352192	0.00529896
15130	TCF7	31	11.2152	21	1.87246	0.000160418	0.677419	1	1	1	0.000352192	0.00529896
17807	SGK3	31	11.2152	21	1.87246	0.000160418	0.677419	1	1	1	0.000352192	0.00529896
2069	IL15RA	31	11.2152	21	1.87246	0.000160418	0.677419	1	1	1	0.000352192	0.00529896
5129	GTF3A	31	11.2152	21	1.87246	0.000160418	0.677419	1	1	1	0.000352192	0.00529896
6311	SNX22	31	11.2152	21	1.87246	0.000160418	0.677419	1	1	1	0.000352192	0.00529896
2750	KNDC1	33	11.9388	22	1.84274	0.000168057	0.666667	1	1	1	0.00036106	0.00540999
673	C1orf185	33	11.9388	22	1.84274	0.000168057	0.666667	1	1	1	0.00036106	0.00540999
12922	SLC6A6	86	31.1131	47	1.51062	0.000359031	0.546512	1	1	1	0.000361328	0.00540999
11234	NFE2L2	39	14.1094	25	1.77187	0.000190974	0.641026	1	1	1	0.000362591	0.00540999
12690	GTPBP1	39	14.1094	25	1.77187	0.000190974	0.641026	1	1	1	0.000362591	0.00540999
1336	LMNA	39	14.1094	25	1.77187	0.000190974	0.641026	1	1	1	0.000362591	0.00540999
15120	SHROOM1	39	14.1094	25	1.77187	0.000190974	0.641026	1	1	1	0.000362591	0.00540999
17930	NIPAL2	39	14.1094	25	1.77187	0.000190974	0.641026	1	1	1	0.000362591	0.00540999
259	TMCO4	39	14.1094	25	1.77187	0.000190974	0.641026	1	1	1	0.000362591	0.00540999
1026	OLFML3	35	12.6623	23	1.81641	0.000175696	0.657143	1	1	1	0.00036532	0.00540999
17480	NCAPG2	35	12.6623	23	1.81641	0.000175696	0.657143	1	1	1	0.00036532	0.00540999
17733	SMIM19	35	12.6623	23	1.81641	0.000175696	0.657143	1	1	1	0.00036532	0.00540999
18868	RABL6	35	12.6623	23	1.81641	0.000175696	0.657143	1	1	1	0.00036532	0.00540999
2345	ASCC1	35	12.6623	23	1.81641	0.000175696	0.657143	1	1	1	0.00036532	0.00540999
48	GNB1	35	12.6623	23	1.81641	0.000175696	0.657143	1	1	1	0.00036532	0.00540999
6428	C15orf39	35	12.6623	23	1.81641	0.000175696	0.657143	1	1	1	0.00036532	0.00540999
12954	UBE2E1	75	27.1335	42	1.5479	0.000320836	0.56	1	1	1	0.000365449	0.00540999
5554	GZMB	75	27.1335	42	1.5479	0.000320836	0.56	1	1	1	0.000365449	0.00540999
5216	KCTD4	37	13.3859	24	1.79294	0.000183335	0.648649	1	1	1	0.000365621	0.00540999
8963	NDUFS7	37	13.3859	24	1.79294	0.000183335	0.648649	1	1	1	0.000365621	0.00540999
8987	MKNK2	37	13.3859	24	1.79294	0.000183335	0.648649	1	1	1	0.000365621	0.00540999
7415	ZCCHC14	62	22.4304	36	1.60497	0.000275002	0.580645	1	1	1	0.000367065	0.00542707
15126	HSPA4	95	34.3691	51	1.48389	0.000389587	0.536842	1	1	1	0.000370059	0.00546273
2282	CDK1	95	34.3691	51	1.48389	0.000389587	0.536842	1	1	1	0.000370059	0.00546273
13663	CP	18	6.51204	14	2.14986	0.000106945	0.777778	1	1	1	0.000390176	0.00572817
7245	PSKH1	18	6.51204	14	2.14986	0.000106945	0.777778	1	1	1	0.000390176	0.00572817
7792	SLC47A2	18	6.51204	14	2.14986	0.000106945	0.777778	1	1	1	0.000390176	0.00572817
9021	GNA15	18	6.51204	14	2.14986	0.000106945	0.777778	1	1	1	0.000390176	0.00572817
17044	SMURF1	60	21.7068	35	1.6124	0.000267363	0.583333	1	1	1	0.000390481	0.00572817
2994	SBF2	60	21.7068	35	1.6124	0.000267363	0.583333	1	1	1	0.000390481	0.00572817
6785	MGRN1	60	21.7068	35	1.6124	0.000267363	0.583333	1	1	1	0.000390481	0.00572817
8276	PDK2	60	21.7068	35	1.6124	0.000267363	0.583333	1	1	1	0.000390481	0.00572817
10908	ENSG00000241962	73	26.41	41	1.55245	0.000313197	0.561644	1	1	1	0.00039309	0.00575746
16089	RCAN2	73	26.41	41	1.55245	0.000313197	0.561644	1	1	1	0.00039309	0.00575746
6453	LINGO1	200	72.356	96	1.32677	0.000733339	0.48	1	1	1	0.000400802	0.00586583
17043	TRRAP	58	20.9833	34	1.62034	0.000259724	0.586207	1	1	1	0.000414719	0.00606478
12532	CRYBB3	71	25.6864	40	1.55724	0.000305558	0.56338	1	1	1	0.000422541	0.00616955
17164	SRPK2	71	25.6864	40	1.55724	0.000305558	0.56338	1	1	1	0.000422541	0.00616955
14084	ARAP2	109	39.434	57	1.44545	0.00043542	0.522936	1	1	1	0.000424869	0.00619873
16946	HSPB1	91	32.922	49	1.48837	0.000374309	0.538462	1	1	1	0.000435286	0.00634578
14876	NLN	56	20.2597	33	1.62885	0.000252085	0.589286	1	1	1	0.000439669	0.00639974
9341	NANOS3	56	20.2597	33	1.62885	0.000252085	0.589286	1	1	1	0.000439669	0.00639974
7421	ZNF469	80	28.9424	44	1.52026	0.000336114	0.55	1	1	1	0.000456529	0.00664001
11047	UGGT1	54	19.5361	32	1.63799	0.000244447	0.592593	1	1	1	0.000465183	0.00674497
13511	ITGB5	54	19.5361	32	1.63799	0.000244447	0.592593	1	1	1	0.000465183	0.00674497
16841	PKD1L1	54	19.5361	32	1.63799	0.000244447	0.592593	1	1	1	0.000465183	0.00674497
5926	GLRX5	54	19.5361	32	1.63799	0.000244447	0.592593	1	1	1	0.000465183	0.00674497
15772	HLA-F	20	7.2356	15	2.07308	0.000114584	0.75	1	1	1	0.000470041	0.00676838
16605	NUDT1	20	7.2356	15	2.07308	0.000114584	0.75	1	1	1	0.000470041	0.00676838
17154	ARMC10	20	7.2356	15	2.07308	0.000114584	0.75	1	1	1	0.000470041	0.00676838
18747	PHYHD1	20	7.2356	15	2.07308	0.000114584	0.75	1	1	1	0.000470041	0.00676838
2785	PTDSS2	20	7.2356	15	2.07308	0.000114584	0.75	1	1	1	0.000470041	0.00676838
6150	EHD4	20	7.2356	15	2.07308	0.000114584	0.75	1	1	1	0.000470041	0.00676838
7220	FHOD1	20	7.2356	15	2.07308	0.000114584	0.75	1	1	1	0.000470041	0.00676838
9028	DOHH	20	7.2356	15	2.07308	0.000114584	0.75	1	1	1	0.000470041	0.00676838
969	GSTM4	20	7.2356	15	2.07308	0.000114584	0.75	1	1	1	0.000470041	0.00676838
14378	EMCN	114	41.2429	59	1.43055	0.000450698	0.517544	1	1	1	0.000483292	0.00693479
10767	DGUOK	13	4.70314	11	2.33886	8.40285e-05	0.846154	1	1	1	0.000484922	0.00693479
11548	NEU2	13	4.70314	11	2.33886	8.40285e-05	0.846154	1	1	1	0.000484922	0.00693479
12165	SOX18	13	4.70314	11	2.33886	8.40285e-05	0.846154	1	1	1	0.000484922	0.00693479
16330	COL10A1	13	4.70314	11	2.33886	8.40285e-05	0.846154	1	1	1	0.000484922	0.00693479
17600	REEP4	13	4.70314	11	2.33886	8.40285e-05	0.846154	1	1	1	0.000484922	0.00693479
18713	ENG	13	4.70314	11	2.33886	8.40285e-05	0.846154	1	1	1	0.000484922	0.00693479
18854	INPP5E	13	4.70314	11	2.33886	8.40285e-05	0.846154	1	1	1	0.000484922	0.00693479
9436	BST2	13	4.70314	11	2.33886	8.40285e-05	0.846154	1	1	1	0.000484922	0.00693479
11144	ITGB6	67	24.2393	38	1.5677	0.00029028	0.567164	1	1	1	0.000487122	0.00695565
6065	CHRNA7	67	24.2393	38	1.5677	0.00029028	0.567164	1	1	1	0.000487122	0.00695565
2694	DMBT1	52	18.8126	31	1.64783	0.000236807	0.596154	1	1	1	0.000491068	0.00700668
6350	SMAD6	78	28.2189	43	1.5238	0.000328475	0.551282	1	1	1	0.000493211	0.00703191
13788	DNAJC19	156	56.4377	77	1.36434	0.000588199	0.49359	1	1	1	0.00050771	0.00723314
2112	FAM171A1	87	31.4749	47	1.49325	0.000359031	0.54023	1	1	1	0.000511726	0.00728482
13937	RNF212	50	18.089	30	1.65847	0.000229169	0.6	1	1	1	0.00051708	0.00734989
258	HTR6	50	18.089	30	1.65847	0.000229169	0.6	1	1	1	0.00051708	0.00734989
14686	LPCAT1	65	23.5157	37	1.57342	0.000282641	0.569231	1	1	1	0.000522354	0.00741924
14043	C1QTNF7	76	27.4953	42	1.52753	0.000320836	0.552632	1	1	1	0.000532634	0.007556
11041	GPR17	22	7.95916	16	2.01026	0.000122223	0.727273	1	1	1	0.000536408	0.007556
11283	C2orf88	22	7.95916	16	2.01026	0.000122223	0.727273	1	1	1	0.000536408	0.007556
11871	ITCH	22	7.95916	16	2.01026	0.000122223	0.727273	1	1	1	0.000536408	0.007556
15524	SQSTM1	22	7.95916	16	2.01026	0.000122223	0.727273	1	1	1	0.000536408	0.007556
3485	EHBP1L1	22	7.95916	16	2.01026	0.000122223	0.727273	1	1	1	0.000536408	0.007556
5022	SNRNP35	22	7.95916	16	2.01026	0.000122223	0.727273	1	1	1	0.000536408	0.007556
5632	MAP4K5	22	7.95916	16	2.01026	0.000122223	0.727273	1	1	1	0.000536408	0.007556
6457	IDH3A	22	7.95916	16	2.01026	0.000122223	0.727273	1	1	1	0.000536408	0.007556
6765	CLUAP1	22	7.95916	16	2.01026	0.000122223	0.727273	1	1	1	0.000536408	0.007556
8954	SBNO2	22	7.95916	16	2.01026	0.000122223	0.727273	1	1	1	0.000536408	0.007556
12950	KAT2B	48	17.3654	29	1.66998	0.00022153	0.604167	1	1	1	0.000542908	0.0076361
13947	FGFR3	48	17.3654	29	1.66998	0.00022153	0.604167	1	1	1	0.000542908	0.0076361
16780	EEPD1	103	37.2634	54	1.44914	0.000412503	0.524272	1	1	1	0.000547167	0.00769024
10889	SEMA4C	85	30.7513	46	1.49587	0.000351392	0.541176	1	1	1	0.000554706	0.00779036
7810	KSR1	94	34.0073	50	1.47027	0.000381948	0.531915	1	1	1	0.000558006	0.00783086
15946	TCP11	63	22.7921	36	1.57949	0.000275002	0.571429	1	1	1	0.000559589	0.00784134
18842	UBAC1	63	22.7921	36	1.57949	0.000275002	0.571429	1	1	1	0.000559589	0.00784134
13506	MYLK	46	16.6419	28	1.6825	0.000213891	0.608696	1	1	1	0.000568172	0.00795567
2111	NMT2	74	26.7717	41	1.53147	0.000313197	0.554054	1	1	1	0.000574965	0.0080448
10829	GNLY	24	8.68272	17	1.95791	0.000129862	0.708333	1	1	1	0.000588674	0.00820604
12623	HMOX1	24	8.68272	17	1.95791	0.000129862	0.708333	1	1	1	0.000588674	0.00820604
12890	IRAK2	24	8.68272	17	1.95791	0.000129862	0.708333	1	1	1	0.000588674	0.00820604
1615	NCF2	24	8.68272	17	1.95791	0.000129862	0.708333	1	1	1	0.000588674	0.00820604
3893	SCN4B	24	8.68272	17	1.95791	0.000129862	0.708333	1	1	1	0.000588674	0.00820604
3760	ENDOD1	44	15.9183	27	1.69616	0.000206252	0.613636	1	1	1	0.0005924	0.00823963
495	THRAP3	44	15.9183	27	1.69616	0.000206252	0.613636	1	1	1	0.0005924	0.00823963
7282	NFAT5	44	15.9183	27	1.69616	0.000206252	0.613636	1	1	1	0.0005924	0.00823963
15197	NRG2	61	22.0686	35	1.58596	0.000267363	0.57377	1	1	1	0.000598833	0.00832294
12572	LIF	42	15.1948	26	1.71111	0.000198613	0.619048	1	1	1	0.000615024	0.00851646
15954	TULP1	42	15.1948	26	1.71111	0.000198613	0.619048	1	1	1	0.000615024	0.00851646
16936	SPDYE5	42	15.1948	26	1.71111	0.000198613	0.619048	1	1	1	0.000615024	0.00851646
18802	GBGT1	42	15.1948	26	1.71111	0.000198613	0.619048	1	1	1	0.000615024	0.00851646
2445	CH25H	42	15.1948	26	1.71111	0.000198613	0.619048	1	1	1	0.000615024	0.00851646
13403	BBX	231	83.5712	108	1.29231	0.000825007	0.467533	1	1	1	0.000619913	0.00856523
14783	LIFR	72	26.0482	40	1.53562	0.000305558	0.555556	1	1	1	0.000620372	0.00856523
17635	DOCK5	72	26.0482	40	1.53562	0.000305558	0.555556	1	1	1	0.000620372	0.00856523
7416	JPH3	72	26.0482	40	1.53562	0.000305558	0.555556	1	1	1	0.000620372	0.00856523
12489	TOP3B	26	9.40629	18	1.91361	0.000137501	0.692308	1	1	1	0.000627398	0.00861789
1985	AHCTF1	26	9.40629	18	1.91361	0.000137501	0.692308	1	1	1	0.000627398	0.00861789
459	AK2	26	9.40629	18	1.91361	0.000137501	0.692308	1	1	1	0.000627398	0.00861789
5057	PUS1	26	9.40629	18	1.91361	0.000137501	0.692308	1	1	1	0.000627398	0.00861789
547	SMAP2	26	9.40629	18	1.91361	0.000137501	0.692308	1	1	1	0.000627398	0.00861789
8280	COL1A1	26	9.40629	18	1.91361	0.000137501	0.692308	1	1	1	0.000627398	0.00861789
9901	NKPD1	26	9.40629	18	1.91361	0.000137501	0.692308	1	1	1	0.000627398	0.00861789
11	AGRN	40	14.4712	25	1.72757	0.000190974	0.625	1	1	1	0.000635362	0.00868914
12017	SLC12A5	40	14.4712	25	1.72757	0.000190974	0.625	1	1	1	0.000635362	0.00868914
1690	GPR37L1	40	14.4712	25	1.72757	0.000190974	0.625	1	1	1	0.000635362	0.00868914
4457	GRASP	40	14.4712	25	1.72757	0.000190974	0.625	1	1	1	0.000635362	0.00868914
6109	PLCB2	40	14.4712	25	1.72757	0.000190974	0.625	1	1	1	0.000635362	0.00868914
6321	PLEKHO2	40	14.4712	25	1.72757	0.000190974	0.625	1	1	1	0.000635362	0.00868914
3446	NRXN2	81	29.3042	44	1.50149	0.000336114	0.54321	1	1	1	0.00065143	0.0088379
6584	PGPEP1L	81	29.3042	44	1.50149	0.000336114	0.54321	1	1	1	0.00065143	0.0088379
395	EYA3	38	13.7477	24	1.74575	0.000183335	0.631579	1	1	1	0.0006526	0.0088379
12024	OCSTAMP	28	10.1298	19	1.87565	0.00014514	0.678571	1	1	1	0.00065377	0.0088379
13334	GXYLT2	28	10.1298	19	1.87565	0.00014514	0.678571	1	1	1	0.00065377	0.0088379
15116	KIF3A	28	10.1298	19	1.87565	0.00014514	0.678571	1	1	1	0.00065377	0.0088379
18265	B4GALT1	28	10.1298	19	1.87565	0.00014514	0.678571	1	1	1	0.00065377	0.0088379
18859	FAM69B	28	10.1298	19	1.87565	0.00014514	0.678571	1	1	1	0.00065377	0.0088379
556	CTPS1	28	10.1298	19	1.87565	0.00014514	0.678571	1	1	1	0.00065377	0.0088379
5872	PSMC1	28	10.1298	19	1.87565	0.00014514	0.678571	1	1	1	0.00065377	0.0088379
6427	PPCDC	28	10.1298	19	1.87565	0.00014514	0.678571	1	1	1	0.00065377	0.0088379
6489	STARD5	28	10.1298	19	1.87565	0.00014514	0.678571	1	1	1	0.00065377	0.0088379
7186	BEAN1	28	10.1298	19	1.87565	0.00014514	0.678571	1	1	1	0.00065377	0.0088379
72	TP73	28	10.1298	19	1.87565	0.00014514	0.678571	1	1	1	0.00065377	0.0088379
8469	SLC9A3R1	28	10.1298	19	1.87565	0.00014514	0.678571	1	1	1	0.00065377	0.0088379
8470	NAT9	28	10.1298	19	1.87565	0.00014514	0.678571	1	1	1	0.00065377	0.0088379
1871	STUM	143	51.7346	71	1.37239	0.000542366	0.496503	1	1	1	0.000663844	0.00891955
16697	RAPGEF5	129	46.6696	65	1.39277	0.000496532	0.503876	1	1	1	0.000665533	0.00891955
13563	H1FOO	36	13.0241	23	1.76596	0.000175696	0.638889	1	1	1	0.000665789	0.00891955
2810	TSPAN4	36	13.0241	23	1.76596	0.000175696	0.638889	1	1	1	0.000665789	0.00891955
6164	CDAN1	36	13.0241	23	1.76596	0.000175696	0.638889	1	1	1	0.000665789	0.00891955
672	CDKN2C	36	13.0241	23	1.76596	0.000175696	0.638889	1	1	1	0.000665789	0.00891955
7904	LIG3	36	13.0241	23	1.76596	0.000175696	0.638889	1	1	1	0.000665789	0.00891955
8537	MXRA7	36	13.0241	23	1.76596	0.000175696	0.638889	1	1	1	0.000665789	0.00891955
14517	ZNF827	70	25.3246	39	1.54	0.000297919	0.557143	1	1	1	0.000669023	0.00891955
15340	TCOF1	30	10.8534	20	1.84274	0.000152779	0.666667	1	1	1	0.000669269	0.00891955
16557	ENSG00000249141	30	10.8534	20	1.84274	0.000152779	0.666667	1	1	1	0.000669269	0.00891955
18914	PNPLA7	30	10.8534	20	1.84274	0.000152779	0.666667	1	1	1	0.000669269	0.00891955
217	FAM131C	30	10.8534	20	1.84274	0.000152779	0.666667	1	1	1	0.000669269	0.00891955
6775	PAM16	30	10.8534	20	1.84274	0.000152779	0.666667	1	1	1	0.000669269	0.00891955
16894	RABGEF1	34	12.3005	22	1.78854	0.000168057	0.647059	1	1	1	0.000673824	0.00891955
18913	NSMF	34	12.3005	22	1.78854	0.000168057	0.647059	1	1	1	0.000673824	0.00891955
474	DLGAP3	34	12.3005	22	1.78854	0.000168057	0.647059	1	1	1	0.000673824	0.00891955
10476	PTRHD1	32	11.577	21	1.81395	0.000160418	0.65625	1	1	1	0.000675451	0.00891955
11975	KCNS1	32	11.577	21	1.81395	0.000160418	0.65625	1	1	1	0.000675451	0.00891955
15162	HNRNPA0	32	11.577	21	1.81395	0.000160418	0.65625	1	1	1	0.000675451	0.00891955
15165	FAM13B	32	11.577	21	1.81395	0.000160418	0.65625	1	1	1	0.000675451	0.00891955
1890	TRIM11	32	11.577	21	1.81395	0.000160418	0.65625	1	1	1	0.000675451	0.00891955
2561	PDZD7	32	11.577	21	1.81395	0.000160418	0.65625	1	1	1	0.000675451	0.00891955
7857	TP53I13	32	11.577	21	1.81395	0.000160418	0.65625	1	1	1	0.000675451	0.00891955
8341	2023-09-04	32	11.577	21	1.81395	0.000160418	0.65625	1	1	1	0.000675451	0.00891955
12166	TCEA2	15	5.4267	12	2.21129	9.16674e-05	0.8	1	1	1	0.000678812	0.00891955
12731	RANGAP1	15	5.4267	12	2.21129	9.16674e-05	0.8	1	1	1	0.000678812	0.00891955
15210	CD14	15	5.4267	12	2.21129	9.16674e-05	0.8	1	1	1	0.000678812	0.00891955
1678	TNNT2	15	5.4267	12	2.21129	9.16674e-05	0.8	1	1	1	0.000678812	0.00891955
18468	ECM2	15	5.4267	12	2.21129	9.16674e-05	0.8	1	1	1	0.000678812	0.00891955
18598	ZFP37	15	5.4267	12	2.21129	9.16674e-05	0.8	1	1	1	0.000678812	0.00891955
18811	STKLD1	15	5.4267	12	2.21129	9.16674e-05	0.8	1	1	1	0.000678812	0.00891955
2642	PLEKHS1	15	5.4267	12	2.21129	9.16674e-05	0.8	1	1	1	0.000678812	0.00891955
2753	ADAM8	15	5.4267	12	2.21129	9.16674e-05	0.8	1	1	1	0.000678812	0.00891955
2809	POLR2L	15	5.4267	12	2.21129	9.16674e-05	0.8	1	1	1	0.000678812	0.00891955
451	SYNC	15	5.4267	12	2.21129	9.16674e-05	0.8	1	1	1	0.000678812	0.00891955
4576	ERBB3	15	5.4267	12	2.21129	9.16674e-05	0.8	1	1	1	0.000678812	0.00891955
6702	TSC2	15	5.4267	12	2.21129	9.16674e-05	0.8	1	1	1	0.000678812	0.00891955
6787	ANKS3	15	5.4267	12	2.21129	9.16674e-05	0.8	1	1	1	0.000678812	0.00891955
8383	ACE	15	5.4267	12	2.21129	9.16674e-05	0.8	1	1	1	0.000678812	0.00891955
1801	ATF3	57	20.6215	33	1.60027	0.000252085	0.578947	1	1	1	0.000683226	0.00897129
10409	ASAP2	113	40.8812	58	1.41875	0.000443059	0.513274	1	1	1	0.000702658	0.00922
13331	PROK2	174	62.9498	84	1.3344	0.000641672	0.482759	1	1	1	0.000709238	0.0092963
16383	THEMIS	88	31.8367	47	1.47629	0.000359031	0.534091	1	1	1	0.000715418	0.0092963
1076	FAM72C	10	3.6178	9	2.4877	6.87506e-05	0.9	1	1	1	0.0007159	0.0092963
10856	ENSG00000259916	10	3.6178	9	2.4877	6.87506e-05	0.9	1	1	1	0.0007159	0.0092963
11972	PABPC1L	10	3.6178	9	2.4877	6.87506e-05	0.9	1	1	1	0.0007159	0.0092963
14933	S100Z	10	3.6178	9	2.4877	6.87506e-05	0.9	1	1	1	0.0007159	0.0092963
18850	CARD9	10	3.6178	9	2.4877	6.87506e-05	0.9	1	1	1	0.0007159	0.0092963
18851	SNAPC4	10	3.6178	9	2.4877	6.87506e-05	0.9	1	1	1	0.0007159	0.0092963
18853	PMPCA	10	3.6178	9	2.4877	6.87506e-05	0.9	1	1	1	0.0007159	0.0092963
214	HSPB7	10	3.6178	9	2.4877	6.87506e-05	0.9	1	1	1	0.0007159	0.0092963
3927	NLRX1	10	3.6178	9	2.4877	6.87506e-05	0.9	1	1	1	0.0007159	0.0092963
6674	TMEM204	10	3.6178	9	2.4877	6.87506e-05	0.9	1	1	1	0.0007159	0.0092963
8106	RAB5C	10	3.6178	9	2.4877	6.87506e-05	0.9	1	1	1	0.0007159	0.0092963
8947	GRIN3B	10	3.6178	9	2.4877	6.87506e-05	0.9	1	1	1	0.0007159	0.0092963
9600	FXYD5	10	3.6178	9	2.4877	6.87506e-05	0.9	1	1	1	0.0007159	0.0092963
11668	SIRPG	68	24.6011	38	1.54465	0.00029028	0.558824	1	1	1	0.000721084	0.00934424
17803	MYBL1	68	24.6011	38	1.54465	0.00029028	0.558824	1	1	1	0.000721084	0.00934424
6239	TNFAIP8L3	68	24.6011	38	1.54465	0.00029028	0.558824	1	1	1	0.000721084	0.00934424
16737	TAX1BP1	95	34.3691	50	1.45479	0.000381948	0.526316	1	1	1	0.000766837	0.00992343
337	MAN1C1	95	34.3691	50	1.45479	0.000381948	0.526316	1	1	1	0.000766837	0.00992343
5285	PCDH9	237	85.7419	110	1.28292	0.000840285	0.464135	1	1	1	0.000770007	0.00995759
118	PIK3CD	53	19.1744	31	1.61674	0.000236807	0.584906	1	1	1	0.000774882	0.00999997
7148	CPNE2	53	19.1744	31	1.61674	0.000236807	0.584906	1	1	1	0.000774882	0.00999997
9767	NUMBL	53	19.1744	31	1.61674	0.000236807	0.584906	1	1	1	0.000774882	0.00999997
12389	FAM207A	66	23.8775	37	1.54958	0.000282641	0.560606	1	1	1	0.000776716	0.0100168
5330	RAP2A	146	52.8199	72	1.36312	0.000550005	0.493151	1	1	1	0.00077954	0.0100463
2072	PFKFB3	118	42.6901	60	1.40548	0.000458337	0.508475	1	1	1	0.00078229	0.0100748
16391	SMLR1	102	36.9016	53	1.43625	0.000404865	0.519608	1	1	1	0.000806235	0.0103604
5381	ATP11A	102	36.9016	53	1.43625	0.000404865	0.519608	1	1	1	0.000806235	0.0103604
10823	VAMP5	7	2.53246	7	2.76411	5.34727e-05	1	1	1	1	0.00081109	0.0103604
13373	OR5K2	7	2.53246	7	2.76411	5.34727e-05	1	1	1	1	0.00081109	0.0103604
2226	ANXA8L1	7	2.53246	7	2.76411	5.34727e-05	1	1	1	1	0.00081109	0.0103604
2821	KRTAP5-2	7	2.53246	7	2.76411	5.34727e-05	1	1	1	1	0.00081109	0.0103604
3199	TRIM64C	7	2.53246	7	2.76411	5.34727e-05	1	1	1	1	0.00081109	0.0103604
4098	SCNN1A	7	2.53246	7	2.76411	5.34727e-05	1	1	1	1	0.00081109	0.0103604
5081	TUBA3C	7	2.53246	7	2.76411	5.34727e-05	1	1	1	1	0.00081109	0.0103604
5404	OR11H12	7	2.53246	7	2.76411	5.34727e-05	1	1	1	1	0.00081109	0.0103604
9118	C3	7	2.53246	7	2.76411	5.34727e-05	1	1	1	1	0.00081109	0.0103604
9793	B3GNT8	7	2.53246	7	2.76411	5.34727e-05	1	1	1	1	0.00081109	0.0103604
11609	KIF1A	51	18.4508	30	1.62595	0.000229169	0.588235	1	1	1	0.000822997	0.0104911
11718	SLC23A2	51	18.4508	30	1.62595	0.000229169	0.588235	1	1	1	0.000822997	0.0104911
15360	SPARC	51	18.4508	30	1.62595	0.000229169	0.588235	1	1	1	0.000822997	0.0104911
15997	KIF6	75	27.1335	41	1.51105	0.000313197	0.546667	1	1	1	0.000827617	0.0105428
1044	ATP1A1	93	33.6456	49	1.45636	0.000374309	0.526882	1	1	1	0.000834372	0.0106217
12148	RTEL1-TNFRSF6B	17	6.15026	13	2.11373	9.93064e-05	0.764706	1	1	1	0.000848441	0.0107425
150	MTHFR	17	6.15026	13	2.11373	9.93064e-05	0.764706	1	1	1	0.000848441	0.0107425
2419	OPN4	17	6.15026	13	2.11373	9.93064e-05	0.764706	1	1	1	0.000848441	0.0107425
5233	MED4	17	6.15026	13	2.11373	9.93064e-05	0.764706	1	1	1	0.000848441	0.0107425
6714	ABCA3	17	6.15026	13	2.11373	9.93064e-05	0.764706	1	1	1	0.000848441	0.0107425
6808	ENSG00000283516	17	6.15026	13	2.11373	9.93064e-05	0.764706	1	1	1	0.000848441	0.0107425
6848	NTAN1	17	6.15026	13	2.11373	9.93064e-05	0.764706	1	1	1	0.000848441	0.0107425
8917	PLPP2	17	6.15026	13	2.11373	9.93064e-05	0.764706	1	1	1	0.000848441	0.0107425
12293	RUNX1	116	41.9665	59	1.40588	0.000450698	0.508621	1	1	1	0.000852849	0.0107911
12063	BCAS1	130	47.0314	65	1.38206	0.000496532	0.5	1	1	1	0.000864249	0.010928
18308	UNC13B	49	17.7272	29	1.6359	0.00022153	0.591837	1	1	1	0.000872257	0.0110218
5037	SCARB1	211	76.3356	99	1.2969	0.000756256	0.469194	1	1	1	0.000874817	0.0110467
13003	CTDSPL	100	36.178	52	1.43734	0.000397225	0.52	1	1	1	0.000878188	0.0110818
11908	MYL9	73	26.41	40	1.51458	0.000305558	0.547945	1	1	1	0.000895864	0.0112897
1696	SYT2	73	26.41	40	1.51458	0.000305558	0.547945	1	1	1	0.000895864	0.0112897
13986	JAKMIP1	62	22.4304	35	1.56038	0.000267363	0.564516	1	1	1	0.000899274	0.0113099
18618	AKNA	62	22.4304	35	1.56038	0.000267363	0.564516	1	1	1	0.000899274	0.0113099
6286	LDHAL6B	62	22.4304	35	1.56038	0.000267363	0.564516	1	1	1	0.000899274	0.0113099
16384	PTPRK	91	32.922	48	1.45799	0.00036667	0.527473	1	1	1	0.000907859	0.0114102
3009	MICALCL	82	29.666	44	1.48318	0.000336114	0.536585	1	1	1	0.000916593	0.0115123
17926	RPL30	47	17.0037	28	1.6467	0.000213891	0.595745	1	1	1	0.000922254	0.0115756
863	LRRC8B	60	21.7068	34	1.56633	0.000259724	0.566667	1	1	1	0.000966443	0.0121222
13547	ACAD9	45	16.2801	27	1.65847	0.000206252	0.6	1	1	1	0.000972458	0.0121814
17022	PON1	45	16.2801	27	1.65847	0.000206252	0.6	1	1	1	0.000972458	0.0121814
10252	PPP6R1	19	6.87382	14	2.03671	0.000106945	0.736842	1	1	1	0.000986995	0.0122167
10927	RNF149	19	6.87382	14	2.03671	0.000106945	0.736842	1	1	1	0.000986995	0.0122167
12452	TANGO2	19	6.87382	14	2.03671	0.000106945	0.736842	1	1	1	0.000986995	0.0122167
16592	C7orf50	19	6.87382	14	2.03671	0.000106945	0.736842	1	1	1	0.000986995	0.0122167
18362	FOXD4L6	19	6.87382	14	2.03671	0.000106945	0.736842	1	1	1	0.000986995	0.0122167
19269	MSN	19	6.87382	14	2.03671	0.000106945	0.736842	1	1	1	0.000986995	0.0122167
23	PUSL1	19	6.87382	14	2.03671	0.000106945	0.736842	1	1	1	0.000986995	0.0122167
4419	TMBIM6	19	6.87382	14	2.03671	0.000106945	0.736842	1	1	1	0.000986995	0.0122167
5017	C12orf65	19	6.87382	14	2.03671	0.000106945	0.736842	1	1	1	0.000986995	0.0122167
5667	ATG14	19	6.87382	14	2.03671	0.000106945	0.736842	1	1	1	0.000986995	0.0122167
6420	ULK3	19	6.87382	14	2.03671	0.000106945	0.736842	1	1	1	0.000986995	0.0122167
6609	NPRL3	19	6.87382	14	2.03671	0.000106945	0.736842	1	1	1	0.000986995	0.0122167
8089	JUP	19	6.87382	14	2.03671	0.000106945	0.736842	1	1	1	0.000986995	0.0122167
8111	STAT5A	19	6.87382	14	2.03671	0.000106945	0.736842	1	1	1	0.000986995	0.0122167
8509	TRIM47	19	6.87382	14	2.03671	0.000106945	0.736842	1	1	1	0.000986995	0.0122167
8982	ABHD17A	19	6.87382	14	2.03671	0.000106945	0.736842	1	1	1	0.000986995	0.0122167
9173	RAB11B	19	6.87382	14	2.03671	0.000106945	0.736842	1	1	1	0.000986995	0.0122167
9730	PAF1	19	6.87382	14	2.03671	0.000106945	0.736842	1	1	1	0.000986995	0.0122167
18699	GARNL3	89	32.1984	47	1.4597	0.000359031	0.52809	1	1	1	0.000987818	0.0122189
6883	GPRC5B	105	37.9869	54	1.42154	0.000412503	0.514286	1	1	1	0.000991487	0.0122562
11134	PKP4	80	28.9424	43	1.48571	0.000328475	0.5375	1	1	1	0.000995314	0.0122792
12301	SIM2	80	28.9424	43	1.48571	0.000328475	0.5375	1	1	1	0.000995314	0.0122792
6452	HMG20A	80	28.9424	43	1.48571	0.000328475	0.5375	1	1	1	0.000995314	0.0122792
16552	T	112	40.5194	57	1.40673	0.00043542	0.508929	1	1	1	0.00101392	0.0124924
5947	EVL	112	40.5194	57	1.40673	0.00043542	0.508929	1	1	1	0.00101392	0.0124924
10097	LRRC4B	43	15.5565	26	1.67132	0.000198613	0.604651	1	1	1	0.00102219	0.0125695
12486	YPEL1	43	15.5565	26	1.67132	0.000198613	0.604651	1	1	1	0.00102219	0.0125695
15352	TNIP1	43	15.5565	26	1.67132	0.000198613	0.604651	1	1	1	0.00102219	0.0125695
1695	PPP1R12B	58	20.9833	33	1.57268	0.000252085	0.568966	1	1	1	0.00103766	0.0127347
17357	PRSS58	58	20.9833	33	1.57268	0.000252085	0.568966	1	1	1	0.00103766	0.0127347
8723	TMEM241	58	20.9833	33	1.57268	0.000252085	0.568966	1	1	1	0.00103766	0.0127347
11533	DIS3L2	41	14.833	25	1.68543	0.000190974	0.609756	1	1	1	0.0010706	0.0130877
11757	DSTN	41	14.833	25	1.68543	0.000190974	0.609756	1	1	1	0.0010706	0.0130877
12041	SLC9A8	41	14.833	25	1.68543	0.000190974	0.609756	1	1	1	0.0010706	0.0130877
12083	CTCFL	41	14.833	25	1.68543	0.000190974	0.609756	1	1	1	0.0010706	0.0130877
12616	FBXO7	41	14.833	25	1.68543	0.000190974	0.609756	1	1	1	0.0010706	0.0130877
7755	RASD1	41	14.833	25	1.68543	0.000190974	0.609756	1	1	1	0.0010706	0.0130877
1520	DPT	87	31.4749	46	1.46148	0.000351392	0.528736	1	1	1	0.00107482	0.0131307
10858	TEKT4	21	7.59739	15	1.97436	0.000114584	0.714286	1	1	1	0.00109342	0.0132716
11874	PIGU	21	7.59739	15	1.97436	0.000114584	0.714286	1	1	1	0.00109342	0.0132716
12273	IFNAR1	21	7.59739	15	1.97436	0.000114584	0.714286	1	1	1	0.00109342	0.0132716
12558	GAS2L1	21	7.59739	15	1.97436	0.000114584	0.714286	1	1	1	0.00109342	0.0132716
15486	SLC34A1	21	7.59739	15	1.97436	0.000114584	0.714286	1	1	1	0.00109342	0.0132716
1677	PKP1	21	7.59739	15	1.97436	0.000114584	0.714286	1	1	1	0.00109342	0.0132716
18910	EXD3	21	7.59739	15	1.97436	0.000114584	0.714286	1	1	1	0.00109342	0.0132716
4420	NCKAP5L	21	7.59739	15	1.97436	0.000114584	0.714286	1	1	1	0.00109342	0.0132716
8941	CFD	21	7.59739	15	1.97436	0.000114584	0.714286	1	1	1	0.00109342	0.0132716
8997	ENSG00000273734	21	7.59739	15	1.97436	0.000114584	0.714286	1	1	1	0.00109342	0.0132716
13761	PLD1	56	20.2597	32	1.57949	0.000244447	0.571429	1	1	1	0.00111295	0.0134825
18589	UGCG	56	20.2597	32	1.57949	0.000244447	0.571429	1	1	1	0.00111295	0.0134825
2342	PSAP	56	20.2597	32	1.57949	0.000244447	0.571429	1	1	1	0.00111295	0.0134825
2142	SPAG6	131	47.3932	65	1.3715	0.000496532	0.496183	1	1	1	0.00111407	0.0134834
14784	OSMR	39	14.1094	24	1.70099	0.000183335	0.615385	1	1	1	0.00111662	0.0134834
15200	CYSTM1	39	14.1094	24	1.70099	0.000183335	0.615385	1	1	1	0.00111662	0.0134834
2812	AP2A2	39	14.1094	24	1.70099	0.000183335	0.615385	1	1	1	0.00111662	0.0134834
3680	GDPD4	39	14.1094	24	1.70099	0.000183335	0.615385	1	1	1	0.00111662	0.0134834
3445	SLC22A12	67	24.2393	37	1.52645	0.000282641	0.552239	1	1	1	0.00113388	0.0136369
4862	SSH1	67	24.2393	37	1.52645	0.000282641	0.552239	1	1	1	0.00113388	0.0136369
15566	SLC22A23	193	69.8236	91	1.30329	0.000695145	0.471503	1	1	1	0.0011356	0.0136369
11984	SDC4	12	4.34136	10	2.30342	7.63895e-05	0.833333	1	1	1	0.00114386	0.0136369
12158	TPD52L2	12	4.34136	10	2.30342	7.63895e-05	0.833333	1	1	1	0.00114386	0.0136369
12870	CPNE9	12	4.34136	10	2.30342	7.63895e-05	0.833333	1	1	1	0.00114386	0.0136369
13927	MYL5	12	4.34136	10	2.30342	7.63895e-05	0.833333	1	1	1	0.00114386	0.0136369
16816	AEBP1	12	4.34136	10	2.30342	7.63895e-05	0.833333	1	1	1	0.00114386	0.0136369
17302	C7orf49	12	4.34136	10	2.30342	7.63895e-05	0.833333	1	1	1	0.00114386	0.0136369
2782	PKP3	12	4.34136	10	2.30342	7.63895e-05	0.833333	1	1	1	0.00114386	0.0136369
3678	OMP	12	4.34136	10	2.30342	7.63895e-05	0.833333	1	1	1	0.00114386	0.0136369
3880	TAGLN	12	4.34136	10	2.30342	7.63895e-05	0.833333	1	1	1	0.00114386	0.0136369
3882	RNF214	12	4.34136	10	2.30342	7.63895e-05	0.833333	1	1	1	0.00114386	0.0136369
3986	VSIG2	12	4.34136	10	2.30342	7.63895e-05	0.833333	1	1	1	0.00114386	0.0136369
585	TIE1	12	4.34136	10	2.30342	7.63895e-05	0.833333	1	1	1	0.00114386	0.0136369
6125	C15orf62	12	4.34136	10	2.30342	7.63895e-05	0.833333	1	1	1	0.00114386	0.0136369
625	MMACHC	12	4.34136	10	2.30342	7.63895e-05	0.833333	1	1	1	0.00114386	0.0136369
7208	B3GNT9	12	4.34136	10	2.30342	7.63895e-05	0.833333	1	1	1	0.00114386	0.0136369
8608	P4HB	12	4.34136	10	2.30342	7.63895e-05	0.833333	1	1	1	0.00114386	0.0136369
9854	IRGC	12	4.34136	10	2.30342	7.63895e-05	0.833333	1	1	1	0.00114386	0.0136369
12736	ACO2	37	13.3859	23	1.71823	0.000175696	0.621622	1	1	1	0.00115892	0.0137728
13936	FGFRL1	37	13.3859	23	1.71823	0.000175696	0.621622	1	1	1	0.00115892	0.0137728
15773	HLA-G	37	13.3859	23	1.71823	0.000175696	0.621622	1	1	1	0.00115892	0.0137728
2598	CNNM2	37	13.3859	23	1.71823	0.000175696	0.621622	1	1	1	0.00115892	0.0137728
9458	PIK3R2	37	13.3859	23	1.71823	0.000175696	0.621622	1	1	1	0.00115892	0.0137728
11623	THAP4	23	8.32095	16	1.92286	0.000122223	0.695652	1	1	1	0.00116971	0.0137963
11659	SNPH	23	8.32095	16	1.92286	0.000122223	0.695652	1	1	1	0.00116971	0.0137963
12157	ABHD16B	23	8.32095	16	1.92286	0.000122223	0.695652	1	1	1	0.00116971	0.0137963
12574	CASTOR1	23	8.32095	16	1.92286	0.000122223	0.695652	1	1	1	0.00116971	0.0137963
12891	TATDN2	23	8.32095	16	1.92286	0.000122223	0.695652	1	1	1	0.00116971	0.0137963
1458	ADAMTS4	23	8.32095	16	1.92286	0.000122223	0.695652	1	1	1	0.00116971	0.0137963
1780	TRAF3IP3	23	8.32095	16	1.92286	0.000122223	0.695652	1	1	1	0.00116971	0.0137963
17913	NDUFAF6	23	8.32095	16	1.92286	0.000122223	0.695652	1	1	1	0.00116971	0.0137963
6856	MYH11	23	8.32095	16	1.92286	0.000122223	0.695652	1	1	1	0.00116971	0.0137963
7992	STARD3	23	8.32095	16	1.92286	0.000122223	0.695652	1	1	1	0.00116971	0.0137963
8965	DAZAP1	23	8.32095	16	1.92286	0.000122223	0.695652	1	1	1	0.00116971	0.0137963
968	AMPD2	23	8.32095	16	1.92286	0.000122223	0.695652	1	1	1	0.00116971	0.0137963
10891	FAHD2B	76	27.4953	41	1.49116	0.000313197	0.539474	1	1	1	0.00117317	0.0138197
13505	HACD2	76	27.4953	41	1.49116	0.000313197	0.539474	1	1	1	0.00117317	0.0138197
7474	TIMM22	101	36.5398	52	1.42311	0.000397225	0.514852	1	1	1	0.00117837	0.0138722
16937	HIP1	54	19.5361	31	1.5868	0.000236807	0.574074	1	1	1	0.0011923	0.0139997
18644	STOM	54	19.5361	31	1.5868	0.000236807	0.574074	1	1	1	0.0011923	0.0139997
7418	SLC7A5	54	19.5361	31	1.5868	0.000236807	0.574074	1	1	1	0.0011923	0.0139997
16297	CD164	35	12.6623	22	1.73744	0.000168057	0.628571	1	1	1	0.00119591	0.0139997
3574	UNC93B1	35	12.6623	22	1.73744	0.000168057	0.628571	1	1	1	0.00119591	0.0139997
6241	GLDN	35	12.6623	22	1.73744	0.000168057	0.628571	1	1	1	0.00119591	0.0139997
677	OSBPL9	35	12.6623	22	1.73744	0.000168057	0.628571	1	1	1	0.00119591	0.0139997
6973	LAT	35	12.6623	22	1.73744	0.000168057	0.628571	1	1	1	0.00119591	0.0139997
6974	NPIPB11	35	12.6623	22	1.73744	0.000168057	0.628571	1	1	1	0.00119591	0.0139997
7475	ABR	129	46.6696	64	1.37134	0.000488893	0.496124	1	1	1	0.00121488	0.0141623
10925	TBC1D8	25	9.0445	17	1.87959	0.000129862	0.68	1	1	1	0.00121926	0.0141623
12259	MRAP	25	9.0445	17	1.87959	0.000129862	0.68	1	1	1	0.00121926	0.0141623
12670	MICALL1	25	9.0445	17	1.87959	0.000129862	0.68	1	1	1	0.00121926	0.0141623
14838	SLC38A9	25	9.0445	17	1.87959	0.000129862	0.68	1	1	1	0.00121926	0.0141623
17037	BHLHA15	25	9.0445	17	1.87959	0.000129862	0.68	1	1	1	0.00121926	0.0141623
17806	C8orf44	25	9.0445	17	1.87959	0.000129862	0.68	1	1	1	0.00121926	0.0141623
2516	UBTD1	25	9.0445	17	1.87959	0.000129862	0.68	1	1	1	0.00121926	0.0141623
4956	RPLP0	25	9.0445	17	1.87959	0.000129862	0.68	1	1	1	0.00121926	0.0141623
7533	ATP2A3	25	9.0445	17	1.87959	0.000129862	0.68	1	1	1	0.00121926	0.0141623
10535	MRPL33	33	11.9388	21	1.75898	0.000160418	0.636364	1	1	1	0.00122563	0.0141623
11543	EFHD1	33	11.9388	21	1.75898	0.000160418	0.636364	1	1	1	0.00122563	0.0141623
16608	CHST12	33	11.9388	21	1.75898	0.000160418	0.636364	1	1	1	0.00122563	0.0141623
17731	VDAC3	33	11.9388	21	1.75898	0.000160418	0.636364	1	1	1	0.00122563	0.0141623
18009	WDYHV1	33	11.9388	21	1.75898	0.000160418	0.636364	1	1	1	0.00122563	0.0141623
18704	FAM129B	33	11.9388	21	1.75898	0.000160418	0.636364	1	1	1	0.00122563	0.0141623
4417	PRPF40B	33	11.9388	21	1.75898	0.000160418	0.636364	1	1	1	0.00122563	0.0141623
4490	IGFBP6	33	11.9388	21	1.75898	0.000160418	0.636364	1	1	1	0.00122563	0.0141623
8647	METRNL	33	11.9388	21	1.75898	0.000160418	0.636364	1	1	1	0.00122563	0.0141623
8980	REXO1	33	11.9388	21	1.75898	0.000160418	0.636364	1	1	1	0.00122563	0.0141623
9315	JUNB	33	11.9388	21	1.75898	0.000160418	0.636364	1	1	1	0.00122563	0.0141623
11460	SPEG	31	11.2152	20	1.7833	0.000152779	0.645161	1	1	1	0.00124577	0.014222
12159	DNAJC5	31	11.2152	20	1.7833	0.000152779	0.645161	1	1	1	0.00124577	0.014222
13077	CLEC3B	31	11.2152	20	1.7833	0.000152779	0.645161	1	1	1	0.00124577	0.014222
4189	KLRD1	31	11.2152	20	1.7833	0.000152779	0.645161	1	1	1	0.00124577	0.014222
5983	ZFYVE21	31	11.2152	20	1.7833	0.000152779	0.645161	1	1	1	0.00124577	0.014222
75	LRRC47	31	11.2152	20	1.7833	0.000152779	0.645161	1	1	1	0.00124577	0.014222
8536	ST6GALNAC1	31	11.2152	20	1.7833	0.000152779	0.645161	1	1	1	0.00124577	0.014222
8942	MED16	31	11.2152	20	1.7833	0.000152779	0.645161	1	1	1	0.00124577	0.014222
9554	PLEKHF1	31	11.2152	20	1.7833	0.000152779	0.645161	1	1	1	0.00124577	0.014222
10625	RHOQ	27	9.76807	18	1.84274	0.000137501	0.666667	1	1	1	0.00124595	0.014222
10662	MTIF2	27	9.76807	18	1.84274	0.000137501	0.666667	1	1	1	0.00124595	0.014222
15951	FANCE	27	9.76807	18	1.84274	0.000137501	0.666667	1	1	1	0.00124595	0.014222
16591	CYP2W1	27	9.76807	18	1.84274	0.000137501	0.666667	1	1	1	0.00124595	0.014222
16886	VKORC1L1	27	9.76807	18	1.84274	0.000137501	0.666667	1	1	1	0.00124595	0.014222
17106	GIGYF1	27	9.76807	18	1.84274	0.000137501	0.666667	1	1	1	0.00124595	0.014222
3200	FOLH1	27	9.76807	18	1.84274	0.000137501	0.666667	1	1	1	0.00124595	0.014222
3679	MYO7A	27	9.76807	18	1.84274	0.000137501	0.666667	1	1	1	0.00124595	0.014222
5817	NEK9	27	9.76807	18	1.84274	0.000137501	0.666667	1	1	1	0.00124595	0.014222
9448	B3GNT3	27	9.76807	18	1.84274	0.000137501	0.666667	1	1	1	0.00124595	0.014222
9482	UPF1	27	9.76807	18	1.84274	0.000137501	0.666667	1	1	1	0.00124595	0.014222
561	HIVEP3	148	53.5435	72	1.3447	0.000550005	0.486486	1	1	1	0.00125261	0.0142228
14333	SPP1	29	10.4916	19	1.81097	0.00014514	0.655172	1	1	1	0.0012536	0.0142228
232	SDHB	29	10.4916	19	1.81097	0.00014514	0.655172	1	1	1	0.0012536	0.0142228
5631	CDKL1	29	10.4916	19	1.81097	0.00014514	0.655172	1	1	1	0.0012536	0.0142228
6449	PSTPIP1	29	10.4916	19	1.81097	0.00014514	0.655172	1	1	1	0.0012536	0.0142228
6806	PMM2	29	10.4916	19	1.81097	0.00014514	0.655172	1	1	1	0.0012536	0.0142228
7530	NCBP3	29	10.4916	19	1.81097	0.00014514	0.655172	1	1	1	0.0012536	0.0142228
8340	MTMR4	29	10.4916	19	1.81097	0.00014514	0.655172	1	1	1	0.0012536	0.0142228
8945	ARID3A	29	10.4916	19	1.81097	0.00014514	0.655172	1	1	1	0.0012536	0.0142228
9575	CEBPA	29	10.4916	19	1.81097	0.00014514	0.655172	1	1	1	0.0012536	0.0142228
18590	SUSD1	52	18.8126	30	1.59468	0.000229169	0.576923	1	1	1	0.00127563	0.0144379
5627	VCPKMT	52	18.8126	30	1.59468	0.000229169	0.576923	1	1	1	0.00127563	0.0144379
8639	FOXK2	52	18.8126	30	1.59468	0.000229169	0.576923	1	1	1	0.00127563	0.0144379
957	PSRC1	52	18.8126	30	1.59468	0.000229169	0.576923	1	1	1	0.00127563	0.0144379
15397	IL12B	63	22.7921	35	1.53562	0.000267363	0.555556	1	1	1	0.00132388	0.014975
17582	NAT2	127	45.9461	63	1.37117	0.000481254	0.496063	1	1	1	0.00132494	0.014978
11485	DOCK10	113	40.8812	57	1.39428	0.00043542	0.504425	1	1	1	0.00133074	0.0150345
18031	ASAP1	189	68.3765	89	1.30162	0.000679867	0.4709	1	1	1	0.00133978	0.0151275
2678	RGS10	50	18.089	29	1.60318	0.00022153	0.58	1	1	1	0.00136274	0.0153498
3855	TMPRSS5	50	18.089	29	1.60318	0.00022153	0.58	1	1	1	0.00136274	0.0153498
6220	FBN1	50	18.089	29	1.60318	0.00022153	0.58	1	1	1	0.00136274	0.0153498
8661	LPIN2	50	18.089	29	1.60318	0.00022153	0.58	1	1	1	0.00136274	0.0153498
7796	SPECC1	81	29.3042	43	1.46737	0.000328475	0.530864	1	1	1	0.00138445	0.015585
4064	CACNA1C	158	57.1613	76	1.32957	0.00058056	0.481013	1	1	1	0.00139745	0.0157219
740	FGGY	132	47.755	65	1.36111	0.000496532	0.492424	1	1	1	0.00142585	0.0160318
15945	ANKS1A	61	22.0686	34	1.54065	0.000259724	0.557377	1	1	1	0.00142936	0.0160521
4090	KCNA1	61	22.0686	34	1.54065	0.000259724	0.557377	1	1	1	0.00142936	0.0160521
10658	EML6	151	54.6288	73	1.33629	0.000557643	0.483444	1	1	1	0.00144435	0.0162108
3601	CTTN	111	40.1576	56	1.39451	0.000427781	0.504505	1	1	1	0.00145184	0.0162727
10654	ACYP2	48	17.3654	28	1.6124	0.000213891	0.583333	1	1	1	0.00145334	0.0162727
12898	HRH1	48	17.3654	28	1.6124	0.000213891	0.583333	1	1	1	0.00145334	0.0162727
6903	NPIPB3	48	17.3654	28	1.6124	0.000213891	0.583333	1	1	1	0.00145334	0.0162727
17288	MKLN1	175	63.3115	83	1.31098	0.000634033	0.474286	1	1	1	0.0014689	0.0164371
3885	DSCAML1	204	73.8032	95	1.28721	0.0007257	0.465686	1	1	1	0.00147038	0.0164439
10618	SIX3	79	28.5806	42	1.46953	0.000320836	0.531646	1	1	1	0.00150628	0.016746
10501	TMEM214	14	5.06492	11	2.1718	8.40285e-05	0.785714	1	1	1	0.0015179	0.016746
1062	HSD3B1	14	5.06492	11	2.1718	8.40285e-05	0.785714	1	1	1	0.0015179	0.016746
11333	CASP8	14	5.06492	11	2.1718	8.40285e-05	0.785714	1	1	1	0.0015179	0.016746
11435	WNT6	14	5.06492	11	2.1718	8.40285e-05	0.785714	1	1	1	0.0015179	0.016746
11983	RBPJL	14	5.06492	11	2.1718	8.40285e-05	0.785714	1	1	1	0.0015179	0.016746
11988	DBNDD2	14	5.06492	11	2.1718	8.40285e-05	0.785714	1	1	1	0.0015179	0.016746
13245	STAB1	14	5.06492	11	2.1718	8.40285e-05	0.785714	1	1	1	0.0015179	0.016746
13556	COPG1	14	5.06492	11	2.1718	8.40285e-05	0.785714	1	1	1	0.0015179	0.016746
13940	MAEA	14	5.06492	11	2.1718	8.40285e-05	0.785714	1	1	1	0.0015179	0.016746
15852	VWA7	14	5.06492	11	2.1718	8.40285e-05	0.785714	1	1	1	0.0015179	0.016746
17236	SPAM1	14	5.06492	11	2.1718	8.40285e-05	0.785714	1	1	1	0.0015179	0.016746
17601	LGI3	14	5.06492	11	2.1718	8.40285e-05	0.785714	1	1	1	0.0015179	0.016746
19561	SASH3	14	5.06492	11	2.1718	8.40285e-05	0.785714	1	1	1	0.0015179	0.016746
5998	PLD4	14	5.06492	11	2.1718	8.40285e-05	0.785714	1	1	1	0.0015179	0.016746
6159	ZNF106	14	5.06492	11	2.1718	8.40285e-05	0.785714	1	1	1	0.0015179	0.016746
626	PRDX1	14	5.06492	11	2.1718	8.40285e-05	0.785714	1	1	1	0.0015179	0.016746
6719	ENSG00000260272	14	5.06492	11	2.1718	8.40285e-05	0.785714	1	1	1	0.0015179	0.016746
7235	ENKD1	14	5.06492	11	2.1718	8.40285e-05	0.785714	1	1	1	0.0015179	0.016746
7993	TCAP	14	5.06492	11	2.1718	8.40285e-05	0.785714	1	1	1	0.0015179	0.016746
8233	PNPO	14	5.06492	11	2.1718	8.40285e-05	0.785714	1	1	1	0.0015179	0.016746
846	CLCA4	14	5.06492	11	2.1718	8.40285e-05	0.785714	1	1	1	0.0015179	0.016746
9446	MAP1S	14	5.06492	11	2.1718	8.40285e-05	0.785714	1	1	1	0.0015179	0.016746
12051	PARD6B	59	21.345	33	1.54603	0.000252085	0.559322	1	1	1	0.00154229	0.0169968
12457	CCDC188	46	16.6419	27	1.62241	0.000206252	0.586956	1	1	1	0.00154697	0.0169968
18057	GPR20	46	16.6419	27	1.62241	0.000206252	0.586956	1	1	1	0.00154697	0.0169968
3418	MARK2	46	16.6419	27	1.62241	0.000206252	0.586956	1	1	1	0.00154697	0.0169968
5704	PRKCH	46	16.6419	27	1.62241	0.000206252	0.586956	1	1	1	0.00154697	0.0169968
5942	CCNK	46	16.6419	27	1.62241	0.000206252	0.586956	1	1	1	0.00154697	0.0169968
7798	CDRT15L2	46	16.6419	27	1.62241	0.000206252	0.586956	1	1	1	0.00154697	0.0169968
6049	APBA2	149	53.9053	72	1.33568	0.000550005	0.483222	1	1	1	0.00157326	0.0172755
2339	CDH23	109	39.434	55	1.39473	0.000420142	0.504587	1	1	1	0.00158414	0.0173848
15580	LY86	116	41.9665	58	1.38206	0.000443059	0.5	1	1	1	0.00158693	0.0174052
12057	NFATC2	173	62.588	82	1.31016	0.000626394	0.473988	1	1	1	0.00159706	0.0175061
11826	ID1	44	15.9183	26	1.63334	0.000198613	0.590909	1	1	1	0.001643	0.0179782
4048	IQSEC3	44	15.9183	26	1.63334	0.000198613	0.590909	1	1	1	0.001643	0.0179782
8424	CACNG1	44	15.9183	26	1.63334	0.000198613	0.590909	1	1	1	0.001643	0.0179782
2846	CDKN1C	93	33.6456	48	1.42664	0.00036667	0.516129	1	1	1	0.00166627	0.0182222
7758	SREBF1	212	76.6974	98	1.27775	0.000748617	0.462264	1	1	1	0.00167664	0.018325
6836	CPPED1	195	70.5471	91	1.28992	0.000695145	0.466667	1	1	1	0.00168271	0.0183806
8738	KCTD1	107	38.7105	54	1.39497	0.000412503	0.504673	1	1	1	0.00172871	0.018872
14379	PPP3CA	114	41.2429	57	1.38206	0.00043542	0.5	1	1	1	0.00173163	0.018882
3861	ZBTB16	114	41.2429	57	1.38206	0.00043542	0.5	1	1	1	0.00173163	0.018882
13546	RAB7A	42	15.1948	25	1.6453	0.000190974	0.595238	1	1	1	0.00174056	0.0189245
15338	CAMK2A	42	15.1948	25	1.6453	0.000190974	0.595238	1	1	1	0.00174056	0.0189245
18700	SLC2A8	42	15.1948	25	1.6453	0.000190974	0.595238	1	1	1	0.00174056	0.0189245
4880	ANKRD13A	42	15.1948	25	1.6453	0.000190974	0.595238	1	1	1	0.00174056	0.0189245
5217	TPT1	42	15.1948	25	1.6453	0.000190974	0.595238	1	1	1	0.00174056	0.0189245
1734	NUAK2	84	30.3895	44	1.44787	0.000336114	0.52381	1	1	1	0.00174371	0.0189368
4937	TESC	84	30.3895	44	1.44787	0.000336114	0.52381	1	1	1	0.00174371	0.0189368
12960	TOP2B	66	23.8775	36	1.5077	0.000275002	0.545454	1	1	1	0.00176406	0.0191245
14068	SOD3	66	23.8775	36	1.5077	0.000275002	0.545454	1	1	1	0.00176406	0.0191245
4062	LRTM2	66	23.8775	36	1.5077	0.000275002	0.545454	1	1	1	0.00176406	0.0191245
10148	FPR3	9	3.25602	8	2.45699	6.11116e-05	0.888889	1	1	1	0.00179162	0.0192139
14958	ANKRD34B	9	3.25602	8	2.45699	6.11116e-05	0.888889	1	1	1	0.00179162	0.0192139
1541	FMO4	9	3.25602	8	2.45699	6.11116e-05	0.888889	1	1	1	0.00179162	0.0192139
1883	C1orf35	9	3.25602	8	2.45699	6.11116e-05	0.888889	1	1	1	0.00179162	0.0192139
18940	IL3RA	9	3.25602	8	2.45699	6.11116e-05	0.888889	1	1	1	0.00179162	0.0192139
3895	JAML	9	3.25602	8	2.45699	6.11116e-05	0.888889	1	1	1	0.00179162	0.0192139
4504	AMHR2	9	3.25602	8	2.45699	6.11116e-05	0.888889	1	1	1	0.00179162	0.0192139
5068	PGAM5	9	3.25602	8	2.45699	6.11116e-05	0.888889	1	1	1	0.00179162	0.0192139
6148	PLA2G4B	9	3.25602	8	2.45699	6.11116e-05	0.888889	1	1	1	0.00179162	0.0192139
7428	RNF166	9	3.25602	8	2.45699	6.11116e-05	0.888889	1	1	1	0.00179162	0.0192139
8104	ENSG00000267261	9	3.25602	8	2.45699	6.11116e-05	0.888889	1	1	1	0.00179162	0.0192139
845	CLCA1	9	3.25602	8	2.45699	6.11116e-05	0.888889	1	1	1	0.00179162	0.0192139
8497	LLGL2	9	3.25602	8	2.45699	6.11116e-05	0.888889	1	1	1	0.00179162	0.0192139
9053	EBI3	9	3.25602	8	2.45699	6.11116e-05	0.888889	1	1	1	0.00179162	0.0192139
9612	DMKN	9	3.25602	8	2.45699	6.11116e-05	0.888889	1	1	1	0.00179162	0.0192139
9711	RINL	9	3.25602	8	2.45699	6.11116e-05	0.888889	1	1	1	0.00179162	0.0192139
12733	TEF	55	19.8979	31	1.55795	0.000236807	0.563636	1	1	1	0.00179175	0.0192139
12804	GRAMD4	55	19.8979	31	1.55795	0.000236807	0.563636	1	1	1	0.00179175	0.0192139
593	KDM4A	55	19.8979	31	1.55795	0.000236807	0.563636	1	1	1	0.00179175	0.0192139
1786	HHAT	164	59.332	78	1.31464	0.000595838	0.47561	1	1	1	0.00181411	0.0193097
10073	PTOV1	16	5.78848	12	2.07308	9.16674e-05	0.75	1	1	1	0.00181713	0.0193097
11656	TMEM74B	16	5.78848	12	2.07308	9.16674e-05	0.75	1	1	1	0.00181713	0.0193097
12841	MAPK8IP2	16	5.78848	12	2.07308	9.16674e-05	0.75	1	1	1	0.00181713	0.0193097
13127	FBXW12	16	5.78848	12	2.07308	9.16674e-05	0.75	1	1	1	0.00181713	0.0193097
17048	ARPC1B	16	5.78848	12	2.07308	9.16674e-05	0.75	1	1	1	0.00181713	0.0193097
17119	TRIM56	16	5.78848	12	2.07308	9.16674e-05	0.75	1	1	1	0.00181713	0.0193097
3185	FAM180B	16	5.78848	12	2.07308	9.16674e-05	0.75	1	1	1	0.00181713	0.0193097
6665	GNPTG	16	5.78848	12	2.07308	9.16674e-05	0.75	1	1	1	0.00181713	0.0193097
7155	CCL17	16	5.78848	12	2.07308	9.16674e-05	0.75	1	1	1	0.00181713	0.0193097
8378	TLK2	16	5.78848	12	2.07308	9.16674e-05	0.75	1	1	1	0.00181713	0.0193097
8595	NPLOC4	16	5.78848	12	2.07308	9.16674e-05	0.75	1	1	1	0.00181713	0.0193097
8609	ARHGDIA	16	5.78848	12	2.07308	9.16674e-05	0.75	1	1	1	0.00181713	0.0193097
8984	ADAT3	16	5.78848	12	2.07308	9.16674e-05	0.75	1	1	1	0.00181713	0.0193097
9010	SGTA	16	5.78848	12	2.07308	9.16674e-05	0.75	1	1	1	0.00181713	0.0193097
9647	WDR62	16	5.78848	12	2.07308	9.16674e-05	0.75	1	1	1	0.00181713	0.0193097
10958	LIMS1	40	14.4712	24	1.65847	0.000183335	0.6	1	1	1	0.0018385	0.0195036
14005	HTRA3	40	14.4712	24	1.65847	0.000183335	0.6	1	1	1	0.0018385	0.0195036
7727	TVP23C	40	14.4712	24	1.65847	0.000183335	0.6	1	1	1	0.0018385	0.0195036
12205	ATP5J	119	43.0519	59	1.37044	0.000450698	0.495798	1	1	1	0.00187638	0.0198943
8381	TANC2	112	40.5194	56	1.38206	0.000427781	0.5	1	1	1	0.00188975	0.0200248
1834	HLX	82	29.666	43	1.44947	0.000328475	0.52439	1	1	1	0.00190028	0.020125
17447	AGAP3	53	19.1744	30	1.56459	0.000229169	0.566038	1	1	1	0.00192877	0.0203921
1800	NENF	53	19.1744	30	1.56459	0.000229169	0.566038	1	1	1	0.00192877	0.0203921
11967	ADA	38	13.7477	23	1.67301	0.000175696	0.605263	1	1	1	0.00193528	0.0203921
12354	PDXK	38	13.7477	23	1.67301	0.000175696	0.605263	1	1	1	0.00193528	0.0203921
17610	PDLIM2	38	13.7477	23	1.67301	0.000175696	0.605263	1	1	1	0.00193528	0.0203921
2376	VCL	38	13.7477	23	1.67301	0.000175696	0.605263	1	1	1	0.00193528	0.0203921
6703	PKD1	38	13.7477	23	1.67301	0.000175696	0.605263	1	1	1	0.00193528	0.0203921
7363	CDYL2	38	13.7477	23	1.67301	0.000175696	0.605263	1	1	1	0.00193528	0.0203921
9060	SH3GL1	38	13.7477	23	1.67301	0.000175696	0.605263	1	1	1	0.00193528	0.0203921
14092	KLF3	131	47.3932	64	1.3504	0.000488893	0.48855	1	1	1	0.00197596	0.0208091
11529	PTMA	89	32.1984	46	1.42864	0.000351392	0.516854	1	1	1	0.0019826	0.0208556
3590	TPCN2	89	32.1984	46	1.42864	0.000351392	0.516854	1	1	1	0.0019826	0.0208556
12044	SNAI1	36	13.0241	22	1.68918	0.000168057	0.611111	1	1	1	0.00202895	0.021174
1284	SHE	36	13.0241	22	1.68918	0.000168057	0.611111	1	1	1	0.00202895	0.021174
1739	ELK4	36	13.0241	22	1.68918	0.000168057	0.611111	1	1	1	0.00202895	0.021174
17769	LYN	36	13.0241	22	1.68918	0.000168057	0.611111	1	1	1	0.00202895	0.021174
1844	SUSD4	36	13.0241	22	1.68918	0.000168057	0.611111	1	1	1	0.00202895	0.021174
18721	SLC25A25	36	13.0241	22	1.68918	0.000168057	0.611111	1	1	1	0.00202895	0.021174
11616	PPP1R7	18	6.51204	13	1.9963	9.93064e-05	0.722222	1	1	1	0.00203993	0.021174
15523	MGAT4B	18	6.51204	13	1.9963	9.93064e-05	0.722222	1	1	1	0.00203993	0.021174
17098	SAP25	18	6.51204	13	1.9963	9.93064e-05	0.722222	1	1	1	0.00203993	0.021174
2071	RBM17	18	6.51204	13	1.9963	9.93064e-05	0.722222	1	1	1	0.00203993	0.021174
3	OR4F16	18	6.51204	13	1.9963	9.93064e-05	0.722222	1	1	1	0.00203993	0.021174
33	TMEM88B	18	6.51204	13	1.9963	9.93064e-05	0.722222	1	1	1	0.00203993	0.021174
3411	RARRES3	18	6.51204	13	1.9963	9.93064e-05	0.722222	1	1	1	0.00203993	0.021174
3657	OR2AT4	18	6.51204	13	1.9963	9.93064e-05	0.722222	1	1	1	0.00203993	0.021174
3667	DGAT2	18	6.51204	13	1.9963	9.93064e-05	0.722222	1	1	1	0.00203993	0.021174
4449	GALNT6	18	6.51204	13	1.9963	9.93064e-05	0.722222	1	1	1	0.00203993	0.021174
4648	AVIL	18	6.51204	13	1.9963	9.93064e-05	0.722222	1	1	1	0.00203993	0.021174
5	NOC2L	18	6.51204	13	1.9963	9.93064e-05	0.722222	1	1	1	0.00203993	0.021174
6418	LMAN1L	18	6.51204	13	1.9963	9.93064e-05	0.722222	1	1	1	0.00203993	0.021174
6559	ZNF774	18	6.51204	13	1.9963	9.93064e-05	0.722222	1	1	1	0.00203993	0.021174
7445	DPEP1	18	6.51204	13	1.9963	9.93064e-05	0.722222	1	1	1	0.00203993	0.021174
7751	FLCN	18	6.51204	13	1.9963	9.93064e-05	0.722222	1	1	1	0.00203993	0.021174
8113	CAVIN1	18	6.51204	13	1.9963	9.93064e-05	0.722222	1	1	1	0.00203993	0.021174
95	ZBTB48	18	6.51204	13	1.9963	9.93064e-05	0.722222	1	1	1	0.00203993	0.021174
8722	CABLES1	80	28.9424	42	1.45116	0.000320836	0.525	1	1	1	0.00207102	0.0214849
3636	FAM168A	51	18.4508	29	1.57175	0.00022153	0.568627	1	1	1	0.00207422	0.0214943
6471	RASGRF1	51	18.4508	29	1.57175	0.00022153	0.568627	1	1	1	0.00207422	0.0214943
8566	RBFOX3	201	72.7178	93	1.27892	0.000710423	0.462687	1	1	1	0.00208576	0.021602
11758	RRBP1	34	12.3005	21	1.70724	0.000160418	0.617647	1	1	1	0.00211702	0.0218654
14288	BMP2K	34	12.3005	21	1.70724	0.000160418	0.617647	1	1	1	0.00211702	0.0218654
6010	CRIP2	34	12.3005	21	1.70724	0.000160418	0.617647	1	1	1	0.00211702	0.0218654
6025	NIPA2	34	12.3005	21	1.70724	0.000160418	0.617647	1	1	1	0.00211702	0.0218654
7163	ADGRG3	34	12.3005	21	1.70724	0.000160418	0.617647	1	1	1	0.00211702	0.0218654
13720	SCHIP1	206	74.5267	95	1.27471	0.0007257	0.461165	1	1	1	0.00213333	0.0220217
11068	FAM168B	20	7.2356	14	1.93488	0.000106945	0.7	1	1	1	0.00219322	0.0224132
12367	LRRC3	20	7.2356	14	1.93488	0.000106945	0.7	1	1	1	0.00219322	0.0224132
12386	SUMO3	20	7.2356	14	1.93488	0.000106945	0.7	1	1	1	0.00219322	0.0224132
12398	SPATC1L	20	7.2356	14	1.93488	0.000106945	0.7	1	1	1	0.00219322	0.0224132
13042	SS18L2	20	7.2356	14	1.93488	0.000106945	0.7	1	1	1	0.00219322	0.0224132
13116	SCAP	20	7.2356	14	1.93488	0.000106945	0.7	1	1	1	0.00219322	0.0224132
2594	CYP17A1	20	7.2356	14	1.93488	0.000106945	0.7	1	1	1	0.00219322	0.0224132
4538	MUCL1	20	7.2356	14	1.93488	0.000106945	0.7	1	1	1	0.00219322	0.0224132
5845	ISM2	20	7.2356	14	1.93488	0.000106945	0.7	1	1	1	0.00219322	0.0224132
5999	AHNAK2	20	7.2356	14	1.93488	0.000106945	0.7	1	1	1	0.00219322	0.0224132
9345	DCAF15	20	7.2356	14	1.93488	0.000106945	0.7	1	1	1	0.00219322	0.0224132
10697	CEP68	32	11.577	20	1.72757	0.000152779	0.625	1	1	1	0.00219631	0.0224132
18726	DNM1	32	11.577	20	1.72757	0.000152779	0.625	1	1	1	0.00219631	0.0224132
2988	DENND5A	32	11.577	20	1.72757	0.000152779	0.625	1	1	1	0.00219631	0.0224132
3638	RAB6A	32	11.577	20	1.72757	0.000152779	0.625	1	1	1	0.00219631	0.0224132
3675	ACER3	32	11.577	20	1.72757	0.000152779	0.625	1	1	1	0.00219631	0.0224132
3939	OAF	32	11.577	20	1.72757	0.000152779	0.625	1	1	1	0.00219631	0.0224132
4957	PXN	32	11.577	20	1.72757	0.000152779	0.625	1	1	1	0.00219631	0.0224132
5846	SPTLC2	32	11.577	20	1.72757	0.000152779	0.625	1	1	1	0.00219631	0.0224132
6725	KCTD5	32	11.577	20	1.72757	0.000152779	0.625	1	1	1	0.00219631	0.0224132
6829	TXNDC11	32	11.577	20	1.72757	0.000152779	0.625	1	1	1	0.00219631	0.0224132
384	WASF2	122	44.1372	60	1.3594	0.000458337	0.491803	1	1	1	0.00220119	0.0224507
13968	RGS12	94	34.0073	48	1.41146	0.00036667	0.510638	1	1	1	0.00222032	0.0226334
12122	SLCO4A1	49	17.7272	28	1.57949	0.000213891	0.571429	1	1	1	0.00222811	0.0226334
13877	ATP13A3	49	17.7272	28	1.57949	0.000213891	0.571429	1	1	1	0.00222811	0.0226334
14603	MFAP3L	49	17.7272	28	1.57949	0.000213891	0.571429	1	1	1	0.00222811	0.0226334
17925	MATN2	49	17.7272	28	1.57949	0.000213891	0.571429	1	1	1	0.00222811	0.0226334
11978	PI3	6	2.17068	6	2.76411	4.58337e-05	1	1	1	1	0.00224201	0.0226334
1440	LY9	6	2.17068	6	2.76411	4.58337e-05	1	1	1	1	0.00224201	0.0226334
16873	ZNF716	6	2.17068	6	2.76411	4.58337e-05	1	1	1	1	0.00224201	0.0226334
18467	ASPN	6	2.17068	6	2.76411	4.58337e-05	1	1	1	1	0.00224201	0.0226334
18894	TMEM210	6	2.17068	6	2.76411	4.58337e-05	1	1	1	1	0.00224201	0.0226334
19162	KCND1	6	2.17068	6	2.76411	4.58337e-05	1	1	1	1	0.00224201	0.0226334
19259	NLRP2B	6	2.17068	6	2.76411	4.58337e-05	1	1	1	1	0.00224201	0.0226334
2847	SLC22A18AS	6	2.17068	6	2.76411	4.58337e-05	1	1	1	1	0.00224201	0.0226334
3502	FOSL1	6	2.17068	6	2.76411	4.58337e-05	1	1	1	1	0.00224201	0.0226334
6790	2023-09-12	6	2.17068	6	2.76411	4.58337e-05	1	1	1	1	0.00224201	0.0226334
7037	TMEM265	6	2.17068	6	2.76411	4.58337e-05	1	1	1	1	0.00224201	0.0226334
7517	SPATA22	6	2.17068	6	2.76411	4.58337e-05	1	1	1	1	0.00224201	0.0226334
7548	ZMYND15	6	2.17068	6	2.76411	4.58337e-05	1	1	1	1	0.00224201	0.0226334
858	GBP2	6	2.17068	6	2.76411	4.58337e-05	1	1	1	1	0.00224201	0.0226334
14937	PDE8B	60	21.7068	33	1.52026	0.000252085	0.55	1	1	1	0.0022461	0.0226626
464	PHC2	78	28.2189	41	1.45293	0.000313197	0.525641	1	1	1	0.00225722	0.0226857
11966	PKIG	30	10.8534	19	1.7506	0.00014514	0.633333	1	1	1	0.00226289	0.0226857
12260	URB1	30	10.8534	19	1.7506	0.00014514	0.633333	1	1	1	0.00226289	0.0226857
13885	MUC20	30	10.8534	19	1.7506	0.00014514	0.633333	1	1	1	0.00226289	0.0226857
13949	NSD2	30	10.8534	19	1.7506	0.00014514	0.633333	1	1	1	0.00226289	0.0226857
18363	CBWD6	30	10.8534	19	1.7506	0.00014514	0.633333	1	1	1	0.00226289	0.0226857
18364	CNTNAP3B	30	10.8534	19	1.7506	0.00014514	0.633333	1	1	1	0.00226289	0.0226857
3600	PPFIA1	30	10.8534	19	1.7506	0.00014514	0.633333	1	1	1	0.00226289	0.0226857
6006	BTBD6	30	10.8534	19	1.7506	0.00014514	0.633333	1	1	1	0.00226289	0.0226857
7795	AKAP10	30	10.8534	19	1.7506	0.00014514	0.633333	1	1	1	0.00226289	0.0226857
8112	STAT3	30	10.8534	19	1.7506	0.00014514	0.633333	1	1	1	0.00226289	0.0226857
9975	EHD2	30	10.8534	19	1.7506	0.00014514	0.633333	1	1	1	0.00226289	0.0226857
12295	CBR1	22	7.95916	15	1.88462	0.000114584	0.681818	1	1	1	0.00228702	0.0227454
12650	SSTR3	22	7.95916	15	1.88462	0.000114584	0.681818	1	1	1	0.00228702	0.0227454
12747	SHISA8	22	7.95916	15	1.88462	0.000114584	0.681818	1	1	1	0.00228702	0.0227454
12939	DPH3	22	7.95916	15	1.88462	0.000114584	0.681818	1	1	1	0.00228702	0.0227454
14055	CLRN2	22	7.95916	15	1.88462	0.000114584	0.681818	1	1	1	0.00228702	0.0227454
17255	METTL2B	22	7.95916	15	1.88462	0.000114584	0.681818	1	1	1	0.00228702	0.0227454
18264	SMU1	22	7.95916	15	1.88462	0.000114584	0.681818	1	1	1	0.00228702	0.0227454
18681	OLFML2A	22	7.95916	15	1.88462	0.000114584	0.681818	1	1	1	0.00228702	0.0227454
2045	LARP4B	22	7.95916	15	1.88462	0.000114584	0.681818	1	1	1	0.00228702	0.0227454
3676	B3GNT6	22	7.95916	15	1.88462	0.000114584	0.681818	1	1	1	0.00228702	0.0227454
5718	AKAP5	22	7.95916	15	1.88462	0.000114584	0.681818	1	1	1	0.00228702	0.0227454
596	IPO13	22	7.95916	15	1.88462	0.000114584	0.681818	1	1	1	0.00228702	0.0227454
6872	COQ7	22	7.95916	15	1.88462	0.000114584	0.681818	1	1	1	0.00228702	0.0227454
9362	TECR	22	7.95916	15	1.88462	0.000114584	0.681818	1	1	1	0.00228702	0.0227454
9442	PGLS	22	7.95916	15	1.88462	0.000114584	0.681818	1	1	1	0.00228702	0.0227454
8368	BCAS3	69	24.9628	37	1.4822	0.000282641	0.536232	1	1	1	0.00229482	0.0228098
11474	MOGAT1	28	10.1298	18	1.77693	0.000137501	0.642857	1	1	1	0.00231186	0.0228098
12488	PPM1F	28	10.1298	18	1.77693	0.000137501	0.642857	1	1	1	0.00231186	0.0228098
17929	POP1	28	10.1298	18	1.77693	0.000137501	0.642857	1	1	1	0.00231186	0.0228098
2447	IFIT2	28	10.1298	18	1.77693	0.000137501	0.642857	1	1	1	0.00231186	0.0228098
4495	RARG	28	10.1298	18	1.77693	0.000137501	0.642857	1	1	1	0.00231186	0.0228098
458	RNF19B	28	10.1298	18	1.77693	0.000137501	0.642857	1	1	1	0.00231186	0.0228098
600	CCDC24	28	10.1298	18	1.77693	0.000137501	0.642857	1	1	1	0.00231186	0.0228098
8366	APPBP2	28	10.1298	18	1.77693	0.000137501	0.642857	1	1	1	0.00231186	0.0228098
10869	ANKRD36C	24	8.68272	16	1.84274	0.000122223	0.666667	1	1	1	0.00233178	0.0228098
11332	CASP10	24	8.68272	16	1.84274	0.000122223	0.666667	1	1	1	0.00233178	0.0228098
11622	BOK	24	8.68272	16	1.84274	0.000122223	0.666667	1	1	1	0.00233178	0.0228098
12121	GATA5	24	8.68272	16	1.84274	0.000122223	0.666667	1	1	1	0.00233178	0.0228098
158	TNFRSF8	24	8.68272	16	1.84274	0.000122223	0.666667	1	1	1	0.00233178	0.0228098
18617	ORM2	24	8.68272	16	1.84274	0.000122223	0.666667	1	1	1	0.00233178	0.0228098
4190	KLRK1	24	8.68272	16	1.84274	0.000122223	0.666667	1	1	1	0.00233178	0.0228098
442	MARCKSL1	24	8.68272	16	1.84274	0.000122223	0.666667	1	1	1	0.00233178	0.0228098
5130	MTIF3	24	8.68272	16	1.84274	0.000122223	0.666667	1	1	1	0.00233178	0.0228098
5303	FBXL3	24	8.68272	16	1.84274	0.000122223	0.666667	1	1	1	0.00233178	0.0228098
548	ZFP69B	24	8.68272	16	1.84274	0.000122223	0.666667	1	1	1	0.00233178	0.0228098
6004	NUDT14	24	8.68272	16	1.84274	0.000122223	0.666667	1	1	1	0.00233178	0.0228098
6621	AXIN1	24	8.68272	16	1.84274	0.000122223	0.666667	1	1	1	0.00233178	0.0228098
7129	OGFOD1	24	8.68272	16	1.84274	0.000122223	0.666667	1	1	1	0.00233178	0.0228098
7227	HSD11B2	24	8.68272	16	1.84274	0.000122223	0.666667	1	1	1	0.00233178	0.0228098
8508	WBP2	24	8.68272	16	1.84274	0.000122223	0.666667	1	1	1	0.00233178	0.0228098
8934	PALM	24	8.68272	16	1.84274	0.000122223	0.666667	1	1	1	0.00233178	0.0228098
8946	WDR18	24	8.68272	16	1.84274	0.000122223	0.666667	1	1	1	0.00233178	0.0228098
11516	SP100	26	9.40629	17	1.8073	0.000129862	0.653846	1	1	1	0.00233723	0.0228098
13112	SETD2	26	9.40629	17	1.8073	0.000129862	0.653846	1	1	1	0.00233723	0.0228098
13950	NELFA	26	9.40629	17	1.8073	0.000129862	0.653846	1	1	1	0.00233723	0.0228098
16826	OGDH	26	9.40629	17	1.8073	0.000129862	0.653846	1	1	1	0.00233723	0.0228098
2234	ZNF488	26	9.40629	17	1.8073	0.000129862	0.653846	1	1	1	0.00233723	0.0228098
5242	CAB39L	26	9.40629	17	1.8073	0.000129862	0.653846	1	1	1	0.00233723	0.0228098
6678	MAPK8IP3	26	9.40629	17	1.8073	0.000129862	0.653846	1	1	1	0.00233723	0.0228098
6705	TRAF7	26	9.40629	17	1.8073	0.000129862	0.653846	1	1	1	0.00233723	0.0228098
7793	ALDH3A1	26	9.40629	17	1.8073	0.000129862	0.653846	1	1	1	0.00233723	0.0228098
4035	SNX19	348	125.9	152	1.20731	0.00116112	0.436782	1	1	1	0.00235339	0.0229556
4882	IFT81	58	20.9833	32	1.52503	0.000244447	0.551724	1	1	1	0.00243264	0.023704
4994	MLXIP	58	20.9833	32	1.52503	0.000244447	0.551724	1	1	1	0.00243264	0.023704
1351	MEF2D	76	27.4953	40	1.45479	0.000305558	0.526316	1	1	1	0.00246028	0.0239609
5751	DCAF5	45	16.2801	26	1.59704	0.000198613	0.577778	1	1	1	0.00256059	0.0249249
13634	RASA2	56	20.2597	31	1.53013	0.000236807	0.553571	1	1	1	0.00263346	0.0255647
6488	IL16	56	20.2597	31	1.53013	0.000236807	0.553571	1	1	1	0.00263346	0.0255647
8579	ENDOV	56	20.2597	31	1.53013	0.000236807	0.553571	1	1	1	0.00263346	0.0255647
8809	DYM	56	20.2597	31	1.53013	0.000236807	0.553571	1	1	1	0.00263346	0.0255647
10251	TMEM86B	11	3.97958	9	2.26154	6.87506e-05	0.818182	1	1	1	0.00266171	0.0255647
12893	GHRL	11	3.97958	9	2.26154	6.87506e-05	0.818182	1	1	1	0.00266171	0.0255647
13920	ZNF732	11	3.97958	9	2.26154	6.87506e-05	0.818182	1	1	1	0.00266171	0.0255647
13932	TMEM175	11	3.97958	9	2.26154	6.87506e-05	0.818182	1	1	1	0.00266171	0.0255647
13933	DGKQ	11	3.97958	9	2.26154	6.87506e-05	0.818182	1	1	1	0.00266171	0.0255647
14934	CRHBP	11	3.97958	9	2.26154	6.87506e-05	0.818182	1	1	1	0.00266171	0.0255647
1707	CHI3L1	11	3.97958	9	2.26154	6.87506e-05	0.818182	1	1	1	0.00266171	0.0255647
17693	RAB11FIP1	11	3.97958	9	2.26154	6.87506e-05	0.818182	1	1	1	0.00266171	0.0255647
18810	SURF4	11	3.97958	9	2.26154	6.87506e-05	0.818182	1	1	1	0.00266171	0.0255647
19270	VSIG4	11	3.97958	9	2.26154	6.87506e-05	0.818182	1	1	1	0.00266171	0.0255647
19782	TSPY4	11	3.97958	9	2.26154	6.87506e-05	0.818182	1	1	1	0.00266171	0.0255647
2767	SYCE1	11	3.97958	9	2.26154	6.87506e-05	0.818182	1	1	1	0.00266171	0.0255647
3883	BACE1	11	3.97958	9	2.26154	6.87506e-05	0.818182	1	1	1	0.00266171	0.0255647
4130	PTPN6	11	3.97958	9	2.26154	6.87506e-05	0.818182	1	1	1	0.00266171	0.0255647
4556	METTL7B	11	3.97958	9	2.26154	6.87506e-05	0.818182	1	1	1	0.00266171	0.0255647
584	C1orf210	11	3.97958	9	2.26154	6.87506e-05	0.818182	1	1	1	0.00266171	0.0255647
588	ELOVL1	11	3.97958	9	2.26154	6.87506e-05	0.818182	1	1	1	0.00266171	0.0255647
6688	HS3ST6	11	3.97958	9	2.26154	6.87506e-05	0.818182	1	1	1	0.00266171	0.0255647
7431	CDT1	11	3.97958	9	2.26154	6.87506e-05	0.818182	1	1	1	0.00266171	0.0255647
8551	TK1	11	3.97958	9	2.26154	6.87506e-05	0.818182	1	1	1	0.00266171	0.0255647
8615	MAFG	11	3.97958	9	2.26154	6.87506e-05	0.818182	1	1	1	0.00266171	0.0255647
8637	C17orf62	11	3.97958	9	2.26154	6.87506e-05	0.818182	1	1	1	0.00266171	0.0255647
13972	ADRA2C	97	35.0927	49	1.3963	0.000374309	0.505155	1	1	1	0.00268054	0.0257324
13038	CCK	65	23.5157	35	1.48837	0.000267363	0.538462	1	1	1	0.00271425	0.0260426
17550	FDFT1	43	15.5565	25	1.60704	0.000190974	0.581395	1	1	1	0.0027383	0.0262332
5978	BAG5	43	15.5565	25	1.60704	0.000190974	0.581395	1	1	1	0.0027383	0.0262332
6880	C16orf62	43	15.5565	25	1.60704	0.000190974	0.581395	1	1	1	0.0027383	0.0262332
4225	BCL2L14	123	44.499	60	1.34835	0.000458337	0.487805	1	1	1	0.00279624	0.0267746
12766	PACSIN2	54	19.5361	30	1.53562	0.000229169	0.555556	1	1	1	0.00284936	0.0272555
8278	PPP1R9B	54	19.5361	30	1.53562	0.000229169	0.555556	1	1	1	0.00284936	0.0272555
9025	NFIC	116	41.9665	57	1.35823	0.00043542	0.491379	1	1	1	0.0028602	0.0273452
14859	KIF2A	159	57.523	75	1.30383	0.000572921	0.471698	1	1	1	0.00287065	0.0274312
11711	RNF24	41	14.833	24	1.61801	0.000183335	0.585366	1	1	1	0.00292259	0.0278485
12018	NCOA5	41	14.833	24	1.61801	0.000183335	0.585366	1	1	1	0.00292259	0.0278485
58	PEX10	41	14.833	24	1.61801	0.000183335	0.585366	1	1	1	0.00292259	0.0278485
7724	TEKT3	41	14.833	24	1.61801	0.000183335	0.585366	1	1	1	0.00292259	0.0278485
15440	UBTD2	72	26.0482	38	1.45884	0.00029028	0.527778	1	1	1	0.00292322	0.0278485
415	LAPTM5	72	26.0482	38	1.45884	0.00029028	0.527778	1	1	1	0.00292322	0.0278485
14034	SLC2A9	63	22.7921	34	1.49174	0.000259724	0.539682	1	1	1	0.00295135	0.0281022
8777	KIAA1328	140	50.6492	67	1.32282	0.00051181	0.478571	1	1	1	0.00301035	0.0286495
4952	CIT	52	18.8126	29	1.54152	0.00022153	0.557692	1	1	1	0.00308114	0.0293083
11067	ENSG00000284479	39	14.1094	23	1.63012	0.000175696	0.589744	1	1	1	0.00311211	0.0295281
12737	POLR3H	39	14.1094	23	1.63012	0.000175696	0.589744	1	1	1	0.00311211	0.0295281
16125	PAQR8	39	14.1094	23	1.63012	0.000175696	0.589744	1	1	1	0.00311211	0.0295281
17617	RHOBTB2	39	14.1094	23	1.63012	0.000175696	0.589744	1	1	1	0.00311211	0.0295281
8356	PTRH2	39	14.1094	23	1.63012	0.000175696	0.589744	1	1	1	0.00311211	0.0295281
14354	BMPR1B	174	62.9498	81	1.28674	0.000618755	0.465517	1	1	1	0.00315263	0.0298974
10655	TSPYL6	70	25.3246	37	1.46103	0.000282641	0.528571	1	1	1	0.0031866	0.0301891
11717	RASSF2	70	25.3246	37	1.46103	0.000282641	0.528571	1	1	1	0.0031866	0.0301891
5901	COX8C	61	22.0686	33	1.49534	0.000252085	0.540984	1	1	1	0.0032087	0.0303831
17457	RHEB	162	58.6084	76	1.29674	0.00058056	0.469136	1	1	1	0.00322851	0.0305553
2729	NPS	126	45.5843	61	1.33818	0.000465976	0.484127	1	1	1	0.00323313	0.0305836
13946	TACC3	37	13.3859	22	1.64352	0.000168057	0.594595	1	1	1	0.003305	0.0311734
1913	ARV1	37	13.3859	22	1.64352	0.000168057	0.594595	1	1	1	0.003305	0.0311734
327	SRRM1	37	13.3859	22	1.64352	0.000168057	0.594595	1	1	1	0.003305	0.0311734
5585	NFKBIA	37	13.3859	22	1.64352	0.000168057	0.594595	1	1	1	0.003305	0.0311734
2073	PRKCQ	248	89.7215	111	1.23716	0.000847924	0.447581	1	1	1	0.00332168	0.0311734
17020	PPP1R9A	50	18.089	28	1.5479	0.000213891	0.56	1	1	1	0.00332949	0.0311734
11284	HIBCH	13	4.70314	10	2.12624	7.63895e-05	0.769231	1	1	1	0.0033403	0.0311734
11334	ALS2CR12	13	4.70314	10	2.12624	7.63895e-05	0.769231	1	1	1	0.0033403	0.0311734
11551	SAG	13	4.70314	10	2.12624	7.63895e-05	0.769231	1	1	1	0.0033403	0.0311734
11691	AVP	13	4.70314	10	2.12624	7.63895e-05	0.769231	1	1	1	0.0033403	0.0311734
12397	FTCD	13	4.70314	10	2.12624	7.63895e-05	0.769231	1	1	1	0.0033403	0.0311734
12587	PES 1.00	13	4.70314	10	2.12624	7.63895e-05	0.769231	1	1	1	0.0033403	0.0311734
13686	P2RY12	13	4.70314	10	2.12624	7.63895e-05	0.769231	1	1	1	0.0033403	0.0311734
17329	KLRG2	13	4.70314	10	2.12624	7.63895e-05	0.769231	1	1	1	0.0033403	0.0311734
[truncated: 16,778 more rows]

## Sheet: S3B. Adult (GO BP)
ID	name	Hyper_Total_Regions	Hyper_Expected	Hyper_Foreground_Region_Hits	Hyper_Fold_Enrichment	Hyper_Region_Set_Coverage	Hyper_Term_Region_Coverage	Hyper_Foreground_Gene_Hits	Hyper_Background_Gene_Hits	Total_Genes_Annotated	Hyper_Raw_PValue	Hyper_Adjp_BH
GO:1904685	positive regulation of metalloendopeptidase activity	184	66.5676	138	2.07308	0.00105418	0.75	2	2	2	8.66664e-27	2.34177e-25
GO:0035633	maintenance of permeability of blood-brain barrier	174	62.9498	127	2.01748	0.000970147	0.729885	3	3	3	5.78469e-23	1.24177e-21
GO:2001181	positive regulation of interleukin-10 secretion	162	58.6084	120	2.04749	0.000916674	0.740741	4	4	4	1.05551e-22	2.21525e-21
GO:1903923	positive regulation of protein processing in phagocytic vesicle	157	56.7995	117	2.05988	0.000893757	0.745223	2	2	2	1.50738e-22	3.10903e-21
GO:0045953	negative regulation of natural killer cell mediated cytotoxicity	156	56.4377	114	2.01993	0.000870841	0.730769	7	8	8	7.63792e-21	1.394e-19
GO:0060354	negative regulation of cell adhesion molecule production	85	30.7513	70	2.27632	0.000534727	0.823529	1	1	1	2.96082e-18	4.46293e-17
GO:1902174	positive regulation of keratinocyte apoptotic process	123	44.499	90	2.02252	0.000687506	0.731707	3	3	3	7.78625e-17	1.06617e-15
GO:0010903	negative regulation of very-low-density lipoprotein particle remodeling	94	34.0073	73	2.1466	0.000557643	0.776596	2	3	3	2.6296e-16	3.48819e-15
GO:0010901	regulation of very-low-density lipoprotein particle remodeling	100	36.178	76	2.10072	0.00058056	0.76	3	5	5	5.52428e-16	7.19031e-15
GO:0060683	regulation of branching involved in salivary gland morphogenesis by epithelial-mesenchymal signaling	110	39.7958	81	2.03539	0.000618755	0.736364	1	1	1	1.44848e-15	1.80669e-14
GO:1990401	embryonic lung development	110	39.7958	81	2.03539	0.000618755	0.736364	1	1	1	1.44848e-15	1.80669e-14
GO:0019348	dolichol metabolic process	113	40.8812	82	2.00581	0.000626394	0.725664	5	5	5	3.98732e-15	4.80487e-14
GO:0071816	tail-anchored membrane protein insertion into ER membrane	99	35.8162	74	2.0661	0.000565283	0.747475	4	4	4	6.23717e-15	7.40081e-14
GO:0030719	P granule organization	85	30.7513	65	2.11373	0.000496532	0.764706	2	2	2	4.201e-14	4.60675e-13
GO:0006172	ADP biosynthetic process	102	36.9016	74	2.00533	0.000565283	0.72549	2	2	2	8.74154e-14	9.31417e-13
GO:0033668	negative regulation by symbiont of host apoptotic process	99	35.8162	72	2.01026	0.000550005	0.727273	4	4	4	1.5332e-13	1.60122e-12
GO:0060262	negative regulation of N-terminal protein palmitoylation	45	16.2801	40	2.45699	0.000305558	0.888889	1	1	1	3.01167e-13	3.0769e-12
GO:0010037	response to carbon dioxide	79	28.5806	60	2.09932	0.000458337	0.759494	1	1	1	6.73022e-13	6.65887e-12
GO:0061476	response to anticoagulant	79	28.5806	60	2.09932	0.000458337	0.759494	1	1	1	6.73022e-13	6.65887e-12
GO:1904400	response to Thyroid stimulating hormone	79	28.5806	60	2.09932	0.000458337	0.759494	1	1	1	6.73022e-13	6.65887e-12
GO:1904612	response to 2,3,7,8-tetrachlorodibenzodioxine	79	28.5806	60	2.09932	0.000458337	0.759494	1	1	1	6.73022e-13	6.65887e-12
GO:1905217	response to astaxanthin	79	28.5806	60	2.09932	0.000458337	0.759494	1	1	1	6.73022e-13	6.65887e-12
GO:0045082	positive regulation of interleukin-10 biosynthetic process	88	31.8367	65	2.04167	0.000496532	0.738636	2	2	2	6.98237e-13	6.88763e-12
GO:0045404	positive regulation of interleukin-4 biosynthetic process	74	26.7717	57	2.12911	0.00043542	0.77027	2	2	2	8.95202e-13	8.76485e-12
GO:0033595	response to genistein	83	30.0278	62	2.06476	0.000473615	0.746988	2	2	2	1.01097e-12	9.8252e-12
GO:0097017	renal protein absorption	67	24.2393	52	2.14528	0.000397225	0.776119	1	1	1	5.3111e-12	4.84665e-11
GO:1903906	regulation of plasma membrane raft polarization	67	24.2393	52	2.14528	0.000397225	0.776119	1	1	1	5.3111e-12	4.84665e-11
GO:0009183	purine deoxyribonucleoside diphosphate biosynthetic process	85	30.7513	62	2.01617	0.000473615	0.729412	2	2	2	5.94083e-12	5.39885e-11
GO:0045368	positive regulation of interleukin-13 biosynthetic process	69	24.9628	53	2.12316	0.000404865	0.768116	1	1	1	6.84478e-12	6.16921e-11
GO:0005999	xylulose biosynthetic process	66	23.8775	51	2.1359	0.000389587	0.772727	2	2	2	1.14365e-11	1.00597e-10
GO:0005997	xylulose metabolic process	74	26.7717	55	2.05441	0.000420142	0.743243	4	4	4	2.68394e-11	2.28743e-10
GO:0006173	dADP biosynthetic process	76	27.4953	56	2.03671	0.000427781	0.736842	1	1	1	3.17894e-11	2.69361e-10
GO:0018009	N-terminal peptidyl-L-cysteine N-palmitoylation	45	16.2801	38	2.33414	0.00029028	0.844444	1	1	1	3.60648e-11	3.04021e-10
GO:1904139	regulation of microglial cell migration	66	23.8775	50	2.09402	0.000381948	0.757576	3	3	3	6.5416e-11	5.38006e-10
GO:0043315	positive regulation of neutrophil degranulation	53	19.1744	42	2.19043	0.000320836	0.792453	4	4	4	1.80648e-10	1.41665e-09
GO:0003327	type B pancreatic cell fate commitment	64	23.1539	48	2.07308	0.00036667	0.75	1	1	1	2.87973e-10	2.21475e-09
GO:0060580	ventral spinal cord interneuron fate determination	64	23.1539	48	2.07308	0.00036667	0.75	1	1	1	2.87973e-10	2.21475e-09
GO:2000541	positive regulation of protein geranylgeranylation	67	24.2393	49	2.02151	0.000374309	0.731343	1	1	1	8.32376e-10	6.0919e-09
GO:0015904	tetracycline transport	36	13.0241	31	2.38021	0.000236807	0.861111	1	1	1	8.94461e-10	6.51728e-09
GO:1902311	regulation of copper ion transmembrane transport	30	10.8534	27	2.4877	0.000206252	0.9	1	1	1	1.34088e-09	9.62084e-09
GO:1904027	negative regulation of collagen fibril organization	27	9.76807	25	2.55936	0.000190974	0.925926	1	1	1	1.36366e-09	9.75767e-09
GO:0002077	acrosome matrix dispersal	43	15.5565	35	2.24986	0.000267363	0.813953	1	1	1	1.59576e-09	1.13568e-08
GO:0060697	positive regulation of phospholipid catabolic process	32	11.577	28	2.4186	0.000213891	0.875	2	2	2	2.79267e-09	1.94851e-08
GO:1902480	protein localization to mitotic spindle	49	17.7272	38	2.14359	0.00029028	0.77551	1	1	1	4.10141e-09	2.8183e-08
GO:1990144	intrinsic apoptotic signaling pathway in response to hypoxia	58	20.9833	43	2.04925	0.000328475	0.741379	1	1	1	4.47896e-09	3.06334e-08
GO:0006660	phosphatidylserine catabolic process	55	19.8979	41	2.06052	0.000313197	0.745455	1	1	1	7.80586e-09	5.21672e-08
GO:0071461	cellular response to redox state	50	18.089	38	2.10072	0.00029028	0.76	2	2	2	1.10932e-08	7.31342e-08
GO:1904026	regulation of collagen fibril organization	52	18.8126	39	2.07308	0.000297919	0.75	2	2	2	1.35541e-08	8.86471e-08
GO:0060611	mammary gland fat development	51	18.4508	38	2.05953	0.00029028	0.745098	1	1	1	2.82575e-08	1.78855e-07
GO:1902228	positive regulation of macrophage colony-stimulating factor signaling pathway	51	18.4508	38	2.05953	0.00029028	0.745098	1	1	1	2.82575e-08	1.78855e-07
GO:1904141	positive regulation of microglial cell migration	51	18.4508	38	2.05953	0.00029028	0.745098	1	1	1	2.82575e-08	1.78855e-07
GO:1900163	positive regulation of phospholipid scramblase activity	29	10.4916	25	2.38285	0.000190974	0.862069	1	1	1	3.93322e-08	2.45644e-07
GO:2000753	positive regulation of glucosylceramide catabolic process	29	10.4916	25	2.38285	0.000190974	0.862069	1	1	1	3.93322e-08	2.45644e-07
GO:2000755	positive regulation of sphingomyelin catabolic process	29	10.4916	25	2.38285	0.000190974	0.862069	1	1	1	3.93322e-08	2.45644e-07
GO:2001136	negative regulation of endocytic recycling	29	10.4916	25	2.38285	0.000190974	0.862069	1	1	1	3.93322e-08	2.45644e-07
GO:2000098	negative regulation of smooth muscle cell-matrix adhesion	52	18.8126	38	2.01993	0.00029028	0.730769	2	2	2	6.81668e-08	4.13558e-07
GO:0071306	cellular response to vitamin E	49	17.7272	36	2.03077	0.000275002	0.734694	2	2	2	1.20502e-07	7.10113e-07
GO:0036399	TCR signalosome assembly	25	9.0445	22	2.43242	0.000168057	0.88	1	1	1	1.24288e-07	7.30788e-07
GO:0071839	apoptotic process in bone marrow	51	18.4508	37	2.00533	0.000282641	0.72549	1	1	1	1.38587e-07	8.10518e-07
GO:1990967	multi-organism toxin transport	44	15.9183	33	2.07308	0.000252085	0.75	2	2	2	1.79051e-07	1.03233e-06
GO:0001949	sebaceous gland cell differentiation	46	16.6419	34	2.04304	0.000259724	0.73913	1	1	1	2.12505e-07	1.21686e-06
GO:0070627	ferrous iron import	43	15.5565	32	2.05701	0.000244447	0.744186	3	3	3	3.73614e-07	2.07618e-06
GO:0006788	heme oxidation	36	13.0241	28	2.14986	0.000213891	0.777778	2	2	2	4.24854e-07	2.34803e-06
GO:0002418	immune response to tumor cell	31	11.2152	25	2.22912	0.000190974	0.806452	1	1	1	5.20703e-07	2.84667e-06
GO:0098528	skeletal muscle fiber differentiation	40	14.4712	30	2.07308	0.000229169	0.75	2	2	2	6.5431e-07	3.54032e-06
GO:0035499	carnosine biosynthetic process	23	8.32095	20	2.40357	0.000152779	0.869565	1	1	1	7.3658e-07	3.9659e-06
GO:0034769	basement membrane disassembly	34	12.3005	26	2.11373	0.000198613	0.764706	2	2	3	1.97328e-06	1.0084e-05
GO:0071245	cellular response to carbon monoxide	36	13.0241	27	2.07308	0.000206252	0.75	1	1	1	2.40208e-06	1.21339e-05
GO:1903408	positive regulation of sodium:potassium-exchanging ATPase activity	36	13.0241	27	2.07308	0.000206252	0.75	1	1	1	2.40208e-06	1.21339e-05
GO:0035505	positive regulation of myosin light chain kinase activity	16	5.78848	15	2.59135	0.000114584	0.9375	1	1	1	2.5158e-06	1.26889e-05
GO:0030264	nuclear fragmentation involved in apoptotic nuclear change	29	10.4916	23	2.19222	0.000175696	0.793103	1	1	1	2.59752e-06	1.30611e-05
GO:0098707	ferrous iron import across plasma membrane	24	8.68272	20	2.30342	0.000152779	0.833333	2	2	2	2.90257e-06	1.44842e-05
GO:0060588	negative regulation of lipoprotein lipid oxidation	33	11.9388	25	2.09402	0.000190974	0.757576	1	1	1	4.20163e-06	2.04775e-05
GO:1902983	DNA strand elongation involved in mitotic DNA replication	28	10.1298	22	2.1718	0.000168057	0.785714	1	1	1	5.73298e-06	2.72866e-05
GO:1990641	response to iron ion starvation	18	6.51204	16	2.45699	0.000122223	0.888889	2	2	2	5.73352e-06	2.72866e-05
GO:0051935	glutamate reuptake	30	10.8534	23	2.11915	0.000175696	0.766667	1	1	1	7.29655e-06	3.43034e-05
GO:0001300	chronological cell aging	32	11.577	24	2.07308	0.000183335	0.75	2	2	2	8.86826e-06	4.13527e-05
GO:0043318	negative regulation of cytotoxic T cell degranulation	25	9.0445	20	2.21129	0.000152779	0.8	2	2	2	9.53829e-06	4.42108e-05
GO:1905224	clathrin-coated pit assembly	20	7.2356	17	2.34949	0.000129862	0.85	1	1	1	1.01542e-05	4.68344e-05
GO:2000229	regulation of pancreatic stellate cell proliferation	27	9.76807	21	2.14986	0.000160418	0.777778	2	2	2	1.25431e-05	5.70138e-05
GO:0048792	spontaneous exocytosis of neurotransmitter	22	7.95916	18	2.26154	0.000137501	0.818182	1	1	1	1.54508e-05	6.94625e-05
GO:0002859	negative regulation of natural killer cell mediated cytotoxicity directed against tumor cell target	29	10.4916	22	2.09691	0.000168057	0.758621	2	2	2	1.55873e-05	6.99566e-05
GO:2000506	negative regulation of energy homeostasis	29	10.4916	22	2.09691	0.000168057	0.758621	2	2	2	1.55873e-05	6.99566e-05
GO:0045355	negative regulation of interferon-alpha biosynthetic process	33	11.9388	24	2.01026	0.000183335	0.727273	2	2	2	2.13126e-05	9.35466e-05
GO:0002874	regulation of chronic inflammatory response to antigenic stimulus	28	10.1298	21	2.07308	0.000160418	0.75	3	3	3	3.29736e-05	0.000141014
GO:0018350	protein esterification	28	10.1298	21	2.07308	0.000160418	0.75	2	2	2	3.29736e-05	0.000141014
GO:0042270	protection from natural killer cell mediated cytotoxicity	28	10.1298	21	2.07308	0.000160418	0.75	1	2	2	3.29736e-05	0.000141014
GO:0044258	intestinal lipid catabolic process	28	10.1298	21	2.07308	0.000160418	0.75	2	2	2	3.29736e-05	0.000141014
GO:1902045	negative regulation of Fas signaling pathway	28	10.1298	21	2.07308	0.000160418	0.75	1	1	1	3.29736e-05	0.000141014
GO:0010070	zygote asymmetric cell division	16	5.78848	14	2.4186	0.000106945	0.875	1	1	1	3.46664e-05	0.000147725
GO:0034759	regulation of iron ion transmembrane transport	30	10.8534	22	2.02701	0.000168057	0.733333	3	4	4	3.83868e-05	0.000162756
GO:0001796	regulation of type IIa hypersensitivity	13	4.70314	12	2.55149	9.16674e-05	0.923077	3	3	3	4.35171e-05	0.000182894
GO:0033373	maintenance of protease location in mast cell secretory granule	13	4.70314	12	2.55149	9.16674e-05	0.923077	1	1	1	4.35171e-05	0.000182894
GO:0033382	maintenance of granzyme B location in T cell secretory granule	13	4.70314	12	2.55149	9.16674e-05	0.923077	1	1	1	4.35171e-05	0.000182894
GO:0045713	low-density lipoprotein particle receptor biosynthetic process	23	8.32095	18	2.16322	0.000137501	0.782609	1	1	1	4.68669e-05	0.00019622
GO:2000230	negative regulation of pancreatic stellate cell proliferation	23	8.32095	18	2.16322	0.000137501	0.782609	1	1	1	4.68669e-05	0.00019622
GO:1901253	negative regulation of intracellular transport of viral material	18	6.51204	15	2.30342	0.000114584	0.833333	2	2	2	5.62116e-05	0.000231297
GO:0002149	hypochlorous acid biosynthetic process	25	9.0445	19	2.10072	0.00014514	0.76	1	1	1	5.83199e-05	0.000239299
GO:1990268	response to gold nanoparticle	25	9.0445	19	2.10072	0.00014514	0.76	1	1	1	5.83199e-05	0.000239299
GO:1903547	regulation of growth hormone activity	29	10.4916	21	2.0016	0.000160418	0.724138	2	2	2	7.86127e-05	0.000316253
GO:0034474	U2 snRNA 3'-end processing	15	5.4267	13	2.39556	9.93064e-05	0.866667	1	1	1	8.42985e-05	0.000337579
GO:0034760	negative regulation of iron ion transmembrane transport	15	5.4267	13	2.39556	9.93064e-05	0.866667	1	2	2	8.42985e-05	0.000337579
GO:0009817	defense response to fungus, incompatible interaction	22	7.95916	17	2.1359	0.000129862	0.772727	1	1	1	0.000102294	0.000404474
GO:1905313	transforming growth factor beta receptor signaling pathway involved in heart development	22	7.95916	17	2.1359	0.000129862	0.772727	1	1	1	0.000102294	0.000404474
GO:1990402	embryonic liver development	22	7.95916	17	2.1359	0.000129862	0.772727	1	1	1	0.000102294	0.000404474
GO:0002588	positive regulation of antigen processing and presentation of peptide antigen via MHC class II	9	3.25602	9	2.76411	6.87506e-05	1	2	2	2	0.000106152	0.000418657
GO:0006037	cell wall chitin metabolic process	9	3.25602	9	2.76411	6.87506e-05	1	1	1	1	0.000106152	0.000418657
GO:0034729	histone H3-K79 methylation	24	8.68272	18	2.07308	0.000137501	0.75	1	1	1	0.00012373	0.000482847
GO:0071538	SH2 domain-mediated complex assembly	24	8.68272	18	2.07308	0.000137501	0.75	1	1	1	0.00012373	0.000482847
GO:1990859	cellular response to endothelin	24	8.68272	18	2.07308	0.000137501	0.75	1	1	1	0.00012373	0.000482847
GO:0000917	barrier septum assembly	26	9.40629	19	2.01993	0.00014514	0.730769	1	1	1	0.000142828	0.00055149
GO:0002875	negative regulation of chronic inflammatory response to antigenic stimulus	21	7.59739	16	2.10599	0.000122223	0.761905	1	1	1	0.000220689	0.000828308
GO:0019061	uncoating of virus	21	7.59739	16	2.10599	0.000122223	0.761905	1	1	1	0.000220689	0.000828308
GO:0035691	macrophage migration inhibitory factor signaling pathway	21	7.59739	16	2.10599	0.000122223	0.761905	1	1	1	0.000220689	0.000828308
GO:0038156	interleukin-3-mediated signaling pathway	21	7.59739	16	2.10599	0.000122223	0.761905	2	2	2	0.000220689	0.000828308
GO:0071258	cellular response to gravity	21	7.59739	16	2.10599	0.000122223	0.761905	1	1	1	0.000220689	0.000828308
GO:1904300	positive regulation of transcytosis	21	7.59739	16	2.10599	0.000122223	0.761905	1	1	1	0.000220689	0.000828308
GO:1904303	positive regulation of maternal process involved in parturition	21	7.59739	16	2.10599	0.000122223	0.761905	1	1	1	0.000220689	0.000828308
GO:1904317	cellular response to 2-O-acetyl-1-O-hexadecyl-sn-glycero-3-phosphocholine	21	7.59739	16	2.10599	0.000122223	0.761905	1	1	1	0.000220689	0.000828308
GO:0014810	positive regulation of skeletal muscle contraction by regulation of release of sequestered calcium ion	16	5.78848	13	2.24584	9.93064e-05	0.8125	1	1	1	0.000299371	0.00109733
GO:0032901	positive regulation of neurotrophin production	16	5.78848	13	2.24584	9.93064e-05	0.8125	1	1	1	0.000299371	0.00109733
GO:1903620	positive regulation of transdifferentiation	16	5.78848	13	2.24584	9.93064e-05	0.8125	1	1	1	0.000299371	0.00109733
GO:1903704	negative regulation of production of siRNA involved in RNA interference	16	5.78848	13	2.24584	9.93064e-05	0.8125	1	1	1	0.000299371	0.00109733
GO:0002737	negative regulation of plasmacytoid dendritic cell cytokine production	13	4.70314	11	2.33886	8.40285e-05	0.846154	1	1	1	0.000484922	0.00171258
GO:0008617	guanosine metabolic process	13	4.70314	11	2.33886	8.40285e-05	0.846154	1	1	1	0.000484922	0.00171258
GO:1905222	atrioventricular canal morphogenesis	13	4.70314	11	2.33886	8.40285e-05	0.846154	1	1	1	0.000484922	0.00171258
GO:0051692	cellular oligosaccharide catabolic process	22	7.95916	16	2.01026	0.000122223	0.727273	2	2	2	0.000536408	0.00187879
GO:0071348	cellular response to interleukin-11	22	7.95916	16	2.01026	0.000122223	0.727273	1	1	1	0.000536408	0.00187879
GO:0071838	cell proliferation in bone marrow	15	5.4267	12	2.21129	9.16674e-05	0.8	1	1	1	0.000678812	0.00232254
GO:1903597	negative regulation of gap junction assembly	15	5.4267	12	2.21129	9.16674e-05	0.8	1	1	1	0.000678812	0.00232254
GO:2000415	positive regulation of fibronectin-dependent thymocyte migration	15	5.4267	12	2.21129	9.16674e-05	0.8	1	1	1	0.000678812	0.00232254
GO:0001798	positive regulation of type IIa hypersensitivity	10	3.6178	9	2.4877	6.87506e-05	0.9	2	2	2	0.0007159	0.00244055
GO:0046588	negative regulation of calcium-dependent cell-cell adhesion	10	3.6178	9	2.4877	6.87506e-05	0.9	1	1	1	0.0007159	0.00244055
GO:0033274	response to vitamin B2	17	6.15026	13	2.11373	9.93064e-05	0.764706	1	1	1	0.000848441	0.00285614
GO:0070829	heterochromatin maintenance	17	6.15026	13	2.11373	9.93064e-05	0.764706	1	1	1	0.000848441	0.00285614
GO:1904721	negative regulation of mRNA endonucleolytic cleavage involved in unfolded protein response	19	6.87382	14	2.03671	0.000106945	0.736842	1	1	1	0.000986995	0.0032889
GO:0032499	detection of peptidoglycan	12	4.34136	10	2.30342	7.63895e-05	0.833333	2	2	2	0.00114386	0.0037583
GO:0039650	suppression by virus of host cysteine-type endopeptidase activity involved in apoptotic process	14	5.06492	11	2.1718	8.40285e-05	0.785714	1	1	1	0.0015179	0.00486342
GO:2000363	positive regulation of prostaglandin-E synthase activity	14	5.06492	11	2.1718	8.40285e-05	0.785714	2	2	2	0.0015179	0.00486342
GO:0000711	meiotic DNA repair synthesis	9	3.25602	8	2.45699	6.11116e-05	0.888889	2	3	3	0.00179162	0.00565721
GO:0035696	monocyte extravasation	9	3.25602	8	2.45699	6.11116e-05	0.888889	1	1	1	0.00179162	0.00565721
GO:1990262	anti-Mullerian hormone signaling pathway	9	3.25602	8	2.45699	6.11116e-05	0.888889	1	1	1	0.00179162	0.00565721
GO:0006046	N-acetylglucosamine catabolic process	16	5.78848	12	2.07308	9.16674e-05	0.75	2	2	2	0.00181713	0.00573284
GO:0010255	glucose mediated signaling pathway	16	5.78848	12	2.07308	9.16674e-05	0.75	2	2	2	0.00181713	0.00573284
GO:0040010	positive regulation of growth rate	11	3.97958	9	2.26154	6.87506e-05	0.818182	1	1	1	0.00266171	0.00811338
GO:0043400	cortisol secretion	11	3.97958	9	2.26154	6.87506e-05	0.818182	1	1	1	0.00266171	0.00811338
GO:0051460	negative regulation of corticotropin secretion	11	3.97958	9	2.26154	6.87506e-05	0.818182	1	1	1	0.00266171	0.00811338
GO:1900011	negative regulation of corticotropin-releasing hormone receptor activity	11	3.97958	9	2.26154	6.87506e-05	0.818182	1	1	1	0.00266171	0.00811338
GO:1902426	deactivation of mitotic spindle assembly checkpoint	11	3.97958	9	2.26154	6.87506e-05	0.818182	1	1	1	0.00266171	0.00811338
GO:1904346	positive regulation of gastric mucosal blood circulation	11	3.97958	9	2.26154	6.87506e-05	0.818182	1	1	1	0.00266171	0.00811338
GO:1905341	negative regulation of protein localization to kinetochore	11	3.97958	9	2.26154	6.87506e-05	0.818182	1	1	1	0.00266171	0.00811338
GO:0014905	myoblast fusion involved in skeletal muscle regeneration	13	4.70314	10	2.12624	7.63895e-05	0.769231	1	1	1	0.0033403	0.0100262
GO:0046901	tetrahydrofolylpolyglutamate biosynthetic process	15	5.4267	11	2.02701	8.40285e-05	0.733333	1	1	1	0.00382539	0.0113836
GO:0007072	positive regulation of transcription involved in exit from mitosis	8	2.89424	7	2.4186	5.34727e-05	0.875	1	1	1	0.00443474	0.0130028
GO:0032604	granulocyte macrophage colony-stimulating factor production	10	3.6178	8	2.21129	6.11116e-05	0.8	2	2	2	0.00609452	0.0173871
GO:0038193	thromboxane A2 signaling pathway	5	1.8089	5	2.76411	3.81948e-05	1	1	1	1	0.00619731	0.0176554
GO:1904274	tricellular tight junction assembly	5	1.8089	5	2.76411	3.81948e-05	1	1	1	1	0.00619731	0.0176554
GO:2000266	regulation of blood coagulation, intrinsic pathway	5	1.8089	5	2.76411	3.81948e-05	1	1	1	1	0.00619731	0.0176554
GO:0016182	synaptic vesicle budding from endosome	12	4.34136	9	2.07308	6.87506e-05	0.75	1	1	1	0.00721529	0.0202142
GO:0021686	cerebellar granular layer maturation	12	4.34136	9	2.07308	6.87506e-05	0.75	1	1	1	0.00721529	0.0202142
GO:0021933	radial glia guided migration of cerebellar granule cell	12	4.34136	9	2.07308	6.87506e-05	0.75	1	1	1	0.00721529	0.0202142
GO:0061408	positive regulation of transcription from RNA polymerase II promoter in response to heat stress	12	4.34136	9	2.07308	6.87506e-05	0.75	1	1	1	0.00721529	0.0202142
GO:1904843	cellular response to nitroglycerin	12	4.34136	9	2.07308	6.87506e-05	0.75	1	1	1	0.00721529	0.0202142
GO:0034130	toll-like receptor 1 signaling pathway	7	2.53246	6	2.36924	4.58337e-05	0.857143	1	1	1	0.0108275	0.0292505
GO:0070488	neutrophil aggregation	7	2.53246	6	2.36924	4.58337e-05	0.857143	2	2	2	0.0108275	0.0292505
GO:0002416	IgG immunoglobulin transcytosis in epithelial cells mediated by FcRn immunoglobulin receptor	9	3.25602	7	2.14986	5.34727e-05	0.777778	1	1	1	0.0136856	0.0361262
GO:0018885	carbon tetrachloride metabolic process	9	3.25602	7	2.14986	5.34727e-05	0.777778	1	1	1	0.0136856	0.0361262
GO:0018910	benzene metabolic process	9	3.25602	7	2.14986	5.34727e-05	0.777778	1	1	1	0.0136856	0.0361262
GO:0032616	interleukin-13 production	9	3.25602	7	2.14986	5.34727e-05	0.777778	1	1	2	0.0136856	0.0361262
GO:0042033	chemokine biosynthetic process	9	3.25602	7	2.14986	5.34727e-05	0.777778	1	1	1	0.0136856	0.0361262
GO:0042231	interleukin-13 biosynthetic process	9	3.25602	7	2.14986	5.34727e-05	0.777778	1	1	1	0.0136856	0.0361262
GO:0042253	granulocyte macrophage colony-stimulating factor biosynthetic process	9	3.25602	7	2.14986	5.34727e-05	0.777778	1	1	1	0.0136856	0.0361262
GO:0042930	enterobactin transport	9	3.25602	7	2.14986	5.34727e-05	0.777778	1	1	1	0.0136856	0.0361262
GO:0043000	Golgi to plasma membrane CFTR protein transport	9	3.25602	7	2.14986	5.34727e-05	0.777778	1	1	1	0.0136856	0.0361262
GO:0002038	positive regulation of L-glutamate transport	11	3.97958	8	2.01026	6.11116e-05	0.727273	1	1	1	0.0152487	0.0396948
GO:0010999	regulation of eIF2 alpha phosphorylation by heme	11	3.97958	8	2.01026	6.11116e-05	0.727273	1	1	1	0.0152487	0.0396948
GO:0038192	gastric inhibitory peptide signaling pathway	11	3.97958	8	2.01026	6.11116e-05	0.727273	1	1	1	0.0152487	0.0396948
GO:0045993	negative regulation of translational initiation by iron	11	3.97958	8	2.01026	6.11116e-05	0.727273	1	1	1	0.0152487	0.0396948
GO:0046986	negative regulation of hemoglobin biosynthetic process	11	3.97958	8	2.01026	6.11116e-05	0.727273	1	1	1	0.0152487	0.0396948
GO:0050726	positive regulation of interleukin-1 alpha biosynthetic process	11	3.97958	8	2.01026	6.11116e-05	0.727273	1	1	1	0.0152487	0.0396948
GO:0051041	positive regulation of calcium-independent cell-cell adhesion	11	3.97958	8	2.01026	6.11116e-05	0.727273	1	1	1	0.0152487	0.0396948
GO:0002778	antibacterial peptide production	4	1.44712	4	2.76411	3.05558e-05	1	1	1	2	0.0171304	0.0439927
GO:0002812	biosynthetic process of antibacterial peptides active against Gram-negative bacteria	4	1.44712	4	2.76411	3.05558e-05	1	1	1	1	0.0171304	0.0439927
GO:0034224	cellular response to zinc ion starvation	4	1.44712	4	2.76411	3.05558e-05	1	2	2	2	0.0171304	0.0439927
GO:0060887	limb epidermis development	4	1.44712	4	2.76411	3.05558e-05	1	1	1	1	0.0171304	0.0439927
GO:0070392	detection of lipoteichoic acid	4	1.44712	4	2.76411	3.05558e-05	1	1	1	1	0.0171304	0.0439927
GO:0070947	neutrophil mediated killing of fungus	4	1.44712	4	2.76411	3.05558e-05	1	1	1	1	0.0171304	0.0439927
GO:1903082	positive regulation of C-C chemokine receptor CCR7 signaling pathway	4	1.44712	4	2.76411	3.05558e-05	1	1	1	1	0.0171304	0.0439927
GO:1904597	negative regulation of connective tissue replacement involved in inflammatory response wound healing	4	1.44712	4	2.76411	3.05558e-05	1	1	1	1	0.0171304	0.0439927
GO:1904604	negative regulation of advanced glycation end-product receptor activity	4	1.44712	4	2.76411	3.05558e-05	1	1	1	1	0.0171304	0.0439927
GO:2000350	positive regulation of CD40 signaling pathway	4	1.44712	4	2.76411	3.05558e-05	1	1	1	1	0.0171304	0.0439927
GO:0007291	sperm individualization	6	2.17068	5	2.30342	3.81948e-05	0.833333	1	1	1	0.0259738	0.0639935
GO:0034150	toll-like receptor 6 signaling pathway	6	2.17068	5	2.30342	3.81948e-05	0.833333	1	1	1	0.0259738	0.0639935
GO:1902616	acyl carnitine transmembrane transport	6	2.17068	5	2.30342	3.81948e-05	0.833333	1	1	1	0.0259738	0.0639935
GO:0002732	positive regulation of dendritic cell cytokine production	8	2.89424	6	2.07308	4.58337e-05	0.75	1	1	1	0.0300058	0.0724357
GO:0007522	visceral muscle development	8	2.89424	6	2.07308	4.58337e-05	0.75	1	1	1	0.0300058	0.0724357
GO:0014853	regulation of excitatory postsynaptic membrane potential involved in skeletal muscle contraction	8	2.89424	6	2.07308	4.58337e-05	0.75	1	1	1	0.0300058	0.0724357
GO:0018969	thiocyanate metabolic process	8	2.89424	6	2.07308	4.58337e-05	0.75	1	1	1	0.0300058	0.0724357
GO:0032498	detection of muramyl dipeptide	8	2.89424	6	2.07308	4.58337e-05	0.75	1	1	1	0.0300058	0.0724357
GO:0050703	interleukin-1 alpha secretion	8	2.89424	6	2.07308	4.58337e-05	0.75	1	1	1	0.0300058	0.0724357
GO:1902504	regulation of signal transduction involved in mitotic G2 DNA damage checkpoint	8	2.89424	6	2.07308	4.58337e-05	0.75	1	1	1	0.0300058	0.0724357
GO:1905404	positive regulation of activated CD8-positive, alpha-beta T cell apoptotic process	8	2.89424	6	2.07308	4.58337e-05	0.75	1	1	1	0.0300058	0.0724357
GO:0001811	negative regulation of type I hypersensitivity	3	1.08534	3	2.76411	2.29169e-05	1	1	1	1	0.0473509	0.107764
GO:0001814	negative regulation of antibody-dependent cellular cytotoxicity	3	1.08534	3	2.76411	2.29169e-05	1	1	1	1	0.0473509	0.107764
GO:0002436	immune complex clearance by monocytes and macrophages	3	1.08534	3	2.76411	2.29169e-05	1	1	1	1	0.0473509	0.107764
GO:0002458	peripheral T cell tolerance induction	3	1.08534	3	2.76411	2.29169e-05	1	1	1	1	0.0473509	0.107764
GO:0002509	central tolerance induction to self antigen	3	1.08534	3	2.76411	2.29169e-05	1	1	1	1	0.0473509	0.107764
GO:0002622	regulation of B cell antigen processing and presentation	3	1.08534	3	2.76411	2.29169e-05	1	1	1	1	0.0473509	0.107764
GO:0032475	otolith formation	3	1.08534	3	2.76411	2.29169e-05	1	1	1	1	0.0473509	0.107764
GO:0035675	neuromast hair cell development	3	1.08534	3	2.76411	2.29169e-05	1	1	1	1	0.0473509	0.107764
GO:0045189	connective tissue growth factor biosynthetic process	3	1.08534	3	2.76411	2.29169e-05	1	1	1	1	0.0473509	0.107764
GO:0061526	acetylcholine secretion	3	1.08534	3	2.76411	2.29169e-05	1	1	1	1	0.0473509	0.107764
GO:0070351	negative regulation of white fat cell proliferation	3	1.08534	3	2.76411	2.29169e-05	1	1	1	1	0.0473509	0.107764
GO:0001899	negative regulation of cytolysis by symbiont of host cells	5	1.8089	4	2.21129	3.05558e-05	0.8	1	1	1	0.0608626	0.133928
GO:0002668	negative regulation of T cell anergy	5	1.8089	4	2.21129	3.05558e-05	0.8	1	1	1	0.0608626	0.133928
GO:0008594	photoreceptor cell morphogenesis	5	1.8089	4	2.21129	3.05558e-05	0.8	1	1	1	0.0608626	0.133928
GO:0032788	saturated monocarboxylic acid metabolic process	5	1.8089	4	2.21129	3.05558e-05	0.8	1	1	1	0.0608626	0.133928
GO:0032789	unsaturated monocarboxylic acid metabolic process	5	1.8089	4	2.21129	3.05558e-05	0.8	1	1	1	0.0608626	0.133928
GO:0033609	oxalate metabolic process	5	1.8089	4	2.21129	3.05558e-05	0.8	1	1	1	0.0608626	0.133928
GO:0034156	negative regulation of toll-like receptor 7 signaling pathway	5	1.8089	4	2.21129	3.05558e-05	0.8	1	1	1	0.0608626	0.133928
GO:0043017	positive regulation of lymphotoxin A biosynthetic process	5	1.8089	4	2.21129	3.05558e-05	0.8	1	1	1	0.0608626	0.133928
GO:1901630	negative regulation of presynaptic membrane organization	5	1.8089	4	2.21129	3.05558e-05	0.8	1	1	1	0.0608626	0.133928
GO:1903002	positive regulation of lipid transport across blood brain barrier	5	1.8089	4	2.21129	3.05558e-05	0.8	1	1	1	0.0608626	0.133928
GO:0002769	natural killer cell inhibitory signaling pathway	2	0.72356	2	2.76411	1.52779e-05	1	1	1	2	0.130884	0.258955
GO:0003335	corneocyte development	2	0.72356	2	2.76411	1.52779e-05	1	1	1	1	0.130884	0.258955
GO:0050960	detection of temperature stimulus involved in thermoception	2	0.72356	2	2.76411	1.52779e-05	1	1	1	1	0.130884	0.258955
GO:0051598	meiotic recombination checkpoint	2	0.72356	2	2.76411	1.52779e-05	1	1	1	2	0.130884	0.258955
GO:1901594	response to capsazepine	2	0.72356	2	2.76411	1.52779e-05	1	1	1	1	0.130884	0.258955
GO:1902939	negative regulation of intracellular calcium activated chloride channel activity	2	0.72356	2	2.76411	1.52779e-05	1	1	1	1	0.130884	0.258955
GO:1903997	positive regulation of non-membrane spanning protein tyrosine kinase activity	2	0.72356	2	2.76411	1.52779e-05	1	1	1	1	0.130884	0.258955
GO:1904140	negative regulation of microglial cell migration	2	0.72356	2	2.76411	1.52779e-05	1	1	1	1	0.130884	0.258955
GO:1904151	positive regulation of microglial cell mediated cytotoxicity	2	0.72356	2	2.76411	1.52779e-05	1	1	1	1	0.130884	0.258955
GO:0002642	positive regulation of immunoglobulin biosynthetic process	4	1.44712	3	2.07308	2.29169e-05	0.75	1	1	1	0.138012	0.27102
GO:0003029	detection of hypoxic conditions in blood by carotid body chemoreceptor signaling	4	1.44712	3	2.07308	2.29169e-05	0.75	1	1	1	0.138012	0.27102
GO:0003106	negative regulation of glomerular filtration by angiotensin	4	1.44712	3	2.07308	2.29169e-05	0.75	1	1	1	0.138012	0.27102
GO:0006507	GPI anchor release	4	1.44712	3	2.07308	2.29169e-05	0.75	1	1	1	0.138012	0.27102
GO:0014739	positive regulation of muscle hyperplasia	4	1.44712	3	2.07308	2.29169e-05	0.75	1	1	1	0.138012	0.27102
GO:0014895	smooth muscle hypertrophy	4	1.44712	3	2.07308	2.29169e-05	0.75	1	1	1	0.138012	0.27102
GO:0032723	positive regulation of connective tissue growth factor production	4	1.44712	3	2.07308	2.29169e-05	0.75	1	1	1	0.138012	0.27102
GO:0043381	negative regulation of memory T cell differentiation	4	1.44712	3	2.07308	2.29169e-05	0.75	1	1	1	0.138012	0.27102
GO:0071401	cellular response to triglyceride	4	1.44712	3	2.07308	2.29169e-05	0.75	1	1	1	0.138012	0.27102
GO:1901247	negative regulation of lung ciliated cell differentiation	4	1.44712	3	2.07308	2.29169e-05	0.75	1	1	1	0.138012	0.27102
GO:1901251	positive regulation of lung goblet cell differentiation	4	1.44712	3	2.07308	2.29169e-05	0.75	1	1	1	0.138012	0.27102
GO:2000231	positive regulation of pancreatic stellate cell proliferation	4	1.44712	3	2.07308	2.29169e-05	0.75	1	1	1	0.138012	0.27102
GO:0019244	lactate biosynthetic process from pyruvate	1	0.36178	1	2.76411	7.63895e-06	1	1	1	1	0.36178	0.611742
GO:0050754	positive regulation of fractalkine biosynthetic process	1	0.36178	1	2.76411	7.63895e-06	1	1	1	1	0.36178	0.611742
GO:0071611	granulocyte colony-stimulating factor production	1	0.36178	1	2.76411	7.63895e-06	1	1	1	1	0.36178	0.611742
GO:1902225	negative regulation of acrosome reaction	1	0.36178	1	2.76411	7.63895e-06	1	1	1	1	0.36178	0.611742
GO:1903640	negative regulation of gastrin-induced gastric acid secretion	1	0.36178	1	2.76411	7.63895e-06	1	1	1	1	0.36178	0.611742

## Sheet: S3C. NeuN+ (Ensembl genes)
ID	name	Hyper_Total_Regions	Hyper_Expected	Hyper_Foreground_Region_Hits	Hyper_Fold_Enrichment	Hyper_Region_Set_Coverage	Hyper_Term_Region_Coverage	Hyper_Foreground_Gene_Hits	Hyper_Background_Gene_Hits	Total_Genes_Annotated	Hyper_Raw_PValue	Hyper_Adjp_BH
14848	ACTBL2	175	22.341	65	2.90945	0.00140711	0.371429	1	1	1	2.59325e-16	4.86935e-12
3817	DDX10	61	7.78743	33	4.2376	0.000714378	0.540984	1	1	1	1.49247e-14	1.40121e-10
14694	ICE1	156	19.9154	57	2.86211	0.00123393	0.365385	1	1	1	3.84873e-14	2.40892e-10
18517	GABBR2	88	11.2343	40	3.56052	0.000865913	0.454545	1	1	1	5.42797e-14	2.54803e-10
14537	FBXW7	141	18.0005	52	2.88882	0.00112569	0.368794	1	1	1	3.20096e-13	1.20209e-09
18516	TBC1D2	93	11.8726	38	3.20064	0.000822618	0.408602	1	1	1	1.27269e-11	3.98287e-08
14849	PLK2	150	19.1494	51	2.66327	0.00110404	0.34	1	1	1	1.8533e-11	4.97134e-08
14536	GATB	194	24.7666	60	2.42262	0.00129887	0.309278	1	1	1	3.01383e-11	7.07383e-08
13773	KCNMB2	211	26.9368	63	2.3388	0.00136381	0.298578	1	1	1	5.21732e-11	1.01417e-07
4268	AEBP2	101	12.8939	39	3.02468	0.000844266	0.386139	1	1	1	5.4011e-11	1.01417e-07
18632	BRINP1	209	26.6815	62	2.32371	0.00134217	0.296651	1	1	1	9.90823e-11	1.69133e-07
4267	PLEKHA5	70	8.93639	30	3.35706	0.000649435	0.428571	1	1	1	4.3624e-10	6.04602e-07
4758	CCER1	70	8.93639	30	3.35706	0.000649435	0.428571	1	1	1	4.3624e-10	6.04602e-07
16423	PDE7B	78	9.95769	32	3.2136	0.000692731	0.410256	1	1	1	4.50787e-10	6.04602e-07
14695	MED10	126	16.0855	43	2.67321	0.000930857	0.34127	1	1	1	5.88693e-10	7.27953e-07
4757	ATP2B1	104	13.2769	38	2.86211	0.000822618	0.365385	1	1	1	6.20293e-10	7.27953e-07
17986	EXT1	159	20.2984	50	2.46325	0.00108239	0.314465	1	1	1	6.61237e-10	7.30356e-07
1788	ENSG00000284299	136	17.3621	45	2.59185	0.000974153	0.330882	1	1	1	7.44652e-10	7.76797e-07
3818	C11orf87	130	16.5962	43	2.59096	0.000930857	0.330769	1	1	1	1.7718e-09	1.751e-06
1520	DPT	87	11.1067	33	2.97119	0.000714378	0.37931	1	1	1	2.68845e-09	2.50004e-06
5852	NRXN3	205	26.1709	58	2.2162	0.00125557	0.282927	1	1	1	2.79601e-09	2.50004e-06
5231	SUCLA2	63	8.04275	27	3.35706	0.000584491	0.428571	1	1	1	3.20175e-09	2.50447e-06
8792	LOXHD1	75	9.57471	30	3.13326	0.000649435	0.4	1	1	1	3.20489e-09	2.50447e-06
4240	EMP1	137	17.4898	44	2.51575	0.000952505	0.321168	1	1	1	3.25783e-09	2.50447e-06
18037	KCNQ3	114	14.5535	39	2.67976	0.000844266	0.342105	1	1	1	3.33449e-09	2.50447e-06
6039	ATP10A	181	23.107	53	2.29368	0.00114733	0.292818	1	1	1	3.54688e-09	2.56153e-06
5558	PRKD1	270	34.4689	70	2.03081	0.00151535	0.259259	1	1	1	4.26534e-09	2.94488e-06
18036	HHLA1	80	10.213	31	3.03534	0.000671083	0.3875	1	1	1	4.39879e-09	2.94488e-06
3718	TMEM135	76	9.70237	30	3.09203	0.000649435	0.394737	1	1	1	4.6464e-09	2.94488e-06
15753	ZBED9	93	11.8726	34	2.86373	0.000736026	0.365591	1	1	1	4.74382e-09	2.94488e-06
16836	ADCY1	64	8.17042	27	3.30461	0.000584491	0.421875	1	1	1	4.86187e-09	2.94488e-06
4241	GRIN2B	178	22.724	52	2.28833	0.00112569	0.292135	1	1	1	5.4038e-09	3.17085e-06
5677	SLC35F4	53	6.76613	24	3.54708	0.000519548	0.45283	1	1	1	6.23862e-09	3.54977e-06
12992	PDCD6IP	112	14.2982	38	2.65767	0.000822618	0.339286	1	1	1	6.83075e-09	3.70066e-06
17901	TMEM67	23	2.93624	15	5.10857	0.000324717	0.652174	1	1	1	6.89796e-09	3.70066e-06
1488	RGS4	36	4.59586	19	4.13416	0.000411309	0.527778	1	1	1	9.93088e-09	5.17978e-06
14741	PRDM9	83	10.596	31	2.92563	0.000671083	0.373494	1	1	1	1.23542e-08	6.26959e-06
3803	GUCY1A2	119	15.1919	39	2.56716	0.000844266	0.327731	1	1	1	1.31218e-08	6.48389e-06
3039	KCNC1	67	8.5534	27	3.15664	0.000584491	0.402985	1	1	1	1.59527e-08	7.6806e-06
14952	MTX3	44	5.61716	21	3.73854	0.000454605	0.477273	1	1	1	1.72425e-08	8.09407e-06
18633	CDK5RAP2	159	20.2984	47	2.31546	0.00101745	0.295598	1	1	1	1.89378e-08	8.67303e-06
17766	XKR4	72	9.19172	28	3.04622	0.000606139	0.388889	1	1	1	2.20555e-08	9.85311e-06
14915	ARHGEF28	185	23.6176	52	2.20175	0.00112569	0.281081	1	1	1	2.2564e-08	9.85311e-06
8793	ST8SIA5	49	6.25547	22	3.51692	0.000476252	0.44898	1	1	1	3.21709e-08	1.37289e-05
[truncated: 18,733 more rows]

## Sheet: S3C. NeuN+ (GO BP)
ID	name	Hyper_Total_Regions	Hyper_Expected	Hyper_Foreground_Region_Hits	Hyper_Fold_Enrichment	Hyper_Region_Set_Coverage	Hyper_Term_Region_Coverage	Hyper_Foreground_Gene_Hits	Hyper_Background_Gene_Hits	Total_Genes_Annotated	Hyper_Raw_PValue	Hyper_Adjp_BH
[truncated: 340 more rows]

[truncated: 14 more sheets: S3D. NeuN- (Ensembl genes), S3D. NeuN- (GO BP), S3E. ExcitatoryNeuron (Ensembl), S3E. ExcitatoryNeuron (GO BP), S3F. InhibitoryNeuron (Ensembl), S3F. InhibitoryNeuron (GO BP), S3G. Astrocyte (Ensembl genes), S3G. Astrocyte (GO BP), S3H. Microglia (Ensembl genes), S3H. Microglia (GO BP), S3I. Oligodendrocyte (Ensembl), S3I. Oligodendrocyte (GO BP), S3J. OPC (Ensembl genes), S3J. OPC (GO BP)]
