# Supplementary material for: Using a comprehensive atlas and predictive models to reveal the complexity and evolution of brain-active regulatory elements
Source: Sci Adv. 2024 May 23;10(21):eadj4452. doi: 10.1126/sciadv.adj4452 (PMC11114231; doi:10.1126/sciadv.adj4452)
Supplement: Supplementary file 2 — Tables S1 to S6 [file sciadv.adj4452_tables_s1_to_s6.zip › adj4452_Table_S4.xlsx]

## Sheet: Table S4
Table S4 - Summary statistics used in LDSC analyses and their brain/non-brain classifications
A. 204 traits used in this study and their classification (brain/non-brain). The subset of 81 traits with pair-wise squared genetic correlations less than 0.1 is indicated in the last column.
B. Genetic correlation between the summary statistics between the 204 GWAS
C. LDSC analysis of adult b-cCREs and active cCREs from individual adult brain biosamples (described in Table S1A)
D. LDSC analysis of fetal b-cCREs and active cCREs from individual fetal brain biosamples (described in Table S1B)
E. LDSC meta-analysis on the fetal-specific, adult-specific, and adult/fetal-shared subsets of b-cCREs
F. LDSC meta-analysis on the subset of 81 traits with pair-wise squared genetic correlation less than 0.1
G. LDSC meta-analysis on the neuron-specific, glia-specific, and neuron/glia-shared subsets of b-cCREs
H. LDSC meta-analysis on the Corces-Montine study
I. LDSC meta-analysis on the Morabito-Swarup study
J. LDSC meta-analysis on the Domcke-Shendure study
K. LDSC meta-analysis on the subsets of b-cCREs classified by evolutionary group and fetal / adult
L. LDSC meta-analysis split by evolutionary origin (non-primates, plus primate clades)

## Sheet: S4A. traits
Trait	Brain/Non-brain classification	Belongs to independent subset
PASS_ADHD_Demontis2018	brain	No
PASS_AdultOnsetAsthma_Ferreira2019	non-brain	No
PASS_AgeFirstBirth	brain	No
PASS_AgeOfInitiation_Liu2019	non-brain	No
PASS_Alzheimers_Jansen2019	brain	Yes
PASS_AlzheimersMaternal_Marioni2018	brain	Yes
PASS_AlzheimersPaternal_Marioni2018	brain	No
PASS_AlzheimersProxy_Marioni2018	brain	No
PASS_Alzheimer	brain	Yes
PASS_AnorexiaNervosa_Duncan_2017	brain	No
PASS_Anorexia	brain	Yes
PASS_AtrialFibrillation_Nielsen2018	non-brain	Yes
PASS_Autism_Grove2019	brain	Yes
PASS_Autism	brain	Yes
PASS_BDSCZ_Ruderfer2018	brain	No
PASS_BipolarDisorder_Ruderfer2018	brain	No
PASS_Bipolar_Disorder	brain	No
PASS_BIP_Stahl2019	non-brain	No
PASS_BMI1	brain	No
PASS_Bone_Mineral_Density_Kemp_2017	non-brain	Yes
PASS_BreastCancer	non-brain	Yes
PASS_CardioembolicStroke_Malik2018	non-brain	No
PASS_CD_deLange2017	non-brain	Yes
PASS_Celiac	non-brain	No
PASS_ChildOnsetAsthma_Ferreira2019	non-brain	No
PASS_CigarettesPerDay_Liu2019	brain	No
PASS_Coronary_Artery_Disease_Howson_2017	non-brain	No
PASS_Coronary_Artery_Disease	non-brain	Yes
PASS_Crohns_Disease	non-brain	No
PASS_DepressedAffect_Nagel2018	brain	No
PASS_Depression_Nagel2018	brain	No
PASS_DrinksPerWeek_Liu2019	brain	Yes
PASS_DS	non-brain	No
PASS_ENIGMA2_MeanPutamen	brain	Yes
PASS_Epilepsy_Anney_2014	brain	Yes
PASS_Ever_Smoked	brain	No
PASS_FastingGlucose_Manning	non-brain	Yes
PASS_FetalBirthWeight_Warrington2019	non-brain	Yes
PASS_GeneralRiskTolerance_KarlssonLinner2019	brain	No
PASS_HbA1C	non-brain	No
PASS_HDL	non-brain	No
PASS_Height1	non-brain	No
PASS_IBD_deLange2017	non-brain	No
PASS_IBD	non-brain	Yes
PASS_Insomnia_Jansen2019	brain	Yes
PASS_Intelligence_SavageJansen2018	brain	No
PASS_IschemicStroke_Malik2018	non-brain	Yes
PASS_LargeArteryStroke_Malik2018	non-brain	Yes
PASS_LDL	non-brain	Yes
PASS_Lean_Body_Mass_Zillikens_2017	non-brain	Yes
PASS_LongSleepDuration_Dashti2019	brain	Yes
PASS_Lupus	non-brain	No
PASS_MaternalBirthWeight_Warrington2019	non-brain	No
PASS_MDD_Howard2019	brain	No
PASS_MDD_Wray2018	brain	No
PASS_MedicationUse_Wu2019	brain	No
PASS_Menarche2017	non-brain	No
PASS_Multiple_sclerosis	non-brain	No
PASS_Neuroticism_Nagel2018	brain	Yes
PASS_Neuroticism	brain	No
PASS_NumberChildrenEverBorn	brain	No
PASS_OvarianCancer	non-brain	Yes
PASS_Parkinsons_23andMe_Corces2020	brain	Yes
PASS_Primary_biliary_cirrhosis	non-brain	No
PASS_ProstateCancer	non-brain	No
PASS_ReactionTime_Davies2018	brain	Yes
PASS_Rheumatoid_Arthritis	non-brain	No
PASS_Schizophrenia_Pardinas2018	brain	No
PASS_Schizophrenia_Ruderfer2018	brain	Yes
PASS_Schizophrenia	brain	No
PASS_SCZvsBD_Ruderfer2018	brain	No
PASS_ShortSleepDuration_Dashti2019	brain	Yes
PASS_SleepDuration_Dashti2019	brain	No
PASS_SmallVesselStroke_Malik2018	non-brain	No
PASS_SmokingCessation_Liu2019	brain	No
PASS_SmokingInitiation_Liu2019	brain	No
PASS_Stroke_Malik2018	non-brain	No
PASS_SWB	brain	Yes
PASS_Triglycerides	non-brain	No
PASS_Type_1_Diabetes	non-brain	Yes
PASS_Type_2_Diabetes	non-brain	No
PASS_UC_deLange2017	non-brain	No
PASS_Ulcerative_Colitis	non-brain	No
PASS_VerbalNumericReasoning_Davies2018	brain	No
PASS_Worry_Nagel2018	brain	No
PASS_Years_of_Education1	brain	No
PASS_Years_of_Education2	brain	No
PGC_ADHD_2012-10	brain	Yes
PGC_ADHD_female_012597	brain	No
PGC_ADHD_male_005362	brain	No
PGC_ADHD-meta-filtered	brain	No
PGC_AlcoholUse	brain	No
PGC_Anorexia_2019	brain	Yes
PGC_Anxiety_meta_cc	brain	Yes
PGC_Anxiety_meta_fs	brain	Yes
PGC_Autism_2015-03	brain	No
PGC_Autism_2017-11	brain	No
PGC_Bipolar_2012	brain	No
PGC_Bipolar_2019	brain	No
PGC_BipolarII	brain	Yes
PGC_BipolarI	brain	Yes
PGC_Cannabis_EUR	brain	No
PGC_MDD_2018	brain	No
PGC_MDD_2019	brain	Yes
PGC_MDD_2021	brain	Yes
PGC_Opioid_Exposed-vs-Ctrl	brain	Yes
PGC_Opioid_Unexposed-vs-Ctrl	brain	Yes
PGC_Opioid_Unexposed-vs-Exposed	brain	Yes
PGC_PanicDisorder	brain	No
PGC_PTSD_EUR	brain	No
PGC_SCZ_2012_EUR	brain	No
PGC_SCZ_2018_EUR	brain	No
PGC_SCZ_2019_EUR	brain	No
PGC_SCZ_2022_EUR	brain	No
PGC_Tourette_2018	brain	Yes
UKB_460K.biochemistry_AlanineAminotransferase	non-brain	No
UKB_460K.biochemistry_Albumin	non-brain	Yes
UKB_460K.biochemistry_AlkalinePhosphatase	non-brain	Yes
UKB_460K.biochemistry_ApolipoproteinA	non-brain	Yes
UKB_460K.biochemistry_ApolipoproteinB	non-brain	No
UKB_460K.biochemistry_AspartateAminotransferase	non-brain	Yes
UKB_460K.biochemistry_Calcium	non-brain	No
UKB_460K.biochemistry_Cholesterol	non-brain	No
UKB_460K.biochemistry_CreactiveProtein	non-brain	Yes
UKB_460K.biochemistry_Creatinine	non-brain	No
UKB_460K.biochemistry_CystatinC	non-brain	No
UKB_460K.biochemistry_DirectBilirubin	non-brain	Yes
UKB_460K.biochemistry_GammaGlutamyltransferase	non-brain	No
UKB_460K.biochemistry_Glucose	non-brain	No
UKB_460K.biochemistry_HbA1c	non-brain	No
UKB_460K.biochemistry_HDLcholesterol	non-brain	No
UKB_460K.biochemistry_IGF1	non-brain	Yes
UKB_460K.biochemistry_LDLdirect	non-brain	No
UKB_460K.biochemistry_LipoproteinA	non-brain	Yes
UKB_460K.biochemistry_Phosphate	non-brain	Yes
UKB_460K.biochemistry_SHBG	non-brain	No
UKB_460K.biochemistry_Testosterone_Male	non-brain	Yes
UKB_460K.biochemistry_TotalBilirubin	non-brain	No
UKB_460K.biochemistry_TotalProtein	non-brain	No
UKB_460K.biochemistry_Triglycerides	non-brain	No
UKB_460K.biochemistry_Urate	non-brain	Yes
UKB_460K.biochemistry_Urea	non-brain	Yes
UKB_460K.biochemistry_VitaminD	non-brain	Yes
UKB_460K.blood_EOSINOPHIL_COUNT	non-brain	No
UKB_460K.blood_HIGH_LIGHT_SCATTER_RETICULOCYTE_COUNT	non-brain	Yes
UKB_460K.blood_LYMPHOCYTE_COUNT	non-brain	No
UKB_460K.blood_MEAN_CORPUSCULAR_HEMOGLOBIN	non-brain	No
UKB_460K.blood_MEAN_PLATELET_VOL	non-brain	Yes
UKB_460K.blood_MEAN_SPHERED_CELL_VOL	non-brain	Yes
UKB_460K.blood_MONOCYTE_COUNT	non-brain	Yes
UKB_460K.blood_PLATELET_COUNT	non-brain	Yes
UKB_460K.blood_PLATELET_DISTRIB_WIDTH	non-brain	No
UKB_460K.blood_RBC_DISTRIB_WIDTH	non-brain	Yes
UKB_460K.blood_RED_COUNT	non-brain	Yes
UKB_460K.blood_WHITE_COUNT	non-brain	No
UKB_460K.bmd_HEEL_TSCOREz	non-brain	Yes
UKB_460K.body_BALDING1	non-brain	Yes
UKB_460K.body_BALDING4	non-brain	Yes
UKB_460K.body_BMIz	brain	No
UKB_460K.body_HEIGHTz	non-brain	No
UKB_460K.body_LEFT_HANDED	brain	Yes
UKB_460K.body_WHRadjBMIz	brain	Yes
UKB_460K.bp_DIASTOLICadjMEDz	non-brain	Yes
UKB_460K.bp_SYSTOLICadjMEDz	non-brain	No
UKB_460K.cancer_ALL	non-brain	No
UKB_460K.cancer_BREAST	non-brain	No
UKB_460K.cancer_MELANOMA	non-brain	No
UKB_460K.cancer_PROSTATE	non-brain	Yes
UKB_460K.cov_EDU_COLLEGE	brain	No
UKB_460K.cov_EDU_YEARS	brain	No
UKB_460K.cov_SMOKING_STATUS	brain	Yes
UKB_460K.disease_AID_ALL	non-brain	No
UKB_460K.disease_AID_SURE	non-brain	Yes
UKB_460K.disease_ALLERGY_ECZEMA_DIAGNOSED	non-brain	No
UKB_460K.disease_ASTHMA_DIAGNOSED	non-brain	Yes
UKB_460K.disease_CARDIOVASCULAR	non-brain	No
UKB_460K.disease_DERMATOLOGY	non-brain	No
UKB_460K.disease_DIABETES_ANY_DIAGNOSED	non-brain	No
UKB_460K.disease_ENDOCRINE_DIABETES	non-brain	No
UKB_460K.disease_HI_CHOL_SELF_REP	non-brain	No
UKB_460K.disease_HYPERTENSION_DIAGNOSED	non-brain	No
UKB_460K.disease_HYPOTHYROIDISM_SELF_REP	non-brain	No
UKB_460K.disease_PSORIASIS	non-brain	No
UKB_460K.disease_RESPIRATORY_ENT	non-brain	No
UKB_460K.disease_T2D	non-brain	No
UKB_460K.disease_THYROID_ANY_SELF_REP	non-brain	No
UKB_460K.impedance_BASAL_METABOLIC_RATEz	non-brain	No
UKB_460K.lung_FEV1FVCzSMOKE	non-brain	Yes
UKB_460K.lung_FVCzSMOKE	non-brain	Yes
UKB_460K.mental_NEUROTICISM	brain	No
UKB_460K.other_MORNINGPERSON	brain	Yes
UKB_460K.pigment_HAIR_blackmale	non-brain	No
UKB_460K.pigment_HAIR_blonde	non-brain	No
UKB_460K.pigment_HAIR_darkbrown	non-brain	No
UKB_460K.pigment_HAIR	non-brain	No
UKB_460K.pigment_SKIN	non-brain	Yes
UKB_460K.pigment_SUNBURN	non-brain	No
UKB_460K.pigment_TANNING	non-brain	Yes
UKB_460K.repro_AgeFirstBirth_Female	brain	Yes
UKB_460K.repro_MENARCHE_AGE	non-brain	Yes
UKB_460K.repro_MENOPAUSE_AGE	non-brain	No
UKB_460K.repro_NumberChildrenEverBorn_Female	brain	No
UKB_460K.repro_NumberChildrenEverBorn_Male	brain	Yes
UKB_460K.repro_NumberChildrenEverBorn_Pooled	brain	No

## Sheet: S4B. Genetic correlation
trait	UKB_460K.lung_FEV1FVCzSMOKE	PASS_AgeFirstBirth	UKB_460K.cancer_PROSTATE	PASS_Worry_Nagel2018	PASS_Lean_Body_Mass_Zillikens_2017	PASS_SCZvsBD_Ruderfer2018	PASS_ShortSleepDuration_Dashti2019	PASS_SmallVesselStroke_Malik2018	PASS_BMI1	UKB_460K.repro_MENOPAUSE_AGE	UKB_460K.blood_RBC_DISTRIB_WIDTH	PASS_DepressedAffect_Nagel2018	UKB_460K.pigment_TANNING	UKB_460K.biochemistry_LipoproteinA	UKB_460K.body_HEIGHTz	UKB_460K.blood_PLATELET_DISTRIB_WIDTH	UKB_460K.biochemistry_DirectBilirubin	PGC_ADHD_male_005362	PASS_ProstateCancer	PASS_ENIGMA2_MeanPutamen	PGC_Opioid_Unexposed-vs-Exposed	PASS_Primary_biliary_cirrhosis	PGC_Anxiety_meta_cc	PASS_LongSleepDuration_Dashti2019	UKB_460K.disease_RESPIRATORY_ENT	UKB_460K.pigment_HAIR	UKB_460K.mental_NEUROTICISM	PGC_SCZ_2019_EUR	UKB_460K.biochemistry_Cholesterol	UKB_460K.biochemistry_Triglycerides	PASS_LargeArteryStroke_Malik2018	PASS_Triglycerides	PASS_Parkinsons_23andMe_Corces2020	UKB_460K.bp_SYSTOLICadjMEDz	PASS_Menarche2017	PASS_Crohns_Disease	PASS_Ulcerative_Colitis	UKB_460K.pigment_SUNBURN	UKB_460K.biochemistry_AlkalinePhosphatase	PASS_IBD	UKB_460K.blood_MONOCYTE_COUNT	PGC_PanicDisorder	UKB_460K.other_MORNINGPERSON	PASS_ChildOnsetAsthma_Ferreira2019	PASS_SWB	PASS_GeneralRiskTolerance_KarlssonLinner2019	PASS_Type_1_Diabetes	UKB_460K.biochemistry_TotalProtein	UKB_460K.cancer_BREAST
UKB_460K.lung_FEV1FVCzSMOKE	1	-0.008	0.002	-0.091	0.016	-0.032	-0.004	-0.015	0.136	0.001	0.022	-0.011	-0.003	0.005	-0.026	0.029	-0.021	0.038	-0.042	0.002	0.035	-0.018	0	0.016	-0.328	-0.027	-0.051	0.074	0.016	0.078	-0.011	0.057	-0.01	-0.023	-0.043	0.029	-0.041	0.01	0.027	0.023	0.006	-0.025	0.01	0.047	0.105	0.002	0.042	0.043	-0.026
PASS_AgeFirstBirth	-0.008	1	0.029	-0.048	-0.094	0.004	-0.079	0.009	-0.278	0.311	-0.09	-0.357	-0.11	-0.019	0.155	0.007	0.059	0	-0.052	0.025	0	-0.053	0	-0.111	-0.227	0.018	-0.2	0	0.051	-0.231	0.025	-0.217	-0.019	-0.048	0.185	-0.05	0.031	0.242	-0.131	-0.615	-0.168	-0.138	-0.058	0.039	0.135	-0.225	-0.598	-0.052	-0.072
UKB_460K.cancer_PROSTATE	0.002	0.029	1	-0.002	-0.082	-0.016	0.044	-0.001	-0.112	-0.036	-0.004	-0.044	0.002	0.145	-0.021	-0.019	0.052	0.041	0.981	0.076	0.123	0.013	0	-0.028	-0.015	-0.041	-0.004	0.064	0.022	-0.015	0.021	-0.004	0.004	0.033	-0.054	0.006	-0.035	0.001	-0.017	-0.003	0.038	-0.066	0.018	0.05	0.012	-0.038	0.012	-0.041	-0.033
PASS_Worry_Nagel2018	-0.091	-0.048	-0.002	1	-0.183	0.149	-0.001	0.037	-0.192	-0.052	-0.041	0.636	-0.077	-0.005	-0.035	-0.018	-0.027	0	0.037	-0.009	-0.254	0.072	0	0.003	0.085	0.029	0.885	0	-0.015	-0.029	-0.016	-0.013	0.016	0.094	0.032	0.04	0.196	0.095	-0.028	-0.083	0.018	0.519	0.043	0.01	-0.799	-0.159	-0.082	0.031	0.053
PASS_Lean_Body_Mass_Zillikens_2017	0.016	-0.094	-0.082	-0.183	1	-0.145	0.021	0.026	0.486	0.007	-0.016	-0.039	0.119	-0.06	0.11	0.043	0.004	0	-0.089	-0.009	0	-0.019	0	-0.086	0.018	-0.073	-0.088	0	-0.125	0.06	0.052	0.059	-0.042	-0.099	-0.21	-0.021	-0.138	-0.03	-0.116	0.036	-0.019	0.076	0.045	-0.128	0.131	0.11	0.064	-0.044	-0.022
PASS_SCZvsBD_Ruderfer2018	-0.032	0.004	-0.016	0.149	-0.145	1	-0.021	-0.004	-0.043	0.071	-0.02	0.041	-0.038	-0.025	0.024	-0.005	0	0	0.037	0.023	0	0.102	0	0.027	-0.058	0.034	0.115	0	-0.029	-0.05	0.189	-0.075	-0.002	-0.058	-0.046	0.056	0.061	-0.015	-0.049	-0.059	-0.039	0.212	-0.064	-0.02	-0.091	-0.03	-0.069	-0.015	0.058
PASS_ShortSleepDuration_Dashti2019	-0.004	-0.079	0.044	-0.001	0.021	-0.021	1	-0.017	0.054	-0.058	0.037	0.035	0.02	0.006	-0.016	-0.009	-0.005	0.112	0.043	0.004	0.221	-0.036	0	-0.296	0.043	0.016	0.013	0.067	0.003	0.024	0.017	0.042	0.014	0.019	-0.019	-0.018	0.023	-0.012	0.007	-0.018	-0.012	0.034	0.012	0.043	-0.083	0.022	-0.006	-0.011	0.026
PASS_SmallVesselStroke_Malik2018	-0.015	0.009	-0.001	0.037	0.026	-0.004	-0.017	1	0.013	0.083	-0.015	0.02	0.021	0.049	-0.025	0.059	0.033	-0.039	-0.018	0.023	0.031	0.023	0	-0.032	-0.046	0.028	-0.019	0.127	-0.014	0.005	0.259	0.036	0.069	-0.026	-0.039	-0.016	0.027	-0.005	-0.04	-0.005	-0.007	0.06	0.006	0.054	-0.036	-0.272	-0.018	0.021	-0.024
PASS_BMI1	0.136	-0.278	-0.112	-0.192	0.486	-0.043	0.054	0.013	1	-0.103	0.148	0.116	-0.029	-0.05	-0.066	-0.01	-0.05	0	-0.036	-0.075	0	0.153	0	0.032	0.193	-0.013	-0.027	0	-0.174	0.217	-0.019	0.206	0.024	-0.079	-0.346	0.016	-0.138	-0.004	0.117	0.134	0.102	0.009	0.016	0.031	0.126	0.079	0.116	-0.023	-0.053
UKB_460K.repro_MENOPAUSE_AGE	0.001	0.311	-0.036	-0.052	0.007	0.071	-0.058	0.083	-0.103	1	0.025	-0.213	-0.064	0.004	0.013	-0.004	-0.017	-0.217	0.05	-0.063	-0.664	-0.087	0	0.01	-0.126	-0.036	-0.122	-0.284	0.014	-0.093	0.03	-0.082	-0.007	0.007	0.11	0.08	-0.013	0.131	-0.061	-0.142	-0.027	-0.114	-0.042	-0.048	0.107	-0.138	-0.112	-0.008	0.009
UKB_460K.blood_RBC_DISTRIB_WIDTH	0.022	-0.09	-0.004	-0.041	-0.016	-0.02	0.037	-0.015	0.148	0.025	1	0.052	-0.023	0.02	0.006	0.026	-0.065	0.067	0.012	0.023	-0.147	-0.014	0	-0.001	0.063	0.023	0.012	0.082	0.062	-0.075	-0.037	-0.013	-0.002	-0.028	-0.031	0.012	-0.01	0.005	-0.034	0.045	0.027	-0.082	0.012	-0.056	-0.044	-0.006	0.046	-0.061	0.026
PASS_DepressedAffect_Nagel2018	-0.011	-0.357	-0.044	0.636	-0.039	0.041	0.035	0.02	0.116	-0.213	0.052	1	0.007	-0.019	-0.073	0.004	-0.062	0	-0.022	-0.043	0.008	0.05	0	0.039	0.189	0.03	0.897	0	-0.022	0.166	-0.023	0.161	0.033	-0.043	-0.053	0.031	0.059	-0.015	0.079	0.109	0.072	0.254	-0.034	0.018	-0.961	0.093	0.106	-0.021	0.088
UKB_460K.pigment_TANNING	-0.003	-0.11	0.002	-0.077	0.119	-0.038	0.02	0.021	-0.029	-0.064	-0.023	0.007	1	0.014	0.039	-0.047	0.038	0.078	-0.047	0.07	-0.111	0.039	0	0.021	0.055	-0.841	-0.034	0.007	0.004	-0.027	0.032	0.005	0.013	-0.032	-0.017	0.012	-0.013	-0.588	0.027	0.102	0.025	0.06	0.039	-0.069	0.014	0.138	0.114	0.035	-0.032
UKB_460K.biochemistry_LipoproteinA	0.005	-0.019	0.145	-0.005	-0.06	-0.025	0.006	0.049	-0.05	0.004	0.02	-0.019	0.014	0.994	-0.036	-0.003	-0.032	0.001	-0.037	0.001	-0.086	-0.003	0	-0.014	-0.037	-0.01	-0.011	-0.055	0.163	0.019	0.003	0.065	-0.012	-0.001	-0.013	-0.004	-0.063	-0.003	0.018	0.007	-0.035	0.045	0.003	-0.019	0.022	-0.062	0.004	0.027	-0.007
UKB_460K.body_HEIGHTz	-0.026	0.155	-0.021	-0.035	0.11	0.024	-0.016	-0.025	-0.066	0.013	0.006	-0.073	0.039	-0.036	1	0.053	0.044	-0.071	-0.01	0.082	-0.057	-0.032	0	-0.028	-0.054	-0.054	-0.052	-0.144	-0.109	-0.078	-0.01	-0.088	-0.011	-0.087	0.131	0.046	0.01	0.018	-0.032	-0.046	-0.091	0.026	-0.021	-0.003	0.091	-0.002	-0.032	-0.048	0.09
UKB_460K.blood_PLATELET_DISTRIB_WIDTH	0.029	0.007	-0.019	-0.018	0.043	-0.005	-0.009	0.059	-0.01	-0.004	0.026	0.004	-0.047	-0.003	0.053	1	0.024	0.04	-0.009	-0.005	-0.043	0.108	0	-0.005	-0.059	0.003	0.005	-0.012	-0.024	0.201	0.024	0.161	-0.018	0.029	0.004	0.023	0.049	0.024	0.052	-0.002	-0.138	0.018	-0.011	0.042	-0.057	-0.009	-0.001	0.006	-0.076
UKB_460K.biochemistry_DirectBilirubin	-0.021	0.059	0.052	-0.027	0.004	0	-0.005	0.033	-0.05	-0.017	-0.065	-0.062	0.038	-0.032	0.044	0.024	0.978	0	-0.015	0.005	-0.188	0.038	0	0.026	-0.037	-0.021	-0.034	0.029	-0.155	-0.107	-0.028	-0.129	-0.006	0.007	0.016	0.005	0.018	-0.02	-0.019	-0.007	-0.039	0.037	-0.009	-0.045	0.054	-0.015	-0.007	-0.029	-0.001
PGC_ADHD_male_005362	0.038	0	0.041	0	0	0	0.112	-0.039	0	-0.217	0.067	0	0.078	0.001	-0.071	0.04	0	0	0.076	0	0	0	0	0.13	0.273	0.103	0.213	0	-0.039	0.21	0.012	0	0	-0.066	-0.048	0	0	-0.033	0.077	0	0.108	0	-0.019	0.072	-0.431	0.421	0	-0.004	-0.03
PASS_ProstateCancer	-0.042	-0.052	0.981	0.037	-0.089	0.037	0.043	-0.018	-0.036	0.05	0.012	-0.022	-0.047	-0.037	-0.01	-0.009	-0.015	0.076	1	0.016	-0.15	0.082	0	-0.015	0	0.016	0.017	0.134	0.02	-0.057	-0.264	-0.07	0.003	0.032	-0.002	-0.008	-0.043	0.087	-0.038	-0.006	-0.007	0.107	-0.049	0.109	0.128	0.055	0.017	-0.032	0.064
PASS_ENIGMA2_MeanPutamen	0.002	0.025	0.076	-0.009	-0.009	0.023	0.004	0.023	-0.075	-0.063	0.023	-0.043	0.07	0.001	0.082	-0.005	0.005	0	0.016	1	0	-0.026	0	0.016	-0.079	-0.049	-0.033	0	-0.029	-0.01	-0.009	-0.047	0.028	-0.045	0.013	0.046	-0.138	-0.019	-0.021	0.076	-0.058	0.059	-0.009	0.06	0.111	0.033	0.061	-0.03	0.019
PGC_Opioid_Unexposed-vs-Exposed	0.035	0	0.123	-0.254	0	0	0.221	0.031	0	-0.664	-0.147	0.008	-0.111	-0.086	-0.057	-0.043	-0.188	0	-0.15	0	0	0.498	0	-0.188	0.399	0.15	-0.152	0	-0.138	0.361	0.538	0	0	0.275	-0.037	0	0	0.389	-0.014	0	0.029	0	-0.232	0	0	0.48	0	-0.02	-0.327
PASS_Primary_biliary_cirrhosis	-0.018	-0.053	0.013	0.072	-0.019	0.102	-0.036	0.023	0.153	-0.087	-0.014	0.05	0.039	-0.003	-0.032	0.108	0.038	0	0.082	-0.026	0.498	1	0	-0.056	0.135	-0.085	0.092	0	0.036	0.091	0.017	0.002	-0.007	0.034	-0.103	0.23	0.304	-0.137	0.118	-0.079	-0.029	0.054	0.039	0.065	-0.092	0.037	-0.087	0.064	0.063
PGC_Anxiety_meta_cc	0	0	0	0	0	0	0	0	0	0	0	0	0	0	0	0	0	0	0	0	0	0	0	0	0	0	0	0	0	0	0	0	0	0	0	0	0	0	0	0	0	0	0	0	0	0	0	0	0
PASS_LongSleepDuration_Dashti2019	0.016	-0.111	-0.028	0.003	-0.086	0.027	-0.296	-0.032	0.032	0.01	-0.001	0.039	0.021	-0.014	-0.028	-0.005	0.026	0.13	-0.015	0.016	-0.188	-0.056	0	1	0.03	-0.009	0.02	0.134	0.008	0.014	0.048	0.032	0.021	0.03	0.005	0.028	-0.037	0.007	0.008	0.006	0.015	-0.019	0.009	-0.034	0.008	0.037	0.032	0.052	-0.013
UKB_460K.disease_RESPIRATORY_ENT	-0.328	-0.227	-0.015	0.085	0.018	-0.058	0.043	-0.046	0.193	-0.126	0.063	0.189	0.055	-0.037	-0.054	-0.059	-0.037	0.273	0	-0.079	0.399	0.135	0	0.03	1	0.019	0.139	0.34	-0.044	0.081	-0.07	0.098	0.041	-0.013	-0.051	0.062	-0.039	-0.07	0.063	0.155	0.056	0.026	-0.042	0.015	-0.217	0.121	0.166	0.006	0.048
UKB_460K.pigment_HAIR	-0.027	0.018	-0.041	0.029	-0.073	0.034	0.016	0.028	-0.013	-0.036	0.023	0.03	-0.841	-0.01	-0.054	0.003	-0.021	0.103	0.016	-0.049	0.15	-0.085	0	-0.009	0.019	1	0.04	0.034	0.026	0.029	0.01	0.005	0.02	-0.009	0.039	0.013	-0.015	0.594	-0.002	-0.035	-0.032	-0.069	0.015	0.002	0.014	0.017	-0.017	-0.024	0.006
UKB_460K.mental_NEUROTICISM	-0.051	-0.2	-0.004	0.885	-0.088	0.115	0.013	-0.019	-0.027	-0.122	0.012	0.897	-0.034	-0.011	-0.052	0.005	-0.034	0.213	0.017	-0.033	-0.152	0.092	0	0.02	0.139	0.04	1	0.593	-0.015	0.065	-0.042	0.042	0.009	-0.006	-0.026	0.027	0.108	0.081	0.025	0.012	0.037	0.381	-0.023	0.006	-1	-0.02	0.011	-0.009	0.065
PGC_SCZ_2019_EUR	0.074	0	0.064	0	0	0	0.067	0.127	0	-0.284	0.082	0	0.007	-0.055	-0.144	-0.012	0.029	0	0.134	0	0	0	0	0.134	0.34	0.034	0.593	0	-0.044	0.174	0.124	0	0	0.02	-0.071	0	0	0.089	0.086	0	0.185	0	0	-0.064	-0.875	0.394	0	0.004	-0.022
UKB_460K.biochemistry_Cholesterol	0.016	0.051	0.022	-0.015	-0.125	-0.029	0.003	-0.014	-0.174	0.014	0.062	-0.022	0.004	0.163	-0.109	-0.024	-0.155	-0.039	0.02	-0.029	-0.138	0.036	0	0.008	-0.044	0.026	-0.015	-0.044	1	0.238	0.053	0.23	0.015	-0.128	0.09	-0.089	-0.086	-0.02	-0.027	-0.004	-0.058	-0.031	-0.023	-0.046	-0.083	-0.006	-0.018	0.098	0.041
UKB_460K.biochemistry_Triglycerides	0.078	-0.231	-0.015	-0.029	0.06	-0.05	0.024	0.005	0.217	-0.093	-0.075	0.166	-0.027	0.019	-0.078	0.201	-0.107	0.21	-0.057	-0.01	0.361	0.091	0	0.014	0.081	0.029	0.065	0.174	0.238	1	0.054	0.948	0.003	0.07	-0.092	0.054	-0.021	-0.04	0.148	0.079	0.105	0.027	0.01	0.04	-0.068	0.055	0.09	0.136	0.017
PASS_LargeArteryStroke_Malik2018	-0.011	0.025	0.021	-0.016	0.052	0.189	0.017	0.259	-0.019	0.03	-0.037	-0.023	0.032	0.003	-0.01	0.024	-0.028	0.012	-0.264	-0.009	0.538	0.017	0	0.048	-0.07	0.01	-0.042	0.124	0.053	0.054	1	-0.074	-0.07	-0.035	0.055	0.134	0.115	-0.001	0.012	0.027	0.017	0.005	0.013	0.36	-0.175	-0.212	0.005	0.01	0.061
PASS_Triglycerides	0.057	-0.217	-0.004	-0.013	0.059	-0.075	0.042	0.036	0.206	-0.082	-0.013	0.161	0.005	0.065	-0.088	0.161	-0.129	0	-0.07	-0.047	0	0.002	0	0.032	0.098	0.005	0.042	0	0.23	0.948	-0.074	1	-0.004	0.123	-0.127	0.018	-0.032	-0.067	0.138	0.062	0.143	-0.03	-0.014	0	-0.103	0.022	0.075	0.205	0.046
PASS_Parkinsons_23andMe_Corces2020	-0.01	-0.019	0.004	0.016	-0.042	-0.002	0.014	0.069	0.024	-0.007	-0.002	0.033	0.013	-0.012	-0.011	-0.018	-0.006	0	0.003	0.028	0	-0.007	0	0.021	0.041	0.02	0.009	0	0.015	0.003	-0.07	-0.004	1	0.011	-0.028	-0.021	0.007	-0.013	0.013	-0.001	0.013	-0.013	0.016	0.012	-0.116	-0.003	-0.007	0.004	-0.026
UKB_460K.bp_SYSTOLICadjMEDz	-0.023	-0.048	0.033	0.094	-0.099	-0.058	0.019	-0.026	-0.079	0.007	-0.028	-0.043	-0.032	-0.001	-0.087	0.029	0.007	-0.066	0.032	-0.045	0.275	0.034	0	0.03	-0.013	-0.009	-0.006	0.02	-0.128	0.07	-0.035	0.123	0.011	1	-0.022	0.022	0.012	-0.063	0.076	-0.051	0.095	0.059	0.01	0.075	0.063	-0.219	-0.064	0.245	0.041
PASS_Menarche2017	-0.043	0.185	-0.054	0.032	-0.21	-0.046	-0.019	-0.039	-0.346	0.11	-0.031	-0.053	-0.017	-0.013	0.131	0.004	0.016	-0.048	-0.002	0.013	-0.037	-0.103	0	0.005	-0.051	0.039	-0.026	-0.071	0.09	-0.092	0.055	-0.127	-0.028	-0.022	1	0.063	0.005	-0.037	-0.052	0	-0.014	-0.015	-0.014	0.036	0.086	0.019	0.013	0.033	-0.06
PASS_Crohns_Disease	0.029	-0.05	0.006	0.04	-0.021	0.056	-0.018	-0.016	0.016	0.08	0.012	0.031	0.012	-0.004	0.046	0.023	0.005	0	-0.008	0.046	0	0.23	0	0.028	0.062	0.013	0.027	0	-0.089	0.054	0.134	0.018	-0.021	0.022	0.063	1	0.622	0.047	0.059	0.024	0.009	0.049	-0.006	-0.19	0.016	0.046	0.013	0.099	0.168
PASS_Ulcerative_Colitis	-0.041	0.031	-0.035	0.196	-0.138	0.061	0.023	0.027	-0.138	-0.013	-0.01	0.059	-0.013	-0.063	0.01	0.049	0.018	0	-0.043	-0.138	0	0.304	0	-0.037	-0.039	-0.015	0.108	0	-0.086	-0.021	0.115	-0.032	0.007	0.012	0.005	0.622	1	-0.013	0.081	-0.091	-0.023	0.166	0.019	-0.232	-0.158	-0.11	-0.099	0.031	0.198
UKB_460K.pigment_SUNBURN	0.01	0.242	0.001	0.095	-0.03	-0.015	-0.012	-0.005	-0.004	0.131	0.005	-0.015	-0.588	-0.003	0.018	0.024	-0.02	-0.033	0.087	-0.019	0.389	-0.137	0	0.007	-0.07	0.594	0.081	0.089	-0.02	-0.04	-0.001	-0.067	-0.013	-0.063	-0.037	0.047	-0.013	1	-0.052	-0.055	-0.028	-0.124	-0.025	-0.002	-0.201	0.133	-0.067	-0.097	0.055
UKB_460K.biochemistry_AlkalinePhosphatase	0.027	-0.131	-0.017	-0.028	-0.116	-0.049	0.007	-0.04	0.117	-0.061	-0.034	0.079	0.027	0.018	-0.032	0.052	-0.019	0.077	-0.038	-0.021	-0.014	0.118	0	0.008	0.063	-0.002	0.025	0.086	-0.027	0.148	0.012	0.138	0.013	0.076	-0.052	0.059	0.081	-0.052	1	0.053	0.079	-0.019	0.011	0.005	0.031	0.015	0.058	0.064	-0.02
PASS_IBD	0.023	-0.615	-0.003	-0.083	0.036	-0.059	-0.018	-0.005	0.134	-0.142	0.045	0.109	0.102	0.007	-0.046	-0.002	-0.007	0	-0.006	0.076	0	-0.079	0	0.006	0.155	-0.035	0.012	0	-0.004	0.079	0.027	0.062	-0.001	-0.051	0	0.024	-0.091	-0.055	0.053	1	0.046	0.063	0.042	0.019	0.105	0.278	1	0.051	-0.053
UKB_460K.blood_MONOCYTE_COUNT	0.006	-0.168	0.038	0.018	-0.019	-0.039	-0.012	-0.007	0.102	-0.027	0.027	0.072	0.025	-0.035	-0.091	-0.138	-0.039	0.108	-0.007	-0.058	0.029	-0.029	0	0.015	0.056	-0.032	0.037	0.185	-0.058	0.105	0.017	0.143	0.013	0.095	-0.014	0.009	-0.023	-0.028	0.079	0.046	0.999	-0.03	0.008	0.004	-0.031	0.042	0.043	0.115	-0.006
PGC_PanicDisorder	-0.025	-0.138	-0.066	0.519	0.076	0.212	0.034	0.06	0.009	-0.114	-0.082	0.254	0.06	0.045	0.026	0.018	0.037	0	0.107	0.059	0	0.054	0	-0.019	0.026	-0.069	0.381	0	-0.031	0.027	0.005	-0.03	-0.013	0.059	-0.015	0.049	0.166	-0.124	-0.019	0.063	-0.03	1	-0.063	-0.219	-0.297	-0.103	0.072	-0.04	0.072
UKB_460K.other_MORNINGPERSON	0.01	-0.058	0.018	0.043	0.045	-0.064	0.012	0.006	0.016	-0.042	0.012	-0.034	0.039	0.003	-0.021	-0.011	-0.009	-0.019	-0.049	-0.009	-0.232	0.039	0	0.009	-0.042	0.015	-0.023	0	-0.023	0.01	0.013	-0.014	0.016	0.01	-0.014	-0.006	0.019	-0.025	0.011	0.042	0.008	-0.063	1	0.026	0.256	-0.026	0.041	0.019	-0.07
PASS_ChildOnsetAsthma_Ferreira2019	0.047	0.039	0.05	0.01	-0.128	-0.02	0.043	0.054	0.031	-0.048	-0.056	0.018	-0.069	-0.019	-0.003	0.042	-0.045	0.072	0.109	0.06	0	0.065	0	-0.034	0.015	0.002	0.006	-0.064	-0.046	0.04	0.36	0	0.012	0.075	0.036	-0.19	-0.232	-0.002	0.005	0.019	0.004	-0.219	0.026	1	0.121	-0.008	-0.008	0.055	0.016
PASS_SWB	0.105	0.135	0.012	-0.799	0.131	-0.091	-0.083	-0.036	0.126	0.107	-0.044	-0.961	0.014	0.022	0.091	-0.057	0.054	-0.431	0.128	0.111	0	-0.092	0	0.008	-0.217	0.014	-1	-0.875	-0.083	-0.068	-0.175	-0.103	-0.116	0.063	0.086	0.016	-0.158	-0.201	0.031	0.105	-0.031	-0.297	0.256	0.121	1	0.132	0.053	0.011	-0.002
PASS_GeneralRiskTolerance_KarlssonLinner2019	0.002	-0.225	-0.038	-0.159	0.11	-0.03	0.022	-0.272	0.079	-0.138	-0.006	0.093	0.138	-0.062	-0.002	-0.009	-0.015	0.421	0.055	0.033	0.48	0.037	0	0.037	0.121	0.017	-0.02	0.394	-0.006	0.055	-0.212	0.022	-0.003	-0.219	0.019	0.046	-0.11	0.133	0.015	0.278	0.042	-0.103	-0.026	-0.008	0.132	1	0.258	-0.145	-0.017
PASS_Type_1_Diabetes	0.042	-0.598	0.012	-0.082	0.064	-0.069	-0.006	-0.018	0.116	-0.112	0.046	0.106	0.114	0.004	-0.032	-0.001	-0.007	0	0.017	0.061	0	-0.087	0	0.032	0.166	-0.017	0.011	0	-0.018	0.09	0.005	0.075	-0.007	-0.064	0.013	0.013	-0.099	-0.067	0.058	1	0.043	0.072	0.041	-0.008	0.053	0.258	1	0.049	-0.047
UKB_460K.biochemistry_TotalProtein	0.043	-0.052	-0.041	0.031	-0.044	-0.015	-0.011	0.021	-0.023	-0.008	-0.061	-0.021	0.035	0.027	-0.048	0.006	-0.029	-0.004	-0.032	-0.03	-0.02	0.064	0	0.052	0.006	-0.024	-0.009	0.004	0.098	0.136	0.01	0.205	0.004	0.245	0.033	0.099	0.031	-0.097	0.064	0.051	0.115	-0.04	0.019	0.055	0.011	-0.145	0.049	1	0.045
UKB_460K.cancer_BREAST	-0.026	-0.072	-0.033	0.053	-0.022	0.058	0.026	-0.024	-0.053	0.009	0.026	0.088	-0.032	-0.007	0.09	-0.076	-0.001	-0.03	0.064	0.019	-0.327	0.063	0	-0.013	0.048	0.006	0.065	-0.022	0.041	0.017	0.061	0.046	-0.026	0.041	-0.06	0.168	0.198	0.055	-0.02	-0.053	-0.006	0.072	-0.07	0.016	-0.002	-0.017	-0.047	0.045	1
PASS_Epilepsy_Anney_2014	0.021	-0.107	-0.007	0.059	-0.115	0.227	0.1	0.088	0.216	-0.075	0.138	0.136	0.016	-0.038	-0.056	0.1	0	0.224	-0.015	0.03	0	0.21	0	0.043	0.139	0.027	0.111	0.172	-0.017	0.084	0.271	0.118	0.039	0.087	-0.02	-0.158	-0.142	-0.047	0.108	0.058	0.093	0.017	0.07	0.131	-0.003	0.036	0.06	-0.083	0.129
PASS_BDSCZ_Ruderfer2018	-0.047	-0.032	0.034	0.268	-0.091	0.252	-0.005	0.018	-0.082	-0.024	-0.038	0.052	0.056	0.024	-0.008	0.004	-0.017	0	0.084	0.051	0	0.16	0	0.088	0.079	-0.037	0.2	0	0.022	-0.036	-0.035	-0.021	0.015	-0.015	0.031	0.113	0.125	0.137	0	0.015	0.003	0.196	-0.126	-0.038	-0.467	0.268	0.016	0.009	0.001
PASS_AtrialFibrillation_Nielsen2018	0.011	-0.004	0.037	-0.009	0.019	0.011	0.002	-0.019	0.007	0.004	0.007	-0.004	-0.001	0.001	0.008	-0.005	0.002	-0.008	0.012	-0.008	-0.107	0.009	0	-0.01	-0.009	0.008	-0.011	0.014	0.009	-0.012	-0.159	0.001	0.002	0.011	-0.019	-0.031	-0.011	-0.001	0.01	-0.031	-0.016	-0.038	0.002	-0.025	0.029	0.014	-0.013	0	-0.023
PASS_Celiac	-0.034	0.049	-0.048	0.128	-0.015	0.025	-0.013	0.037	-0.158	0.028	-0.038	-0.098	-0.172	0.012	0.097	0.061	0.082	0	0.034	-0.033	0	-0.018	0	-0.01	0.121	-0.115	0.005	0	-0.035	-0.071	0.171	-0.121	-0.035	0.062	0.049	0.174	0.143	0.268	-0.014	-0.069	-0.057	0.082	0.042	0.033	0.173	0.054	-0.086	0.054	0.188
PASS_AdultOnsetAsthma_Ferreira2019	0.045	0.001	0.072	-0.029	-0.048	-0.017	0.025	0.111	0.031	0.004	-0.045	0.013	-0.045	-0.069	-0.002	0.043	-0.025	0.098	0.06	0.038	0	-0.054	0	-0.004	0.004	0.014	-0.032	-0.013	-0.072	0.061	0.298	0.029	0.049	0.074	0.066	-0.243	-0.341	-0.052	0.037	0.054	0.005	-0.271	-0.015	0.76	0.08	-0.003	0.038	0.042	0.064
UKB_460K.disease_AID_SURE	-0.01	-0.25	-0.011	0.067	0.072	-0.014	-0.03	-0.009	0.104	-0.037	0.097	0.179	-0.053	0.058	0.06	-0.006	0.018	0.146	-0.124	-0.202	-0.389	0.578	0	0.095	0.212	0.01	0.1	0.308	-0.08	0.082	0.102	0.127	-0.03	-0.01	-0.066	0.229	0.387	-0.042	0.049	0.131	0.027	-0.108	0.033	0.179	-0.12	0.051	0.103	0.105	0.098
PASS_Rheumatoid_Arthritis	0.013	-0.258	-0.082	0.009	0.005	0.1	0.034	-0.005	0.064	-0.058	0.072	0.081	0.009	0.005	0.041	0	-0.062	0.185	0.021	-0.179	0.539	0.213	0	-0.007	0.124	0.025	0.065	0.067	-0.025	-0.03	0.126	-0.074	0.023	-0.001	0.027	0.036	0.055	-0.053	0.052	0.112	0.014	0.097	0.066	0.083	0.156	0.002	0.114	0.139	-0.005
UKB_460K.disease_ENDOCRINE_DIABETES	0.08	-0.294	-0.006	-0.064	0.195	-0.048	0.042	-0.029	0.531	-0.217	0.072	0.222	-0.007	0.038	-0.018	0.093	0.007	0.313	-0.04	-0.003	0.753	0.118	0	0.032	0.17	-0.014	0.074	0.384	-0.219	0.433	-0.015	0.421	0.032	0.178	-0.225	-0.049	-0.074	-0.046	0.157	0.07	0.142	-0.049	0.029	0.046	-0.071	0.036	0.089	0.093	0.037
UKB_460K.disease_ASTHMA_DIAGNOSED	-0.326	-0.166	-0.032	0.05	0.004	-0.077	0.035	-0.031	0.165	-0.094	0.051	0.127	0.048	-0.037	-0.064	-0.054	-0.047	0.184	-0.005	-0.058	0.334	0.078	0	0.007	0.997	0.031	0.09	0.299	-0.039	0.071	-0.071	0.086	0.032	-0.013	-0.053	0.047	-0.057	-0.045	0.05	0.134	0.053	0.012	-0.021	0.024	-0.153	0.097	0.147	0.002	0.019
PASS_CD_deLange2017	0.001	-0.103	-0.068	0.088	-0.041	0.102	0.013	-0.056	0.014	-0.011	0.015	0.087	0.004	0.004	0.008	0.01	-0.023	0.078	-0.038	0.002	-0.223	0.287	0	0.02	0.079	0.014	0.083	0.127	-0.072	0.067	-0.032	0.015	0.035	0.004	0.032	1	0.685	0.002	0.082	-0.017	0.029	0.132	0.02	-0.07	-0.002	-0.005	-0.033	0.107	0.116
PASS_SmokingCessation_Liu2019	-0.034	0.514	0.003	0.083	0.024	-0.146	0.269	-0.005	-0.157	0.171	-0.12	-0.271	-0.162	0.009	0.1	0.051	0.053	-0.327	0.042	-0.011	0	0.028	0	0.226	-0.041	0.013	-0.13	-0.192	-0.069	-0.211	0.094	-0.241	0.003	-0.023	-0.024	-0.042	0.018	0.26	-0.088	-0.135	-0.175	-0.106	0.119	0.02	0.29	-0.265	-0.14	-0.095	-0.079
UKB_460K.biochemistry_LDLdirect	0.051	0	0.034	-0.049	-0.079	-0.039	-0.003	-0.006	-0.098	0.012	0.064	0.009	-0.017	0.187	-0.11	-0.003	-0.113	0.026	0.011	-0.023	-0.265	0.032	0	0.014	-0.033	0.028	-0.023	-0.013	0.958	0.366	0.045	0.313	0.018	-0.168	0.062	-0.072	-0.105	-0.03	-0.004	0.032	-0.041	-0.013	-0.029	-0.024	-0.059	-0.021	0.011	0.13	0.016
PASS_Lupus	-0.001	-0.048	0.059	0.106	-0.073	0.097	0.015	0.012	-0.008	0.128	0.025	0.041	0.007	0.028	0.05	0.063	0.052	0	0.104	-0.091	0	0.559	0	0.008	-0.023	-0.058	0.087	0	-0.091	-0.028	0.026	-0.016	-0.034	0.022	0.088	0.089	0.178	-0.036	0.059	0.019	-0.027	-0.06	0.072	-0.026	0.037	0.067	0.03	0.189	0.03
UKB_460K.biochemistry_IGF1	-0.038	0.074	0.057	0.007	0.125	0.027	-0.008	0.015	-0.084	0.032	-0.021	-0.116	0.021	0.099	0.073	-0.014	-0.016	-0.083	0.074	-0.032	-0.261	-0.037	0	0.018	-0.082	-0.059	-0.047	-0.102	-0.019	-0.058	0.003	-0.081	0.012	0.064	-0.043	-0.037	0.026	0.048	0	-0.034	-0.033	0.074	0.009	0.012	0.044	-0.053	-0.037	-0.005	0.03
PASS_FetalBirthWeight_Warrington2019	0.065	0.122	-0.082	-0.054	0.178	0.013	0.1	0.05	0.138	0.044	0.005	-0.013	-0.03	-0.026	0.357	-0.051	0.035	-0.143	-0.086	0.104	0	0.031	0	0.09	-0.082	-0.003	-0.029	-0.048	0.015	-0.107	-0.174	-0.15	-0.036	-0.232	0.007	0.086	-0.02	0.059	-0.13	-0.046	-0.11	0.021	-0.046	-0.127	0.055	0.034	-0.045	-0.029	0.021
UKB_460K.lung_FVCzSMOKE	-0.096	0.1	0.028	0.029	0.169	-0.017	-0.005	0.016	-0.135	0.051	-0.027	-0.073	-0.005	0.024	-0.091	-0.034	-0.01	-0.048	0.067	0.033	-0.037	-0.124	0	-0.033	-0.179	0.015	-0.007	-0.119	0.065	-0.119	0.064	-0.105	-0.02	-0.045	0.071	-0.04	-0.016	0.089	-0.062	-0.007	-0.064	-0.072	-0.043	-0.061	0.011	-0.028	-0.009	-0.085	-0.037
UKB_460K.blood_MEAN_PLATELET_VOL	0.046	-0.051	0.006	-0.017	-0.005	0.016	0.003	0.034	0.044	0.004	0.097	0.009	-0.024	0	0.032	0.415	-0.004	0.026	-0.011	-0.044	-0.028	0.041	0	0.009	0.018	0	0.009	0.033	-0.024	-0.006	0.009	-0.005	-0.007	0.026	0.003	-0.004	-0.041	-0.003	0.017	0.023	0.02	-0.021	-0.021	0.022	0.017	-0.002	0.017	-0.037	-0.001
PGC_SCZ_2012_EUR	0	0	0	0	0	0	0	0	0	0	0	0	0	0	0	0	0	0	0	0	0	0.203	0	0	0	0	0	0	0	0	0	0	0	0	0	0	0	0	0	0	0	0	0	0	0	0	0	0	0
UKB_460K.repro_NumberChildrenEverBorn_Pooled	0.018	-0.617	-0.003	-0.083	0.025	-0.062	-0.026	-0.022	0.133	-0.149	0.042	0.115	0.109	0.003	-0.044	-0.006	-0.006	0.383	-0.009	0.072	-0.066	-0.08	0	0.009	0.162	-0.037	0.02	0.123	-0.011	0.076	0.049	0.058	-0.012	-0.054	-0.007	0.024	-0.082	-0.06	0.05	1	0.043	0.08	0.037	0.012	0.111	0.27	1	0.044	-0.054
PASS_VerbalNumericReasoning_Davies2018	0.022	0.41	-0.037	-0.17	0.044	-0.213	-0.019	-0.008	-0.09	0.181	-0.006	-0.238	-0.105	-0.021	0.142	0.044	0.013	-0.4	-0.05	0.022	-0.264	-0.086	0	-0.077	-0.066	-0.041	-0.159	-0.145	-0.019	-0.088	0.052	-0.033	-0.036	-0.08	-0.041	-0.063	-0.104	0.128	-0.064	-0.225	-0.061	-0.114	-0.051	-0.049	-0.047	-0.142	-0.221	-0.105	-0.036
PASS_BreastCancer	-0.009	-0.063	0.124	0.112	-0.046	0.077	0.018	0.039	-0.039	0.015	0.014	0.07	-0.031	-0.015	0.023	-0.067	0.004	-0.029	0.06	0.02	-0.153	0.059	0	0.037	0.017	0.009	0.087	0.118	0.046	-0.012	-0.035	-0.02	-0.01	0.029	-0.027	0.054	0.071	0.004	0.003	-0.042	0.007	0.072	-0.049	0.119	-0.118	-0.026	-0.031	0.036	1
UKB_460K.pigment_HAIR_blonde	-0.034	-0.031	-0.036	0.009	-0.067	0.039	0.036	0.029	-0.036	-0.069	0.018	0.007	-0.669	0.007	-0.031	0.004	-0.027	0.117	0.053	-0.045	0.114	-0.081	0	-0.019	0.061	0.888	0.028	0.055	0.03	0.048	0.013	0.006	0.002	-0.005	0.034	0.026	-0.017	0.493	0.015	0.015	-0.043	-0.064	0.004	-0.051	-0.004	0.049	0.019	-0.011	0.024
PGC_Bipolar_2012	-0.034	0.081	0.047	0.175	0.043	-0.137	0.01	-0.025	-0.11	-0.019	-0.07	-0.053	0.136	0.051	0.001	-0.01	0.08	0	0.104	0.036	0	0.182	0	0.111	0.086	-0.052	0.092	0	0.046	-0.062	-0.138	0.008	0.043	0.007	0.047	0.162	0.156	0.162	-0.032	0.077	0.004	0.118	-0.058	-0.048	-0.432	0.237	0.109	-0.047	-0.094
UKB_460K.repro_NumberChildrenEverBorn_Female	0.012	-0.579	-0.001	-0.022	-0.046	-0.037	-0.023	-0.031	0.089	-0.115	0.022	0.138	0.05	0.029	-0.082	0	-0.02	0.379	-0.007	0.068	-0.155	-0.008	0	0.013	0.142	-0.018	0.066	0.159	0.016	0.059	0.066	0.09	-0.011	-0.048	0.027	0.019	-0.089	-0.027	0.05	0.949	0.054	0.088	0.025	0.061	0.002	0.19	0.954	0.059	-0.036
UKB_460K.biochemistry_Albumin	0.013	0.069	0.041	0.099	-0.011	-0.02	-0.021	0.023	-0.208	0.011	-0.158	-0.055	0.013	-0.004	-0.059	0.089	0.045	-0.126	-0.022	0.009	0.033	-0.079	0	0.044	-0.115	-0.025	0.004	-0.102	0.159	0.148	-0.024	0.114	0.014	0.202	0.065	-0.1	0	-0.003	-0.052	-0.015	-0.081	0.043	0.015	0.026	-0.028	-0.115	-0.013	0.429	-0.033
PASS_Insomnia_Jansen2019	0.007	0.018	-0.032	0	0.01	0.003	0.024	0.175	0.007	-0.03	-0.011	0.019	-0.014	-0.014	0.019	0.019	0.019	0.052	0.023	-0.004	0	-0.106	0	-0.048	0.037	0.009	0.017	-0.301	0.004	-0.006	0.247	-0.009	0.039	0.021	0.081	-0.12	-0.114	0	0.009	-0.031	-0.01	-0.239	-0.03	0.566	-0.032	-0.023	-0.011	0.023	0.068
PASS_Schizophrenia	-0.058	-0.036	0.036	0.276	-0.085	0.527	-0.011	0.035	-0.073	0.005	-0.041	0.074	0.044	0.014	-0.007	0.006	-0.019	0	0.099	0.055	0	0.135	0	0.089	0.07	-0.033	0.223	0	0.01	-0.03	0.1	-0.019	0.005	-0.028	0.02	0.094	0.135	0.121	0	0.006	-0.013	0.214	-0.136	-0.045	-0.453	0.243	0.01	0.017	-0.008
PASS_CardioembolicStroke_Malik2018	-0.001	0.017	-0.02	-0.036	0.025	-0.008	-0.001	0.032	-0.025	0.002	0.007	-0.033	0.015	0.046	0.002	0.004	-0.003	-0.004	-0.052	0.013	0.275	-0.006	0	-0.027	-0.031	-0.011	-0.007	0.05	-0.006	0.014	0.417	-0.008	0.009	-0.006	0.041	-0.025	0.041	0.002	-0.023	0.035	-0.014	0.071	0.044	0.027	0.015	0.002	-0.013	-0.03	-0.023
UKB_460K.disease_CARDIOVASCULAR	0.036	-0.26	0.023	0.092	0.031	-0.104	0.059	-0.021	0.334	-0.138	0.065	0.171	-0.043	0.063	-0.123	0.063	-0.035	0.217	0.02	-0.052	0.104	0.175	0	0.021	0.123	-0.002	0.112	0.205	-0.051	0.357	-0.036	0.378	0.017	0.758	-0.169	0.035	-0.028	-0.031	0.133	0.067	0.151	0.058	0.023	-0.006	-0.116	-0.031	0.07	0.163	-0.018
PASS_MDD_Wray2018	0.005	-0.322	-0.011	0.534	0.018	0.079	0.07	-0.013	0.118	-0.232	0.047	0.711	0.001	-0.018	-0.079	0.042	-0.019	0	-0.011	0.098	0	0.044	0	0.156	0.286	0.039	0.689	0	-0.033	0.124	-0.032	0.105	-0.014	-0.041	-0.093	0.034	0.034	0.109	0.061	0.139	0.113	0.349	-0.09	-0.136	-0.972	0.229	0.12	-0.006	0.051
PASS_Bone_Mineral_Density_Kemp_2017	-0.035	-0.005	-0.025	0.019	-0.003	0.038	-0.013	0.035	-0.14	-0.063	0.007	0.046	0.031	0.011	0.08	-0.033	0.017	-0.09	-0.026	-0.002	-0.18	0.048	0	0.01	-0.001	-0.016	0.039	0.028	0.061	-0.041	-0.062	-0.035	0.011	0.013	0.08	-0.031	0.085	-0.029	0.06	0.01	0.02	0.146	-0.03	-0.057	-0.08	-0.039	0.003	0.015	0.042
PGC_BipolarII	0	0	0	0	0	0	0	0	0	0	0	0	0	0	0	0	0	0	0	0	0	0	0	0	0	0	0	0	0	0	0	0	0	0	0	0	0	0	0	0	0	0	0	-0.108	0	0.299	0	0	0
PASS_Schizophrenia_Ruderfer2018	-0.047	-0.05	0.06	0.278	-0.095	0.531	-0.014	0.022	-0.067	-0.009	-0.039	0.071	0.037	0.013	-0.009	-0.001	-0.018	0	0.126	0.063	0	0.146	0	0.074	0.046	-0.024	0.224	0	0.018	-0.05	0.031	-0.033	0.022	-0.042	0.026	0.106	0.139	0.139	-0.007	-0.014	-0.004	0.19	-0.138	-0.047	-0.424	0.227	-0.021	0.007	-0.007
UKB_460K.biochemistry_ApolipoproteinA	-0.095	0.211	-0.008	0.086	-0.209	0.013	0.001	-0.01	-0.361	0.034	0.015	-0.135	0.065	0.042	-0.04	-0.129	0.017	-0.253	0.012	-0.016	0.13	-0.026	0	-0.012	-0.057	-0.011	-0.007	-0.135	0.46	-0.422	-0.024	-0.407	-0.012	0.035	0.125	-0.059	0.042	0.012	-0.096	-0.106	-0.078	-0.054	0.005	-0.097	-0.016	-0.019	-0.117	-0.056	0.046
PGC_SCZ_2018_EUR	-0.048	-0.067	0.036	0.292	-0.081	0.549	-0.002	0.002	-0.076	-0.02	-0.04	0.087	0.036	0.017	-0.028	0.003	-0.001	0.149	0.053	0.024	0	0.123	0	0.073	0.075	-0.006	0.226	0.371	0.004	-0.04	0.02	-0.018	0.005	-0.019	0.037	0.107	0.14	0.139	-0.011	0.017	0.011	0.253	-0.122	-0.029	-0.474	0.217	0.011	0.019	-0.008
UKB_460K.biochemistry_AspartateAminotransferase	0.058	-0.075	-0.026	0.017	0.075	-0.084	0.022	0.01	0.143	-0.07	-0.071	0.072	0.025	-0.01	-0.051	0.071	0.014	0.146	-0.033	0.021	0.189	0.09	0	0.028	0.01	-0.01	0.016	0.078	0.086	0.206	0.01	0.219	-0.009	0.072	-0.091	0.059	0.039	0.008	0.15	0.033	0.048	0.019	0.053	0.016	-0.001	-0.006	0.028	0.202	-0.051
PASS_Schizophrenia_Pardinas2018	-0.053	-0.074	0.036	0.29	-0.104	0.545	-0.024	0.03	-0.072	-0.01	-0.036	0.079	0.042	0.022	-0.019	0.002	0	0.173	0.076	0.062	0.588	0.104	0	0.092	0.066	-0.009	0.223	0.39	0.005	-0.036	0.057	-0.006	0.003	-0.022	0.034	0.121	0.143	0.121	-0.011	0.011	0.02	0.203	-0.133	-0.062	-0.458	0.22	0.013	0.016	0.016
PASS_Years_of_Education2	-0.027	0.731	0.053	-0.078	0.047	-0.082	-0.09	0.006	-0.261	0.214	-0.078	-0.396	-0.097	-0.029	0.171	0.015	0.028	0	0.034	0.077	0	-0.062	0	-0.074	-0.116	-0.023	-0.2	0	0.05	-0.208	0.028	-0.203	0.01	-0.103	0.023	-0.019	0.058	0.311	-0.152	-0.27	-0.129	-0.11	-0.06	-0.066	0.155	0.011	-0.263	-0.121	-0.049
UKB_460K.repro_MENARCHE_AGE	-0.025	0.131	-0.026	0.05	-0.16	0.004	-0.027	-0.007	-0.35	0.081	-0.042	-0.053	-0.002	-0.003	0.131	0.005	0.011	0.015	0.03	-0.014	0.067	-0.076	0	-0.003	-0.036	0.032	-0.008	-0.048	0.097	-0.105	-0.013	-0.109	-0.004	-0.033	0.98	0.035	-0.029	-0.049	-0.057	0.037	0.001	0.073	-0.037	0.017	0.12	0.076	0.033	0.041	-0.03
PASS_LDL	0.047	-0.142	-0.002	0.024	-0.12	-0.051	0.029	0.012	0.032	-0.076	0.121	0.08	-0.004	0.175	-0.103	-0.015	-0.186	0	-0.035	0.096	0	-0.013	0	0.034	-0.021	0.005	0.02	0	0.918	0.315	0.011	0.363	-0.05	-0.018	-0.006	-0.098	-0.117	-0.039	0.023	0.055	0.043	0.108	-0.013	-0.044	-0.088	0.001	0.062	0.155	-0.003
UKB_460K.biochemistry_SHBG	-0.086	0.147	-0.042	0.033	-0.158	0.07	0.004	0.023	-0.292	0.078	-0.034	-0.094	0.031	-0.055	0.021	-0.062	0.025	-0.139	-0.041	0.04	0.02	-0.023	0	-0.029	-0.069	0.005	-0.009	-0.078	0.136	-0.422	-0.009	-0.414	-0.002	-0.092	0.103	-0.025	0.028	0.006	-0.027	-0.08	-0.116	-0.036	0.022	-0.031	0.036	-0.003	-0.089	-0.11	-0.068
UKB_460K.body_WHRadjBMIz	0.051	-0.097	0.062	0.09	-0.182	-0.01	-0.002	-0.009	-0.142	-0.022	-0.065	0.103	-0.006	0.053	0.001	0.019	-0.035	0.133	0.016	-0.071	0.381	-0.015	0	0.028	0.056	0.003	0.093	0.169	0.074	0.316	-0.052	0.266	0.026	0.094	0.023	0.056	0.054	-0.016	0.044	0.055	0.067	0.026	-0.004	0.013	-0.118	0.024	0.05	0.111	-0.018
PGC_AlcoholUse	0.011	0.031	-0.055	-0.114	-0.057	0.02	0.013	0.014	-0.035	0.07	0.039	-0.193	-0.063	0.018	0.025	-0.006	0.051	0	0.003	0	0	-0.037	0	-0.03	-0.047	0.042	-0.215	0	-0.049	0.01	-0.141	0.031	0	0.036	-0.014	-0.09	-0.079	-0.16	0.068	0	-0.025	0	0.1	0.067	0.391	-0.311	-0.105	0.03	0.125
UKB_460K.biochemistry_VitaminD	-0.018	-0.046	-0.006	0.024	-0.011	0.004	-0.004	0.001	-0.105	-0.047	-0.006	-0.037	0.161	0.003	0.02	-0.054	0.055	0.028	0.039	0.041	-0.171	-0.138	0	0.027	-0.02	0.006	-0.032	-0.159	-0.071	-0.244	0.069	-0.234	-0.008	-0.038	0.053	-0.064	-0.028	-0.029	-0.064	0.133	-0.052	-0.088	0.09	0.012	0.033	0.04	0.131	-0.013	-0.039
UKB_460K.biochemistry_GammaGlutamyltransferase	0.047	-0.218	-0.029	-0.004	-0.051	-0.053	0.027	0.006	0.136	-0.077	-0.034	0.136	0.029	0.026	-0.1	0.052	0.035	0.2	0.005	0.016	0.314	0.164	0	0.057	0.04	0.012	0.045	0.111	0.126	0.323	0.059	0.294	0.029	0.114	-0.052	0.051	0.028	-0.031	0.152	0.134	0.074	0.045	-0.011	-0.089	-0.151	0.032	0.141	0.142	0.083
UKB_460K.repro_AgeFirstBirth_Female	-0.011	0.988	0.052	-0.033	0.018	-0.052	-0.087	0.031	-0.295	0.374	-0.062	-0.411	-0.086	-0.003	0.206	0.001	0.075	-0.648	0.033	-0.013	-0.311	-0.139	0	-0.053	-0.222	-0.019	-0.215	-0.477	0.059	-0.246	-0.012	-0.238	0.013	-0.109	0.128	0.011	0.096	0.231	-0.149	-0.592	-0.131	-0.127	-0.05	-0.009	0.237	-0.25	-0.587	-0.061	-0.001
PGC_Tourette_2018	0	0	0	0	0	0	0	0	0	0	0	0	0	0	0	0	0	0	0	0	0	0	0	0	0	0	0	0	0	0	0	0	0	0	0	0	0	0	0	0	0	0	0	0	0	0	0	0	0
UKB_460K.biochemistry_Calcium	0.016	-0.094	0.051	0.029	-0.017	-0.028	0.01	-0.002	-0.047	-0.063	-0.041	0.006	0.011	0.016	-0.071	0.009	-0.058	0.07	0.019	0.004	0.264	0.006	0	0.039	-0.003	-0.025	0.005	0.005	0.167	0.16	-0.018	0.157	0.018	0.186	0.011	-0.041	-0.03	-0.042	0.084	0.041	0.069	0.015	0.025	0.029	-0.018	-0.113	0.035	0.365	0.025
UKB_460K.blood_EOSINOPHIL_COUNT	-0.049	-0.056	0.032	-0.03	-0.003	0.003	-0.009	-0.028	0.098	-0.012	0.056	0.019	0.039	-0.005	-0.036	-0.053	0.001	0.035	-0.036	-0.029	0.56	0.088	0	-0.011	0.452	0.017	-0.003	0.085	-0.085	0.049	-0.011	0.081	0.014	-0.005	-0.022	-0.021	0.055	-0.042	0.059	0.045	0.25	-0.043	-0.004	0.052	-0.001	0.054	0.028	0.061	-0.004
UKB_460K.disease_HYPOTHYROIDISM_SELF_REP	0.028	-0.064	0.081	0.082	0.021	0.026	0.007	-0.017	0.136	-0.082	0.032	0.154	0.04	-0.04	0.011	0.056	0.044	0.109	-0.118	0.009	0.413	0.182	0	0.009	0.076	-0.013	0.113	0.182	-0.08	0.087	0.007	0.075	0.012	0.022	-0.054	0	0.029	-0.018	0.018	0.083	0.053	0.147	-0.029	0.056	-0.068	0.032	0.097	0.069	-0.018
PGC_MDD_2019	0	0	0	0	0	0	0	0	0	0	0	0	0	0	0	0	0	0	0	0	0	0	0	0	0	0	0	0	0	0	0	0	0	0	0	0	0	0	0	0	0	0	0	0	0	0	0	0	0
UKB_460K.disease_HI_CHOL_SELF_REP	0.062	-0.221	0.028	0.073	-0.04	-0.122	0.049	0.005	0.213	-0.134	0.082	0.149	-0.005	0.187	-0.17	0.083	-0.106	0.213	-0.02	-0.047	-0.018	0.194	0	0.009	0.075	-0.011	0.119	0.05	0.514	0.602	-0.049	0.628	0.008	0.356	-0.097	-0.009	-0.038	-0.04	0.103	0.107	0.115	0.004	0.02	-0.043	-0.145	-0.038	0.104	0.199	-0.038
UKB_460K.biochemistry_Urate	0.039	-0.121	-0.023	-0.05	0.068	-0.068	0.007	-0.03	0.282	-0.071	0.019	0.078	-0.004	0.024	0.001	0.091	0.004	0.173	0	-0.034	0.125	0.123	0	0	0.065	-0.012	0.001	0.063	-0.082	0.322	0.019	0.31	-0.014	0.115	-0.115	0.051	-0.043	-0.053	0.083	0.062	0.099	-0.078	-0.004	-0.024	0.021	0.048	0.071	0.148	0.022
PASS_Anorexia	-0.037	0.128	-0.062	0.242	0.035	0.069	-0.015	0.023	-0.132	0.037	-0.048	0.035	0.104	0.005	0.028	0.073	-0.007	0	-0.033	0.06	0	-0.025	0	-0.068	-0.075	-0.089	0.137	0	0.025	-0.107	0.075	-0.072	0.013	0.001	-0.016	-0.168	-0.122	0.013	-0.071	-0.061	-0.089	-0.145	-0.019	-0.016	-0.132	-0.03	-0.095	-0.028	-0.094
UKB_460K.biochemistry_CystatinC	0.005	-0.173	0.012	-0.054	0.042	-0.01	0.002	-0.042	0.246	-0.135	0.065	0.116	0.024	-0.004	0.079	0.058	0.024	0.15	-0.069	-0.02	0.029	0.135	0	0.017	0.089	-0.023	0.044	0.136	-0.1	0.154	0.008	0.154	0.014	0.01	-0.054	0.075	0.021	-0.108	0.085	0.058	0.075	-0.003	-0.008	-0.023	0.041	0.033	0.057	0.01	0.018
PASS_IBD_deLange2017	-0.018	-0.067	-0.07	0.139	-0.068	0.1	0.028	-0.018	-0.062	-0.025	0.012	0.089	0.001	-0.013	0.011	0.013	-0.002	0.054	-0.033	-0.047	-0.053	0.319	0	-0.001	0.067	-0.005	0.112	0.066	-0.075	0.028	-0.009	-0.016	0.025	0.02	0.035	0.913	0.903	-0.017	0.084	-0.035	0.018	0.183	0.026	-0.101	-0.02	-0.053	-0.062	0.093	0.148
UKB_460K.biochemistry_Testosterone_Male	-0.099	0.11	0.026	0.036	-0.061	0.07	-0.006	0.001	-0.31	-0.008	-0.037	-0.081	0.051	-0.06	-0.011	-0.061	0.072	-0.029	0.029	0.039	0.087	-0.081	0	0.003	-0.046	-0.02	-0.003	-0.105	0.112	-0.334	0.078	-0.342	-0.005	-0.059	0.064	-0.054	-0.052	-0.009	-0.001	-0.017	-0.058	0.075	-0.037	-0.071	0.059	0.005	-0.041	-0.06	-0.075
PGC_Autism_2015-03	0.015	0.177	0.016	0.031	-0.019	0.137	-0.009	0.017	-0.002	0.09	-0.021	0.023	-0.077	0.056	-0.015	0.076	-0.025	0	-0.106	-0.04	0	0.006	0	0.043	0.035	-0.013	0.074	0	0.059	0.011	-0.052	0.052	0	-0.09	-0.057	-0.065	0.059	0.216	-0.035	-0.133	-0.016	0.096	-0.048	-0.099	-0.418	-0.05	-0.173	-0.019	-0.042
PGC_MDD_2021	-0.108	0	0.021	0	0	0	0.009	-0.134	0	0.096	-0.057	0	-0.005	-0.047	0.036	-0.036	-0.065	0	0.164	0	0	0	0	-0.095	0.005	-0.052	0.349	0	0.028	-0.086	0.232	0	0	-0.015	-0.057	0	0	0.124	-0.053	0	-0.05	0	-0.134	-0.085	-0.782	0.159	0	-0.131	-0.003
PASS_BIP_Stahl2019	-0.04	-0.01	0.022	0.192	-0.041	-0.26	-0.007	0.011	-0.063	-0.023	-0.032	0.026	0.079	0.018	-0.023	-0.003	-0.003	0.19	0.001	0.009	0.248	0.148	0	0.07	0.102	-0.047	0.144	0.187	0.031	-0.014	-0.036	0.009	0.036	0	0.03	0.092	0.108	0.14	0.004	0.056	0.023	0.16	-0.064	-0.042	-0.395	0.31	0.064	-0.001	-0.02
UKB_460K.blood_RED_COUNT	0.011	-0.061	0.094	-0.008	0.014	0.016	-0.021	0.002	0.095	-0.006	0.181	-0.016	-0.038	-0.005	-0.032	0.091	0.041	0.001	0.027	-0.094	-0.046	-0.032	0	0.025	-0.023	-0.002	-0.013	0.015	-0.04	0.131	0.003	0.116	-0.011	0.09	-0.032	0.09	0.079	-0.027	0.136	0.026	0.103	-0.024	0.038	-0.028	0.003	-0.059	0.019	-0.012	0.011
UKB_460K.blood_HIGH_LIGHT_SCATTER_RETICULOCYTE_COUNT	0.056	-0.244	-0.019	-0.02	0.036	-0.024	0.016	0.02	0.324	-0.101	-0.03	0.151	0.033	-0.005	-0.092	0.102	0.032	0.256	-0.044	-0.079	0.191	0.06	0	0.005	0.053	-0.03	0.038	0.194	-0.06	0.379	0.045	0.341	0.004	0.09	-0.136	0.027	-0.055	-0.03	0.075	0.097	0.112	0.081	0.017	-0.028	-0.095	0.047	0.098	-0.01	0.001
PASS_Stroke_Malik2018	-0.015	0.009	-0.001	0.037	0.026	-0.004	-0.017	1	0.013	0.083	-0.015	0.02	0.021	0.049	-0.025	0.059	0.033	-0.039	-0.018	0.023	0.031	0.023	0	-0.032	-0.046	0.028	-0.019	0.127	-0.014	0.005	0.259	0.036	0.069	-0.026	-0.039	-0.016	0.027	-0.005	-0.04	-0.005	-0.007	0.06	0.006	0.054	-0.036	-0.272	-0.018	0.021	-0.024
PASS_Ever_Smoked	0.004	-0.342	-0.033	-0.066	0.075	-0.081	0.058	-0.115	0.175	-0.189	0.053	0.239	0.183	0.003	-0.043	-0.011	-0.031	0	-0.002	0.032	0	0.115	0	0.002	0.188	-0.021	0.108	0	-0.044	0.15	-0.134	0.138	0.021	-0.063	0.037	-0.026	-0.038	-0.132	0.085	0.071	0.085	0.183	-0.054	-0.049	-0.207	0.26	0.09	0	0.044
PASS_AlzheimersPaternal_Marioni2018	0.03	0.106	0.073	-0.026	-0.195	-0.146	0.049	-0.01	0.026	-0.104	-0.034	0.075	0.062	-0.187	-0.137	-0.149	-0.096	-0.239	-0.015	-0.015	0	-0.031	0	0.114	0.127	0.079	0.08	0.262	-0.247	-0.038	-0.037	-0.067	0.019	-0.226	0.119	-0.109	-0.206	0.195	-0.002	0.104	-0.078	-0.028	-0.023	-0.006	-0.437	-0.105	0.003	-0.198	-0.034
UKB_460K.biochemistry_HDLcholesterol	-0.099	0.254	0.004	0.073	-0.186	0.025	-0.012	-0.004	-0.376	0.05	0.054	-0.161	0.058	0.03	-0.013	-0.159	0.018	-0.299	0.041	-0.004	-0.109	-0.029	0	-0.017	-0.081	-0.011	-0.026	-0.156	0.388	-0.657	-0.025	-0.655	-0.012	-0.029	0.131	-0.089	0.017	0.028	-0.124	-0.111	-0.116	-0.027	-0.004	-0.086	-0.022	-0.027	-0.132	-0.087	0.042
PASS_DS	-0.025	-0.344	-0.03	0.602	0.057	0.042	0.036	0.025	0.11	-0.226	0.092	0.893	0.003	-0.026	-0.092	0.032	-0.028	0.452	-0.042	0.063	0.349	0.086	0	0.06	0.236	0.031	0.828	0.737	-0.073	0.181	-0.028	0.126	0.031	-0.017	-0.108	0.043	0.095	0.038	0.099	0.142	0.074	0.306	-0.12	-0.019	-1	0.15	0.127	0.039	0.107
PASS_Coronary_Artery_Disease_Howson_2017	0.078	-0.314	0.222	-0.008	0.116	0.061	0.095	-0.256	0.182	-0.11	0.014	0.125	-0.004	0.222	-0.114	0.106	0	0.459	-0.003	-0.159	0.002	0.23	0	-0.007	0.006	-0.033	0.092	0.317	0.074	0.299	-0.036	0.312	-0.043	0.43	-0.133	0.04	-0.042	-0.102	0.058	0.166	0.18	0.108	0.1	0.052	-0.114	-0.044	0.141	0.14	0.004
PASS_BipolarDisorder_Ruderfer2018	-0.043	-0.007	0.007	0.207	-0.07	-0.255	0.009	-0.017	-0.085	-0.062	-0.034	0.027	0.09	0.042	-0.012	0.012	-0.001	0	-0.016	0.036	0	0.138	0	0.108	0.111	-0.056	0.14	0	0.034	-0.006	-0.114	0.005	0.01	0.026	0.031	0.113	0.075	0.108	0.01	0.074	0.03	0.165	-0.079	-0.002	-0.446	0.289	0.087	0.014	0.01
PGC_Autism_2017-11	0.014	0	-0.016	0	0	0	0.048	0.044	0	-0.011	-0.015	0	-0.064	0.026	0.03	0.086	-0.045	0	-0.038	0	0	0	0	0.076	0.143	-0.032	0.165	0	-0.003	0.057	0.043	0	0	-0.053	-0.086	0	0	0.197	0.031	0	0.024	0	-0.163	-0.158	-0.727	0.061	0	-0.053	-0.061
PASS_AlzheimersProxy_Marioni2018	-0.034	-0.034	0.074	0.07	-0.143	-0.112	0.012	0.035	-0.072	-0.058	-0.055	0.025	0.02	-0.04	-0.099	-0.076	-0.002	-0.06	-0.019	-0.108	-0.021	-0.01	0	-0.011	0.015	-0.004	0.049	-0.044	-0.018	0.011	0.02	-0.087	0.02	-0.089	0.036	0.017	-0.171	0.057	-0.04	0.037	-0.028	0.082	-0.044	-0.033	-0.3	0.006	-0.022	-0.096	-0.046
UKB_460K.blood_MEAN_CORPUSCULAR_HEMOGLOBIN	-0.023	-0.019	-0.07	0.026	-0.03	-0.014	0.007	0.029	-0.067	-0.028	-0.386	0.02	0.084	-0.03	-0.013	-0.057	0.048	-0.011	-0.035	0.046	0.132	0.069	0	0.009	-0.022	-0.022	0.015	-0.025	0.016	-0.058	0.03	-0.059	0.009	-0.042	0.027	-0.063	-0.028	-0.037	-0.042	-0.02	-0.009	0.048	-0.035	0.043	0.008	0.052	-0.017	-0.016	-0.025
UKB_460K.biochemistry_TotalBilirubin	-0.015	0.086	0.08	-0.034	0.013	0	-0.003	0.007	-0.077	-0.01	-0.068	-0.083	0.027	-0.01	0.046	0.03	0.951	-0.017	-0.008	0.014	-0.15	0.011	0	0.033	-0.052	-0.018	-0.045	0.004	-0.076	-0.07	-0.068	-0.09	-0.023	0.005	0.026	0	0	-0.019	-0.035	-0.004	-0.044	0.033	-0.009	-0.029	0.044	-0.036	-0.013	-0.036	-0.005
PASS_OvarianCancer	0.033	-0.038	-0.091	0.082	0.019	0.152	-0.005	0.039	-0.067	0.07	-0.003	0.096	-0.041	0	0.042	0.025	-0.049	0.001	0.05	-0.019	0.743	0.138	0	0.021	-0.132	-0.008	0.072	-0.014	0.004	0.019	0.177	-0.004	-0.012	0.073	-0.069	0.038	0.185	-0.002	-0.003	-0.125	-0.052	0.164	-0.083	0.161	-0.085	-0.04	-0.099	0.018	0.201
PASS_Neuroticism	-0.031	-0.194	-0.115	0.83	-0.124	0.009	0.019	0.011	-0.036	-0.145	0.019	0.856	-0.017	-0.031	-0.048	0.002	-0.024	0.267	-0.05	-0.065	-0.044	0.016	0	0.018	0.13	0.031	0.959	0.533	0.004	0.078	-0.006	0.087	0.032	0.014	-0.02	-0.013	0.108	0.087	0.047	0.039	0.04	0.322	-0.014	-0.026	-1	-0.059	0.03	0.022	0.047
PASS_ADHD_Demontis2018	-0.028	-0.636	0.137	0.044	0.051	-0.065	0.087	-0.026	0.275	-0.193	0.019	0.302	0.077	0.053	-0.103	-0.016	0	1	0.141	-0.126	0.526	0.036	0	0.08	0.215	0.135	0.187	0.407	-0.118	0.091	0	0.142	-0.066	-0.093	-0.015	-0.03	-0.042	-0.243	0.098	0.376	-0.01	0.085	-0.032	-0.022	-0.374	0.399	0.35	-0.072	0.102
UKB_460K.biochemistry_Glucose	0.071	-0.181	-0.051	-0.061	0.083	-0.043	0.027	-0.058	0.264	-0.061	0.016	0.068	0.038	-0.007	-0.022	0.045	-0.011	0.166	0.013	-0.028	0.362	0.038	0	0.002	0.086	-0.04	-0.019	0.14	-0.117	0.202	-0.049	0.159	0.015	0.248	-0.098	-0.04	-0.061	-0.095	0.075	0.039	0.054	0.078	-0.018	0.069	0.004	-0.059	0.073	0.092	0.066
UKB_460K.biochemistry_Creatinine	-0.036	0.012	0.042	-0.046	0.258	-0.012	0.009	-0.011	0.051	-0.046	0.041	0.006	0.033	0.039	0.129	0.015	0.03	0.028	-0.018	0.065	-0.188	0.054	0	0.008	-0.009	-0.023	-0.031	-0.131	-0.051	0.014	-0.034	0.029	0.01	-0.006	0.03	-0.007	-0.033	-0.076	-0.034	0.037	-0.008	-0.049	-0.007	-0.05	0.073	-0.023	0.028	-0.03	-0.021
UKB_460K.repro_NumberChildrenEverBorn_Male	0.026	-0.546	-0.004	-0.151	0.12	-0.099	-0.029	-0.004	0.174	-0.161	0.068	0.066	0.175	-0.028	0.018	-0.012	0.01	0.319	-0.003	0.082	0.104	-0.16	0	0.003	0.153	-0.051	-0.049	0.054	-0.043	0.084	-0.002	-0.001	-0.004	-0.051	-0.054	0.012	-0.073	-0.094	0.035	0.878	0.013	0.044	0.048	-0.045	0.249	0.327	0.887	0.009	-0.067
UKB_460K.pigment_HAIR_darkbrown	0.031	0.024	0.007	-0.035	0.052	-0.032	-0.011	-0.043	0.005	0.057	-0.023	-0.06	0.739	0.006	0.063	0.002	0.02	-0.101	-0.027	0.058	-0.152	0.046	0	0.012	-0.033	-0.975	-0.055	-0.046	-0.037	-0.06	0.003	-0.029	-0.018	0.002	-0.06	-0.017	-0.025	-0.483	0.001	0.01	0.023	0.032	-0.063	-0.034	-0.036	-0.014	-0.009	0.008	0.017
UKB_460K.bp_DIASTOLICadjMEDz	-0.03	-0.031	0.034	0.086	-0.096	-0.046	0.014	0.007	-0.084	-0.025	-0.009	-0.03	-0.039	-0.008	-0.046	0.032	0.036	-0.029	0.07	-0.078	0.066	0.042	0	0.02	-0.003	0.006	0.009	0.064	-0.128	0.066	-0.002	0.108	0.017	0.778	0.001	0.001	0.009	-0.035	0.072	-0.037	0.089	0.03	0.003	0.027	0.021	-0.136	-0.05	0.191	0.029
UKB_460K.disease_DIABETES_ANY_DIAGNOSED	0.089	-0.295	-0.03	-0.068	0.158	-0.017	0.035	-0.051	0.498	-0.21	0.057	0.212	0.001	0.056	-0.019	0.093	0.006	0.348	-0.021	-0.009	0.674	0.128	0	0.035	0.142	-0.023	0.07	0.352	-0.199	0.425	-0.019	0.406	0.031	0.18	-0.204	-0.045	-0.082	-0.045	0.144	0.083	0.139	0.018	0.045	0.047	-0.088	0.032	0.092	0.105	0.018
PASS_MedicationUse_Wu2019	-0.017	-0.656	-0.043	0.084	-0.002	-0.078	0.089	-0.019	0.382	-0.261	0.121	0.473	0.066	0.012	-0.113	-0.031	-0.035	0.463	-0.029	0.002	0.336	0.2	0	0.034	0.393	0.013	0.258	0.508	0.009	0.319	0.004	0.305	-0.053	-0.05	-0.109	0.091	-0.03	-0.129	0.137	0.296	0.131	0.125	0.01	-0.024	-0.266	0.182	0.308	0.027	0.191
PASS_ReactionTime_Davies2018	0.011	-0.033	0.017	0.109	-0.036	0.201	-0.058	0.019	0.015	0.004	-0.013	0.001	-0.004	0.022	-0.075	0.014	-0.021	-0.095	-0.015	-0.055	-0.147	0.084	0	-0.001	-0.027	0.014	0.057	0	0.023	-0.022	-0.025	0.002	0.047	0.006	-0.028	0.072	0.083	0.022	-0.001	-0.046	0	0.091	0.005	0.008	-0.213	-0.03	-0.038	0.033	-0.024
UKB_460K.impedance_BASAL_METABOLIC_RATEz	0.078	-0.146	-0.072	-0.199	0.539	-0.079	0.027	-0.018	0.674	-0.09	0.123	0.09	0.043	-0.046	0.612	0.064	0.029	0.21	-0.086	0.031	0.107	0.027	0	-0.012	0.095	-0.036	-0.036	0.122	-0.215	0.133	-0.032	0.119	0.007	-0.133	-0.168	0.018	-0.064	0.004	0.029	0.085	0.005	-0.071	-0.003	-0.021	0.037	0.095	0.114	-0.085	0.039
PASS_MaternalBirthWeight_Warrington2019	0.053	0.062	0.044	-0.025	0.216	-0.014	0.078	-0.036	0.123	0.049	0.023	0.022	-0.053	-0.076	0.368	-0.028	0.053	-0.029	-0.095	0.058	0	-0.099	0	0.052	-0.029	0.054	0.009	0.056	0.016	-0.052	-0.231	-0.077	-0.023	-0.267	-0.018	0.039	-0.017	0.108	-0.079	0.013	-0.095	-0.101	-0.018	-0.07	-0.11	0.057	0.034	-0.023	-0.006
PGC_SCZ_2022_EUR	-0.053	-0.05	0.041	0.294	-0.102	0.536	-0.003	-0.009	-0.075	-0.017	-0.029	0.076	0.044	0.016	-0.027	-0.01	-0.019	0	0.018	0.036	0	0.133	0	0.074	0.069	-0.015	0.237	0	0.013	-0.036	-0.004	-0.023	-0.003	-0.031	0.032	0.101	0.153	0.13	0.005	-0.003	-0.004	0.233	-0.121	-0.077	-0.489	0.233	-0.013	0.021	-0.008
PASS_NumberChildrenEverBorn	-0.039	-0.685	0.026	-0.085	0.094	-0.11	-0.019	-0.012	0.131	-0.236	0.05	0.174	0.114	0.009	-0.069	-0.016	-0.052	0	-0.014	0.08	0	-0.168	0	0.024	0.192	-0.046	0.06	0	0.002	0.087	-0.045	0.033	-0.034	-0.073	-0.022	0.049	-0.046	-0.006	0.039	1	0.077	-0.075	0.006	-0.042	-0.014	0.294	0.979	0.007	-0.028
PGC_BipolarI	0	0	0	0	0	0	0	0	0	0	0	0	0	0	0	0	0	0	0	0	0	0	0	0	0	0	0	0	0	0	0	0	0	0	0	0	0	0	0	0	0	0	0	-0.049	0	0.306	0	0	0
PASS_UC_deLange2017	-0.044	-0.013	-0.067	0.187	-0.097	0.075	0.036	0.027	-0.145	-0.029	0.005	0.068	-0.001	-0.028	-0.004	0.006	0.028	-0.004	-0.025	-0.095	0.065	0.289	0	-0.021	0.052	-0.021	0.116	-0.032	-0.057	-0.025	0.002	-0.06	0.005	0.043	0.032	0.618	0.989	-0.042	0.061	-0.083	0	0.163	0.032	-0.126	-0.002	-0.086	-0.115	0.051	0.166
UKB_460K.cov_SMOKING_STATUS	0.008	-0.452	-0.026	-0.05	0.03	0.034	0.051	-0.012	0.134	-0.206	0.066	0.293	0.144	-0.003	-0.034	-0.007	-0.028	0.506	-0.033	0.036	0	0.103	0	0.014	0.163	0.028	0.175	0.425	-0.049	0.139	-0.019	0.128	-0.016	-0.067	-0.007	0.026	-0.086	-0.08	0.079	0.265	0.088	0.108	-0.144	-0.031	-0.292	0.328	0.27	-0.067	-0.022
PGC_ADHD_2012-10	0	0	0	0	0	0	0	0	0	0	0	0	0	0	0	0	0	0	0	0	0	-0.005	0	0	0	0	0	0	0	0	0	0	0	0	0	0	0	0	0	0	0	0	0	0	0	0	0	0	0
PASS_SleepDuration_Dashti2019	0.006	0.006	-0.053	-0.001	-0.062	0.047	-0.894	0.01	-0.027	0.043	-0.029	-0.017	-0.005	-0.017	0.006	0.003	0.024	-0.035	-0.022	0.004	-0.255	-0.014	0	0.701	-0.023	-0.011	0	-0.014	0.008	-0.007	0.036	-0.013	-0.005	0.006	0.021	0.025	-0.033	0.011	-0.003	0.036	0.011	-0.042	-0.003	-0.027	0.07	-0.015	0.03	0.031	-0.033
PASS_Coronary_Artery_Disease	0.078	-0.326	0.12	0.007	-0.064	0.05	0.043	-0.078	0.194	-0.201	0.074	0.166	0.03	0.14	-0.161	-0.005	0	0	0.081	-0.003	0	0.184	0	-0.008	0.097	-0.008	0.048	0	0.004	0.284	-0.033	0.294	-0.012	0.333	-0.091	0.074	0.057	-0.1	0.187	0.122	0.155	0.043	0.072	-0.015	-0.097	-0.021	0.088	0.153	0.095
UKB_460K.cancer_MELANOMA	-0.039	-0.035	-0.133	0.031	-0.115	0.197	0.087	-0.074	-0.021	-0.043	0.101	0.048	-0.547	-0.031	-0.008	0.017	-0.018	-0.079	0.077	0.013	1	-0.111	0	-0.053	-0.008	0.479	0.075	-0.01	0.054	0.018	-0.107	-0.088	-0.045	-0.027	-0.003	0.056	-0.187	0.552	-0.087	-0.034	-0.088	0.02	0.037	-0.008	-0.05	0.278	0.017	-0.066	0.117
PASS_AnorexiaNervosa_Duncan_2017	-0.046	0.178	0.145	0.383	0.122	0.086	0.031	0.029	-0.273	0.004	-0.064	0.125	0.041	-0.014	0.059	0.049	-0.003	-0.391	0.016	-0.005	-0.296	-0.008	0	-0.053	-0.053	-0.053	0.278	0.144	0.017	-0.195	0.053	-0.21	0.045	-0.036	-0.028	-0.117	0.059	0.132	-0.116	-0.155	-0.17	-0.044	-0.052	-0.081	-0.156	0.001	-0.193	-0.082	-0.03
UKB_460K.disease_THYROID_ANY_SELF_REP	0.027	-0.064	0.087	0.083	0.038	0.003	0.006	0.006	0.128	-0.081	0.041	0.147	0.042	-0.035	0.013	0.046	0.032	0.103	-0.113	-0.008	0.496	0.192	0	0.021	0.075	-0.008	0.114	0.193	-0.085	0.084	0.016	0.063	0.012	0.018	-0.038	0.007	0.052	-0.016	0.017	0.071	0.056	0.127	-0.037	0.068	-0.07	0.047	0.083	0.08	-0.021
PASS_Neuroticism_Nagel2018	-0.043	-0.188	-0.017	0.872	-0.104	0.097	0.01	0.026	-0.031	-0.126	0.011	0.887	-0.048	-0.007	-0.059	-0.003	-0.04	0	-0.009	-0.037	-0.153	0.062	0	0.019	0.142	0.048	0.998	0	-0.022	0.059	-0.032	0.049	0.029	0.002	-0.026	0.029	0.122	0.092	0.023	0.019	0.04	0.405	-0.004	-0.02	-1	-0.01	0.019	-0.007	0.066
UKB_460K.biochemistry_CreactiveProtein	0.066	-0.309	-0.004	-0.074	-0.012	-0.098	0.028	-0.042	0.435	-0.145	0.127	0.218	-0.033	0.009	-0.105	0.02	-0.034	0.285	-0.048	-0.012	0.188	0.086	0	0.034	0.175	0.021	0.055	0.22	-0.03	0.296	-0.055	0.312	0.022	0.013	-0.128	0.134	-0.019	-0.051	0.14	0.138	0.14	-0.028	-0.018	-0.013	-0.097	0.061	0.152	0.082	0.016
PASS_AlzheimersMaternal_Marioni2018	-0.072	-0.027	0.112	0.046	-0.221	-0.126	-0.009	0.008	-0.115	-0.04	-0.037	-0.079	-0.081	0.051	-0.031	-0.037	0.026	-0.229	-0.008	-0.094	0.055	0.219	0	-0.076	0.021	-0.022	0.006	-0.081	-0.011	0	-0.04	-0.156	0.066	-0.064	0.027	0.114	-0.188	0.203	-0.072	-0.041	0.004	0.147	-0.154	-0.107	-0.205	0.086	-0.11	-0.132	0.027
UKB_460K.bmd_HEEL_TSCOREz	0.022	0.028	0.006	-0.02	0.04	-0.03	0.009	-0.032	0.072	0.062	-0.018	-0.043	-0.014	-0.011	-0.113	0.032	0.001	0.06	0.002	-0.03	0.324	-0.082	0	-0.012	-0.003	0.001	-0.049	-0.046	-0.044	0.033	0.011	0.041	-0.042	0.008	-0.059	0.018	-0.04	0.042	-0.06	0	0.01	-0.089	0.021	0.022	0.067	0.009	-0.006	-0.03	-0.049
PASS_Type_2_Diabetes	0.122	-0.152	-0.027	-0.056	0.072	-0.025	0.039	0.105	0.39	-0.154	0.051	-0.011	-0.003	-0.043	-0.023	0.111	0	0	0.152	0.121	0	0.143	0	0.061	0.113	-0.045	-0.052	0	-0.256	0.371	0.015	0.299	0.037	0.222	-0.118	-0.085	0.087	-0.055	0.102	0.088	0.126	-0.032	0.037	0.036	0	0.043	0.109	0.048	-0.155
PGC_Opioid_Exposed-vs-Ctrl	0	0	0	0	0	0	0	0	0	0	0	0	0	0	0	0	0	0	0	0	0	0	0	0	0	0	0	0	0	0	0	0	0	0	0	0	0	0	0	0	0	0	0	0	0	0	0	0	0
UKB_460K.cov_EDU_COLLEGE	-0.015	0.653	0.038	-0.087	0.022	-0.084	-0.094	0.018	-0.219	0.231	-0.074	-0.372	-0.113	-0.011	0.165	0.005	0.011	-0.52	0.03	0.034	-0.33	-0.099	0	-0.064	-0.103	-0.04	-0.186	-0.185	0.035	-0.193	-0.024	-0.185	0.014	-0.093	-0.017	-0.006	0.061	0.289	-0.153	-0.274	-0.116	-0.012	-0.072	-0.06	0.018	0.019	-0.289	-0.113	-0.05
PASS_FastingGlucose_Manning	-0.035	-0.198	-0.049	0.017	0.16	-0.114	0.103	-0.132	0.257	0.008	0.045	0.126	0.047	0.035	-0.007	0.035	-0.018	0	-0.073	-0.104	0	0.095	0	0.037	0.095	-0.044	0.061	0	-0.148	0.138	0.03	0.116	0.028	0.17	-0.072	-0.119	0.046	-0.119	0.014	0.06	0.052	0.017	-0.012	0.029	-0.02	-0.118	0.097	0.067	0.124
PGC_Cannabis_EUR	-0.011	0	0.039	0	0	0	0.069	-0.03	0	-0.213	0.004	0	0.122	-0.027	-0.108	0.003	-0.075	0	0.009	0	0	0	0	0.021	0.214	0.054	0.12	0	0.041	0.179	0.089	0	0	-0.04	0.006	0	0	0.005	0.086	0	0.06	0	-0.092	-0.015	-0.257	0.425	0	0.003	0.023
UKB_460K.cov_EDU_YEARS	-0.001	0.639	-0.007	-0.124	0.012	-0.087	-0.074	0.023	-0.199	0.233	-0.059	-0.366	-0.113	-0.017	0.158	0.013	0.019	-0.501	0.006	0.058	-0.247	-0.089	0	-0.062	-0.102	-0.042	-0.197	-0.189	0.041	-0.169	-0.022	-0.17	-0.004	-0.099	-0.009	-0.029	0.025	0.334	-0.142	-0.263	-0.11	-0.026	-0.095	-0.07	0.108	0.039	-0.268	-0.12	-0.037
PASS_Years_of_Education1	-0.05	0.698	-0.001	-0.119	0.059	-0.051	-0.064	-0.015	-0.255	0.169	-0.077	-0.406	-0.08	-0.06	0.182	0.045	0.015	0	0.005	0.105	0	-0.075	0	-0.097	-0.075	-0.02	-0.21	0	0.032	-0.232	0.034	-0.252	-0.003	-0.152	0.036	-0.022	0.063	0.296	-0.189	-0.267	-0.141	-0.047	-0.068	-0.073	0.125	0.03	-0.256	-0.156	-0.09
PASS_Bipolar_Disorder	-0.054	0.058	0	0.171	0.036	-0.106	0.039	-0.026	-0.084	-0.042	-0.077	-0.023	0.114	0.045	0.018	0.001	0.101	0	0.039	0.076	0	0.049	0	0.117	0.077	-0.052	0.106	0	0.036	-0.041	-0.146	0.018	-0.003	0.016	0.05	0.107	0.077	0.17	-0.013	0.118	0.029	0.084	-0.083	-0.083	-0.39	0.258	0.143	-0.051	-0.103
PASS_IschemicStroke_Malik2018	-0.017	0.001	-0.016	-0.017	0.032	0.025	-0.004	0.936	0.025	0.026	-0.019	-0.013	0.025	0.009	0.01	0.004	-0.014	-0.007	-0.022	0.011	0.066	-0.03	0	-0.013	-0.023	-0.019	-0.017	0.025	-0.01	0.003	0	0.002	0.032	-0.005	0.022	0.01	0.062	-0.003	0.001	0.022	0.002	-0.008	0.004	0.045	-0.096	-0.134	0.004	-0.002	-0.011
PASS_CigarettesPerDay_Liu2019	-0.027	0.528	-0.146	0.066	0.095	-0.075	0.27	0.165	-0.306	0.177	-0.131	-0.263	-0.069	0.024	0.016	-0.048	0.019	-0.535	0.109	0.008	0	-0.09	0	0.291	-0.174	0.01	-0.115	-0.441	0.092	-0.234	0.247	-0.284	-0.01	-0.046	0.021	-0.11	0.131	0.128	-0.085	-0.162	-0.087	0.137	0.018	0.004	0.306	-0.287	-0.147	0.011	-0.002
UKB_460K.blood_MEAN_SPHERED_CELL_VOL	-0.021	-0.03	-0.069	0.01	-0.021	0.031	0.037	-0.016	-0.052	-0.013	-0.003	-0.003	0.068	-0.018	-0.01	-0.189	-0.037	-0.052	-0.037	0.043	0.045	0.023	0	0.001	0.001	0.004	0.003	-0.018	0.063	-0.227	-0.023	-0.18	0.007	-0.058	0.048	-0.084	-0.051	-0.048	-0.051	-0.007	0.052	0.007	-0.032	0.042	-0.012	0.062	-0.001	-0.026	-0.008
PASS_Alzheimer	0.032	-0.6	0.014	-0.083	0.032	-0.059	-0.013	0.009	0.119	-0.148	0.045	0.112	0.103	0.003	-0.029	-0.004	-0.001	0.371	-0.003	0.067	-0.055	-0.074	0	0.017	0.16	-0.029	0.01	0.135	-0.007	0.076	0.014	0.062	-0.004	-0.063	0.006	0.019	-0.079	-0.057	0.046	1	0.039	0.063	0.038	0.034	0.101	0.265	1	0.044	-0.042
UKB_460K.body_BALDING4	0.03	-0.018	-0.088	0.016	0.018	-0.011	-0.004	-0.06	0.064	-0.033	0.009	0.024	0.06	-0.038	-0.02	0.031	0.022	-0.016	-0.025	-0.038	-0.026	-0.075	0	-0.013	-0.003	0.034	0.019	-0.005	-0.023	0.011	0.007	0.033	0.02	0.002	-0.079	0.011	-0.016	-0.024	0.022	-0.076	0.015	-0.008	0.019	-0.023	0.025	-0.024	-0.096	0.017	-0.021
UKB_460K.body_BALDING1	-0.03	0.021	0.067	-0.045	0.001	-0.052	0.016	0.009	-0.004	-0.008	0.007	-0.02	-0.017	0.016	0.062	-0.03	-0.02	0.056	0.059	0.009	0.098	0.052	0	0.027	0.04	-0.072	-0.04	0.017	0.01	-0.004	-0.023	0.006	0.003	-0.025	0.06	-0.013	0.035	-0.025	-0.021	0.076	-0.003	-0.002	-0.02	0.014	0.018	0.013	0.093	-0.038	0.035
PGC_Opioid_Unexposed-vs-Ctrl	-0.045	0	0.281	-0.031	0	0	0.014	0.041	0	-0.203	-0.02	0.195	0.134	0.102	-0.139	0.122	0	0	0.108	0	0	-0.137	0	0.012	0.235	-0.046	0.062	0	-0.004	0.2	0.131	0	0	0.085	0.185	0	0	-0.033	0.176	0	0.186	0	-0.088	-0.125	-0.376	0.282	0	0.085	-0.017
UKB_460K.biochemistry_Phosphate	-0.036	0.036	-0.006	-0.004	0.072	-0.018	-0.029	0.027	-0.068	0.025	-0.036	-0.045	0.032	0.017	-0.007	-0.065	0.008	0.03	0.042	0.037	-0.164	0.08	0	0.02	-0.002	0.027	0	0.075	0.06	0.023	-0.013	-0.013	0	-0.111	0.005	0.012	0.027	0.075	-0.156	0.061	0.037	-0.075	0.065	-0.02	-0.093	0.085	0.079	-0.013	0.031
PASS_Alzheimers_Jansen2019	-0.03	-0.24	0.11	0.076	-0.06	-0.074	0.06	0.071	0.049	-0.063	-0.009	0.11	0.006	-0.055	-0.152	-0.067	-0.019	0.105	0.002	-0.123	-0.025	-0.016	0	0.015	0.103	-0.024	0.089	0.138	-0.019	0.105	0.068	-0.016	0.001	0.023	-0.051	0.013	-0.134	-0.007	0.023	0.082	0.028	0.115	-0.023	-0.08	-0.299	0.059	0.048	-0.073	-0.009
PASS_Intelligence_SavageJansen2018	0.004	0.447	-0.013	-0.194	0.025	-0.208	-0.046	-0.006	-0.131	0.191	-0.024	-0.274	-0.107	-0.02	0.145	0.044	0.021	0	-0.052	0.062	-0.289	-0.053	0	-0.086	-0.034	-0.047	-0.185	0	-0.004	-0.092	0.029	-0.056	-0.017	-0.072	-0.041	-0.054	-0.06	0.142	-0.063	-0.231	-0.079	-0.152	-0.085	-0.052	-0.003	-0.094	-0.219	-0.11	-0.03
PGC_Anxiety_meta_fs	0	0	0	0	0	0	0	0	0	0	0	0	0	0	0	0	0	0	0	0	0	0	0	0	0	0	0	0	0	0	0	0	0	0	0	0	0	0	0	0	0	0	0	0	0	0	0	0	0
UKB_460K.cancer_ALL	-0.066	-0.157	0.302	0.041	0.004	0.121	0.081	-0.071	-0.058	-0.128	0.035	0.075	-0.237	-0.014	0.125	-0.006	-0.018	0.102	0.343	0.118	0.433	0.036	0	-0.026	0.007	0.301	0.08	0.152	0.036	0.011	-0.051	0	0.014	0	-0.002	0.119	-0.1	0.338	-0.022	-0.004	-0.017	0.069	-0.053	-0.016	-0.099	0.181	0.019	-0.07	0.559
PASS_DrinksPerWeek_Liu2019	0.052	-0.007	-0.027	0.014	0.029	0.066	0.021	-0.008	0.09	0.027	0.042	-0.028	-0.138	0.006	0.009	0.039	-0.002	-0.183	-0.024	-0.145	0	-0.036	0	0.003	0.076	0	-0.027	0.007	-0.041	0.088	-0.094	0.097	0.044	0.037	-0.095	0.008	-0.049	-0.011	0.101	-0.089	0.016	-0.031	0.081	0.028	0.255	-0.315	-0.076	0.071	-0.073
PASS_Multiple_sclerosis	-0.02	0.117	0.066	0.179	0.11	0.118	-0.006	0.105	0.169	-0.123	0.053	0.211	0.028	-0.018	-0.017	0.018	-0.003	0	-0.071	0.066	0	0.535	0	0.045	0.196	-0.058	0.175	0	-0.067	0.012	-0.017	-0.009	0.032	0.08	-0.15	0.312	0.388	-0.127	0.086	-0.048	0.054	0.153	-0.032	0.168	-0.086	-0.057	-0.022	-0.071	-0.026
UKB_460K.biochemistry_Urea	0.029	-0.009	0.086	0.007	0.003	-0.09	0.017	-0.021	0.064	-0.047	0.027	0.007	0.011	0.014	0.063	0.003	0.005	0.095	0.1	0.058	-0.374	0.035	0	-0.009	-0.034	-0.014	-0.022	-0.08	-0.018	0.085	-0.04	0.055	0.009	0.031	-0.058	-0.093	-0.048	-0.025	0.032	0.014	0.025	-0.045	0.091	-0.039	0.013	-0.024	0.018	0.011	0.024
PASS_HbA1C	0.064	-0.119	0.076	0.026	0.066	0.097	0.083	0.062	0.175	-0.09	0.414	0.093	0.119	0.036	-0.019	-0.131	-0.16	0	0.069	0.096	0	0.05	0	-0.032	0.118	-0.056	0.088	0	0.043	0.121	0.024	0.174	0.011	0.053	-0.125	-0.04	-0.077	-0.156	0	0.02	0.117	-0.057	0.048	0.015	0.025	0.14	0.031	0.071	0.191
UKB_460K.blood_WHITE_COUNT	0.001	-0.252	0.049	0.003	-0.049	-0.015	-0.005	-0.009	0.155	-0.099	0.07	0.131	0.037	-0.003	-0.15	-0.083	-0.041	0.175	-0.007	-0.097	0.195	0.015	0	0.029	0.168	0.011	0.061	0.216	-0.064	0.251	-0.016	0.26	0.023	0.143	-0.045	0.049	-0.011	-0.072	0.156	0.08	0.569	0.02	0.023	0.028	-0.07	0.034	0.085	0.136	0.02
UKB_460K.biochemistry_AlanineAminotransferase	0.087	-0.211	-0.041	0	0.049	-0.054	-0.001	0.017	0.255	-0.102	-0.067	0.147	0.009	-0.005	-0.088	0.099	0.013	0.238	-0.018	-0.023	0.21	0.118	0	0.044	0.075	-0.009	0.035	0.168	-0.009	0.349	-0.006	0.304	-0.005	0.107	-0.138	-0.003	-0.021	-0.032	0.166	0.093	0.098	0.027	0.036	0.011	-0.039	0.023	0.09	0.161	-0.008
UKB_460K.pigment_SKIN	-0.027	0.117	-0.049	0.034	-0.086	0.051	0.009	0.005	-0.034	0.062	0.006	-0.009	-0.871	-0.017	0.008	0.032	-0.06	-0.042	0.062	-0.055	0.382	-0.014	0	-0.021	-0.006	0.913	0.028	-0.012	0.016	0.021	-0.048	-0.003	-0.026	0.013	0.014	0.018	-0.018	0.563	0.004	-0.145	-0.036	-0.129	0.002	0.001	-0.052	-0.102	-0.142	-0.033	0.027
PASS_HDL	-0.16	0.319	0.011	0.074	-0.303	0.058	-0.015	0	-0.386	0.07	0.036	-0.119	0.043	0.087	0.027	-0.161	0.034	0	0.002	-0.079	0	0	0	0.003	-0.135	0.021	-0.003	0	0.326	-0.725	0.046	-0.639	0.009	-0.065	0.161	-0.052	0.048	0.05	-0.089	-0.106	-0.126	0.016	0.022	0.03	-0.079	-0.015	-0.122	-0.122	-0.052
UKB_460K.pigment_HAIR_blackmale	0.036	-0.106	0.093	-0.02	0.086	0.05	-0.029	0.032	0.031	-0.017	-0.031	-0.006	1	0.026	0.053	-0.032	0.008	-0.047	0.123	-0.023	-0.334	0.041	0	-0.049	-0.001	-1	-0.06	-0.008	-0.015	0.002	-0.017	0.007	-0.025	0.041	-0.009	-0.027	0.107	-0.877	-0.005	0.081	0.042	0.08	0.071	0.084	0.01	-0.04	0.045	0.034	0.026
PGC_Anorexia_2019	0.028	0	0.048	0	0	0	-0.031	-0.063	0	0	0.054	0	-0.025	0.025	-0.015	-0.015	0.028	0	-0.049	0	0	0	0	0.031	0.017	0.037	-0.273	0	-0.009	0.17	-0.017	0	0	0.065	0.028	0	0	-0.097	0.038	0	0.095	0	0.011	0.036	0.303	-0.009	0	0.073	0.07
UKB_460K.biochemistry_HbA1c	0.045	-0.18	-0.04	-0.056	0.104	-0.037	0.037	-0.041	0.251	-0.12	0.282	0.107	0.022	0.068	-0.014	-0.049	-0.085	0.229	-0.029	0.021	0.238	0.089	0	0.041	0.11	0.006	0.021	0.222	0.043	0.232	-0.042	0.239	0.017	0.083	-0.09	-0.038	-0.055	-0.053	0.056	0.068	0.119	-0.043	0.044	0.009	-0.044	0.028	0.076	0.115	0.058
PGC_PTSD_EUR	0.074	0	0.064	0	0	0	0.067	0.127	0	-0.284	0.082	0	0.007	-0.055	-0.144	-0.012	0.029	0	0.134	0	0	0	0	0.134	0.34	0.034	0.593	0	-0.044	0.174	0.124	0	0	0.02	-0.071	0	0	0.089	0.086	0	0.185	0	0	-0.064	-0.875	0.394	0	0.004	-0.022
PASS_Autism	0.015	0.174	0.016	0.031	-0.022	0.137	-0.009	0.017	-0.002	0.09	-0.021	0.023	-0.077	0.056	-0.015	0.076	-0.025	0	-0.106	-0.04	0	0.006	0	0.043	0.035	-0.013	0.074	0	0.059	0.011	-0.052	0.052	-0.002	-0.091	-0.056	-0.065	0.059	0.216	-0.035	-0.133	-0.016	0.11	-0.048	-0.099	-0.418	-0.05	-0.173	-0.019	-0.042
PGC_ADHD-meta-filtered	0.039	0	0.071	0	0	0	0.12	-0.004	0	-0.222	0.062	0	0.082	0.014	-0.068	0.017	0.032	0	0.06	0	0	0	0	0.12	0.265	0.096	0.229	0	-0.021	0.2	0.009	0	0	-0.05	-0.03	0	0	-0.059	0.098	0	0.088	0	-0.032	0.015	-0.444	0.397	0	-0.018	0.025
UKB_460K.disease_PSORIASIS	0.03	0.023	-0.152	-0.02	0.147	-0.095	0.074	-0.029	0.111	-0.023	0.038	-0.065	-0.019	-0.006	-0.022	0.003	0.004	0.25	-0.106	-0.017	0.488	0.284	0	0.042	0.108	-0.057	-0.01	0.125	-0.078	0.081	-0.109	0.059	-0.054	-0.021	-0.127	0.282	0.209	0.046	-0.003	0.028	0.021	0.061	-0.07	-0.054	-0.183	0.14	0.051	0.114	0.027
PASS_Height1	-0.031	0.152	-0.007	-0.038	0.14	-0.011	-0.006	-0.005	-0.06	0.019	0.014	-0.073	0.027	-0.024	1	0.051	0.03	0	-0.074	0.027	0	-0.052	0	-0.02	-0.042	-0.018	-0.054	0	-0.123	-0.091	-0.046	-0.101	-0.017	-0.098	0.133	0.101	0.099	0.009	-0.015	-0.028	-0.094	-0.022	0.026	-0.025	0.032	-0.01	-0.017	-0.068	0.093
UKB_460K.disease_T2D	0.088	-0.329	-0.009	-0.066	0.177	-0.035	0.044	-0.048	0.481	-0.213	0.065	0.207	-0.002	0.05	-0.025	0.096	-0.009	0.341	-0.004	0.021	0.673	0.118	0	0.019	0.152	-0.021	0.07	0.352	-0.198	0.443	-0.001	0.402	0.03	0.183	-0.207	-0.044	-0.099	-0.051	0.154	0.074	0.14	-0.02	0.041	0.004	-0.074	0.027	0.08	0.109	-0.004
UKB_460K.blood_PLATELET_COUNT	-0.01	-0.055	0.028	0.001	-0.078	-0.012	0.006	-0.057	-0.019	-0.008	-0.028	0.021	0	0.02	-0.132	-0.449	-0.068	-0.008	0.007	-0.002	-0.057	0.004	0	0.011	0.051	0.009	0.003	0.031	0.077	0.071	-0.039	0.072	0.026	0.051	0.013	0.016	0.029	0.013	0.061	0.011	0.204	0.017	0.023	-0.006	-0.011	-0.018	0.007	0.172	0.051
PASS_MDD_Howard2019	-0.006	-0.32	0.018	0.593	-0.037	0.002	0.028	0.008	0.069	-0.196	0.027	0.68	-0.007	-0.017	-0.056	0.004	-0.032	0.426	-0.022	0.074	0.213	0.046	0	0.082	0.267	0.013	0.674	0.731	-0.025	0.131	-0.017	0.129	-0.034	-0.025	-0.081	0.087	0.126	0.099	0.056	0.137	0.074	0.397	-0.066	-0.068	-0.938	0.163	0.123	-0.043	0.025
UKB_460K.disease_AID_ALL	0.026	-0.122	0.06	0.167	0.005	0.015	0.007	0.003	0.108	-0.096	0.078	0.233	0.013	-0.028	-0.012	0.034	0.029	0.181	-0.114	-0.067	0.313	0.367	0	0.027	0.185	-0.007	0.19	0.343	-0.114	0.114	-0.025	0.097	0.013	0.008	-0.071	0.2	0.302	-0.017	0.046	0.102	0.038	0.187	-0.064	0.076	-0.216	0.058	0.12	0.112	0.054
PGC_Bipolar_2019	-0.036	-0.007	0.025	0.191	-0.04	-0.26	-0.008	0.011	-0.066	-0.026	-0.035	0.026	0.077	0.017	-0.024	-0.004	-0.002	0	-0.001	0.009	0	0.148	0	0.075	0.111	-0.048	0.146	0	0.03	-0.017	-0.036	0.009	0.037	0.005	0.028	0.092	0.108	0.143	0.003	0.056	0.027	0.158	-0.064	-0.042	-0.395	0.307	0.064	0	-0.02
UKB_460K.body_LEFT_HANDED	-0.033	-0.018	-0.048	0.035	-0.127	0.134	0.006	0.026	-0.019	-0.015	0.022	-0.04	-0.092	0.011	0.007	-0.029	-0.089	-0.017	0.05	0.057	-0.128	-0.054	0	0.047	-0.072	0.049	0.017	0.278	-0.02	-0.022	-0.088	0.024	-0.028	0.001	0.013	0.06	-0.025	0.035	-0.016	-0.009	-0.011	0.051	0.117	0.131	-0.229	0.04	-0.012	0.035	0.048
UKB_460K.biochemistry_ApolipoproteinB	0.069	-0.091	0.043	-0.066	-0.077	-0.034	0	-0.012	-0.018	-0.007	0.06	0.076	-0.025	0.189	-0.15	0.039	-0.128	0.194	-0.001	-0.013	-0.164	0.056	0	0.023	-0.002	0.029	-0.015	0.031	0.854	0.596	0.053	0.493	0.015	-0.13	0.025	-0.024	-0.106	-0.049	0.028	0.074	0.001	-0.012	-0.024	-0.016	-0.077	0.002	0.051	0.151	-0.003
PGC_MDD_2018	-0.02	-0.334	-0.009	0.559	0.003	0.086	0.095	-0.034	0.11	-0.208	0.059	0.715	0	-0.013	-0.073	0.033	-0.022	0	-0.056	0.08	0	0.073	0	0.143	0.296	0.018	0.711	0	-0.025	0.124	-0.044	0.126	-0.004	-0.025	-0.087	0.045	0.032	0.11	0.063	0.101	0.093	0.343	-0.099	-0.151	-0.998	0.203	0.122	0.004	0.027
PASS_SmokingInitiation_Liu2019	0.045	0.476	-0.035	0.063	-0.019	-0.013	0.243	0.023	-0.161	0.181	-0.027	-0.263	-0.128	0.012	0.025	0.039	0.039	-0.556	-0.008	-0.037	0	-0.054	0	0.132	-0.193	-0.054	-0.14	-0.354	0.04	-0.134	0.021	-0.161	0.023	0.056	-0.017	-0.037	0.136	0.035	-0.085	-0.299	-0.083	-0.119	0.086	0.052	0.298	-0.313	-0.275	0.073	0.093
UKB_460K.body_BMIz	0.139	-0.373	-0.062	-0.207	0.34	-0.102	0.052	-0.009	0.963	-0.152	0.162	0.216	0.018	-0.023	-0.116	0.02	-0.016	0.361	-0.11	-0.046	0.159	0.106	0	0.029	0.189	-0.001	0.019	0.33	-0.17	0.279	0.003	0.28	0.014	-0.066	-0.312	0.013	-0.085	-0.042	0.113	0.159	0.122	-0.075	0.015	-0.01	-0.007	0.102	0.18	-0.019	-0.022
UKB_460K.blood_LYMPHOCYTE_COUNT	0.061	-0.215	-0.002	-0.047	-0.005	0.05	-0.007	0.006	0.16	-0.101	0.036	0.076	0.036	-0.011	-0.124	-0.093	-0.047	0.159	-0.016	-0.043	0.314	0.051	0	0.013	0.056	0.029	0.016	0.18	-0.018	0.244	0.007	0.252	-0.016	0.055	-0.065	-0.006	-0.02	-0.052	0.07	0.074	0.39	0.036	-0.006	0.028	-0.079	0.072	0.081	0.125	-0.012
UKB_460K.disease_DERMATOLOGY	-0.068	0.117	-0.12	0.113	0.008	-0.026	0.03	-0.017	0.108	-0.07	0.001	0.006	-0.118	-0.017	-0.004	-0.047	0.014	0.034	-0.123	0.046	-0.047	0.419	0	-0.05	0.38	-0.047	0.074	0.182	-0.084	-0.043	-0.195	0.003	-0.039	-0.054	-0.112	0.251	0.253	0.153	-0.028	-0.119	0.04	0.037	-0.061	0.141	-0.282	0.037	-0.098	0.036	-0.008
PASS_Autism_Grove2019	-0.004	0	0.014	0.086	0	0.171	0.036	0.076	0	-0.019	-0.023	0.151	-0.05	0.035	0.011	0.106	-0.058	0.395	-0.067	0	-0.116	-0.079	0	0.07	0.137	-0.039	0.176	0.404	0.009	0.064	0.13	0	-0.002	-0.057	-0.102	-0.024	0.021	0.198	0.04	0	0.034	0	-0.152	-0.151	-0.767	0.084	0	-0.055	-0.037
PASS_Depression_Nagel2018	-0.02	-0.378	0.017	0.595	-0.005	0.15	0.033	-0.008	0.107	-0.249	0.068	0.895	-0.008	-0.009	-0.081	0.019	-0.022	0	-0.02	0.042	0.064	0.095	0	0.055	0.196	0.029	0.819	0	-0.036	0.184	0.089	0.157	-0.009	-0.055	-0.083	0.084	0.08	0.049	0.073	0.128	0.075	0.375	-0.126	0.011	-1	0.201	0.117	-0.001	0.078
PASS_AgeOfInitiation_Liu2019	0.028	-0.648	0.098	-0.052	0.089	0.006	-0.279	-0.063	0.188	-0.261	0.073	0.338	0.055	0	-0.076	-0.044	-0.008	0.782	-0.009	-0.054	0	-0.03	0	-0.313	0.232	0.034	0.137	0.376	-0.101	0.184	-0.257	0.209	0.009	0.001	-0.172	0.016	-0.136	-0.14	0.153	0.432	0.075	0.251	0.031	-0.07	-0.136	0.264	0.379	-0.012	0.104
UKB_460K.disease_HYPERTENSION_DIAGNOSED	0.017	-0.226	0.002	0.097	0.042	-0.087	0.049	-0.04	0.316	-0.112	0.047	0.162	-0.055	0.017	-0.091	0.054	-0.007	0.151	0.011	-0.076	0.164	0.129	0	0.027	0.102	0	0.104	0.225	-0.214	0.243	-0.024	0.254	0.025	0.806	-0.166	0.044	-0.03	-0.014	0.12	0.037	0.139	0.089	0.024	0.019	-0.112	-0.04	0.028	0.139	-0.033
UKB_460K.disease_ALLERGY_ECZEMA_DIAGNOSED	-0.076	0.148	0.031	0.109	-0.068	-0.034	0	-0.03	-0.046	0.057	-0.018	-0.003	-0.035	0.022	-0.006	-0.05	-0.003	-0.06	-0.009	0.072	0.142	0.047	0	-0.043	0.68	0.019	0.045	0.023	0.017	-0.027	-0.029	-0.026	0.03	-0.027	-0.001	0.155	0.119	0.074	-0.018	-0.066	-0.035	0.052	-0.069	0.056	-0.08	-0.045	-0.05	0.027	0.087
PGC_ADHD_female_012597	0.056	0	0.125	0	0	0	0.084	0.072	0	-0.261	0.058	0	0.118	0.062	-0.126	-0.022	0.004	0	0.106	0	0	0	0	0.07	0.258	0.092	0.282	0	0.01	0.22	0.146	0	0	-0.041	0.009	0	0	-0.117	0.128	0	0.12	0	-0.072	-0.264	-0.481	0.456	0	-0.079	0.075
[truncated: 155 more columns]

## Sheet: S4C. adult b-cCREs
Category: .bed file representing regions of the genome that are being used to compute heritability enrichment Prop._SNPs: proportion of common SNPs within genomic regions of interest Prop._h2: proportion of heritability explained by the given set of variants Prop._h2_std_error: standard error of the proportion of heritability explained by the given set of variants Enrichment: The heritability enr…
Category	Prop._SNPs	Prop._h2	Prop._h2_std_error	Enrichment	Enrichment_std_error	Enrichment_p	Coefficient	Coefficient_std_error	Coefficient_z-score	Trait
adult_b-cCREs.bed	0.0219951	0.151869	0.129718	6.90466	5.89761	0.299779	1.72695e-07	2.13745e-07	0.80795	PASS_ADHD_Demontis2018
adult_b-cCREs.bed	0.0219951	-0.0966879	0.0609188	-4.39589	2.76966	0.0561328	-9.63363e-08	2.6044e-08	-3.69899	PASS_ADHD_Demontis2018
adult_b-cCREs.bed	0.0219951	0.107471	0.0430783	4.88613	1.95854	0.0484327	3.28382e-08	2.1791e-08	1.50696	PASS_AgeFirstBirth
adult_b-cCREs.bed	0.0219951	0.172042	0.0769714	7.82185	3.49948	0.050213	3.84858e-08	2.74617e-08	1.40144	PASS_AgeOfInitiation_Liu2019
adult_b-cCREs.bed	0.0219951	0.238095	0.22441	10.8249	10.2027	0.312884	4.01253e-08	1.36115e-07	0.294791	PASS_Alzheimer
adult_b-cCREs.bed	0.0219951	0.0641304	0.528026	2.91567	24.0066	0.930151	-5.65496e-09	2.59988e-08	-0.217508	PASS_AlzheimersMaternal_Marioni2018
adult_b-cCREs.bed	0.0219951	-0.204784	0.239606	-9.31043	10.8936	0.322545	-1.09314e-08	1.74719e-08	-0.625654	PASS_AlzheimersPaternal_Marioni2018
adult_b-cCREs.bed	0.0219951	0.108949	0.249758	4.95334	11.3552	0.726373	4.48629e-09	3.78659e-08	0.118479	PASS_AlzheimersProxy_Marioni2018
adult_b-cCREs.bed	0.0219951	0.190691	0.159742	8.66973	7.26262	0.282766	8.51649e-09	1.85798e-08	0.458373	PASS_Alzheimers_Jansen2019
adult_b-cCREs.bed	0.0219951	0.215194	0.0676327	9.78371	3.0749	0.0030165	3.7386e-07	1.35953e-07	2.74993	PASS_Anorexia
adult_b-cCREs.bed	0.0219951	0.0830869	0.135492	3.77752	6.16011	0.650899	2.34714e-07	2.92322e-07	0.802932	PASS_AnorexiaNervosa_Duncan_2017
adult_b-cCREs.bed	0.0219951	0.0356578	0.0458909	1.62117	2.08642	0.765504	-1.00518e-08	9.19962e-09	-1.09263	PASS_AtrialFibrillation_Nielsen2018
adult_b-cCREs.bed	0.0219951	-0.0195385	0.0691072	-0.888313	3.14194	0.544756	-1.8372e-07	3.6317e-07	-0.505878	PASS_Autism
adult_b-cCREs.bed	0.0219951	0.201625	0.0834967	9.16681	3.79615	0.0214358	3.40429e-07	1.10364e-07	3.08459	PASS_Autism_Grove2019
adult_b-cCREs.bed	0.0219951	0.19009	0.0261202	8.64237	1.18755	2.30622e-10	4.43004e-07	7.28337e-08	6.0824	PASS_BDSCZ_Ruderfer2018
adult_b-cCREs.bed	0.0219951	0.183169	0.0359012	8.32772	1.63224	1.02855e-05	4.42533e-07	1.10055e-07	4.02101	PASS_BIP_Stahl2019
adult_b-cCREs.bed	0.0219951	0.0736613	0.0379133	3.34899	1.72372	0.178088	4.42265e-08	4.51689e-08	0.979136	PASS_BMI1
adult_b-cCREs.bed	0.0219951	0.194117	0.0466147	8.82546	2.11932	0.000214828	4.31914e-07	1.2861e-07	3.35832	PASS_BipolarDisorder_Ruderfer2018
adult_b-cCREs.bed	0.0219951	0.1488	0.085959	6.76513	3.9081	0.13557	3.34375e-07	3.0167e-07	1.10841	PASS_Bipolar_Disorder
adult_b-cCREs.bed	0.0219951	0.0415095	0.0394159	1.88721	1.79203	0.619114	-2.55835e-07	1.12442e-07	-2.27527	PASS_Bone_Mineral_Density_Kemp_2017
adult_b-cCREs.bed	0.0219951	-0.0375301	0.0686697	-1.70629	3.12205	0.388782	-1.84494e-07	8.88551e-08	-2.07635	PASS_BreastCancer
adult_b-cCREs.bed	0.0219951	-0.0962638	0.0540578	-4.37661	2.45772	0.0258513	-8.2698e-07	2.12379e-07	-3.89389	PASS_CD_deLange2017
adult_b-cCREs.bed	0.0219951	-0.149862	0.294072	-6.81342	13.3699	0.549232	-2.45606e-08	1.77459e-08	-1.38402	PASS_CardioembolicStroke_Malik2018
adult_b-cCREs.bed	0.0219951	-0.154272	0.120175	-7.01395	5.46372	0.127907	-1.10778e-06	3.44593e-07	-3.21476	PASS_Celiac
adult_b-cCREs.bed	0.0219951	-0.00154344	0.0647176	-0.0701719	2.94237	0.715754	-1.1226e-07	3.40738e-08	-3.2946	PASS_ChildOnsetAsthma_Ferreira2019
adult_b-cCREs.bed	0.0219951	0.221068	0.072022	10.0508	3.27446	0.00447633	1.12173e-07	3.38094e-08	3.3178	PASS_CigarettesPerDay_Liu2019
adult_b-cCREs.bed	0.0219951	0.0748765	0.114544	3.40424	5.20771	0.645328	-1.11243e-08	6.76192e-08	-0.164514	PASS_Coronary_Artery_Disease
adult_b-cCREs.bed	0.0219951	0.0323259	0.109435	1.46969	4.97542	0.923417	-2.10925e-07	1.63631e-07	-1.28903	PASS_Coronary_Artery_Disease_Howson_2017
adult_b-cCREs.bed	0.0219951	-0.0635997	0.0672442	-2.89154	3.05724	0.199688	-1.07852e-06	3.75124e-07	-2.87511	PASS_Crohns_Disease
adult_b-cCREs.bed	0.0219951	0.172562	0.0792551	7.84547	3.60331	0.0504201	4.73263e-08	2.75074e-08	1.72049	PASS_DS
adult_b-cCREs.bed	0.0219951	0.207495	0.0295615	9.43371	1.34401	3.02797e-09	1.46341e-07	2.31074e-08	6.33306	PASS_DepressedAffect_Nagel2018
adult_b-cCREs.bed	0.0219951	0.163917	0.0413072	7.45244	1.87802	0.00054002	6.41865e-08	1.50657e-08	4.26045	PASS_Depression_Nagel2018
adult_b-cCREs.bed	0.0219951	0.274265	0.0528846	12.4694	2.40438	2.63133e-06	9.0619e-08	2.00058e-08	4.52964	PASS_DrinksPerWeek_Liu2019
adult_b-cCREs.bed	0.0219951	0.217462	0.130056	9.88684	5.91297	0.138301	4.56596e-07	3.32723e-07	1.3723	PASS_ENIGMA2_MeanPutamen
adult_b-cCREs.bed	0.0219951	0.330723	0.158715	15.0362	7.21593	0.0268306	3.18738e-07	1.29018e-07	2.4705	PASS_Epilepsy_Anney_2014
adult_b-cCREs.bed	0.0219951	0.245903	0.0853918	11.1799	3.88231	0.00530484	1.47033e-07	5.72532e-08	2.56812	PASS_Ever_Smoked
adult_b-cCREs.bed	0.0219951	0.0255681	0.106063	1.16245	4.82214	0.972994	-2.96047e-08	7.05382e-08	-0.419697	PASS_FastingGlucose_Manning
adult_b-cCREs.bed	0.0219951	-0.0523467	0.0600482	-2.37993	2.73007	0.217213	-1.281e-07	5.37333e-08	-2.384	PASS_FetalBirthWeight_Warrington2019
adult_b-cCREs.bed	0.0219951	0.157658	0.0322307	7.16787	1.46536	4.45561e-05	6.12019e-08	1.4393e-08	4.25221	PASS_GeneralRiskTolerance_KarlssonLinner2019
adult_b-cCREs.bed	0.0219951	-0.0125834	0.0680909	-0.572101	3.09573	0.609432	-9.27538e-08	7.18396e-08	-1.29112	PASS_HDL
adult_b-cCREs.bed	0.0219951	0.0149086	0.133721	0.677813	6.07959	0.957497	-6.13366e-08	8.56953e-08	-0.715752	PASS_HbA1C
adult_b-cCREs.bed	0.0219951	0.030621	0.0425973	1.39218	1.93667	0.839359	-1.96573e-07	7.71809e-08	-2.54691	PASS_Height1
adult_b-cCREs.bed	0.0219951	-0.0978384	0.0525386	-4.44819	2.38865	0.027164	-8.11422e-07	1.92273e-07	-4.22015	PASS_IBD
adult_b-cCREs.bed	0.0219951	-0.095097	0.0503122	-4.32356	2.28743	0.0197261	-6.44457e-07	1.4781e-07	-4.36005	PASS_IBD_deLange2017
adult_b-cCREs.bed	0.0219951	0.195986	0.0394691	8.91044	1.79445	1.22973e-05	6.465e-08	1.45895e-08	4.43128	PASS_Insomnia_Jansen2019
adult_b-cCREs.bed	0.0219951	0.197378	0.025185	8.97373	1.14503	2.84592e-11	2.61936e-07	4.00914e-08	6.53347	PASS_Intelligence_SavageJansen2018
adult_b-cCREs.bed	0.0219951	-0.0554858	0.0686677	-2.52265	3.12196	0.261366	-2.13151e-08	9.92058e-09	-2.14858	PASS_IschemicStroke_Malik2018
adult_b-cCREs.bed	0.0219951	0.0299381	0.0985089	1.36112	4.47868	0.935252	-1.00797e-07	6.91681e-08	-1.45728	PASS_LDL
adult_b-cCREs.bed	0.0219951	-0.405166	0.214725	-18.4207	9.7624	0.026005	2.70402e-08	2.78942e-08	0.969387	PASS_LargeArteryStroke_Malik2018
adult_b-cCREs.bed	0.0219951	-0.0881374	0.112774	-4.00714	5.12725	0.309586	-2.23134e-07	1.05414e-07	-2.11675	PASS_Lean_Body_Mass_Zillikens_2017
adult_b-cCREs.bed	0.0219951	0.147563	0.0463249	6.7089	2.10615	0.00624644	4.34047e-08	1.32525e-08	3.27521	PASS_LongSleepDuration_Dashti2019
adult_b-cCREs.bed	0.0219951	-0.128347	0.119955	-5.83526	5.45372	0.170768	-1.45024e-06	3.93622e-07	-3.68435	PASS_Lupus
adult_b-cCREs.bed	0.0219951	0.230841	0.0288346	10.4951	1.31095	5.70747e-11	1.44376e-07	2.06642e-08	6.98676	PASS_MDD_Howard2019
adult_b-cCREs.bed	0.0219951	0.156416	0.0507249	7.11139	2.30619	0.00748784	5.82456e-08	3.05851e-08	1.90438	PASS_MDD_Wray2018
adult_b-cCREs.bed	0.0219951	0.048442	0.0613037	2.2024	2.78715	0.666364	-1.29898e-07	5.92116e-08	-2.19379	PASS_MaternalBirthWeight_Warrington2019
adult_b-cCREs.bed	0.0219951	0.123805	0.0513947	5.62878	2.33665	0.0485572	1.23155e-07	7.02331e-08	1.75353	PASS_MedicationUse_Wu2019
adult_b-cCREs.bed	0.0219951	0.149685	0.0286605	6.80539	1.30304	2.61031e-05	1.68158e-07	4.92995e-08	3.41095	PASS_Menarche2017
adult_b-cCREs.bed	0.0219951	-0.247263	0.282655	-11.2417	12.8508	0.321661	-6.53115e-07	2.366e-07	-2.76042	PASS_Multiple_sclerosis
adult_b-cCREs.bed	0.0219951	0.154644	0.0418872	7.03085	1.90439	0.00109496	1.39493e-07	3.35712e-08	4.15514	PASS_Neuroticism
adult_b-cCREs.bed	0.0219951	0.193815	0.0261178	8.81173	1.18744	1.02844e-09	1.5731e-07	2.53996e-08	6.19342	PASS_Neuroticism_Nagel2018
adult_b-cCREs.bed	0.0219951	0.0937193	0.069925	4.26092	3.17912	0.302187	6.46355e-09	1.42222e-08	0.454467	PASS_NumberChildrenEverBorn
adult_b-cCREs.bed	0.0219951	-0.0089785	0.148654	-0.408205	6.75852	0.834287	-3.63795e-08	8.46328e-08	-0.429851	PASS_OvarianCancer
adult_b-cCREs.bed	0.0219951	0.551478	0.236072	25.0728	10.733	0.0111616	3.68342e-08	1.9733e-08	1.86663	PASS_Parkinsons_23andMe_Corces2020
adult_b-cCREs.bed	0.0219951	-0.120951	0.139858	-5.49899	6.35862	0.302476	-1.26139e-06	6.15625e-07	-2.04896	PASS_Primary_biliary_cirrhosis
adult_b-cCREs.bed	0.0219951	-0.0754934	0.0963659	-3.43229	4.38125	0.301998	-2.1861e-07	1.02929e-07	-2.12388	PASS_ProstateCancer
adult_b-cCREs.bed	0.0219951	0.205996	0.0334008	9.36555	1.51856	3.1106e-07	1.18627e-07	2.416e-08	4.91004	PASS_ReactionTime_Davies2018
adult_b-cCREs.bed	0.0219951	-0.0857645	0.0856529	-3.89926	3.89418	0.207735	-4.42145e-07	1.38788e-07	-3.18577	PASS_Rheumatoid_Arthritis
adult_b-cCREs.bed	0.0219951	0.167574	0.059371	7.61869	2.69929	0.0134059	2.84075e-07	1.22834e-07	2.31267	PASS_SCZvsBD_Ruderfer2018
adult_b-cCREs.bed	0.0219951	0.254077	0.113586	11.5515	5.16416	0.0241688	4.89009e-08	2.32702e-08	2.10144	PASS_SWB
adult_b-cCREs.bed	0.0219951	0.200676	0.0320252	9.12366	1.45601	1.54625e-08	7.19372e-07	1.15959e-07	6.20367	PASS_Schizophrenia
adult_b-cCREs.bed	0.0219951	0.20914	0.0314285	9.5085	1.42889	1.63784e-08	7.16023e-07	1.26592e-07	5.65614	PASS_Schizophrenia_Pardinas2018
adult_b-cCREs.bed	0.0219951	0.197149	0.0331351	8.96332	1.50648	1.36561e-07	6.40616e-07	1.19854e-07	5.34497	PASS_Schizophrenia_Ruderfer2018
adult_b-cCREs.bed	0.0219951	0.19024	0.0362471	8.6492	1.64796	4.11143e-06	6.66329e-08	1.51382e-08	4.40164	PASS_ShortSleepDuration_Dashti2019
adult_b-cCREs.bed	0.0219951	0.186409	0.030886	8.47504	1.40422	1.16943e-07	1.12328e-07	1.94721e-08	5.76867	PASS_SleepDuration_Dashti2019
adult_b-cCREs.bed	0.0219951	0.257107	0.432238	11.6893	19.6516	0.562746	-3.26707e-08	1.97263e-08	-1.6562	PASS_SmallVesselStroke_Malik2018
adult_b-cCREs.bed	0.0219951	0.217672	0.0729268	9.89639	3.31559	0.00608305	6.13264e-08	2.33022e-08	2.63178	PASS_SmokingCessation_Liu2019
adult_b-cCREs.bed	0.0219951	0.178919	0.0349266	8.1345	1.58793	1.15129e-05	7.48767e-08	1.92954e-08	3.88054	PASS_SmokingInitiation_Liu2019
adult_b-cCREs.bed	0.0219951	0.257107	0.432238	11.6893	19.6516	0.562746	-3.26707e-08	1.97263e-08	-1.6562	PASS_Stroke_Malik2018
adult_b-cCREs.bed	0.0219951	0.022987	0.0686989	1.0451	3.12338	0.988347	-4.84496e-08	6.89255e-08	-0.702926	PASS_Triglycerides
adult_b-cCREs.bed	0.0219951	-0.454508	0.237399	-20.6641	10.7933	0.0115097	-9.65577e-07	2.47152e-07	-3.90681	PASS_Type_1_Diabetes
adult_b-cCREs.bed	0.0219951	-0.0207675	0.107397	-0.944188	4.88279	0.690249	-1.0244e-07	8.03155e-08	-1.27548	PASS_Type_2_Diabetes
adult_b-cCREs.bed	0.0219951	-0.117108	0.0609601	-5.3243	2.77153	0.0253956	-6.99609e-07	1.79908e-07	-3.8887	PASS_UC_deLange2017
adult_b-cCREs.bed	0.0219951	-0.255999	0.100235	-11.6389	4.55715	0.00360176	-1.19728e-06	2.86988e-07	-4.1719	PASS_Ulcerative_Colitis
adult_b-cCREs.bed	0.0219951	0.181818	0.0293457	8.26632	1.33419	1.01153e-07	2.78783e-07	5.29534e-08	5.26469	PASS_VerbalNumericReasoning_Davies2018
adult_b-cCREs.bed	0.0219951	0.197473	0.0270911	8.97805	1.23169	7.6316e-10	1.37581e-07	2.0764e-08	6.62593	PASS_Worry_Nagel2018
adult_b-cCREs.bed	0.0219951	0.199537	0.0625804	9.07188	2.8452	0.00423279	9.44444e-08	4.01363e-08	2.35309	PASS_Years_of_Education1
adult_b-cCREs.bed	0.0219951	0.195542	0.0257896	8.89025	1.17252	1.34855e-10	1.47605e-07	2.26536e-08	6.51576	PASS_Years_of_Education2
adult_b-cCREs.bed	0.0219951	0.183268	0.0448735	8.33221	2.04016	0.000311354	3.44603e-07	9.43642e-08	3.65184	PGC_ADHD-meta-filtered
adult_b-cCREs.bed	0.0219951	-0.0464394	0.131451	-2.11136	5.97638	0.598877	-1.79629e-07	6.41761e-07	-0.2799	PGC_ADHD_2012-10
adult_b-cCREs.bed	0.0219951	0.256613	0.242502	11.6668	11.0253	0.299243	3.11038e-07	2.48024e-07	1.25407	PGC_ADHD_female_012597
adult_b-cCREs.bed	0.0219951	0.228516	0.0661737	10.3894	3.00857	0.00113535	3.90573e-07	1.25237e-07	3.11867	PGC_ADHD_male_005362
adult_b-cCREs.bed	0.0219951	0.260779	0.0694352	11.8562	3.15685	0.000613282	1.59364e-07	3.77085e-08	4.2262	PGC_AlcoholUse
adult_b-cCREs.bed	0.0219951	0.163688	0.0506639	7.44201	2.30342	0.00545277	1.42456e-07	7.24147e-08	1.96722	PGC_Anorexia_2019
adult_b-cCREs.bed	0.0219951	0.640205	0.379237	29.1067	17.2419	0.0315706	4.08626e-07	2.49413e-07	1.63835	PGC_Anxiety_meta_cc
adult_b-cCREs.bed	0.0219951	0.458186	1.09495	20.8313	49.7818	0.522789	2.84127e-08	2.17115e-07	0.130865	PGC_Anxiety_meta_fs
adult_b-cCREs.bed	0.0219951	-0.0196339	0.0691108	-0.892649	3.1421	0.543868	-1.18607e-07	2.33629e-07	-0.50767	PGC_Autism_2015-03
adult_b-cCREs.bed	0.0219951	0.158774	0.0657248	7.21861	2.98816	0.0334039	2.92806e-07	9.99076e-08	2.93076	PGC_Autism_2017-11
adult_b-cCREs.bed	0.0219951	0.212508	0.0262718	9.6616	1.19444	1.65958e-11	8.18038e-08	1.30258e-08	6.28014	PGC_BipolarI
adult_b-cCREs.bed	0.0219951	0.278962	0.156222	12.6829	7.10258	0.0752853	1.71897e-08	1.12017e-08	1.53457	PGC_BipolarII
adult_b-cCREs.bed	0.0219951	0.236035	0.0915095	10.7313	4.16045	0.0156699	1.69387e-07	1.05106e-07	1.61158	PGC_Bipolar_2012
adult_b-cCREs.bed	0.0219951	0.178571	0.0351494	8.11867	1.59806	1.16374e-05	3.93665e-07	9.73363e-08	4.04438	PGC_Bipolar_2019
adult_b-cCREs.bed	0.0219951	0.205257	0.0666633	9.33196	3.03083	0.00382326	2.56403e-08	1.10697e-08	2.31626	PGC_Cannabis_EUR
adult_b-cCREs.bed	0.0219951	0.135503	0.0432571	6.16061	1.96667	0.00796398	4.6609e-08	2.75119e-08	1.69414	PGC_MDD_2018
adult_b-cCREs.bed	0.0219951	0.231426	0.0289404	10.5217	1.31576	6.18502e-11	6.802e-08	9.7217e-09	6.99672	PGC_MDD_2019
adult_b-cCREs.bed	0.0219951	0.52494	0.367332	23.8663	16.7006	0.109427	1.91853e-08	1.91267e-08	1.00306	PGC_MDD_2021
adult_b-cCREs.bed	0.0219951	-4.4125	578.736	-200.613	26312.1	0.529067	8.95666e-07	6.94524e-07	1.28961	PGC_Opioid_Exposed-vs-Ctrl
adult_b-cCREs.bed	0.0219951	0.563168	1.38778	25.6043	63.0952	0.565798	1.07032e-08	3.67058e-07	0.0291595	PGC_Opioid_Unexposed-vs-Ctrl
adult_b-cCREs.bed	0.0219951	-1.31111	1.40156	-59.6091	63.7213	0.0132996	2.48204e-07	1.45996e-07	1.70007	PGC_Opioid_Unexposed-vs-Exposed
adult_b-cCREs.bed	0.0219951	-0.0350453	0.201105	-1.59333	9.14317	0.771198	-2.64345e-09	2.22172e-08	-0.118982	PGC_PTSD_EUR
adult_b-cCREs.bed	0.0219951	0.314848	0.144195	14.3145	6.5558	0.0251444	8.34546e-07	4.26701e-07	1.95581	PGC_PanicDisorder
adult_b-cCREs.bed	0.0219951	0.151297	0.0528715	6.8787	2.40379	0.0115122	6.85524e-07	2.28212e-07	3.00389	PGC_SCZ_2012_EUR
adult_b-cCREs.bed	0.0219951	0.202984	0.0272961	9.22861	1.24101	8.47434e-11	1.38161e-07	2.06988e-08	6.67483	PGC_SCZ_2018_EUR
adult_b-cCREs.bed	0.0219951	-0.0350453	0.201105	-1.59333	9.14317	0.771198	-2.64345e-09	2.22172e-08	-0.118982	PGC_SCZ_2019_EUR
adult_b-cCREs.bed	0.0219951	0.217987	0.0223344	9.91072	1.01543	4.09629e-15	5.6395e-07	7.49152e-08	7.52785	PGC_SCZ_2022_EUR
adult_b-cCREs.bed	0.0219951	0.267677	0.131666	12.1698	5.98616	0.0425356	-1.27565e-07	3.88687e-08	-3.28194	PGC_Tourette_2018
adult_b-cCREs.bed	0.0219951	0.016227	0.0428427	0.737758	1.94783	0.892655	-1.00647e-07	4.10215e-08	-2.45352	UKB_460K.biochemistry_AlanineAminotransferase
adult_b-cCREs.bed	0.0219951	0.0189802	0.0363808	0.862928	1.65404	0.933901	-1.486e-07	5.36832e-08	-2.7681	UKB_460K.biochemistry_Albumin
adult_b-cCREs.bed	0.0219951	-0.00844638	0.0317651	-0.384012	1.44419	0.337789	-3.05734e-07	1.06639e-07	-2.86701	UKB_460K.biochemistry_AlkalinePhosphatase
adult_b-cCREs.bed	0.0219951	0.0134817	0.0408658	0.61294	1.85795	0.834447	-1.83292e-07	8.11767e-08	-2.25794	UKB_460K.biochemistry_ApolipoproteinA
adult_b-cCREs.bed	0.0219951	-0.0374818	0.0825592	-1.7041	3.75353	0.46955	-1.77046e-07	7.59159e-08	-2.33213	UKB_460K.biochemistry_ApolipoproteinB
adult_b-cCREs.bed	0.0219951	0.00764727	0.042685	0.347681	1.94066	0.736356	-1.27027e-07	4.30751e-08	-2.94897	UKB_460K.biochemistry_AspartateAminotransferase
adult_b-cCREs.bed	0.0219951	-0.0455654	0.0526576	-2.07162	2.39406	0.202072	-2.03095e-07	6.80208e-08	-2.98578	UKB_460K.biochemistry_Calcium
adult_b-cCREs.bed	0.0219951	-0.0855237	0.0628763	-3.88831	2.85865	0.0945278	-2.2351e-07	7.41529e-08	-3.01417	UKB_460K.biochemistry_Cholesterol
adult_b-cCREs.bed	0.0219951	0.111366	0.0560544	5.0632	2.5485	0.097839	2.7489e-08	4.3893e-08	0.626273	UKB_460K.biochemistry_CreactiveProtein
adult_b-cCREs.bed	0.0219951	0.0300761	0.0445592	1.3674	2.02587	0.854714	-2.46993e-07	8.1445e-08	-3.03263	UKB_460K.biochemistry_Creatinine
adult_b-cCREs.bed	0.0219951	0.0567515	0.0407544	2.58019	1.85289	0.392731	-1.55743e-07	7.84436e-08	-1.98541	UKB_460K.biochemistry_CystatinC
adult_b-cCREs.bed	0.0219951	-0.0624275	0.0576373	-2.83825	2.62046	0.123949	-9.2245e-08	2.83397e-08	-3.25497	UKB_460K.biochemistry_DirectBilirubin
adult_b-cCREs.bed	0.0219951	0.0725017	0.0488658	3.29627	2.22167	0.298158	-6.75651e-08	5.15519e-08	-1.31062	UKB_460K.biochemistry_GammaGlutamyltransferase
adult_b-cCREs.bed	0.0219951	-0.00340328	0.0538249	-0.154729	2.44713	0.637334	-4.38495e-08	2.75283e-08	-1.59289	UKB_460K.biochemistry_Glucose
adult_b-cCREs.bed	0.0219951	0.0413354	0.0334405	1.8793	1.52036	0.563148	-1.22497e-07	7.64747e-08	-1.6018	UKB_460K.biochemistry_HDLcholesterol
adult_b-cCREs.bed	0.0219951	0.0197829	0.0423456	0.899425	1.92523	0.958409	-1.74924e-07	6.02794e-08	-2.90189	UKB_460K.biochemistry_HbA1c
adult_b-cCREs.bed	0.0219951	0.0413891	0.0365083	1.88174	1.65984	0.5926	-6.1862e-08	8.60725e-08	-0.71872	UKB_460K.biochemistry_IGF1
adult_b-cCREs.bed	0.0219951	-0.0848296	0.0789473	-3.85675	3.58931	0.189296	-1.87478e-07	7.06395e-08	-2.65401	UKB_460K.biochemistry_LDLdirect
adult_b-cCREs.bed	0.0219951	0.239832	0.180967	10.9039	8.22761	0.193984	3.17362e-08	3.40009e-08	0.933394	UKB_460K.biochemistry_LipoproteinA
adult_b-cCREs.bed	0.0219951	0.0180296	0.0393173	0.819713	1.78755	0.919316	-8.31172e-08	3.83159e-08	-2.16926	UKB_460K.biochemistry_Phosphate
adult_b-cCREs.bed	0.0219951	0.0661688	0.0506143	3.00835	2.30116	0.380888	-8.29713e-08	6.68266e-08	-1.24159	UKB_460K.biochemistry_SHBG
adult_b-cCREs.bed	0.0219951	0.00662154	0.0461882	0.301046	2.09993	0.742965	-9.13545e-08	6.25731e-08	-1.45996	UKB_460K.biochemistry_Testosterone_Male
adult_b-cCREs.bed	0.0219951	-0.0106458	0.0457375	-0.484006	2.07944	0.470551	-9.02438e-08	3.02216e-08	-2.98607	UKB_460K.biochemistry_TotalBilirubin
adult_b-cCREs.bed	0.0219951	0.0133885	0.0370706	0.608705	1.6854	0.816459	-2.60636e-07	6.14034e-08	-4.24465	UKB_460K.biochemistry_TotalProtein
adult_b-cCREs.bed	0.0219951	0.0197572	0.0422615	0.898254	1.92141	0.957544	-1.18274e-07	5.77915e-08	-2.04657	UKB_460K.biochemistry_Triglycerides
adult_b-cCREs.bed	0.0219951	0.0260024	0.0411541	1.18219	1.87106	0.921936	-1.54015e-07	6.21922e-08	-2.47644	UKB_460K.biochemistry_Urate
adult_b-cCREs.bed	0.0219951	0.0419184	0.0510278	1.90581	2.31996	0.693732	-8.75682e-08	5.33379e-08	-1.64176	UKB_460K.biochemistry_Urea
adult_b-cCREs.bed	0.0219951	-0.0213679	0.0526672	-0.971486	2.3945	0.420288	-6.48866e-08	3.90159e-08	-1.66308	UKB_460K.biochemistry_VitaminD
adult_b-cCREs.bed	0.0219951	-0.0760331	0.0336281	-3.45682	1.52889	0.00521386	-4.97082e-07	6.65154e-08	-7.47319	UKB_460K.blood_EOSINOPHIL_COUNT
adult_b-cCREs.bed	0.0219951	0.0962146	0.0375197	4.37437	1.70582	0.0511745	-9.41125e-09	7.47729e-08	-0.125864	UKB_460K.blood_HIGH_LIGHT_SCATTER_RETICULOCYTE_COUNT
adult_b-cCREs.bed	0.0219951	0.00938054	0.0281383	0.426483	1.2793	0.650529	-3.07278e-07	5.58512e-08	-5.50173	UKB_460K.blood_LYMPHOCYTE_COUNT
adult_b-cCREs.bed	0.0219951	0.112198	0.0486132	5.10104	2.21018	0.0713619	-7.8749e-08	8.63669e-08	-0.911796	UKB_460K.blood_MEAN_CORPUSCULAR_HEMOGLOBIN
adult_b-cCREs.bed	0.0219951	0.0606725	0.0591073	2.75846	2.6873	0.511177	-2.75977e-07	2.02346e-07	-1.36389	UKB_460K.blood_MEAN_PLATELET_VOL
adult_b-cCREs.bed	0.0219951	0.102668	0.049752	4.66778	2.26196	0.10866	-1.1826e-07	7.99541e-08	-1.47909	UKB_460K.blood_MEAN_SPHERED_CELL_VOL
adult_b-cCREs.bed	0.0219951	0.0261352	0.0386523	1.18823	1.75731	0.914214	-3.39918e-07	1.04979e-07	-3.23796	UKB_460K.blood_MONOCYTE_COUNT
adult_b-cCREs.bed	0.0219951	0.0209615	0.0359898	0.953006	1.63627	0.977061	-3.91834e-07	1.15083e-07	-3.4048	UKB_460K.blood_PLATELET_COUNT
adult_b-cCREs.bed	0.0219951	0.0170512	0.0495543	0.775226	2.25297	0.920412	-2.71006e-07	1.14666e-07	-2.36343	UKB_460K.blood_PLATELET_DISTRIB_WIDTH
adult_b-cCREs.bed	0.0219951	0.0825409	0.0481452	3.7527	2.18891	0.203304	-6.8218e-08	8.4516e-08	-0.807161	UKB_460K.blood_RBC_DISTRIB_WIDTH
adult_b-cCREs.bed	0.0219951	0.0933261	0.0446964	4.24304	2.03211	0.113078	-2.00569e-07	9.71763e-08	-2.06397	UKB_460K.blood_RED_COUNT
adult_b-cCREs.bed	0.0219951	0.0769407	0.0274791	3.49809	1.24933	0.0468706	-1.33637e-07	6.09166e-08	-2.19377	UKB_460K.blood_WHITE_COUNT
adult_b-cCREs.bed	0.0219951	0.0403494	0.0349293	1.83447	1.58805	0.598097	-2.86447e-07	9.48287e-08	-3.02068	UKB_460K.bmd_HEEL_TSCOREz
adult_b-cCREs.bed	0.0219951	-0.00865851	0.0544956	-0.393657	2.47763	0.569707	-3.06738e-07	1.05916e-07	-2.89604	UKB_460K.body_BALDING1
adult_b-cCREs.bed	0.0219951	-0.0254431	0.0525787	-1.15676	2.39047	0.364947	-2.91718e-07	1.01336e-07	-2.87873	UKB_460K.body_BALDING4
adult_b-cCREs.bed	0.0219951	0.122021	0.0181639	5.54763	0.825817	7.87584e-08	1.88692e-07	4.44346e-08	4.24651	UKB_460K.body_BMIz
adult_b-cCREs.bed	0.0219951	0.0446485	0.0262871	2.02993	1.19513	0.387999	-3.94646e-07	1.46112e-07	-2.70099	UKB_460K.body_HEIGHTz
adult_b-cCREs.bed	0.0219951	0.346836	0.152903	15.7688	6.95169	0.0209835	2.84794e-08	1.09906e-08	2.59125	UKB_460K.body_LEFT_HANDED
adult_b-cCREs.bed	0.0219951	0.0221997	0.0360871	1.0093	1.64069	0.995464	-1.69434e-07	5.7289e-08	-2.95753	UKB_460K.body_WHRadjBMIz
adult_b-cCREs.bed	0.0219951	0.0243514	0.0259582	1.10713	1.18018	0.927494	-2.29507e-07	6.24193e-08	-3.67687	UKB_460K.bp_DIASTOLICadjMEDz
adult_b-cCREs.bed	0.0219951	0.0201697	0.02692	0.917008	1.22391	0.945862	-2.36424e-07	6.8098e-08	-3.47183	UKB_460K.bp_SYSTOLICadjMEDz
adult_b-cCREs.bed	0.0219951	0.0277711	0.0736245	1.26261	3.34731	0.937295	-9.75776e-09	1.11483e-08	-0.875267	UKB_460K.cancer_ALL
adult_b-cCREs.bed	0.0219951	0.0661944	0.161074	3.00951	7.32319	0.777815	-5.0427e-09	2.53526e-08	-0.198902	UKB_460K.cancer_BREAST
adult_b-cCREs.bed	0.0219951	0.0705272	0.147895	3.2065	6.72401	0.716992	9.51642e-09	8.86549e-09	1.07342	UKB_460K.cancer_MELANOMA
adult_b-cCREs.bed	0.0219951	-0.292653	0.0888775	-13.3054	4.04079	0.00117392	-5.92432e-08	1.619e-08	-3.65925	UKB_460K.cancer_PROSTATE
adult_b-cCREs.bed	0.0219951	0.213272	0.0202956	9.69635	0.922734	1.15362e-16	2.12686e-07	2.58324e-08	8.23333	UKB_460K.cov_EDU_COLLEGE
adult_b-cCREs.bed	0.0219951	0.191743	0.020515	8.71754	0.93271	1.27047e-13	1.83297e-07	2.55119e-08	7.18479	UKB_460K.cov_EDU_YEARS
adult_b-cCREs.bed	0.0219951	0.18237	0.0237225	8.29141	1.07854	9.06965e-11	1.08723e-07	1.97632e-08	5.50128	UKB_460K.cov_SMOKING_STATUS
adult_b-cCREs.bed	0.0219951	0.013777	0.0489759	0.626365	2.22668	0.866635	-3.76481e-08	1.6055e-08	-2.34494	UKB_460K.disease_AID_ALL
adult_b-cCREs.bed	0.0219951	0.0513164	0.110312	2.33309	5.01532	0.791725	-8.0244e-09	9.67003e-09	-0.829822	UKB_460K.disease_AID_SURE
adult_b-cCREs.bed	0.0219951	-0.0311964	0.0403991	-1.41833	1.83673	0.186468	-1.02702e-07	2.88676e-08	-3.55771	UKB_460K.disease_ALLERGY_ECZEMA_DIAGNOSED
adult_b-cCREs.bed	0.0219951	-0.0539705	0.0423793	-2.45375	1.92676	0.0827434	-1.10014e-07	2.88663e-08	-3.81115	UKB_460K.disease_ASTHMA_DIAGNOSED
adult_b-cCREs.bed	0.0219951	0.0392714	0.0257309	1.78546	1.16985	0.500423	-8.16484e-08	3.10957e-08	-2.62571	UKB_460K.disease_CARDIOVASCULAR
adult_b-cCREs.bed	0.0219951	-0.137457	0.100062	-6.24946	4.54929	0.121008	-3.55141e-08	1.18081e-08	-3.0076	UKB_460K.disease_DERMATOLOGY
adult_b-cCREs.bed	0.0219951	0.0410225	0.0473066	1.86508	2.15078	0.686732	-6.85261e-09	1.7572e-08	-0.389973	UKB_460K.disease_DIABETES_ANY_DIAGNOSED
adult_b-cCREs.bed	0.0219951	0.0342765	0.0519197	1.55837	2.36052	0.813066	-1.09068e-08	1.49001e-08	-0.731997	UKB_460K.disease_ENDOCRINE_DIABETES
adult_b-cCREs.bed	0.0219951	-0.0310235	0.0814036	-1.41047	3.70099	0.512024	-6.13492e-08	3.64946e-08	-1.68105	UKB_460K.disease_HI_CHOL_SELF_REP
adult_b-cCREs.bed	0.0219951	0.028287	0.0270371	1.28606	1.22923	0.815429	-1.19481e-07	3.99263e-08	-2.99254	UKB_460K.disease_HYPERTENSION_DIAGNOSED
adult_b-cCREs.bed	0.0219951	-0.0135662	0.0565025	-0.616783	2.56887	0.531188	-5.58969e-08	2.93747e-08	-1.90289	UKB_460K.disease_HYPOTHYROIDISM_SELF_REP
adult_b-cCREs.bed	0.0219951	0.111272	0.12183	5.05894	5.53894	0.459035	-1.12788e-08	1.03474e-08	-1.09001	UKB_460K.disease_PSORIASIS
adult_b-cCREs.bed	0.0219951	-0.0291187	0.0410445	-1.32387	1.86608	0.224172	-8.65691e-08	2.4852e-08	-3.48339	UKB_460K.disease_RESPIRATORY_ENT
adult_b-cCREs.bed	0.0219951	0.0364522	0.0481826	1.65729	2.19061	0.764026	-1.16487e-08	1.73288e-08	-0.672212	UKB_460K.disease_T2D
adult_b-cCREs.bed	0.0219951	-0.00415334	0.0557928	-0.18883	2.5366	0.64048	-5.55843e-08	2.84946e-08	-1.9507	UKB_460K.disease_THYROID_ANY_SELF_REP
adult_b-cCREs.bed	0.0219951	0.0640331	0.020643	2.91125	0.938526	0.0408684	-3.18576e-08	5.85598e-08	-0.544017	UKB_460K.impedance_BASAL_METABOLIC_RATEz
adult_b-cCREs.bed	0.0219951	0.0490823	0.0255115	2.23151	1.15987	0.284739	-2.04887e-07	6.13066e-08	-3.342	UKB_460K.lung_FEV1FVCzSMOKE
adult_b-cCREs.bed	0.0219951	0.0415328	0.0203908	1.88828	0.927063	0.339094	-1.50372e-07	3.89675e-08	-3.8589	UKB_460K.lung_FVCzSMOKE
adult_b-cCREs.bed	0.0219951	0.195173	0.0262874	8.87346	1.19515	7.41601e-10	1.71321e-07	2.76896e-08	6.18717	UKB_460K.mental_NEUROTICISM
adult_b-cCREs.bed	0.0219951	0.170122	0.0244456	7.73455	1.11141	2.5495e-09	1.27626e-07	2.36387e-08	5.39905	UKB_460K.other_MORNINGPERSON
adult_b-cCREs.bed	0.0219951	-0.0633465	0.0632986	-2.88003	2.87785	0.21346	-2.31798e-07	9.44675e-08	-2.45374	UKB_460K.pigment_HAIR
adult_b-cCREs.bed	0.0219951	-0.0766359	0.0950465	-3.48423	4.32126	0.335196	-4.55223e-08	5.50342e-08	-0.827164	UKB_460K.pigment_HAIR_blackmale
adult_b-cCREs.bed	0.0219951	-0.0945126	0.0644862	-4.29699	2.93185	0.0861259	-1.76307e-07	6.30504e-08	-2.79628	UKB_460K.pigment_HAIR_blonde
adult_b-cCREs.bed	0.0219951	-0.0690727	0.0697953	-3.14037	3.17322	0.211663	-1.24583e-07	6.24821e-08	-1.9939	UKB_460K.pigment_HAIR_darkbrown
adult_b-cCREs.bed	0.0219951	-0.0203884	0.0935305	-0.926954	4.25233	0.651463	-5.62437e-08	6.94888e-08	-0.809392	UKB_460K.pigment_SKIN
adult_b-cCREs.bed	0.0219951	0.0381748	0.0727431	1.73561	3.30725	0.817226	7.35851e-09	3.88475e-08	0.189421	UKB_460K.pigment_SUNBURN
adult_b-cCREs.bed	0.0219951	-0.0356761	0.11438	-1.62201	5.20026	0.61372	-4.58186e-08	7.77934e-08	-0.588978	UKB_460K.pigment_TANNING
adult_b-cCREs.bed	0.0219951	0.14948	0.0299713	6.79609	1.36263	3.74538e-05	1.21293e-07	3.77872e-08	3.20989	UKB_460K.repro_AgeFirstBirth_Female
adult_b-cCREs.bed	0.0219951	0.169513	0.0314874	7.70688	1.43156	9.45151e-06	2.58164e-07	6.76043e-08	3.81875	UKB_460K.repro_MENARCHE_AGE
adult_b-cCREs.bed	0.0219951	0.00783774	0.0684443	0.356341	3.1118	0.835513	-7.82572e-08	5.58236e-08	-1.40187	UKB_460K.repro_MENOPAUSE_AGE
adult_b-cCREs.bed	0.0219951	0.145565	0.046454	6.61807	2.11202	0.00616191	5.98322e-08	1.84936e-08	3.23529	UKB_460K.repro_NumberChildrenEverBorn_Female
adult_b-cCREs.bed	0.0219951	0.121474	0.0731555	5.52279	3.32599	0.164754	4.57184e-08	2.1597e-08	2.11689	UKB_460K.repro_NumberChildrenEverBorn_Male
adult_b-cCREs.bed	0.0219951	0.134547	0.0343532	6.11713	1.56186	0.00087587	3.97948e-08	1.10304e-08	3.60772	UKB_460K.repro_NumberChildrenEverBorn_Pooled
ENCSR987CQN-ENCFF449WDF.txt	0.00848652	0.194745	0.120109	22.9476	14.1529	0.107101	-1.5771e-07	9.00318e-07	-0.175171	PASS_ADHD_Demontis2018
ENCSR987CQN-ENCFF449WDF.txt	0.00848652	-0.0136461	0.0480314	-1.60798	5.65974	0.645574	-3.07915e-08	1.02392e-07	-0.300723	PASS_AdultOnsetAsthma_Ferreira2019
ENCSR987CQN-ENCFF449WDF.txt	0.00848652	0.0591649	0.0319813	6.97164	3.76849	0.1117	-3.47689e-08	9.34916e-08	-0.371893	PASS_AgeFirstBirth
ENCSR987CQN-ENCFF449WDF.txt	0.00848652	0.0304824	0.0543482	3.59187	6.40406	0.683967	9.3657e-08	1.12406e-07	0.833203	PASS_AgeOfInitiation_Liu2019
ENCSR987CQN-ENCFF449WDF.txt	0.00848652	-0.0495542	0.123375	-5.83917	14.5378	0.634612	-7.57071e-07	4.75289e-07	-1.59287	PASS_Alzheimer
ENCSR987CQN-ENCFF449WDF.txt	0.00848652	-0.0576145	0.265041	-6.78894	31.2309	0.787325	-8.84681e-08	9.06266e-08	-0.976182	PASS_AlzheimersMaternal_Marioni2018
ENCSR987CQN-ENCFF449WDF.txt	0.00848652	0.0340058	0.143832	4.00704	16.9483	0.858958	2.4433e-08	6.68481e-08	0.365501	PASS_AlzheimersPaternal_Marioni2018
ENCSR987CQN-ENCFF449WDF.txt	0.00848652	-0.110909	0.129372	-13.0688	15.2445	0.340628	-1.1495e-07	9.44169e-08	-1.21747	PASS_AlzheimersProxy_Marioni2018
ENCSR987CQN-ENCFF449WDF.txt	0.00848652	-0.0862386	0.0927467	-10.1618	10.9287	0.305317	-6.95157e-08	6.7784e-08	-1.02555	PASS_Alzheimers_Jansen2019
ENCSR987CQN-ENCFF449WDF.txt	0.00848652	0.0814792	0.0450974	9.60102	5.314	0.101516	-5.8482e-07	5.3662e-07	-1.08982	PASS_Anorexia
ENCSR987CQN-ENCFF449WDF.txt	0.00848652	0.0329953	0.0946951	3.88796	11.1583	0.795479	3.58474e-07	1.1989e-06	0.299002	PASS_AnorexiaNervosa_Duncan_2017
ENCSR987CQN-ENCFF449WDF.txt	0.00848652	-0.00953723	0.0311476	-1.12381	3.67024	0.561735	-3.84363e-08	2.93821e-08	-1.30815	PASS_AtrialFibrillation_Nielsen2018
ENCSR987CQN-ENCFF449WDF.txt	0.00848652	-0.0311716	0.0455825	-3.67308	5.37116	0.379534	-3.77105e-06	1.28463e-06	-2.93552	PASS_Autism
ENCSR987CQN-ENCFF449WDF.txt	0.00848652	0.0418032	0.0541547	4.92583	6.38126	0.534689	-1.21216e-07	4.2943e-07	-0.282272	PASS_Autism_Grove2019
ENCSR987CQN-ENCFF449WDF.txt	0.00848652	0.0974549	0.0203841	11.4835	2.40194	1.16897e-05	3.89809e-07	2.88769e-07	1.3499	PASS_BDSCZ_Ruderfer2018
ENCSR987CQN-ENCFF449WDF.txt	0.00848652	0.121912	0.0303135	14.3654	3.57196	0.000237196	8.34098e-07	4.81266e-07	1.73313	PASS_BIP_Stahl2019
ENCSR987CQN-ENCFF449WDF.txt	0.00848652	-0.000449276	0.0276153	-0.05294	3.25402	0.746044	1.34877e-07	1.96029e-07	0.688045	PASS_BMI1
ENCSR987CQN-ENCFF449WDF.txt	0.00848652	0.148162	0.0370247	17.4585	4.36277	0.000150568	1.08493e-06	6.14286e-07	1.76617	PASS_BipolarDisorder_Ruderfer2018
ENCSR987CQN-ENCFF449WDF.txt	0.00848652	0.11681	0.0733837	13.7642	8.6471	0.133075	-8.32668e-09	1.31359e-06	-0.00633886	PASS_Bipolar_Disorder
ENCSR987CQN-ENCFF449WDF.txt	0.00848652	0.0184776	0.0226429	2.17729	2.6681	0.658779	-6.87588e-09	3.37168e-07	-0.020393	PASS_Bone_Mineral_Density_Kemp_2017
ENCSR987CQN-ENCFF449WDF.txt	0.00848652	-0.0362149	0.0327787	-4.26734	3.86245	0.169245	-1.97851e-07	2.69946e-07	-0.732928	PASS_BreastCancer
ENCSR987CQN-ENCFF449WDF.txt	0.00848652	0.0156326	0.0408988	1.84205	4.81926	0.860928	9.59362e-07	7.33319e-07	1.30825	PASS_CD_deLange2017
ENCSR987CQN-ENCFF449WDF.txt	0.00848652	-0.121071	0.227521	-14.2662	26.8097	0.562136	-4.59017e-09	7.65737e-08	-0.0599445	PASS_CardioembolicStroke_Malik2018
ENCSR987CQN-ENCFF449WDF.txt	0.00848652	-0.0498382	0.0889448	-5.87263	10.4807	0.508215	-1.71946e-06	1.33167e-06	-1.29121	PASS_Celiac
ENCSR987CQN-ENCFF449WDF.txt	0.00848652	0.00940604	0.0483082	1.10835	5.69235	0.984794	-2.78413e-08	1.57366e-07	-0.176921	PASS_ChildOnsetAsthma_Ferreira2019
ENCSR987CQN-ENCFF449WDF.txt	0.00848652	0.0914276	0.0507841	10.7733	5.98409	0.0973575	2.20124e-07	1.563e-07	1.40834	PASS_CigarettesPerDay_Liu2019
ENCSR987CQN-ENCFF449WDF.txt	0.00848652	0.034673	0.0824323	4.08566	9.71333	0.750337	-3.91714e-08	2.79746e-07	-0.140025	PASS_Coronary_Artery_Disease
ENCSR987CQN-ENCFF449WDF.txt	0.00848652	-0.1276	0.062693	-15.0356	7.38737	0.0313484	-1.3969e-06	8.33555e-07	-1.67584	PASS_Coronary_Artery_Disease_Howson_2017
ENCSR987CQN-ENCFF449WDF.txt	0.00848652	0.0209222	0.0535059	2.46534	6.30481	0.815231	1.79544e-06	1.34988e-06	1.33008	PASS_Crohns_Disease
ENCSR987CQN-ENCFF449WDF.txt	0.00848652	0.0164625	0.053804	1.93984	6.33993	0.881855	9.92966e-08	1.05019e-07	0.94551	PASS_DS
ENCSR987CQN-ENCFF449WDF.txt	0.00848652	0.114691	0.0187032	13.5145	2.20387	3.31947e-08	1.14684e-07	7.30825e-08	1.56924	PASS_DepressedAffect_Nagel2018
ENCSR987CQN-ENCFF449WDF.txt	0.00848652	0.0587475	0.0274494	6.92246	3.23448	0.0631491	1.6744e-08	5.23944e-08	0.319576	PASS_Depression_Nagel2018
ENCSR987CQN-ENCFF449WDF.txt	0.00848652	0.116324	0.0364431	13.7069	4.29424	0.00325365	8.60179e-08	7.14375e-08	1.2041	PASS_DrinksPerWeek_Liu2019
ENCSR987CQN-ENCFF449WDF.txt	0.00848652	0.0425255	0.0866514	5.01095	10.2105	0.697666	1.8781e-06	1.47776e-06	1.27091	PASS_ENIGMA2_MeanPutamen
ENCSR987CQN-ENCFF449WDF.txt	0.00848652	0.195818	0.115704	23.074	13.6339	0.0858492	4.46484e-07	5.73909e-07	0.77797	PASS_Epilepsy_Anney_2014
ENCSR987CQN-ENCFF449WDF.txt	0.00848652	0.0691489	0.0558836	8.1481	6.58498	0.26998	4.67418e-08	2.86684e-07	0.163043	PASS_Ever_Smoked
ENCSR987CQN-ENCFF449WDF.txt	0.00848652	-0.127118	0.0802006	-14.9788	9.45035	0.0872595	-9.87306e-07	3.17648e-07	-3.10817	PASS_FastingGlucose_Manning
ENCSR987CQN-ENCFF449WDF.txt	0.00848652	-0.0425283	0.0384159	-5.01128	4.52669	0.189113	-3.99257e-07	1.69366e-07	-2.35736	PASS_FetalBirthWeight_Warrington2019
ENCSR987CQN-ENCFF449WDF.txt	0.00848652	0.0491107	0.0205093	5.78691	2.4167	0.0505035	2.29825e-09	5.17462e-08	0.0444139	PASS_GeneralRiskTolerance_KarlssonLinner2019
ENCSR987CQN-ENCFF449WDF.txt	0.00848652	-0.0501938	0.061492	-5.91453	7.24585	0.3451	-4.75935e-07	3.38138e-07	-1.40751	PASS_HDL
ENCSR987CQN-ENCFF449WDF.txt	0.00848652	0.0360721	0.107253	4.25052	12.638	0.79696	2.41948e-07	3.80975e-07	0.635077	PASS_HbA1C
ENCSR987CQN-ENCFF449WDF.txt	0.00848652	0.0580695	0.0331046	6.84256	3.90084	0.140044	-4.3881e-07	2.79744e-07	-1.56861	PASS_Height1
ENCSR987CQN-ENCFF449WDF.txt	0.00848652	-0.023695	0.0425951	-2.79207	5.01915	0.445815	-3.10611e-07	9.09506e-07	-0.341517	PASS_IBD
ENCSR987CQN-ENCFF449WDF.txt	0.00848652	-0.0318386	0.0336588	-3.75167	3.96615	0.227029	-4.80635e-08	5.6258e-07	-0.085434	PASS_IBD_deLange2017
ENCSR987CQN-ENCFF449WDF.txt	0.00848652	0.0772443	0.0254893	9.10201	3.0035	0.00676726	-6.24301e-08	5.66409e-08	-1.10221	PASS_Insomnia_Jansen2019
ENCSR987CQN-ENCFF449WDF.txt	0.00848652	0.103885	0.0176044	12.2411	2.0744	1.13641e-07	6.83693e-08	1.47733e-07	0.462789	PASS_Intelligence_SavageJansen2018
ENCSR987CQN-ENCFF449WDF.txt	0.00848652	0.0336196	0.0483487	3.96154	5.69712	0.603574	1.30861e-08	4.06392e-08	0.322008	PASS_IschemicStroke_Malik2018
ENCSR987CQN-ENCFF449WDF.txt	0.00848652	0.0103688	0.0635678	1.2218	7.49045	0.97621	-3.58753e-07	3.49429e-07	-1.02668	PASS_LDL
ENCSR987CQN-ENCFF449WDF.txt	0.00848652	-0.412676	0.203058	-48.6272	23.9272	0.0107714	8.68635e-09	1.14849e-07	0.0756329	PASS_LargeArteryStroke_Malik2018
ENCSR987CQN-ENCFF449WDF.txt	0.00848652	0.0621121	0.0830995	7.31892	9.79195	0.519371	-1.64887e-07	4.80497e-07	-0.343158	PASS_Lean_Body_Mass_Zillikens_2017
ENCSR987CQN-ENCFF449WDF.txt	0.00848652	0.0854101	0.0332942	10.0642	3.92318	0.0201246	5.13814e-09	6.11491e-08	0.0840264	PASS_LongSleepDuration_Dashti2019
ENCSR987CQN-ENCFF449WDF.txt	0.00848652	-0.0245996	0.0783181	-2.89867	9.22854	0.668798	-1.5204e-06	1.47182e-06	-1.03301	PASS_Lupus
ENCSR987CQN-ENCFF449WDF.txt	0.00848652	0.104594	0.0191778	12.3247	2.2598	1.26695e-06	1.40893e-07	6.42219e-08	2.19385	PASS_MDD_Howard2019
ENCSR987CQN-ENCFF449WDF.txt	0.00848652	0.0539812	0.03677	6.36082	4.33275	0.215411	1.97733e-07	1.2238e-07	1.61573	PASS_MDD_Wray2018
ENCSR987CQN-ENCFF449WDF.txt	0.00848652	0.0536155	0.0493466	6.31773	5.81471	0.360165	1.71911e-07	2.35926e-07	0.728666	PASS_MaternalBirthWeight_Warrington2019
ENCSR987CQN-ENCFF449WDF.txt	0.00848652	0.0674302	0.0353073	7.94557	4.1604	0.0971338	1.81631e-07	2.40049e-07	0.756641	PASS_MedicationUse_Wu2019
ENCSR987CQN-ENCFF449WDF.txt	0.00848652	0.0881755	0.025356	10.3901	2.98779	0.00236583	-2.08524e-08	1.68042e-07	-0.12409	PASS_Menarche2017
ENCSR987CQN-ENCFF449WDF.txt	0.00848652	0.0923676	0.238202	10.884	28.0683	0.715239	-1.63506e-06	9.07581e-07	-1.80156	PASS_Multiple_sclerosis
ENCSR987CQN-ENCFF449WDF.txt	0.00848652	0.048672	0.0278514	5.73522	3.28185	0.140794	1.18117e-07	1.30344e-07	0.906198	PASS_Neuroticism
ENCSR987CQN-ENCFF449WDF.txt	0.00848652	0.0890368	0.014306	10.4916	1.68573	5.60739e-08	2.88211e-08	6.6905e-08	0.430776	PASS_Neuroticism_Nagel2018
ENCSR987CQN-ENCFF449WDF.txt	0.00848652	0.0364729	0.0459407	4.29775	5.41337	0.541827	-1.56454e-08	6.01958e-08	-0.259908	PASS_NumberChildrenEverBorn
ENCSR987CQN-ENCFF449WDF.txt	0.00848652	0.0342877	0.115295	4.04026	13.5857	0.8224	3.2525e-07	3.16974e-07	1.02611	PASS_OvarianCancer
ENCSR987CQN-ENCFF449WDF.txt	0.00848652	0.221428	0.136069	26.0917	16.0335	0.0861607	1.31283e-07	5.68815e-08	2.30801	PASS_Parkinsons_23andMe_Corces2020
ENCSR987CQN-ENCFF449WDF.txt	0.00848652	-0.132962	0.0827749	-15.6675	9.75369	0.0835685	-3.69971e-06	1.94481e-06	-1.90235	PASS_Primary_biliary_cirrhosis
ENCSR987CQN-ENCFF449WDF.txt	0.00848652	-0.0999896	0.0606959	-11.7822	7.15204	0.0679259	9.11596e-08	3.94918e-07	0.230832	PASS_ProstateCancer
ENCSR987CQN-ENCFF449WDF.txt	0.00848652	0.122617	0.0250062	14.4484	2.94658	7.38059e-06	4.01324e-08	8.05356e-08	0.498318	PASS_ReactionTime_Davies2018
ENCSR987CQN-ENCFF449WDF.txt	0.00848652	0.00451146	0.0700223	0.531604	8.251	0.954677	-1.18491e-06	6.3345e-07	-1.87057	PASS_Rheumatoid_Arthritis
ENCSR987CQN-ENCFF449WDF.txt	0.00848652	0.0979163	0.0418424	11.5379	4.93046	0.0327341	5.51213e-07	5.58165e-07	0.987544	PASS_SCZvsBD_Ruderfer2018
ENCSR987CQN-ENCFF449WDF.txt	0.00848652	0.0967145	0.084708	11.3963	9.98148	0.273345	1.53146e-08	9.99447e-08	0.153231	PASS_SWB
ENCSR987CQN-ENCFF449WDF.txt	0.00848652	0.0944072	0.0215163	11.1244	2.53536	5.257e-05	4.68378e-07	4.32578e-07	1.08276	PASS_Schizophrenia
ENCSR987CQN-ENCFF449WDF.txt	0.00848652	0.0896229	0.0228211	10.5606	2.6891	0.000546893	6.54956e-07	4.30151e-07	1.52262	PASS_Schizophrenia_Pardinas2018
ENCSR987CQN-ENCFF449WDF.txt	0.00848652	0.0894343	0.0234459	10.5384	2.76273	0.000456153	7.55732e-08	4.04858e-07	0.186666	PASS_Schizophrenia_Ruderfer2018
ENCSR987CQN-ENCFF449WDF.txt	0.00848652	0.0388665	0.0224999	4.57979	2.65126	0.175221	-4.03778e-08	5.27038e-08	-0.766127	PASS_ShortSleepDuration_Dashti2019
ENCSR987CQN-ENCFF449WDF.txt	0.00848652	0.0566139	0.0180459	6.67104	2.12643	0.00738007	-2.45693e-08	6.77068e-08	-0.362879	PASS_SleepDuration_Dashti2019
ENCSR987CQN-ENCFF449WDF.txt	0.00848652	0.422852	0.424923	49.8263	50.0704	0.156769	-7.20162e-08	7.18833e-08	-1.00185	PASS_SmallVesselStroke_Malik2018
ENCSR987CQN-ENCFF449WDF.txt	0.00848652	0.0997712	0.0559256	11.7564	6.58993	0.0957542	6.36401e-08	1.11339e-07	0.571589	PASS_SmokingCessation_Liu2019
ENCSR987CQN-ENCFF449WDF.txt	0.00848652	0.0956733	0.0237879	11.2736	2.80302	0.000286222	9.10808e-08	7.91905e-08	1.15015	PASS_SmokingInitiation_Liu2019
ENCSR987CQN-ENCFF449WDF.txt	0.00848652	0.422852	0.424923	49.8263	50.0704	0.156769	-7.20162e-08	7.18833e-08	-1.00185	PASS_Stroke_Malik2018
ENCSR987CQN-ENCFF449WDF.txt	0.00848652	0.0421566	0.047968	4.96748	5.65226	0.470792	1.94078e-07	2.74078e-07	0.708111	PASS_Triglycerides
ENCSR987CQN-ENCFF449WDF.txt	0.00848652	-0.0493461	0.138044	-5.81465	16.2662	0.678952	-2.01187e-06	9.80386e-07	-2.05212	PASS_Type_1_Diabetes
ENCSR987CQN-ENCFF449WDF.txt	0.00848652	-0.0180728	0.0717958	-2.12959	8.45998	0.711395	-4.81724e-07	3.38594e-07	-1.42272	PASS_Type_2_Diabetes
ENCSR987CQN-ENCFF449WDF.txt	0.00848652	-0.0571479	0.043092	-6.73396	5.0777	0.127974	-6.37151e-09	6.11025e-07	-0.0104276	PASS_UC_deLange2017
ENCSR987CQN-ENCFF449WDF.txt	0.00848652	-0.119468	0.0755874	-14.0774	8.90676	0.078839	-1.00084e-06	1.02584e-06	-0.97563	PASS_Ulcerative_Colitis
ENCSR987CQN-ENCFF449WDF.txt	0.00848652	0.103164	0.0197142	12.1563	2.32301	2.9945e-06	2.11056e-07	2.09812e-07	1.00593	PASS_VerbalNumericReasoning_Davies2018
ENCSR987CQN-ENCFF449WDF.txt	0.00848652	0.0927887	0.0170149	10.9337	2.00493	1.17899e-06	8.95541e-08	6.88668e-08	1.3004	PASS_Worry_Nagel2018
ENCSR987CQN-ENCFF449WDF.txt	0.00848652	0.132785	0.0445173	15.6466	5.24565	0.00525817	1.32831e-07	1.70978e-07	0.77689	PASS_Years_of_Education1
ENCSR987CQN-ENCFF449WDF.txt	0.00848652	0.0827751	0.0171996	9.75373	2.0267	2.13639e-05	-3.6488e-08	9.20846e-08	-0.396244	PASS_Years_of_Education2
ENCSR987CQN-ENCFF449WDF.txt	0.00848652	0.133778	0.0304595	15.7636	3.58917	5.33976e-05	8.28899e-07	4.651e-07	1.7822	PGC_ADHD-meta-filtered
ENCSR987CQN-ENCFF449WDF.txt	0.00848652	0.0587163	0.0979514	6.91878	11.542	0.608997	-6.69219e-07	2.62998e-06	-0.254458	PGC_ADHD_2012-10
ENCSR987CQN-ENCFF449WDF.txt	0.00848652	-0.0739242	0.188786	-8.71079	22.2454	0.647529	-8.96021e-07	1.14736e-06	-0.780941	PGC_ADHD_female_012597
ENCSR987CQN-ENCFF449WDF.txt	0.00848652	0.151585	0.0465968	17.8619	5.49068	0.0015868	5.75942e-08	6.0121e-07	0.0957972	PGC_ADHD_male_005362
ENCSR987CQN-ENCFF449WDF.txt	0.00848652	0.0720155	0.0541742	8.48588	6.38356	0.244487	1.61867e-07	1.38156e-07	1.17163	PGC_AlcoholUse
ENCSR987CQN-ENCFF449WDF.txt	0.00848652	0.0659361	0.0375914	7.76951	4.42954	0.130688	-3.59277e-08	2.93036e-07	-0.122605	PGC_Anorexia_2019
ENCSR987CQN-ENCFF449WDF.txt	0.00848652	0.028967	0.197596	3.41329	23.2835	0.917855	-8.93256e-07	9.89713e-07	-0.902541	PGC_Anxiety_meta_cc
ENCSR987CQN-ENCFF449WDF.txt	0.00848652	0.15373	0.499719	18.1146	58.8839	0.729795	-5.19742e-07	8.05769e-07	-0.645027	PGC_Anxiety_meta_fs
ENCSR987CQN-ENCFF449WDF.txt	0.00848652	-0.0313034	0.0455169	-3.6886	5.36344	0.377306	-2.4256e-06	8.24919e-07	-2.9404	PGC_Autism_2015-03
ENCSR987CQN-ENCFF449WDF.txt	0.00848652	0.0345985	0.0432722	4.07688	5.09894	0.545417	-1.92732e-07	4.02921e-07	-0.478338	PGC_Autism_2017-11
ENCSR987CQN-ENCFF449WDF.txt	0.00848652	0.125566	0.0238038	14.796	2.8049	1.23429e-06	1.14167e-07	6.48852e-08	1.75953	PGC_BipolarI
ENCSR987CQN-ENCFF449WDF.txt	0.00848652	0.163307	0.105902	19.2431	12.4789	0.113869	-1.55373e-08	4.6093e-08	-0.337085	PGC_BipolarII
ENCSR987CQN-ENCFF449WDF.txt	0.00848652	0.143245	0.0743455	16.8791	8.76043	0.0468349	-1.42482e-07	4.03019e-07	-0.353537	PGC_Bipolar_2012
ENCSR987CQN-ENCFF449WDF.txt	0.00848652	0.120128	0.0298089	14.1551	3.5125	0.00024159	7.97751e-07	4.25031e-07	1.87692	PGC_Bipolar_2019
ENCSR987CQN-ENCFF449WDF.txt	0.00848652	0.11197	0.0474977	13.1939	5.59685	0.0226927	6.68064e-08	4.50917e-08	1.48157	PGC_Cannabis_EUR
ENCSR987CQN-ENCFF449WDF.txt	0.00848652	0.0411859	0.0303877	4.85309	3.5807	0.281308	1.64832e-07	1.16317e-07	1.41709	PGC_MDD_2018
ENCSR987CQN-ENCFF449WDF.txt	0.00848652	0.105005	0.0190925	12.3732	2.24974	1.07409e-06	6.77651e-08	3.03771e-08	2.2308	PGC_MDD_2019
ENCSR987CQN-ENCFF449WDF.txt	0.00848652	0.447656	0.306888	52.7491	36.1619	0.0612008	1.29482e-07	7.7851e-08	1.66321	PGC_MDD_2021
ENCSR987CQN-ENCFF449WDF.txt	0.00848652	-4.42498	409.623	-521.413	48267.6	0.461731	-9.20512e-06	3.01547e-06	-3.05263	PGC_Opioid_Exposed-vs-Ctrl
ENCSR987CQN-ENCFF449WDF.txt	0.00848652	0.473836	0.999562	55.8339	117.782	0.449658	2.1367e-07	1.49446e-06	0.142975	PGC_Opioid_Unexposed-vs-Ctrl
ENCSR987CQN-ENCFF449WDF.txt	0.00848652	-0.150313	0.382356	-17.7119	45.0546	0.637298	3.89027e-08	7.02996e-07	0.0553384	PGC_Opioid_Unexposed-vs-Exposed
ENCSR987CQN-ENCFF449WDF.txt	0.00848652	0.135802	0.137367	16.0021	16.1865	0.351495	3.64124e-08	8.70989e-08	0.418058	PGC_PTSD_EUR
ENCSR987CQN-ENCFF449WDF.txt	0.00848652	0.161376	0.105895	19.0156	12.478	0.126202	6.71514e-07	1.56186e-06	0.429944	PGC_PanicDisorder
ENCSR987CQN-ENCFF449WDF.txt	0.00848652	0.0593455	0.038167	6.99292	4.49737	0.178063	1.76848e-07	9.65335e-07	0.183198	PGC_SCZ_2012_EUR
ENCSR987CQN-ENCFF449WDF.txt	0.00848652	0.0944941	0.0189623	11.1346	2.2344	6.73845e-06	1.12011e-07	6.84002e-08	1.63759	PGC_SCZ_2018_EUR
ENCSR987CQN-ENCFF449WDF.txt	0.00848652	0.135802	0.137367	16.0021	16.1865	0.351496	3.64124e-08	8.70989e-08	0.418058	PGC_SCZ_2019_EUR
ENCSR987CQN-ENCFF449WDF.txt	0.00848652	0.0997705	0.0165813	11.7564	1.95385	1.84411e-07	2.55174e-07	2.60306e-07	0.980284	PGC_SCZ_2022_EUR
ENCSR987CQN-ENCFF449WDF.txt	0.00848652	0.00476003	0.0973155	0.560894	11.4671	0.969528	1.67011e-07	1.8022e-07	0.926705	PGC_Tourette_2018
ENCSR987CQN-ENCFF449WDF.txt	0.00848652	0.0191167	0.0285587	2.25259	3.36519	0.709429	-6.80331e-08	1.22834e-07	-0.553862	UKB_460K.biochemistry_AlanineAminotransferase
ENCSR987CQN-ENCFF449WDF.txt	0.00848652	0.0366526	0.0272401	4.31892	3.20981	0.305507	-2.02186e-07	1.69713e-07	-1.19134	UKB_460K.biochemistry_Albumin
ENCSR987CQN-ENCFF449WDF.txt	0.00848652	0.0606813	0.0366773	7.15032	4.32183	0.160019	7.68639e-07	5.15213e-07	1.49189	UKB_460K.biochemistry_AlkalinePhosphatase
ENCSR987CQN-ENCFF449WDF.txt	0.00848652	-0.0335356	0.0294644	-3.95164	3.47191	0.167112	-8.46176e-07	3.46946e-07	-2.43892	UKB_460K.biochemistry_ApolipoproteinA
ENCSR987CQN-ENCFF449WDF.txt	0.00848652	-0.0240995	0.0454781	-2.83974	5.35887	0.476402	-3.86854e-07	3.53425e-07	-1.09458	UKB_460K.biochemistry_ApolipoproteinB
ENCSR987CQN-ENCFF449WDF.txt	0.00848652	-0.000982721	0.028142	-0.115798	3.31608	0.735587	2.13145e-08	1.36837e-07	0.155766	UKB_460K.biochemistry_AspartateAminotransferase
ENCSR987CQN-ENCFF449WDF.txt	0.00848652	0.0140838	0.036003	1.65955	4.24238	0.876039	-1.73452e-07	1.95511e-07	-0.887173	UKB_460K.biochemistry_Calcium
ENCSR987CQN-ENCFF449WDF.txt	0.00848652	-0.0497475	0.0411861	-5.86194	4.85312	0.168465	-2.28119e-07	2.94381e-07	-0.77491	UKB_460K.biochemistry_Cholesterol
ENCSR987CQN-ENCFF449WDF.txt	0.00848652	0.047735	0.0266505	5.6248	3.14033	0.129462	1.17336e-07	1.89072e-07	0.620586	UKB_460K.biochemistry_CreactiveProtein
ENCSR987CQN-ENCFF449WDF.txt	0.00848652	-0.00402615	0.0222774	-0.474417	2.62504	0.574168	-1.50841e-07	2.20855e-07	-0.682985	UKB_460K.biochemistry_Creatinine
ENCSR987CQN-ENCFF449WDF.txt	0.00848652	0.0181584	0.0211118	2.13968	2.48769	0.643793	-1.68332e-07	1.95024e-07	-0.863135	UKB_460K.biochemistry_CystatinC
ENCSR987CQN-ENCFF449WDF.txt	0.00848652	0.0242173	0.0340961	2.85362	4.01768	0.642325	1.73607e-07	1.61671e-07	1.07383	UKB_460K.biochemistry_DirectBilirubin
ENCSR987CQN-ENCFF449WDF.txt	0.00848652	0.0737873	0.0370846	8.69465	4.36982	0.0796326	-2.08763e-07	1.8403e-07	-1.1344	UKB_460K.biochemistry_GammaGlutamyltransferase
ENCSR987CQN-ENCFF449WDF.txt	0.00848652	-0.0386457	0.0398997	-4.55378	4.70154	0.242809	7.04469e-08	1.18568e-07	0.594148	UKB_460K.biochemistry_Glucose
ENCSR987CQN-ENCFF449WDF.txt	0.00848652	0.00792518	0.0284984	0.933855	3.35808	0.984109	-7.23112e-07	4.26449e-07	-1.69566	UKB_460K.biochemistry_HDLcholesterol
ENCSR987CQN-ENCFF449WDF.txt	0.00848652	0.00597926	0.0326107	0.70456	3.84265	0.938649	-9.85688e-08	2.66742e-07	-0.369528	UKB_460K.biochemistry_HbA1c
ENCSR987CQN-ENCFF449WDF.txt	0.00848652	0.0259379	0.0243652	3.05636	2.87105	0.47019	-6.27908e-07	3.67627e-07	-1.708	UKB_460K.biochemistry_IGF1
ENCSR987CQN-ENCFF449WDF.txt	0.00848652	-0.0327936	0.0462133	-3.8642	5.4455	0.374631	-2.31753e-07	3.07421e-07	-0.753864	UKB_460K.biochemistry_LDLdirect
ENCSR987CQN-ENCFF449WDF.txt	0.00848652	0.0613655	0.112655	7.23094	13.2746	0.634588	-1.69385e-07	1.63962e-07	-1.03308	UKB_460K.biochemistry_LipoproteinA
ENCSR987CQN-ENCFF449WDF.txt	0.00848652	0.00393327	0.0202966	0.463473	2.39163	0.822712	-2.18367e-07	1.4421e-07	-1.51423	UKB_460K.biochemistry_Phosphate
ENCSR987CQN-ENCFF449WDF.txt	0.00848652	0.0551404	0.0478286	6.49741	5.63584	0.326194	1.6217e-07	2.54596e-07	0.636971	UKB_460K.biochemistry_SHBG
ENCSR987CQN-ENCFF449WDF.txt	0.00848652	0.00967823	0.0376863	1.14042	4.44072	0.974989	7.72351e-08	2.12342e-07	0.36373	UKB_460K.biochemistry_Testosterone_Male
ENCSR987CQN-ENCFF449WDF.txt	0.00848652	0.0446014	0.0335161	5.25556	3.94934	0.26521	3.24699e-07	2.22689e-07	1.45808	UKB_460K.biochemistry_TotalBilirubin
ENCSR987CQN-ENCFF449WDF.txt	0.00848652	0.0386477	0.0325208	4.55402	3.83206	0.353485	-3.89273e-07	1.871e-07	-2.08057	UKB_460K.biochemistry_TotalProtein
ENCSR987CQN-ENCFF449WDF.txt	0.00848652	0.0182816	0.027205	2.15419	3.20568	0.716775	5.50718e-08	2.38442e-07	0.230965	UKB_460K.biochemistry_Triglycerides
ENCSR987CQN-ENCFF449WDF.txt	0.00848652	-0.00235212	0.0276667	-0.27716	3.26007	0.694993	-4.46526e-07	1.78155e-07	-2.50638	UKB_460K.biochemistry_Urate
ENCSR987CQN-ENCFF449WDF.txt	0.00848652	0.038788	0.0329335	4.57055	3.88069	0.355594	-1.1319e-07	1.54174e-07	-0.734169	UKB_460K.biochemistry_Urea
ENCSR987CQN-ENCFF449WDF.txt	0.00848652	0.0196459	0.033189	2.31495	3.91079	0.730825	2.0514e-07	1.18738e-07	1.72767	UKB_460K.biochemistry_VitaminD
ENCSR987CQN-ENCFF449WDF.txt	0.00848652	-0.0173751	0.0207931	-2.04737	2.45013	0.219328	1.70973e-07	2.59628e-07	0.658529	UKB_460K.blood_EOSINOPHIL_COUNT
ENCSR987CQN-ENCFF449WDF.txt	0.00848652	0.0496828	0.0242731	5.85432	2.8602	0.0877851	-1.90104e-07	3.49594e-07	-0.543785	UKB_460K.blood_HIGH_LIGHT_SCATTER_RETICULOCYTE_COUNT
ENCSR987CQN-ENCFF449WDF.txt	0.00848652	0.0173041	0.0209861	2.03901	2.47288	0.673739	-2.81693e-07	2.25286e-07	-1.25038	UKB_460K.blood_LYMPHOCYTE_COUNT
ENCSR987CQN-ENCFF449WDF.txt	0.00848652	0.0662233	0.0462151	7.80336	5.44571	0.217764	-4.21656e-08	4.01735e-07	-0.104959	UKB_460K.blood_MEAN_CORPUSCULAR_HEMOGLOBIN
ENCSR987CQN-ENCFF449WDF.txt	0.00848652	-0.00342844	0.0353814	-0.403986	4.16913	0.735665	-5.42628e-07	4.63107e-07	-1.17171	UKB_460K.blood_MEAN_PLATELET_VOL
ENCSR987CQN-ENCFF449WDF.txt	0.00848652	0.103771	0.0408596	12.2277	4.81465	0.0227136	3.58408e-07	3.9093e-07	0.91681	UKB_460K.blood_MEAN_SPHERED_CELL_VOL
ENCSR987CQN-ENCFF449WDF.txt	0.00848652	0.0117257	0.0326883	1.38168	3.85179	0.919922	-2.92868e-07	2.9273e-07	-1.00047	UKB_460K.blood_MONOCYTE_COUNT
ENCSR987CQN-ENCFF449WDF.txt	0.00848652	-0.002331	0.0253536	-0.274671	2.98751	0.669576	-7.19777e-07	3.36887e-07	-2.13655	UKB_460K.blood_PLATELET_COUNT
ENCSR987CQN-ENCFF449WDF.txt	0.00848652	-0.0223961	0.0381613	-2.63902	4.4967	0.41701	-4.61561e-07	3.64283e-07	-1.26704	UKB_460K.blood_PLATELET_DISTRIB_WIDTH
ENCSR987CQN-ENCFF449WDF.txt	0.00848652	0.0463041	0.0338087	5.45619	3.98381	0.25897	1.36499e-07	3.59544e-07	0.379644	UKB_460K.blood_RBC_DISTRIB_WIDTH
ENCSR987CQN-ENCFF449WDF.txt	0.00848652	0.052441	0.0293591	6.17933	3.4595	0.140187	-2.62444e-07	3.3192e-07	-0.790684	UKB_460K.blood_RED_COUNT
ENCSR987CQN-ENCFF449WDF.txt	0.00848652	0.0501585	0.0214186	5.91038	2.52384	0.0527665	2.03411e-07	2.73144e-07	0.744701	UKB_460K.blood_WHITE_COUNT
ENCSR987CQN-ENCFF449WDF.txt	0.00848652	0.0292854	0.0216259	3.45081	2.54827	0.335849	5.46277e-08	2.746e-07	0.198936	UKB_460K.bmd_HEEL_TSCOREz
ENCSR987CQN-ENCFF449WDF.txt	0.00848652	0.00284687	0.0259895	0.335458	3.06244	0.827722	-1.68622e-07	2.73317e-07	-0.616947	UKB_460K.body_BALDING1
ENCSR987CQN-ENCFF449WDF.txt	0.00848652	-0.0250934	0.0260595	-2.95686	3.07069	0.201311	-3.76876e-07	2.30524e-07	-1.63486	UKB_460K.body_BALDING4
ENCSR987CQN-ENCFF449WDF.txt	0.00848652	0.0568542	0.013383	6.69936	1.57698	0.000304546	-2.03362e-08	1.61526e-07	-0.125901	UKB_460K.body_BMIz
ENCSR987CQN-ENCFF449WDF.txt	0.00848652	0.045472	0.0165459	5.35815	1.94967	0.0265615	-1.17188e-06	4.22468e-07	-2.7739	UKB_460K.body_HEIGHTz
ENCSR987CQN-ENCFF449WDF.txt	0.00848652	0.209703	0.103255	24.7102	12.1669	0.0409361	-3.77804e-08	3.73711e-08	-1.01095	UKB_460K.body_LEFT_HANDED
ENCSR987CQN-ENCFF449WDF.txt	0.00848652	-0.00403815	0.021206	-0.475831	2.49879	0.555811	-8.42267e-08	1.72602e-07	-0.487982	UKB_460K.body_WHRadjBMIz
ENCSR987CQN-ENCFF449WDF.txt	0.00848652	0.0161988	0.01466	1.90877	1.72744	0.597794	-3.22395e-07	1.63231e-07	-1.97508	UKB_460K.bp_DIASTOLICadjMEDz
ENCSR987CQN-ENCFF449WDF.txt	0.00848652	-0.000502244	0.0172252	-0.0591814	2.02971	0.602822	-4.31054e-07	1.69707e-07	-2.54	UKB_460K.bp_SYSTOLICadjMEDz
ENCSR987CQN-ENCFF449WDF.txt	0.00848652	-0.0795498	0.0534424	-9.37367	6.29733	0.103601	-1.10963e-07	5.01193e-08	-2.21397	UKB_460K.cancer_ALL
ENCSR987CQN-ENCFF449WDF.txt	0.00848652	-0.0443001	0.0751217	-5.22005	8.85189	0.480287	4.70023e-08	4.87438e-08	0.964272	UKB_460K.cancer_BREAST
ENCSR987CQN-ENCFF449WDF.txt	0.00848652	-0.075163	0.101429	-8.85675	11.9518	0.430028	-5.03991e-08	4.45967e-08	-1.13011	UKB_460K.cancer_MELANOMA
ENCSR987CQN-ENCFF449WDF.txt	0.00848652	-0.0895388	0.0558748	-10.5507	6.58395	0.0830997	-3.1999e-08	5.53788e-08	-0.577821	UKB_460K.cancer_PROSTATE
ENCSR987CQN-ENCFF449WDF.txt	0.00848652	0.0951393	0.0139598	11.2106	1.64493	6.71352e-09	4.89746e-08	8.76301e-08	0.558879	UKB_460K.cov_EDU_COLLEGE
ENCSR987CQN-ENCFF449WDF.txt	0.00848652	0.0806642	0.0145145	9.50499	1.7103	2.32005e-06	6.9833e-08	8.86244e-08	0.787966	UKB_460K.cov_EDU_YEARS
ENCSR987CQN-ENCFF449WDF.txt	0.00848652	0.0880255	0.0169143	10.3724	1.99308	4.32362e-06	1.17144e-07	6.76758e-08	1.73096	UKB_460K.cov_SMOKING_STATUS
ENCSR987CQN-ENCFF449WDF.txt	0.00848652	0.0319986	0.0393902	3.77053	4.6415	0.548496	-1.56173e-08	6.4572e-08	-0.241858	UKB_460K.disease_AID_ALL
ENCSR987CQN-ENCFF449WDF.txt	0.00848652	0.0433772	0.0775098	5.11131	9.13328	0.656351	1.86609e-08	3.93414e-08	0.474334	UKB_460K.disease_AID_SURE
ENCSR987CQN-ENCFF449WDF.txt	0.00848652	0.000444584	0.0250292	0.0523871	2.94929	0.748091	-2.61207e-08	8.00783e-08	-0.32619	UKB_460K.disease_ALLERGY_ECZEMA_DIAGNOSED
ENCSR987CQN-ENCFF449WDF.txt	0.00848652	-0.000743005	0.0263183	-0.0875512	3.10119	0.7262	-3.2881e-08	7.07599e-08	-0.464685	UKB_460K.disease_ASTHMA_DIAGNOSED
ENCSR987CQN-ENCFF449WDF.txt	0.00848652	0.0244392	0.0163731	2.87977	1.92931	0.328972	-1.25144e-07	1.02439e-07	-1.22164	UKB_460K.disease_CARDIOVASCULAR
ENCSR987CQN-ENCFF449WDF.txt	0.00848652	-0.0903377	0.0734725	-10.6449	8.65756	0.178499	-5.00528e-08	4.61955e-08	-1.0835	UKB_460K.disease_DERMATOLOGY
ENCSR987CQN-ENCFF449WDF.txt	0.00848652	0.0340519	0.0298916	4.01247	3.52224	0.392127	3.91431e-08	8.00258e-08	0.489131	UKB_460K.disease_DIABETES_ANY_DIAGNOSED
ENCSR987CQN-ENCFF449WDF.txt	0.00848652	0.0430844	0.0361855	5.0768	4.26388	0.339239	8.08765e-08	6.76193e-08	1.19606	UKB_460K.disease_ENDOCRINE_DIABETES
ENCSR987CQN-ENCFF449WDF.txt	0.00848652	0.0167584	0.0377364	1.97471	4.44663	0.826327	-2.82827e-09	1.08827e-07	-0.0259888	UKB_460K.disease_HI_CHOL_SELF_REP
ENCSR987CQN-ENCFF449WDF.txt	0.00848652	0.00656975	0.0190837	0.77414	2.24871	0.919965	-2.15848e-07	1.26358e-07	-1.70823	UKB_460K.disease_HYPERTENSION_DIAGNOSED
ENCSR987CQN-ENCFF449WDF.txt	0.00848652	0.0235617	0.0409376	2.77637	4.82384	0.710394	-1.73236e-08	8.74463e-08	-0.198106	UKB_460K.disease_HYPOTHYROIDISM_SELF_REP
ENCSR987CQN-ENCFF449WDF.txt	0.00848652	-0.00163739	0.106399	-0.19294	12.5374	0.923121	-6.84525e-08	4.43739e-08	-1.54263	UKB_460K.disease_PSORIASIS
ENCSR987CQN-ENCFF449WDF.txt	0.00848652	0.0127254	0.0274646	1.49949	3.23626	0.87657	1.65279e-08	6.49785e-08	0.25436	UKB_460K.disease_RESPIRATORY_ENT
ENCSR987CQN-ENCFF449WDF.txt	0.00848652	0.0355291	0.0305654	4.18653	3.60165	0.376344	5.40766e-08	7.60297e-08	0.711256	UKB_460K.disease_T2D
ENCSR987CQN-ENCFF449WDF.txt	0.00848652	0.0328315	0.0427576	3.86867	5.0383	0.564549	-2.35696e-08	9.22235e-08	-0.25557	UKB_460K.disease_THYROID_ANY_SELF_REP
ENCSR987CQN-ENCFF449WDF.txt	0.00848652	0.0442177	0.0131433	5.21035	1.54873	0.0065815	-2.61311e-07	2.02947e-07	-1.28758	UKB_460K.impedance_BASAL_METABOLIC_RATEz
ENCSR987CQN-ENCFF449WDF.txt	0.00848652	0.00687047	0.0173355	0.809574	2.04271	0.925695	-3.64995e-07	1.95377e-07	-1.86816	UKB_460K.lung_FEV1FVCzSMOKE
ENCSR987CQN-ENCFF449WDF.txt	0.00848652	0.0299876	0.0178363	3.53356	2.10172	0.230254	-4.44085e-09	1.31843e-07	-0.0336828	UKB_460K.lung_FVCzSMOKE
ENCSR987CQN-ENCFF449WDF.txt	0.00848652	0.0812801	0.0160036	9.57756	1.88577	1.04588e-05	7.99808e-08	7.77969e-08	1.02807	UKB_460K.mental_NEUROTICISM
ENCSR987CQN-ENCFF449WDF.txt	0.00848652	0.0886778	0.0157626	10.4493	1.85737	5.08073e-07	4.04828e-08	8.53815e-08	0.47414	UKB_460K.other_MORNINGPERSON
ENCSR987CQN-ENCFF449WDF.txt	0.00848652	-0.0225507	0.0607059	-2.65723	7.15322	0.61097	-4.06916e-08	2.89965e-07	-0.140333	UKB_460K.pigment_HAIR
ENCSR987CQN-ENCFF449WDF.txt	0.00848652	-0.121373	0.0750463	-14.3018	8.84301	0.108345	1.12806e-07	2.57331e-07	0.438369	UKB_460K.pigment_HAIR_blackmale
ENCSR987CQN-ENCFF449WDF.txt	0.00848652	-0.0225831	0.0460129	-2.66105	5.42188	0.502714	7.26399e-10	1.61561e-07	0.00449612	UKB_460K.pigment_HAIR_blonde
ENCSR987CQN-ENCFF449WDF.txt	0.00848652	-0.0156783	0.0686691	-1.84744	8.09156	0.723627	1.57072e-07	2.40417e-07	0.65333	UKB_460K.pigment_HAIR_darkbrown
ENCSR987CQN-ENCFF449WDF.txt	0.00848652	-0.0244673	0.0802424	-2.88308	9.45529	0.678114	4.92543e-08	3.0252e-07	0.162813	UKB_460K.pigment_SKIN
ENCSR987CQN-ENCFF449WDF.txt	0.00848652	-0.0370299	0.0574393	-4.36338	6.7683	0.432174	1.05508e-07	1.41033e-07	0.74811	UKB_460K.pigment_SUNBURN
ENCSR987CQN-ENCFF449WDF.txt	0.00848652	-0.0673486	0.101076	-7.93595	11.9102	0.457464	-9.06916e-08	2.90332e-07	-0.312372	UKB_460K.pigment_TANNING
ENCSR987CQN-ENCFF449WDF.txt	0.00848652	0.0450472	0.0199787	5.30809	2.35417	0.0694028	1.25034e-07	1.50759e-07	0.829365	UKB_460K.repro_AgeFirstBirth_Female
ENCSR987CQN-ENCFF449WDF.txt	0.00848652	0.100626	0.0275337	11.8572	3.2444	0.00108814	4.35549e-08	2.03412e-07	0.214122	UKB_460K.repro_MENARCHE_AGE
ENCSR987CQN-ENCFF449WDF.txt	0.00848652	0.000323201	0.0564329	0.038084	6.64971	0.884705	-3.12509e-07	2.14659e-07	-1.45584	UKB_460K.repro_MENOPAUSE_AGE
ENCSR987CQN-ENCFF449WDF.txt	0.00848652	0.0778944	0.0315997	9.1786	3.72352	0.0249751	1.63914e-07	9.44915e-08	1.73469	UKB_460K.repro_NumberChildrenEverBorn_Female
ENCSR987CQN-ENCFF449WDF.txt	0.00848652	0.0440306	0.0489907	5.18831	5.77277	0.468422	8.13826e-08	8.57146e-08	0.949461	UKB_460K.repro_NumberChildrenEverBorn_Male
ENCSR987CQN-ENCFF449WDF.txt	0.00848652	0.0584037	0.0230227	6.88194	2.71285	0.0298941	6.11643e-08	5.30163e-08	1.15369	UKB_460K.repro_NumberChildrenEverBorn_Pooled
ENCSR986YWZ-ENCFF451YPK.txt	0.0126395	0.197234	0.106712	15.6046	8.44275	0.0681887	7.58533e-07	6.39132e-07	1.18682	PASS_ADHD_Demontis2018
ENCSR986YWZ-ENCFF451YPK.txt	0.0126395	0.0222894	0.0561679	1.76347	4.44384	0.863344	6.79069e-08	8.68433e-08	0.781947	PASS_AdultOnsetAsthma_Ferreira2019
ENCSR986YWZ-ENCFF451YPK.txt	0.0126395	0.0708947	0.0331059	5.60899	2.61924	0.0772533	4.52486e-08	6.0128e-08	0.752538	PASS_AgeFirstBirth
ENCSR986YWZ-ENCFF451YPK.txt	0.0126395	0.142191	0.0712825	11.2497	5.63967	0.0666363	1.87303e-07	9.85701e-08	1.9002	PASS_AgeOfInitiation_Liu2019
ENCSR986YWZ-ENCFF451YPK.txt	0.0126395	0.0953346	0.115746	7.54261	9.15752	0.464149	4.49819e-09	2.96029e-07	0.0151951	PASS_Alzheimer
ENCSR986YWZ-ENCFF451YPK.txt	0.0126395	0.00701276	0.324508	0.55483	25.6741	0.984527	5.76031e-08	4.09016e-08	1.40833	PASS_AlzheimersMaternal_Marioni2018
ENCSR986YWZ-ENCFF451YPK.txt	0.0126395	0.0555362	0.161161	4.39387	12.7506	0.790405	4.97232e-08	4.18873e-08	1.18707	PASS_AlzheimersPaternal_Marioni2018
ENCSR986YWZ-ENCFF451YPK.txt	0.0126395	0.0155002	0.108568	1.22633	8.58963	0.978769	3.6782e-08	5.24958e-08	0.700665	PASS_AlzheimersProxy_Marioni2018
ENCSR986YWZ-ENCFF451YPK.txt	0.0126395	0.0647684	0.0928337	5.1243	7.34474	0.569291	6.56397e-08	3.82487e-08	1.71613	PASS_Alzheimers_Jansen2019
ENCSR986YWZ-ENCFF451YPK.txt	0.0126395	0.15763	0.0568114	12.4713	4.49476	0.00871638	3.38694e-07	4.22012e-07	0.80257	PASS_Anorexia
ENCSR986YWZ-ENCFF451YPK.txt	0.0126395	0.0511433	0.110931	4.04632	8.77656	0.729324	2.28718e-07	9.07783e-07	0.251953	PASS_AnorexiaNervosa_Duncan_2017
ENCSR986YWZ-ENCFF451YPK.txt	0.0126395	0.0146458	0.0381424	1.15873	3.01772	0.957849	-5.72987e-09	2.00743e-08	-0.285433	PASS_AtrialFibrillation_Nielsen2018
ENCSR986YWZ-ENCFF451YPK.txt	0.0126395	0.0286519	0.0587385	2.26686	4.64722	0.786021	7.53382e-07	1.15242e-06	0.653741	PASS_Autism
ENCSR986YWZ-ENCFF451YPK.txt	0.0126395	0.131335	0.0623448	10.3909	4.93255	0.0459569	4.66691e-07	2.99413e-07	1.55869	PASS_Autism_Grove2019
ENCSR986YWZ-ENCFF451YPK.txt	0.0126395	0.151504	0.0226171	11.9866	1.7894	7.21332e-10	1.82192e-07	2.05606e-07	0.886119	PASS_BDSCZ_Ruderfer2018
ENCSR986YWZ-ENCFF451YPK.txt	0.0126395	0.162614	0.0300952	12.8656	2.38105	1.21092e-06	5.38993e-07	3.0631e-07	1.75963	PASS_BIP_Stahl2019
ENCSR986YWZ-ENCFF451YPK.txt	0.0126395	0.0106978	0.0263604	0.846384	2.08556	0.94125	-1.20445e-07	1.21188e-07	-0.993871	PASS_BMI1
ENCSR986YWZ-ENCFF451YPK.txt	0.0126395	0.183592	0.0405344	14.5253	3.20697	1.43704e-05	8.6577e-07	3.57997e-07	2.41837	PASS_BipolarDisorder_Ruderfer2018
ENCSR986YWZ-ENCFF451YPK.txt	0.0126395	0.148877	0.0728351	11.7787	5.76251	0.0500613	3.60494e-07	8.76301e-07	0.411381	PASS_Bipolar_Disorder
ENCSR986YWZ-ENCFF451YPK.txt	0.0126395	0.0299611	0.0282943	2.37044	2.23857	0.53892	9.58909e-08	2.81961e-07	0.340086	PASS_Bone_Mineral_Density_Kemp_2017
ENCSR986YWZ-ENCFF451YPK.txt	0.0126395	-0.0543331	0.0426145	-4.29869	3.37154	0.124772	-1.98285e-07	1.88371e-07	-1.05263	PASS_BreastCancer
ENCSR986YWZ-ENCFF451YPK.txt	0.0126395	-0.048906	0.0465669	-3.86931	3.68424	0.184975	7.69468e-07	5.34382e-07	1.43992	PASS_CD_deLange2017
ENCSR986YWZ-ENCFF451YPK.txt	0.0126395	-0.0499686	0.252825	-3.95338	20.0028	0.80295	-2.19098e-08	5.3915e-08	-0.406377	PASS_CardioembolicStroke_Malik2018
ENCSR986YWZ-ENCFF451YPK.txt	0.0126395	-0.125498	0.0970784	-9.92905	7.68057	0.148602	-4.09835e-07	9.39265e-07	-0.436335	PASS_Celiac
ENCSR986YWZ-ENCFF451YPK.txt	0.0126395	-0.0130928	0.0626992	-1.03586	4.96059	0.680941	-1.28343e-07	1.13633e-07	-1.12945	PASS_ChildOnsetAsthma_Ferreira2019
ENCSR986YWZ-ENCFF451YPK.txt	0.0126395	0.0573474	0.0557739	4.53716	4.41268	0.419739	-8.31208e-08	8.02627e-08	-1.03561	PASS_CigarettesPerDay_Liu2019
ENCSR986YWZ-ENCFF451YPK.txt	0.0126395	-0.0174985	0.0894159	-1.38443	7.07433	0.733974	-2.17114e-07	1.91394e-07	-1.13438	PASS_Coronary_Artery_Disease
ENCSR986YWZ-ENCFF451YPK.txt	0.0126395	-0.0113735	0.0702583	-0.899843	5.55864	0.733147	3.02705e-07	3.65639e-07	0.82788	PASS_Coronary_Artery_Disease_Howson_2017
ENCSR986YWZ-ENCFF451YPK.txt	0.0126395	-0.0958687	0.0579772	-7.58486	4.58699	0.0571787	2.9789e-07	7.63221e-07	0.390307	PASS_Crohns_Disease
ENCSR986YWZ-ENCFF451YPK.txt	0.0126395	0.0601463	0.0703901	4.7586	5.56907	0.498141	-1.94252e-08	9.06976e-08	-0.214176	PASS_DS
ENCSR986YWZ-ENCFF451YPK.txt	0.0126395	0.146538	0.0282105	11.5936	2.23194	5.48041e-06	1.65558e-07	6.68141e-08	2.47789	PASS_DepressedAffect_Nagel2018
ENCSR986YWZ-ENCFF451YPK.txt	0.0126395	0.0944661	0.0349578	7.4739	2.76576	0.0198146	5.63116e-08	4.49865e-08	1.25174	PASS_Depression_Nagel2018
ENCSR986YWZ-ENCFF451YPK.txt	0.0126395	0.190593	0.0383974	15.0792	3.03789	6.67906e-06	5.93463e-08	5.07764e-08	1.16878	PASS_DrinksPerWeek_Liu2019
ENCSR986YWZ-ENCFF451YPK.txt	0.0126395	0.188978	0.102388	14.9515	8.10066	0.0831853	1.26509e-07	1.05163e-06	0.120299	PASS_ENIGMA2_MeanPutamen
ENCSR986YWZ-ENCFF451YPK.txt	0.0126395	0.323021	0.133969	25.5565	10.5993	0.00920493	7.81121e-07	3.99846e-07	1.95356	PASS_Epilepsy_Anney_2014
ENCSR986YWZ-ENCFF451YPK.txt	0.0126395	0.12505	0.0649132	9.89362	5.13575	0.0749706	-7.21453e-09	1.66779e-07	-0.0432579	PASS_Ever_Smoked
ENCSR986YWZ-ENCFF451YPK.txt	0.0126395	-0.105588	0.0875985	-8.35382	6.93055	0.178628	-3.46188e-07	2.42002e-07	-1.43051	PASS_FastingGlucose_Manning
ENCSR986YWZ-ENCFF451YPK.txt	0.0126395	-0.0202539	0.042102	-1.60244	3.33099	0.435824	6.96466e-08	1.1109e-07	0.626941	PASS_FetalBirthWeight_Warrington2019
ENCSR986YWZ-ENCFF451YPK.txt	0.0126395	0.0992662	0.0248177	7.85367	1.96351	0.000570287	2.43824e-08	3.57967e-08	0.681135	PASS_GeneralRiskTolerance_KarlssonLinner2019
ENCSR986YWZ-ENCFF451YPK.txt	0.0126395	-0.0607449	0.0556435	-4.80596	4.40236	0.196532	-2.61063e-07	2.24818e-07	-1.16122	PASS_HDL
ENCSR986YWZ-ENCFF451YPK.txt	0.0126395	0.0207161	0.102979	1.639	8.14743	0.937381	1.96147e-07	2.74086e-07	0.715638	PASS_HbA1C
ENCSR986YWZ-ENCFF451YPK.txt	0.0126395	0.0373057	0.0364637	2.95152	2.88491	0.499076	-1.13409e-07	2.48842e-07	-0.455749	PASS_Height1
ENCSR986YWZ-ENCFF451YPK.txt	0.0126395	-0.0668327	0.0519288	-5.28762	4.10846	0.1323	9.1209e-07	4.7257e-07	1.93006	PASS_IBD
ENCSR986YWZ-ENCFF451YPK.txt	0.0126395	-0.0505384	0.043196	-3.99846	3.41754	0.143692	5.51111e-07	3.75715e-07	1.46683	PASS_IBD_deLange2017
ENCSR986YWZ-ENCFF451YPK.txt	0.0126395	0.14486	0.0310913	11.461	2.45985	1.80828e-05	4.27076e-08	3.75623e-08	1.13698	PASS_Insomnia_Jansen2019
ENCSR986YWZ-ENCFF451YPK.txt	0.0126395	0.165875	0.0202761	13.1236	1.60419	8.12037e-13	1.87309e-07	9.7191e-08	1.92722	PASS_Intelligence_SavageJansen2018
ENCSR986YWZ-ENCFF451YPK.txt	0.0126395	0.00916299	0.0537639	0.72495	4.25365	0.948422	1.9609e-08	2.83072e-08	0.692721	PASS_IschemicStroke_Malik2018
ENCSR986YWZ-ENCFF451YPK.txt	0.0126395	-0.0221266	0.0871913	-1.75059	6.89833	0.685702	-8.36052e-08	2.94713e-07	-0.283683	PASS_LDL
ENCSR986YWZ-ENCFF451YPK.txt	0.0126395	-0.372935	0.197302	-29.5056	15.61	0.0242755	6.00494e-08	8.29505e-08	0.723918	PASS_LargeArteryStroke_Malik2018
ENCSR986YWZ-ENCFF451YPK.txt	0.0126395	0.00777254	0.0897103	0.614942	7.09763	0.956662	2.11708e-07	2.9596e-07	0.715324	PASS_Lean_Body_Mass_Zillikens_2017
ENCSR986YWZ-ENCFF451YPK.txt	0.0126395	0.114747	0.0361269	9.07848	2.85826	0.00391407	4.87078e-08	3.85926e-08	1.2621	PASS_LongSleepDuration_Dashti2019
ENCSR986YWZ-ENCFF451YPK.txt	0.0126395	0.0265984	0.0867614	2.10439	6.86432	0.871806	2.01067e-06	1.19137e-06	1.6877	PASS_Lupus
ENCSR986YWZ-ENCFF451YPK.txt	0.0126395	0.149139	0.0260012	11.7994	2.05714	9.49255e-07	4.80723e-08	5.83111e-08	0.824412	PASS_MDD_Howard2019
ENCSR986YWZ-ENCFF451YPK.txt	0.0126395	0.127766	0.0426417	10.1085	3.37369	0.00681562	1.32751e-07	1.03173e-07	1.28669	PASS_MDD_Wray2018
ENCSR986YWZ-ENCFF451YPK.txt	0.0126395	0.022075	0.0537302	1.74651	4.25099	0.860467	-1.98561e-08	1.54096e-07	-0.128856	PASS_MaternalBirthWeight_Warrington2019
ENCSR986YWZ-ENCFF451YPK.txt	0.0126395	0.114117	0.0405894	9.02865	3.21132	0.012446	4.26336e-07	1.92199e-07	2.2182	PASS_MedicationUse_Wu2019
ENCSR986YWZ-ENCFF451YPK.txt	0.0126395	0.116359	0.0237742	9.20599	1.88095	3.80713e-05	2.03287e-07	1.44454e-07	1.40728	PASS_Menarche2017
ENCSR986YWZ-ENCFF451YPK.txt	0.0126395	-0.208387	0.253346	-16.487	20.044	0.359867	-7.099e-08	5.68341e-07	-0.124907	PASS_Multiple_sclerosis
ENCSR986YWZ-ENCFF451YPK.txt	0.0126395	0.0791091	0.0350689	6.25889	2.77455	0.0517309	1.08828e-07	9.74486e-08	1.11677	PASS_Neuroticism
ENCSR986YWZ-ENCFF451YPK.txt	0.0126395	0.134454	0.0211652	10.6376	1.67453	3.66282e-08	2.08675e-07	6.30107e-08	3.31174	PASS_Neuroticism_Nagel2018
ENCSR986YWZ-ENCFF451YPK.txt	0.0126395	0.0770475	0.0560569	6.09579	4.43507	0.253582	3.81399e-09	3.68532e-08	0.103491	PASS_NumberChildrenEverBorn
ENCSR986YWZ-ENCFF451YPK.txt	0.0126395	-0.180686	0.109927	-14.2954	8.6971	0.0709934	-1.94458e-07	1.98143e-07	-0.981401	PASS_OvarianCancer
ENCSR986YWZ-ENCFF451YPK.txt	0.0126395	0.251045	0.218093	19.862	17.2549	0.263996	-9.29552e-09	5.62252e-08	-0.165327	PASS_Parkinsons_23andMe_Corces2020
ENCSR986YWZ-ENCFF451YPK.txt	0.0126395	-0.102163	0.0891811	-8.08287	7.05576	0.195774	-1.60123e-06	1.16938e-06	-1.3693	PASS_Primary_biliary_cirrhosis
ENCSR986YWZ-ENCFF451YPK.txt	0.0126395	-0.0141282	0.0654283	-1.11779	5.17651	0.680245	5.78793e-07	2.30131e-07	2.51506	PASS_ProstateCancer
ENCSR986YWZ-ENCFF451YPK.txt	0.0126395	0.151824	0.0263808	12.0119	2.08718	6.25648e-07	4.29757e-08	5.85854e-08	0.733557	PASS_ReactionTime_Davies2018
ENCSR986YWZ-ENCFF451YPK.txt	0.0126395	0.00542022	0.0700337	0.428833	5.54087	0.917884	-3.38716e-08	4.13786e-07	-0.0818577	PASS_Rheumatoid_Arthritis
ENCSR986YWZ-ENCFF451YPK.txt	0.0126395	0.148844	0.0513085	11.7761	4.05939	0.00942833	5.00742e-07	3.75919e-07	1.33205	PASS_SCZvsBD_Ruderfer2018
ENCSR986YWZ-ENCFF451YPK.txt	0.0126395	0.116672	0.0895713	9.23079	7.08663	0.232905	-5.76601e-08	7.00439e-08	-0.8232	PASS_SWB
ENCSR986YWZ-ENCFF451YPK.txt	0.0126395	0.148417	0.0254347	11.7424	2.01232	8.07899e-08	1.77201e-08	2.95623e-07	0.0599416	PASS_Schizophrenia
ENCSR986YWZ-ENCFF451YPK.txt	0.0126395	0.152393	0.0262546	12.0569	2.07719	2.69818e-07	3.53415e-07	3.20112e-07	1.10403	PASS_Schizophrenia_Pardinas2018
ENCSR986YWZ-ENCFF451YPK.txt	0.0126395	0.15126	0.0272628	11.9672	2.15696	2.66482e-07	-3.35112e-10	3.20187e-07	-0.00104661	PASS_Schizophrenia_Ruderfer2018
ENCSR986YWZ-ENCFF451YPK.txt	0.0126395	0.125463	0.0309975	9.9263	2.45244	0.000309553	3.4927e-08	4.0186e-08	0.869134	PASS_ShortSleepDuration_Dashti2019
ENCSR986YWZ-ENCFF451YPK.txt	0.0126395	0.136014	0.0253252	10.761	2.00366	7.81085e-07	1.0699e-07	5.17302e-08	2.06822	PASS_SleepDuration_Dashti2019
ENCSR986YWZ-ENCFF451YPK.txt	0.0126395	0.417565	0.438305	33.0366	34.6775	0.211699	4.49594e-10	5.96226e-08	0.00754066	PASS_SmallVesselStroke_Malik2018
ENCSR986YWZ-ENCFF451YPK.txt	0.0126395	0.153693	0.0616675	12.1598	4.87896	0.016895	4.94404e-08	7.44578e-08	0.664006	PASS_SmokingCessation_Liu2019
ENCSR986YWZ-ENCFF451YPK.txt	0.0126395	0.160475	0.0283853	12.6963	2.24577	4.62222e-07	8.60953e-08	5.66624e-08	1.51944	PASS_SmokingInitiation_Liu2019
ENCSR986YWZ-ENCFF451YPK.txt	0.0126395	0.417565	0.438305	33.0366	34.6775	0.211699	4.49594e-10	5.96226e-08	0.00754066	PASS_Stroke_Malik2018
ENCSR986YWZ-ENCFF451YPK.txt	0.0126395	-0.00474853	0.0502031	-0.375691	3.97193	0.727621	-2.49603e-07	2.09108e-07	-1.19366	PASS_Triglycerides
ENCSR986YWZ-ENCFF451YPK.txt	0.0126395	-0.196604	0.152201	-15.5548	12.0417	0.138094	-3.06911e-07	6.68414e-07	-0.459163	PASS_Type_1_Diabetes
ENCSR986YWZ-ENCFF451YPK.txt	0.0126395	-0.0862958	0.0862247	-6.82748	6.82186	0.247775	-1.34632e-07	2.19664e-07	-0.612901	PASS_Type_2_Diabetes
ENCSR986YWZ-ENCFF451YPK.txt	0.0126395	-0.060037	0.0532052	-4.74996	4.20945	0.173277	2.59877e-07	4.20887e-07	0.61745	PASS_UC_deLange2017
ENCSR986YWZ-ENCFF451YPK.txt	0.0126395	-0.101123	0.0752884	-8.00053	5.95661	0.120742	5.59295e-07	5.63702e-07	0.992183	PASS_Ulcerative_Colitis
ENCSR986YWZ-ENCFF451YPK.txt	0.0126395	0.152367	0.0235374	12.0548	1.86222	1.35626e-08	9.20066e-08	1.22229e-07	0.75274	PASS_VerbalNumericReasoning_Davies2018
ENCSR986YWZ-ENCFF451YPK.txt	0.0126395	0.135485	0.020263	10.7192	1.60315	3.81237e-09	1.34687e-07	5.82955e-08	2.31042	PASS_Worry_Nagel2018
ENCSR986YWZ-ENCFF451YPK.txt	0.0126395	0.175109	0.0509913	13.8542	4.03429	0.00178465	2.07935e-08	1.25143e-07	0.166158	PASS_Years_of_Education1
ENCSR986YWZ-ENCFF451YPK.txt	0.0126395	0.147713	0.0226672	11.6867	1.79337	1.25913e-08	6.84062e-08	7.47475e-08	0.915164	PASS_Years_of_Education2
ENCSR986YWZ-ENCFF451YPK.txt	0.0126395	0.154262	0.0396003	12.2048	3.13306	0.000426425	6.22439e-07	2.86839e-07	2.16999	PGC_ADHD-meta-filtered
ENCSR986YWZ-ENCFF451YPK.txt	0.0126395	-0.0433736	0.108573	-3.4316	8.59003	0.606283	-6.28422e-07	2.0681e-06	-0.303864	PGC_ADHD_2012-10
ENCSR986YWZ-ENCFF451YPK.txt	0.0126395	0.12425	0.174249	9.83034	13.7861	0.51666	8.30687e-07	7.08286e-07	1.17281	PGC_ADHD_female_012597
ENCSR986YWZ-ENCFF451YPK.txt	0.0126395	0.189151	0.0510853	14.9651	4.04172	0.000358841	3.54046e-07	3.77441e-07	0.938018	PGC_ADHD_male_005362
ENCSR986YWZ-ENCFF451YPK.txt	0.0126395	0.141105	0.0572163	11.1638	4.52679	0.0254583	2.58997e-08	1.16755e-07	0.22183	PGC_AlcoholUse
ENCSR986YWZ-ENCFF451YPK.txt	0.0126395	0.143307	0.0453709	11.338	3.58962	0.00441134	3.7072e-07	2.47285e-07	1.49916	PGC_Anorexia_2019
ENCSR986YWZ-ENCFF451YPK.txt	0.0126395	0.336174	0.27359	26.5971	21.6457	0.18455	4.65722e-07	7.67267e-07	0.606988	PGC_Anxiety_meta_cc
ENCSR986YWZ-ENCFF451YPK.txt	0.0126395	0.808793	1.32638	63.9895	104.939	0.10198	1.09462e-06	6.48859e-07	1.68699	PGC_Anxiety_meta_fs
ENCSR986YWZ-ENCFF451YPK.txt	0.0126395	0.0285831	0.0586537	2.26142	4.64052	0.78661	4.84277e-07	7.40617e-07	0.653883	PGC_Autism_2015-03
ENCSR986YWZ-ENCFF451YPK.txt	0.0126395	0.120929	0.049454	9.56755	3.91266	0.0249888	4.86569e-07	2.91466e-07	1.66939	PGC_Autism_2017-11
ENCSR986YWZ-ENCFF451YPK.txt	0.0126395	0.159197	0.0238427	12.5952	1.88637	2.38712e-09	3.66883e-09	3.66118e-08	0.100209	PGC_BipolarI
ENCSR986YWZ-ENCFF451YPK.txt	0.0126395	0.189598	0.124517	15.0004	9.85142	0.129272	3.11138e-09	3.52102e-08	0.088366	PGC_BipolarII
ENCSR986YWZ-ENCFF451YPK.txt	0.0126395	0.147314	0.0714843	11.6551	5.65564	0.0443032	5.75991e-08	2.60904e-07	0.220768	PGC_Bipolar_2012
ENCSR986YWZ-ENCFF451YPK.txt	0.0126395	0.157827	0.0294434	12.4868	2.32948	1.58945e-06	4.84563e-07	2.7214e-07	1.78056	PGC_Bipolar_2019
ENCSR986YWZ-ENCFF451YPK.txt	0.0126395	0.238	0.0582678	18.8299	4.60999	1.75445e-05	5.15614e-08	3.56231e-08	1.44742	PGC_Cannabis_EUR
ENCSR986YWZ-ENCFF451YPK.txt	0.0126395	0.107066	0.037832	8.47077	2.99316	0.0112614	1.30061e-07	9.70904e-08	1.33959	PGC_MDD_2018
ENCSR986YWZ-ENCFF451YPK.txt	0.0126395	0.149668	0.0259947	11.8413	2.05663	8.96774e-07	2.22857e-08	2.75024e-08	0.81032	PGC_MDD_2019
ENCSR986YWZ-ENCFF451YPK.txt	0.0126395	0.688993	0.411416	54.5112	32.5501	0.0112335	6.4718e-08	5.46761e-08	1.18366	PGC_MDD_2021
ENCSR986YWZ-ENCFF451YPK.txt	0.0126395	3.76187	337.763	297.629	26722.9	0.571193	-3.74881e-07	1.78654e-06	-0.209836	PGC_Opioid_Exposed-vs-Ctrl
ENCSR986YWZ-ENCFF451YPK.txt	0.0126395	0.442657	0.97073	35.0218	76.8014	0.539834	-5.75843e-07	1.1472e-06	-0.501956	PGC_Opioid_Unexposed-vs-Ctrl
ENCSR986YWZ-ENCFF451YPK.txt	0.0126395	-0.495173	0.580003	-39.1767	45.8882	0.156441	-1.10727e-08	4.41624e-07	-0.0250727	PGC_Opioid_Unexposed-vs-Exposed
ENCSR986YWZ-ENCFF451YPK.txt	0.0126395	0.0920912	0.146028	7.286	11.5533	0.588893	9.41713e-08	5.52571e-08	1.70424	PGC_PTSD_EUR
ENCSR986YWZ-ENCFF451YPK.txt	0.0126395	0.142878	0.112307	11.3041	8.88541	0.224476	-9.10328e-07	1.15488e-06	-0.788242	PGC_PanicDisorder
ENCSR986YWZ-ENCFF451YPK.txt	0.0126395	0.0710129	0.0420308	5.61834	3.32536	0.157056	-6.80013e-07	6.3946e-07	-1.06342	PGC_SCZ_2012_EUR
ENCSR986YWZ-ENCFF451YPK.txt	0.0126395	0.144842	0.0218657	11.4595	1.72995	2.98894e-09	5.34744e-08	5.30731e-08	1.00756	PGC_SCZ_2018_EUR
ENCSR986YWZ-ENCFF451YPK.txt	0.0126395	0.0920912	0.146028	7.286	11.5533	0.588893	9.41713e-08	5.52571e-08	1.70424	PGC_SCZ_2019_EUR
ENCSR986YWZ-ENCFF451YPK.txt	0.0126395	0.157704	0.0198455	12.4771	1.57012	7.01518e-12	2.06915e-07	2.19359e-07	0.943272	PGC_SCZ_2022_EUR
ENCSR986YWZ-ENCFF451YPK.txt	0.0126395	0.256364	0.115848	20.2828	9.16557	0.0126273	-1.19157e-07	1.27352e-07	-0.935655	PGC_Tourette_2018
ENCSR986YWZ-ENCFF451YPK.txt	0.0126395	0.0159294	0.0316382	1.26029	2.50312	0.917077	7.38018e-08	9.56486e-08	0.771593	UKB_460K.biochemistry_AlanineAminotransferase
ENCSR986YWZ-ENCFF451YPK.txt	0.0126395	0.014653	0.0267083	1.1593	2.11309	0.939907	-3.55662e-08	1.06737e-07	-0.333214	UKB_460K.biochemistry_Albumin
ENCSR986YWZ-ENCFF451YPK.txt	0.0126395	0.0198773	0.0311902	1.57263	2.46768	0.815363	4.2479e-07	2.54208e-07	1.67103	UKB_460K.biochemistry_AlkalinePhosphatase
ENCSR986YWZ-ENCFF451YPK.txt	0.0126395	-0.0343225	0.0275873	-2.7155	2.18263	0.102485	-1.48267e-07	1.90873e-07	-0.776787	UKB_460K.biochemistry_ApolipoproteinA
ENCSR986YWZ-ENCFF451YPK.txt	0.0126395	-0.00797733	0.0586775	-0.631144	4.6424	0.723357	-4.71033e-08	2.25098e-07	-0.209257	UKB_460K.biochemistry_ApolipoproteinB
ENCSR986YWZ-ENCFF451YPK.txt	0.0126395	0.012765	0.0294336	1.00993	2.3287	0.996581	2.96979e-08	9.40258e-08	0.315848	UKB_460K.biochemistry_AspartateAminotransferase
ENCSR986YWZ-ENCFF451YPK.txt	0.0126395	0.00305061	0.0424805	0.241356	3.36094	0.820558	6.11995e-08	1.39693e-07	0.438101	UKB_460K.biochemistry_Calcium
ENCSR986YWZ-ENCFF451YPK.txt	0.0126395	-0.0521572	0.0454512	-4.12654	3.59597	0.153166	1.35173e-08	2.20933e-07	0.0611828	UKB_460K.biochemistry_Cholesterol
ENCSR986YWZ-ENCFF451YPK.txt	0.0126395	0.0590361	0.0318155	4.67077	2.51715	0.149167	2.79394e-08	1.21677e-07	0.22962	UKB_460K.biochemistry_CreactiveProtein
ENCSR986YWZ-ENCFF451YPK.txt	0.0126395	-0.0181869	0.0258462	-1.4389	2.04488	0.228662	-7.30346e-08	1.24452e-07	-0.586849	UKB_460K.biochemistry_Creatinine
ENCSR986YWZ-ENCFF451YPK.txt	0.0126395	0.0170425	0.0237333	1.34835	1.87771	0.851863	6.75509e-08	1.21844e-07	0.554406	UKB_460K.biochemistry_CystatinC
ENCSR986YWZ-ENCFF451YPK.txt	0.0126395	-0.0236675	0.0538649	-1.8725	4.26164	0.501393	1.29018e-07	7.29252e-08	1.76918	UKB_460K.biochemistry_DirectBilirubin
ENCSR986YWZ-ENCFF451YPK.txt	0.0126395	0.0519755	0.0352396	4.11216	2.78806	0.266154	-2.54001e-08	1.33805e-07	-0.18983	UKB_460K.biochemistry_GammaGlutamyltransferase
ENCSR986YWZ-ENCFF451YPK.txt	0.0126395	-0.048652	0.0559384	-3.84921	4.42569	0.279551	2.6521e-08	8.44422e-08	0.314073	UKB_460K.biochemistry_Glucose
ENCSR986YWZ-ENCFF451YPK.txt	0.0126395	-0.006008	0.0279517	-0.475336	2.21146	0.505498	-2.13455e-07	2.14403e-07	-0.995577	UKB_460K.biochemistry_HDLcholesterol
ENCSR986YWZ-ENCFF451YPK.txt	0.0126395	-0.000827662	0.0315332	-0.0654823	2.49482	0.669493	3.23362e-07	1.54382e-07	2.09457	UKB_460K.biochemistry_HbA1c
ENCSR986YWZ-ENCFF451YPK.txt	0.0126395	0.0268285	0.0275723	2.1226	2.18144	0.60465	-1.95282e-07	1.97814e-07	-0.987201	UKB_460K.biochemistry_IGF1
ENCSR986YWZ-ENCFF451YPK.txt	0.0126395	-0.0409404	0.054462	-3.23909	4.30888	0.326535	-2.94203e-08	1.89346e-07	-0.155378	UKB_460K.biochemistry_LDLdirect
ENCSR986YWZ-ENCFF451YPK.txt	0.0126395	0.241874	0.172414	19.1364	13.6409	0.149768	-6.85924e-08	9.6972e-08	-0.707342	UKB_460K.biochemistry_LipoproteinA
ENCSR986YWZ-ENCFF451YPK.txt	0.0126395	0.0107808	0.0309927	0.85295	2.45205	0.951797	1.31502e-07	1.10069e-07	1.19472	UKB_460K.biochemistry_Phosphate
ENCSR986YWZ-ENCFF451YPK.txt	0.0126395	0.0577635	0.038886	4.57009	3.07655	0.242008	-8.27155e-08	1.84247e-07	-0.448938	UKB_460K.biochemistry_SHBG
ENCSR986YWZ-ENCFF451YPK.txt	0.0126395	0.0363166	0.0360575	2.87327	2.85277	0.509225	1.24211e-07	1.65335e-07	0.751265	UKB_460K.biochemistry_Testosterone_Male
ENCSR986YWZ-ENCFF451YPK.txt	0.0126395	-0.0231233	0.0465266	-1.82945	3.68106	0.443187	2.83316e-08	1.01623e-07	0.27879	UKB_460K.biochemistry_TotalBilirubin
ENCSR986YWZ-ENCFF451YPK.txt	0.0126395	0.029909	0.0304479	2.36631	2.40896	0.571669	-5.9143e-08	1.24138e-07	-0.476428	UKB_460K.biochemistry_TotalProtein
ENCSR986YWZ-ENCFF451YPK.txt	0.0126395	-0.00460136	0.0267756	-0.364047	2.11841	0.519884	-5.05454e-09	1.36684e-07	-0.0369797	UKB_460K.biochemistry_Triglycerides
ENCSR986YWZ-ENCFF451YPK.txt	0.0126395	0.0292892	0.0271574	2.31728	2.14862	0.537094	5.81134e-08	1.25882e-07	0.461651	UKB_460K.biochemistry_Urate
ENCSR986YWZ-ENCFF451YPK.txt	0.0126395	0.0330853	0.035871	2.61762	2.83802	0.565899	-4.31154e-08	9.28661e-08	-0.464275	UKB_460K.biochemistry_Urea
ENCSR986YWZ-ENCFF451YPK.txt	0.0126395	-0.0245616	0.0391114	-1.94324	3.09439	0.353329	-7.90025e-08	1.08741e-07	-0.726519	UKB_460K.biochemistry_VitaminD
ENCSR986YWZ-ENCFF451YPK.txt	0.0126395	-0.0273349	0.0304128	-2.16266	2.40617	0.192778	3.17953e-07	2.0014e-07	1.58866	UKB_460K.blood_EOSINOPHIL_COUNT
ENCSR986YWZ-ENCFF451YPK.txt	0.0126395	0.104462	0.0339902	8.26474	2.68921	0.00815041	6.57862e-07	2.04026e-07	3.22441	UKB_460K.blood_HIGH_LIGHT_SCATTER_RETICULOCYTE_COUNT
ENCSR986YWZ-ENCFF451YPK.txt	0.0126395	0.0171789	0.0270229	1.35914	2.13798	0.86604	2.83786e-07	1.99563e-07	1.42204	UKB_460K.blood_LYMPHOCYTE_COUNT
ENCSR986YWZ-ENCFF451YPK.txt	0.0126395	0.129634	0.0407548	10.2563	3.22441	0.00656119	6.87047e-07	2.40022e-07	2.86243	UKB_460K.blood_MEAN_CORPUSCULAR_HEMOGLOBIN
ENCSR986YWZ-ENCFF451YPK.txt	0.0126395	0.0570643	0.0424327	4.51477	3.35716	0.291993	4.79796e-07	4.20812e-07	1.14017	UKB_460K.blood_MEAN_PLATELET_VOL
ENCSR986YWZ-ENCFF451YPK.txt	0.0126395	0.141543	0.0411962	11.1985	3.25933	0.00286089	8.48937e-07	2.50269e-07	3.3921	UKB_460K.blood_MEAN_SPHERED_CELL_VOL
ENCSR986YWZ-ENCFF451YPK.txt	0.0126395	-0.0128274	0.0338441	-1.01487	2.67765	0.453922	-1.9517e-07	2.39831e-07	-0.813778	UKB_460K.blood_MONOCYTE_COUNT
ENCSR986YWZ-ENCFF451YPK.txt	0.0126395	0.0479295	0.0309362	3.79205	2.44759	0.250736	6.49031e-07	3.58644e-07	1.80968	UKB_460K.blood_PLATELET_COUNT
ENCSR986YWZ-ENCFF451YPK.txt	0.0126395	0.00567529	0.0393214	0.449013	3.111	0.859288	1.03974e-07	2.35555e-07	0.441399	UKB_460K.blood_PLATELET_DISTRIB_WIDTH
ENCSR986YWZ-ENCFF451YPK.txt	0.0126395	0.123628	0.0348996	9.78111	2.76116	0.00164655	8.20411e-07	2.49991e-07	3.28177	UKB_460K.blood_RBC_DISTRIB_WIDTH
ENCSR986YWZ-ENCFF451YPK.txt	0.0126395	0.0854567	0.0322169	6.76109	2.54891	0.0270628	2.99977e-07	2.27896e-07	1.31629	UKB_460K.blood_RED_COUNT
ENCSR986YWZ-ENCFF451YPK.txt	0.0126395	0.0517914	0.0259513	4.09759	2.05319	0.134257	2.59885e-07	2.17568e-07	1.1945	UKB_460K.blood_WHITE_COUNT
ENCSR986YWZ-ENCFF451YPK.txt	0.0126395	0.0314921	0.026401	2.49157	2.08878	0.472996	5.31769e-08	2.34682e-07	0.226591	UKB_460K.bmd_HEEL_TSCOREz
ENCSR986YWZ-ENCFF451YPK.txt	0.0126395	-0.0513034	0.0315677	-4.05898	2.49755	0.0423652	-6.02354e-07	2.00269e-07	-3.00773	UKB_460K.body_BALDING1
ENCSR986YWZ-ENCFF451YPK.txt	0.0126395	-0.0428374	0.0326597	-3.38918	2.58395	0.0919637	-3.54559e-07	1.83016e-07	-1.93731	UKB_460K.body_BALDING4
ENCSR986YWZ-ENCFF451YPK.txt	0.0126395	0.0898843	0.0141658	7.1114	1.12076	7.96061e-08	1.44874e-07	1.11045e-07	1.30463	UKB_460K.body_BMIz
ENCSR986YWZ-ENCFF451YPK.txt	0.0126395	0.0403475	0.0224831	3.19218	1.7788	0.216153	1.02657e-08	3.34561e-07	0.0306841	UKB_460K.body_HEIGHTz
ENCSR986YWZ-ENCFF451YPK.txt	0.0126395	0.334855	0.124362	26.4928	9.8392	0.00473796	3.57942e-09	2.41329e-08	0.148322	UKB_460K.body_LEFT_HANDED
ENCSR986YWZ-ENCFF451YPK.txt	0.0126395	0.018844	0.0276125	1.49088	2.18462	0.821848	1.08273e-07	1.25213e-07	0.864714	UKB_460K.body_WHRadjBMIz
ENCSR986YWZ-ENCFF451YPK.txt	0.0126395	0.0251721	0.0204033	1.99154	1.61425	0.53698	1.47747e-07	1.21978e-07	1.21126	UKB_460K.bp_DIASTOLICadjMEDz
ENCSR986YWZ-ENCFF451YPK.txt	0.0126395	0.0182202	0.0210094	1.44153	1.66221	0.78991	7.49588e-08	1.15868e-07	0.646936	UKB_460K.bp_SYSTOLICadjMEDz
ENCSR986YWZ-ENCFF451YPK.txt	0.0126395	-0.0240859	0.0626277	-1.90561	4.95493	0.557403	-1.99648e-08	3.92512e-08	-0.508643	UKB_460K.cancer_ALL
ENCSR986YWZ-ENCFF451YPK.txt	0.0126395	-0.181068	0.146288	-14.3256	11.5739	0.197741	-1.1061e-07	1.14664e-07	-0.964645	UKB_460K.cancer_BREAST
ENCSR986YWZ-ENCFF451YPK.txt	0.0126395	-0.0332315	0.10388	-2.62919	8.21871	0.666513	-4.19467e-08	2.51792e-08	-1.66593	UKB_460K.cancer_MELANOMA
ENCSR986YWZ-ENCFF451YPK.txt	0.0126395	-0.0994652	0.0712029	-7.86941	5.63337	0.12818	3.61034e-08	3.5579e-08	1.01474	UKB_460K.cancer_PROSTATE
ENCSR986YWZ-ENCFF451YPK.txt	0.0126395	0.131884	0.0180597	10.4343	1.42883	1.5003e-09	2.80336e-08	6.97857e-08	0.40171	UKB_460K.cov_EDU_COLLEGE
ENCSR986YWZ-ENCFF451YPK.txt	0.0126395	0.13503	0.0187285	10.6832	1.48175	1.86043e-09	4.59417e-08	6.66053e-08	0.689761	UKB_460K.cov_EDU_YEARS
ENCSR986YWZ-ENCFF451YPK.txt	0.0126395	0.138486	0.0184826	10.9566	1.46229	9.68598e-11	1.17732e-07	5.09053e-08	2.31277	UKB_460K.cov_SMOKING_STATUS
ENCSR986YWZ-ENCFF451YPK.txt	0.0126395	0.0112367	0.0429776	0.889015	3.40027	0.973886	8.02474e-08	5.10808e-08	1.57099	UKB_460K.disease_AID_ALL
ENCSR986YWZ-ENCFF451YPK.txt	0.0126395	0.0529034	0.0860017	4.18557	6.80421	0.641585	2.17004e-08	2.55218e-08	0.850267	UKB_460K.disease_AID_SURE
ENCSR986YWZ-ENCFF451YPK.txt	0.0126395	-0.0115277	0.0315165	-0.91204	2.4935	0.438989	7.29714e-09	6.79313e-08	0.107419	UKB_460K.disease_ALLERGY_ECZEMA_DIAGNOSED
ENCSR986YWZ-ENCFF451YPK.txt	0.0126395	-0.0187571	0.0321381	-1.48401	2.54268	0.338743	5.77215e-10	6.54361e-08	0.00882104	UKB_460K.disease_ASTHMA_DIAGNOSED
ENCSR986YWZ-ENCFF451YPK.txt	0.0126395	0.0437804	0.0213145	3.46379	1.68635	0.1424	7.46604e-08	6.60588e-08	1.13021	UKB_460K.disease_CARDIOVASCULAR
ENCSR986YWZ-ENCFF451YPK.txt	0.0126395	-0.0974567	0.0737803	-7.7105	5.83729	0.147902	-2.68581e-08	2.67254e-08	-1.00496	UKB_460K.disease_DERMATOLOGY
ENCSR986YWZ-ENCFF451YPK.txt	0.0126395	0.0182368	0.039563	1.44285	3.13012	0.887583	3.43426e-08	4.7585e-08	0.721712	UKB_460K.disease_DIABETES_ANY_DIAGNOSED
ENCSR986YWZ-ENCFF451YPK.txt	0.0126395	0.00195638	0.0411588	0.154784	3.25637	0.795521	1.53813e-08	4.1115e-08	0.374104	UKB_460K.disease_ENDOCRINE_DIABETES
ENCSR986YWZ-ENCFF451YPK.txt	0.0126395	0.0190269	0.0475248	1.50535	3.76003	0.892561	-1.26345e-09	8.16784e-08	-0.0154686	UKB_460K.disease_HI_CHOL_SELF_REP
ENCSR986YWZ-ENCFF451YPK.txt	0.0126395	0.0266031	0.0231717	2.10476	1.83328	0.545215	5.79681e-08	7.66763e-08	0.756011	UKB_460K.disease_HYPERTENSION_DIAGNOSED
ENCSR986YWZ-ENCFF451YPK.txt	0.0126395	-0.0109192	0.0484772	-0.863897	3.83538	0.627876	8.22023e-08	8.13203e-08	1.01085	UKB_460K.disease_HYPOTHYROIDISM_SELF_REP
ENCSR986YWZ-ENCFF451YPK.txt	0.0126395	0.0800353	0.104947	6.33217	8.30315	0.512681	1.04303e-08	2.87468e-08	0.362834	UKB_460K.disease_PSORIASIS
ENCSR986YWZ-ENCFF451YPK.txt	0.0126395	-0.00353521	0.0332394	-0.279696	2.62981	0.629194	2.06073e-08	6.20727e-08	0.331987	UKB_460K.disease_RESPIRATORY_ENT
ENCSR986YWZ-ENCFF451YPK.txt	0.0126395	0.0182632	0.0402091	1.44493	3.18123	0.888998	3.12801e-08	4.65063e-08	0.672598	UKB_460K.disease_T2D
ENCSR986YWZ-ENCFF451YPK.txt	0.0126395	-0.00115072	0.0483894	-0.091042	3.82843	0.775156	9.113e-08	8.53712e-08	1.06746	UKB_460K.disease_THYROID_ANY_SELF_REP
ENCSR986YWZ-ENCFF451YPK.txt	0.0126395	0.0547891	0.0168992	4.33476	1.33702	0.0122532	7.29863e-08	1.5639e-07	0.466695	UKB_460K.impedance_BASAL_METABOLIC_RATEz
ENCSR986YWZ-ENCFF451YPK.txt	0.0126395	0.0224403	0.0206989	1.77541	1.63764	0.634172	-5.39146e-08	1.39657e-07	-0.38605	UKB_460K.lung_FEV1FVCzSMOKE
ENCSR986YWZ-ENCFF451YPK.txt	0.0126395	0.00951541	0.0173754	0.752833	1.37469	0.857304	-9.44572e-08	9.20149e-08	-1.02654	UKB_460K.lung_FVCzSMOKE
ENCSR986YWZ-ENCFF451YPK.txt	0.0126395	0.136283	0.0211977	10.7824	1.67711	2.29417e-08	1.91228e-07	6.59901e-08	2.89782	UKB_460K.mental_NEUROTICISM
ENCSR986YWZ-ENCFF451YPK.txt	0.0126395	0.119306	0.0184806	9.43919	1.46213	1.55883e-08	1.0532e-07	5.66502e-08	1.85913	UKB_460K.other_MORNINGPERSON
ENCSR986YWZ-ENCFF451YPK.txt	0.0126395	-0.0460034	0.0526305	-3.63966	4.16398	0.291718	5.01459e-08	1.88696e-07	0.265749	UKB_460K.pigment_HAIR
ENCSR986YWZ-ENCFF451YPK.txt	0.0126395	-0.0496135	0.0727765	-3.92529	5.75787	0.414449	-8.72646e-09	1.20313e-07	-0.0725313	UKB_460K.pigment_HAIR_blackmale
ENCSR986YWZ-ENCFF451YPK.txt	0.0126395	-0.0599531	0.0464604	-4.74333	3.67581	0.136569	-1.38704e-07	1.18031e-07	-1.17514	UKB_460K.pigment_HAIR_blonde
ENCSR986YWZ-ENCFF451YPK.txt	0.0126395	-0.058471	0.0563372	-4.62606	4.45725	0.227184	1.1084e-09	1.14696e-07	0.00966386	UKB_460K.pigment_HAIR_darkbrown
ENCSR986YWZ-ENCFF451YPK.txt	0.0126395	-0.052382	0.0688212	-4.14432	5.44494	0.359893	-3.78338e-09	1.12405e-07	-0.0336583	UKB_460K.pigment_SKIN
ENCSR986YWZ-ENCFF451YPK.txt	0.0126395	-0.015615	0.0621143	-1.23541	4.91431	0.6476	-1.78492e-08	7.38533e-08	-0.241684	UKB_460K.pigment_SUNBURN
ENCSR986YWZ-ENCFF451YPK.txt	0.0126395	-0.0566287	0.0859645	-4.4803	6.80127	0.427773	-3.95752e-08	1.18396e-07	-0.334263	UKB_460K.pigment_TANNING
ENCSR986YWZ-ENCFF451YPK.txt	0.0126395	0.100238	0.0242165	7.93057	1.91595	0.000393837	3.64175e-08	1.02682e-07	0.354664	UKB_460K.repro_AgeFirstBirth_Female
ENCSR986YWZ-ENCFF451YPK.txt	0.0126395	0.123108	0.0238146	9.74	1.88415	9.12101e-06	1.95589e-07	1.63279e-07	1.19788	UKB_460K.repro_MENARCHE_AGE
ENCSR986YWZ-ENCFF451YPK.txt	0.0126395	0.0018615	0.0535882	0.147276	4.23975	0.840259	8.79591e-08	1.84782e-07	0.476015	UKB_460K.repro_MENOPAUSE_AGE
ENCSR986YWZ-ENCFF451YPK.txt	0.0126395	0.0967583	0.0388715	7.65525	3.0754	0.0250531	9.3029e-08	5.75386e-08	1.61681	UKB_460K.repro_NumberChildrenEverBorn_Female
ENCSR986YWZ-ENCFF451YPK.txt	0.0126395	0.0647239	0.0580888	5.12077	4.59582	0.366317	2.11298e-08	6.38199e-08	0.331084	UKB_460K.repro_NumberChildrenEverBorn_Male
ENCSR986YWZ-ENCFF451YPK.txt	0.0126395	0.10852	0.0299254	8.58577	2.36762	0.00105793	7.961e-08	3.67582e-08	2.16578	UKB_460K.repro_NumberChildrenEverBorn_Pooled
ENCSR982XOK-ENCFF980SJY.txt	0.00472312	0.0323594	0.0881833	6.85127	18.6705	0.751252	-9.06502e-07	1.03265e-06	-0.87784	PASS_ADHD_Demontis2018
ENCSR982XOK-ENCFF980SJY.txt	0.00472312	0.0146404	0.0394234	3.09973	8.34689	0.799776	1.02708e-07	1.24633e-07	0.824082	PASS_AdultOnsetAsthma_Ferreira2019
ENCSR982XOK-ENCFF980SJY.txt	0.00472312	0.0141308	0.0239227	2.99183	5.06502	0.694017	-1.98688e-07	1.08574e-07	-1.82998	PASS_AgeFirstBirth
ENCSR982XOK-ENCFF980SJY.txt	0.00472312	-0.0109736	0.0435591	-2.32338	9.22251	0.717604	3.00845e-08	1.54921e-07	0.194192	PASS_AgeOfInitiation_Liu2019
ENCSR982XOK-ENCFF980SJY.txt	0.00472312	-0.0464536	0.0704332	-9.83535	14.9124	0.464579	-9.17644e-07	4.69352e-07	-1.95513	PASS_Alzheimer
ENCSR982XOK-ENCFF980SJY.txt	0.00472312	0.111432	0.563458	23.5929	119.298	0.819879	8.22023e-08	1.46555e-07	0.560896	PASS_AlzheimersMaternal_Marioni2018
ENCSR982XOK-ENCFF980SJY.txt	0.00472312	-0.0330207	0.162067	-6.99128	34.3135	0.815108	-8.4921e-08	1.03583e-07	-0.819838	PASS_AlzheimersPaternal_Marioni2018
ENCSR982XOK-ENCFF980SJY.txt	0.00472312	-0.0601408	0.0595279	-12.7333	12.6035	0.249927	-8.55843e-08	6.23683e-08	-1.37224	PASS_AlzheimersProxy_Marioni2018
ENCSR982XOK-ENCFF980SJY.txt	0.00472312	-0.0875237	0.0591666	-18.5309	12.527	0.117796	-5.47779e-08	5.73436e-08	-0.955257	PASS_Alzheimers_Jansen2019
ENCSR982XOK-ENCFF980SJY.txt	0.00472312	0.0969923	0.0394676	20.5356	8.35626	0.0177291	1.1654e-06	7.33584e-07	1.58864	PASS_Anorexia
ENCSR982XOK-ENCFF980SJY.txt	0.00472312	0.0575443	0.0825369	12.1835	17.4751	0.521109	2.05572e-06	1.56947e-06	1.30981	PASS_AnorexiaNervosa_Duncan_2017
ENCSR982XOK-ENCFF980SJY.txt	0.00472312	-0.00731952	0.025341	-1.54972	5.3653	0.632194	9.98036e-09	4.37069e-08	0.228347	PASS_AtrialFibrillation_Nielsen2018
ENCSR982XOK-ENCFF980SJY.txt	0.00472312	-0.00260299	0.0367399	-0.551116	7.77874	0.841852	8.46413e-07	1.84106e-06	0.459743	PASS_Autism
ENCSR982XOK-ENCFF980SJY.txt	0.00472312	0.0173646	0.0399931	3.67652	8.46751	0.752403	2.97549e-07	5.65816e-07	0.525876	PASS_Autism_Grove2019
ENCSR982XOK-ENCFF980SJY.txt	0.00472312	0.0564556	0.0151599	11.953	3.20971	0.00063824	3.54301e-07	3.91256e-07	0.905546	PASS_BDSCZ_Ruderfer2018
ENCSR982XOK-ENCFF980SJY.txt	0.00472312	0.0646002	0.0220769	13.6774	4.67422	0.00690854	2.46643e-07	5.7933e-07	0.425739	PASS_BIP_Stahl2019
ENCSR982XOK-ENCFF980SJY.txt	0.00472312	-0.0156934	0.0203125	-3.32267	4.30065	0.313067	6.85549e-08	2.15849e-07	0.317606	PASS_BMI1
ENCSR982XOK-ENCFF980SJY.txt	0.00472312	0.0772843	0.028074	16.363	5.94396	0.00845134	2.45378e-07	7.19927e-07	0.340838	PASS_BipolarDisorder_Ruderfer2018
ENCSR982XOK-ENCFF980SJY.txt	0.00472312	0.0932269	0.060056	19.7384	12.7153	0.131535	1.405e-06	1.71479e-06	0.819343	PASS_Bipolar_Disorder
ENCSR982XOK-ENCFF980SJY.txt	0.00472312	0.00136254	0.0180113	0.288484	3.81342	0.851961	2.24694e-07	4.72793e-07	0.475247	PASS_Bone_Mineral_Density_Kemp_2017
ENCSR982XOK-ENCFF980SJY.txt	0.00472312	0.00361577	0.0240625	0.765547	5.09462	0.963086	9.64702e-08	2.34582e-07	0.411242	PASS_BreastCancer
ENCSR982XOK-ENCFF980SJY.txt	0.00472312	0.00261802	0.0280865	0.554299	5.94659	0.940097	6.12644e-07	8.36115e-07	0.732727	PASS_CD_deLange2017
ENCSR982XOK-ENCFF980SJY.txt	0.00472312	0.0365814	0.171396	7.74517	36.2887	0.850219	7.26903e-08	1.04786e-07	0.693703	PASS_CardioembolicStroke_Malik2018
ENCSR982XOK-ENCFF980SJY.txt	0.00472312	-0.0695156	0.06865	-14.7181	14.5349	0.272635	-4.12461e-06	1.61209e-06	-2.55855	PASS_Celiac
ENCSR982XOK-ENCFF980SJY.txt	0.00472312	0.00212313	0.0407985	0.449519	8.63802	0.949273	-1.34161e-07	1.67891e-07	-0.7991	PASS_ChildOnsetAsthma_Ferreira2019
ENCSR982XOK-ENCFF980SJY.txt	0.00472312	0.0256204	0.0348209	5.42446	7.37243	0.545269	2.10487e-07	1.92362e-07	1.09423	PASS_CigarettesPerDay_Liu2019
ENCSR982XOK-ENCFF980SJY.txt	0.00472312	0.0395936	0.0675746	8.38293	14.3072	0.604996	2.73612e-07	3.36126e-07	0.814015	PASS_Coronary_Artery_Disease
ENCSR982XOK-ENCFF980SJY.txt	0.00472312	-0.0274098	0.0452522	-5.80332	9.58099	0.47387	3.8608e-07	5.54648e-07	0.696082	PASS_Coronary_Artery_Disease_Howson_2017
ENCSR982XOK-ENCFF980SJY.txt	0.00472312	-0.0244384	0.0408661	-5.17421	8.65234	0.473666	-6.26886e-10	1.55769e-06	-0.000402447	PASS_Crohns_Disease
ENCSR982XOK-ENCFF980SJY.txt	0.00472312	-0.0230475	0.0429719	-4.87972	9.0982	0.521124	2.7867e-08	1.34914e-07	0.206553	PASS_DS
ENCSR982XOK-ENCFF980SJY.txt	0.00472312	0.0433309	0.0141071	9.1742	2.98681	0.00655142	-1.45861e-07	9.32166e-08	-1.56475	PASS_DepressedAffect_Nagel2018
ENCSR982XOK-ENCFF980SJY.txt	0.00472312	0.00425247	0.020331	0.90035	4.30456	0.981533	-5.59203e-08	6.59351e-08	-0.84811	PASS_Depression_Nagel2018
ENCSR982XOK-ENCFF980SJY.txt	0.00472312	0.0619691	0.0242663	13.1204	5.13776	0.0183412	-2.56222e-08	9.65249e-08	-0.265446	PASS_DrinksPerWeek_Liu2019
ENCSR982XOK-ENCFF980SJY.txt	0.00472312	0.0557093	0.0696535	11.795	14.7473	0.453335	2.71989e-06	1.53419e-06	1.77285	PASS_ENIGMA2_MeanPutamen
ENCSR982XOK-ENCFF980SJY.txt	0.00472312	0.114429	0.0884228	24.2275	18.7213	0.210355	1.04774e-06	6.97418e-07	1.50231	PASS_Epilepsy_Anney_2014
ENCSR982XOK-ENCFF980SJY.txt	0.00472312	0.0488516	0.0405951	10.3431	8.59497	0.278622	7.47067e-08	2.61416e-07	0.285777	PASS_Ever_Smoked
ENCSR982XOK-ENCFF980SJY.txt	0.00472312	0.0184039	0.062266	3.89655	13.1832	0.8232	4.21101e-07	4.29617e-07	0.980179	PASS_FastingGlucose_Manning
ENCSR982XOK-ENCFF980SJY.txt	0.00472312	0.027859	0.0301849	5.89843	6.39088	0.440502	4.67387e-07	2.44803e-07	1.90924	PASS_FetalBirthWeight_Warrington2019
ENCSR982XOK-ENCFF980SJY.txt	0.00472312	0.0321132	0.0176555	6.79915	3.73809	0.122198	3.0457e-08	7.2215e-08	0.421754	PASS_GeneralRiskTolerance_KarlssonLinner2019
ENCSR982XOK-ENCFF980SJY.txt	0.00472312	0.020113	0.0435482	4.2584	9.22022	0.72227	6.25513e-07	3.82875e-07	1.63372	PASS_HDL
ENCSR982XOK-ENCFF980SJY.txt	0.00472312	-0.0371651	0.0874689	-7.86874	18.5193	0.626498	-1.12896e-06	4.46033e-07	-2.53112	PASS_HbA1C
ENCSR982XOK-ENCFF980SJY.txt	0.00472312	0.0660876	0.0270786	13.9924	5.7332	0.0274601	5.40782e-07	3.83684e-07	1.40945	PASS_Height1
ENCSR982XOK-ENCFF980SJY.txt	0.00472312	-0.00447399	0.0323023	-0.947252	6.83918	0.775925	7.75282e-07	1.06705e-06	0.726567	PASS_IBD
ENCSR982XOK-ENCFF980SJY.txt	0.00472312	-0.0011808	0.0259955	-0.250004	5.50388	0.820068	9.17049e-07	6.57657e-07	1.39442	PASS_IBD_deLange2017
ENCSR982XOK-ENCFF980SJY.txt	0.00472312	0.0712563	0.0209571	15.0867	4.43713	0.00149349	2.20198e-08	7.90714e-08	0.27848	PASS_Insomnia_Jansen2019
ENCSR982XOK-ENCFF980SJY.txt	0.00472312	0.0632277	0.0137171	13.3868	2.90425	2.67384e-05	-9.59477e-08	1.56442e-07	-0.613312	PASS_Intelligence_SavageJansen2018
ENCSR982XOK-ENCFF980SJY.txt	0.00472312	-0.00660774	0.0368695	-1.39902	7.80616	0.75696	-5.18067e-08	4.70985e-08	-1.09997	PASS_IschemicStroke_Malik2018
ENCSR982XOK-ENCFF980SJY.txt	0.00472312	0.018951	0.0605181	4.0124	12.8131	0.813647	1.41511e-07	4.20544e-07	0.336494	PASS_LDL
ENCSR982XOK-ENCFF980SJY.txt	0.00472312	-0.279074	0.138101	-59.0868	29.2392	0.0115603	-1.27736e-07	1.52423e-07	-0.838036	PASS_LargeArteryStroke_Malik2018
ENCSR982XOK-ENCFF980SJY.txt	0.00472312	0.0490411	0.0726214	10.3832	15.3757	0.545556	-1.08627e-07	6.69646e-07	-0.162215	PASS_Lean_Body_Mass_Zillikens_2017
ENCSR982XOK-ENCFF980SJY.txt	0.00472312	0.0370257	0.0281905	7.83924	5.96861	0.250438	-1.43067e-08	7.42844e-08	-0.192593	PASS_LongSleepDuration_Dashti2019
ENCSR982XOK-ENCFF980SJY.txt	0.00472312	-0.0284387	0.0515792	-6.02116	10.9206	0.510254	-1.46518e-06	2.00681e-06	-0.730105	PASS_Lupus
ENCSR982XOK-ENCFF980SJY.txt	0.00472312	0.0402892	0.0134795	8.53021	2.85395	0.00938068	-7.81912e-08	7.87588e-08	-0.992793	PASS_MDD_Howard2019
ENCSR982XOK-ENCFF980SJY.txt	0.00472312	-0.00240937	0.0264982	-0.510122	5.61032	0.788125	3.81408e-08	1.62783e-07	0.234305	PASS_MDD_Wray2018
ENCSR982XOK-ENCFF980SJY.txt	0.00472312	0.0569025	0.0460344	12.0477	9.7466	0.254342	2.01455e-07	2.62956e-07	0.766118	PASS_MaternalBirthWeight_Warrington2019
ENCSR982XOK-ENCFF980SJY.txt	0.00472312	0.0156741	0.0287159	3.31859	6.07985	0.703358	-2.34936e-07	3.11282e-07	-0.754738	PASS_MedicationUse_Wu2019
ENCSR982XOK-ENCFF980SJY.txt	0.00472312	0.0622763	0.0206538	13.1854	4.37292	0.00638591	3.99516e-08	2.55909e-07	0.156117	PASS_Menarche2017
ENCSR982XOK-ENCFF980SJY.txt	0.00472312	-0.127041	0.175843	-26.8977	37.2303	0.425835	-2.78483e-06	1.08123e-06	-2.57561	PASS_Multiple_sclerosis
ENCSR982XOK-ENCFF980SJY.txt	0.00472312	0.0124983	0.019493	2.64619	4.12715	0.691209	8.21492e-08	1.56883e-07	0.523633	PASS_Neuroticism
ENCSR982XOK-ENCFF980SJY.txt	0.00472312	0.0431547	0.0113197	9.1369	2.39665	0.000772013	-9.22006e-08	1.0253e-07	-0.899258	PASS_Neuroticism_Nagel2018
ENCSR982XOK-ENCFF980SJY.txt	0.00472312	0.00533791	0.0355522	1.13016	7.52726	0.986194	-7.54973e-08	5.78401e-08	-1.30528	PASS_NumberChildrenEverBorn
ENCSR982XOK-ENCFF980SJY.txt	0.00472312	-0.0131746	0.0853665	-2.78939	18.0742	0.833514	2.37018e-07	3.34826e-07	0.707885	PASS_OvarianCancer
ENCSR982XOK-ENCFF980SJY.txt	0.00472312	-0.0189631	0.0958297	-4.01496	20.2895	0.806313	-1.62209e-10	1.07711e-07	-0.00150597	PASS_Parkinsons_23andMe_Corces2020
ENCSR982XOK-ENCFF980SJY.txt	0.00472312	-0.0852173	0.0629864	-18.0426	13.3357	0.135955	-2.61189e-06	2.21111e-06	-1.18126	PASS_Primary_biliary_cirrhosis
ENCSR982XOK-ENCFF980SJY.txt	0.00472312	-0.0597619	0.04222	-12.653	8.93901	0.119961	1.36697e-07	4.51392e-07	0.302833	PASS_ProstateCancer
ENCSR982XOK-ENCFF980SJY.txt	0.00472312	0.0744184	0.0186501	15.7562	3.94867	0.000247467	-8.33261e-08	1.06105e-07	-0.785318	PASS_ReactionTime_Davies2018
ENCSR982XOK-ENCFF980SJY.txt	0.00472312	0.0494017	0.0567709	10.4595	12.0198	0.425777	1.23398e-07	7.2192e-07	0.17093	PASS_Rheumatoid_Arthritis
ENCSR982XOK-ENCFF980SJY.txt	0.00472312	0.0755445	0.0332296	15.9946	7.03552	0.0301759	9.39999e-07	7.59317e-07	1.23795	PASS_SCZvsBD_Ruderfer2018
ENCSR982XOK-ENCFF980SJY.txt	0.00472312	0.0249168	0.0652094	5.27549	13.8064	0.756419	-5.56654e-08	1.27585e-07	-0.4363	PASS_SWB
ENCSR982XOK-ENCFF980SJY.txt	0.00472312	0.0511555	0.0149399	10.8309	3.16314	0.0017649	1.44492e-07	6.00842e-07	0.240483	PASS_Schizophrenia
ENCSR982XOK-ENCFF980SJY.txt	0.00472312	0.0451299	0.0145125	9.55509	3.07266	0.00606919	-4.72075e-08	5.61012e-07	-0.084147	PASS_Schizophrenia_Pardinas2018
ENCSR982XOK-ENCFF980SJY.txt	0.00472312	0.0607104	0.0183358	12.8539	3.88213	0.0019117	3.63124e-07	5.92031e-07	0.613353	PASS_Schizophrenia_Ruderfer2018
ENCSR982XOK-ENCFF980SJY.txt	0.00472312	0.0323093	0.0180629	6.84066	3.82435	0.124221	6.02358e-08	6.26352e-08	0.961692	PASS_ShortSleepDuration_Dashti2019
ENCSR982XOK-ENCFF980SJY.txt	0.00472312	0.036494	0.0138816	7.72667	2.93907	0.0218254	8.29956e-08	7.41026e-08	1.12001	PASS_SleepDuration_Dashti2019
ENCSR982XOK-ENCFF980SJY.txt	0.00472312	0.220441	0.307645	46.6727	65.1359	0.376206	7.94237e-08	1.25088e-07	0.634945	PASS_SmallVesselStroke_Malik2018
ENCSR982XOK-ENCFF980SJY.txt	0.00472312	0.0675008	0.0412702	14.2916	8.7379	0.118576	1.90029e-07	1.18647e-07	1.60164	PASS_SmokingCessation_Liu2019
ENCSR982XOK-ENCFF980SJY.txt	0.00472312	0.0398402	0.0183225	8.43515	3.87933	0.0550747	-2.31864e-09	8.92728e-08	-0.0259725	PASS_SmokingInitiation_Liu2019
ENCSR982XOK-ENCFF980SJY.txt	0.00472312	0.220441	0.307645	46.6727	65.1359	0.376206	7.94237e-08	1.25088e-07	0.634945	PASS_Stroke_Malik2018
ENCSR982XOK-ENCFF980SJY.txt	0.00472312	0.00181563	0.042575	0.384414	9.01417	0.945226	-9.25005e-08	2.90257e-07	-0.318685	PASS_Triglycerides
ENCSR982XOK-ENCFF980SJY.txt	0.00472312	-0.07282	0.11967	-15.4178	25.337	0.513206	-2.38175e-06	1.31018e-06	-1.81788	PASS_Type_1_Diabetes
ENCSR982XOK-ENCFF980SJY.txt	0.00472312	0.0439326	0.0562303	9.30159	11.9053	0.481994	6.53181e-07	4.33095e-07	1.50817	PASS_Type_2_Diabetes
ENCSR982XOK-ENCFF980SJY.txt	0.00472312	-0.01011	0.0337855	-2.14053	7.15321	0.658802	9.37725e-07	7.50431e-07	1.24958	PASS_UC_deLange2017
ENCSR982XOK-ENCFF980SJY.txt	0.00472312	-0.0327718	0.0554422	-6.93858	11.7385	0.489295	8.09481e-07	1.19186e-06	0.679176	PASS_Ulcerative_Colitis
ENCSR982XOK-ENCFF980SJY.txt	0.00472312	0.0629754	0.0164139	13.3334	3.47522	0.000448585	-1.41422e-07	2.10532e-07	-0.671735	PASS_VerbalNumericReasoning_Davies2018
ENCSR982XOK-ENCFF980SJY.txt	0.00472312	0.0512807	0.0148179	10.8574	3.13732	0.00177615	-5.72112e-09	9.93625e-08	-0.0575783	PASS_Worry_Nagel2018
ENCSR982XOK-ENCFF980SJY.txt	0.00472312	0.0871679	0.0356403	18.4556	7.54592	0.0211848	2.28892e-07	2.04994e-07	1.11658	PASS_Years_of_Education1
ENCSR982XOK-ENCFF980SJY.txt	0.00472312	0.0575799	0.0152976	12.1911	3.23887	0.000564437	1.67481e-07	1.0494e-07	1.59597	PASS_Years_of_Education2
ENCSR982XOK-ENCFF980SJY.txt	0.00472312	0.0596378	0.0243247	12.6268	5.15014	0.0252387	1.0567e-07	5.81436e-07	0.18174	PGC_ADHD-meta-filtered
ENCSR982XOK-ENCFF980SJY.txt	0.00472312	0.0540158	0.0802039	11.4364	16.9811	0.540718	-5.02441e-06	3.22517e-06	-1.55788	PGC_ADHD_2012-10
ENCSR982XOK-ENCFF980SJY.txt	0.00472312	-0.041561	0.131793	-8.79948	27.9038	0.716882	1.35896e-06	1.31847e-06	1.03071	PGC_ADHD_female_012597
ENCSR982XOK-ENCFF980SJY.txt	0.00472312	0.0770123	0.0349415	16.3054	7.39797	0.0383784	-1.15137e-07	7.22474e-07	-0.159365	PGC_ADHD_male_005362
ENCSR982XOK-ENCFF980SJY.txt	0.00472312	0.024919	0.0431888	5.27596	9.14412	0.641879	-7.16039e-08	2.08141e-07	-0.344016	PGC_AlcoholUse
ENCSR982XOK-ENCFF980SJY.txt	0.00472312	0.0475111	0.0324595	10.0593	6.87246	0.189927	-9.06867e-08	3.98547e-07	-0.227543	PGC_Anorexia_2019
ENCSR982XOK-ENCFF980SJY.txt	0.00472312	0.0979669	0.166378	20.742	35.2263	0.575637	1.81026e-06	1.39143e-06	1.30101	PGC_Anxiety_meta_cc
ENCSR982XOK-ENCFF980SJY.txt	0.00472312	0.449201	0.717665	95.1067	151.947	0.240313	2.81036e-06	1.06364e-06	2.6422	PGC_Anxiety_meta_fs
ENCSR982XOK-ENCFF980SJY.txt	0.00472312	-0.00264184	0.0367596	-0.559341	7.78289	0.841103	5.45339e-07	1.18635e-06	0.459678	PGC_Autism_2015-03
ENCSR982XOK-ENCFF980SJY.txt	0.00472312	0.010768	0.0322363	2.27984	6.8252	0.851738	2.18341e-07	4.993e-07	0.437294	PGC_Autism_2017-11
ENCSR982XOK-ENCFF980SJY.txt	0.00472312	0.0628448	0.0186006	13.3058	3.93819	0.0018525	-5.67001e-08	7.38406e-08	-0.767872	PGC_BipolarI
ENCSR982XOK-ENCFF980SJY.txt	0.00472312	0.123097	0.078338	26.0627	16.586	0.102051	1.11961e-07	6.0839e-08	1.84028	PGC_BipolarII
ENCSR982XOK-ENCFF980SJY.txt	0.00472312	0.0877275	0.057564	18.5741	12.1877	0.127604	3.24406e-07	5.31124e-07	0.610791	PGC_Bipolar_2012
ENCSR982XOK-ENCFF980SJY.txt	0.00472312	0.062394	0.0218338	13.2103	4.62274	0.00848465	2.20273e-07	5.16262e-07	0.426669	PGC_Bipolar_2019
ENCSR982XOK-ENCFF980SJY.txt	0.00472312	0.0690874	0.0378742	14.6275	8.01888	0.0805874	5.08477e-08	5.316e-08	0.956503	PGC_Cannabis_EUR
ENCSR982XOK-ENCFF980SJY.txt	0.00472312	-0.012525	0.0226975	-2.65185	4.80562	0.450864	-1.77163e-08	1.45147e-07	-0.122058	PGC_MDD_2018
ENCSR982XOK-ENCFF980SJY.txt	0.00472312	0.0403755	0.0134485	8.54847	2.84737	0.00914096	-3.59601e-08	3.72754e-08	-0.964715	PGC_MDD_2019
ENCSR982XOK-ENCFF980SJY.txt	0.00472312	0.258841	0.213481	54.8029	45.1991	0.166694	1.04908e-07	1.07586e-07	0.975111	PGC_MDD_2021
ENCSR982XOK-ENCFF980SJY.txt	0.00472312	5.00708	453.903	1060.12	96102.3	0.338221	3.60261e-06	4.69451e-06	0.767411	PGC_Opioid_Exposed-vs-Ctrl
ENCSR982XOK-ENCFF980SJY.txt	0.00472312	0.990192	1.73331	209.648	366.985	0.0671549	4.41174e-06	1.89285e-06	2.33073	PGC_Opioid_Unexposed-vs-Ctrl
ENCSR982XOK-ENCFF980SJY.txt	0.00472312	0.197787	0.311689	41.8763	65.9922	0.479796	-4.12554e-07	7.23937e-07	-0.569876	PGC_Opioid_Unexposed-vs-Exposed
ENCSR982XOK-ENCFF980SJY.txt	0.00472312	0.0639722	0.10367	13.5445	21.9496	0.565072	5.86178e-08	1.16627e-07	0.502609	PGC_PTSD_EUR
ENCSR982XOK-ENCFF980SJY.txt	0.00472312	0.138398	0.0843786	29.3021	17.865	0.0871607	3.32746e-06	2.00133e-06	1.66262	PGC_PanicDisorder
ENCSR982XOK-ENCFF980SJY.txt	0.00472312	0.0235142	0.0299899	4.97852	6.3496	0.528663	-7.54621e-07	1.14947e-06	-0.656497	PGC_SCZ_2012_EUR
ENCSR982XOK-ENCFF980SJY.txt	0.00472312	0.0485838	0.0129122	10.2864	2.73383	0.000706682	-2.30005e-08	9.73494e-08	-0.236267	PGC_SCZ_2018_EUR
ENCSR982XOK-ENCFF980SJY.txt	0.00472312	0.0639722	0.10367	13.5445	21.9496	0.565073	5.86178e-08	1.16627e-07	0.502608	PGC_SCZ_2019_EUR
ENCSR982XOK-ENCFF980SJY.txt	0.00472312	0.0593211	0.0128945	12.5597	2.73009	3.59841e-05	2.54409e-07	3.63173e-07	0.700518	PGC_SCZ_2022_EUR
ENCSR982XOK-ENCFF980SJY.txt	0.00472312	0.0175289	0.0738816	3.7113	15.6425	0.862576	-5.39126e-08	2.10275e-07	-0.256391	PGC_Tourette_2018
ENCSR982XOK-ENCFF980SJY.txt	0.00472312	0.00762796	0.0254314	1.61502	5.38444	0.908754	-8.10548e-08	1.41749e-07	-0.571819	UKB_460K.biochemistry_AlanineAminotransferase
ENCSR982XOK-ENCFF980SJY.txt	0.00472312	0.0142547	0.0238257	3.01807	5.04448	0.689547	-4.65796e-07	2.95485e-07	-1.57638	UKB_460K.biochemistry_Albumin
ENCSR982XOK-ENCFF980SJY.txt	0.00472312	0.00622847	0.0420438	1.31872	8.9017	0.971427	-1.72685e-07	6.92332e-07	-0.249425	UKB_460K.biochemistry_AlkalinePhosphatase
ENCSR982XOK-ENCFF980SJY.txt	0.00472312	0.0112996	0.0242284	2.39241	5.12974	0.783941	3.19688e-07	2.92603e-07	1.09256	UKB_460K.biochemistry_ApolipoproteinA
ENCSR982XOK-ENCFF980SJY.txt	0.00472312	0.0218187	0.0412471	4.61954	8.73302	0.677233	1.41105e-07	2.19656e-07	0.642391	UKB_460K.biochemistry_ApolipoproteinB
ENCSR982XOK-ENCFF980SJY.txt	0.00472312	-0.0270929	0.0261667	-5.73622	5.54012	0.227843	-2.68835e-07	1.34764e-07	-1.99486	UKB_460K.biochemistry_AspartateAminotransferase
ENCSR982XOK-ENCFF980SJY.txt	0.00472312	-0.00405437	0.025006	-0.858408	5.29438	0.725184	-5.66077e-07	3.07861e-07	-1.83874	UKB_460K.biochemistry_Calcium
ENCSR982XOK-ENCFF980SJY.txt	0.00472312	-0.00394919	0.0356777	-0.836139	7.55383	0.804824	2.74477e-07	2.1784e-07	1.25999	UKB_460K.biochemistry_Cholesterol
ENCSR982XOK-ENCFF980SJY.txt	0.00472312	0.0387478	0.029741	8.20384	6.29689	0.25573	1.72095e-07	1.74096e-07	0.988508	UKB_460K.biochemistry_CreactiveProtein
ENCSR982XOK-ENCFF980SJY.txt	0.00472312	0.009299	0.0178409	1.96882	3.77735	0.796248	5.1669e-07	3.43881e-07	1.50253	UKB_460K.biochemistry_Creatinine
ENCSR982XOK-ENCFF980SJY.txt	0.00472312	0.0203148	0.0204791	4.30114	4.33592	0.441027	3.9394e-07	3.45632e-07	1.13977	UKB_460K.biochemistry_CystatinC
ENCSR982XOK-ENCFF980SJY.txt	0.00472312	0.0175293	0.0321811	3.71138	6.81353	0.684461	1.70547e-07	1.72268e-07	0.99001	UKB_460K.biochemistry_DirectBilirubin
ENCSR982XOK-ENCFF980SJY.txt	0.00472312	0.0405309	0.0302009	8.58137	6.39426	0.238716	-8.97006e-08	2.69179e-07	-0.333238	UKB_460K.biochemistry_GammaGlutamyltransferase
ENCSR982XOK-ENCFF980SJY.txt	0.00472312	-0.0361318	0.0321107	-7.64998	6.79861	0.211349	-5.59196e-08	1.96076e-07	-0.285193	UKB_460K.biochemistry_Glucose
ENCSR982XOK-ENCFF980SJY.txt	0.00472312	0.0279126	0.0248057	5.90978	5.25198	0.343176	1.84988e-07	3.34176e-07	0.553566	UKB_460K.biochemistry_HDLcholesterol
ENCSR982XOK-ENCFF980SJY.txt	0.00472312	0.0217731	0.028676	4.60989	6.07141	0.551463	4.59565e-07	3.85552e-07	1.19196	UKB_460K.biochemistry_HbA1c
ENCSR982XOK-ENCFF980SJY.txt	0.00472312	0.0469844	0.0170158	9.94774	3.60267	0.0137927	6.7943e-07	3.51767e-07	1.93148	UKB_460K.biochemistry_IGF1
ENCSR982XOK-ENCFF980SJY.txt	0.00472312	0.0127483	0.0431761	2.69913	9.14142	0.850985	2.74729e-07	2.29859e-07	1.19521	UKB_460K.biochemistry_LDLdirect
ENCSR982XOK-ENCFF980SJY.txt	0.00472312	-0.0465301	0.0922483	-9.85155	19.5312	0.574149	-1.8099e-07	1.20613e-07	-1.50058	UKB_460K.biochemistry_LipoproteinA
ENCSR982XOK-ENCFF980SJY.txt	0.00472312	-0.0106917	0.0227937	-2.26369	4.82597	0.499986	-3.65102e-07	3.00256e-07	-1.21597	UKB_460K.biochemistry_Phosphate
ENCSR982XOK-ENCFF980SJY.txt	0.00472312	0.0576827	0.0384214	12.2128	8.13474	0.162078	5.92365e-07	3.10241e-07	1.90937	UKB_460K.biochemistry_SHBG
ENCSR982XOK-ENCFF980SJY.txt	0.00472312	0.0100269	0.0316744	2.12293	6.70624	0.867628	1.82571e-07	3.06771e-07	0.595138	UKB_460K.biochemistry_Testosterone_Male
ENCSR982XOK-ENCFF980SJY.txt	0.00472312	0.0137585	0.0304477	2.913	6.44652	0.761477	2.2006e-07	2.13846e-07	1.02906	UKB_460K.biochemistry_TotalBilirubin
ENCSR982XOK-ENCFF980SJY.txt	0.00472312	0.0355524	0.0260912	7.5273	5.52415	0.241621	-3.58338e-07	3.07593e-07	-1.16497	UKB_460K.biochemistry_TotalProtein
ENCSR982XOK-ENCFF980SJY.txt	0.00472312	0.00535054	0.0201015	1.13284	4.25599	0.97481	-1.88796e-08	1.7202e-07	-0.109752	UKB_460K.biochemistry_Triglycerides
ENCSR982XOK-ENCFF980SJY.txt	0.00472312	0.0197536	0.0232292	4.18233	4.91818	0.514803	1.93124e-08	1.652e-07	0.116903	UKB_460K.biochemistry_Urate
ENCSR982XOK-ENCFF980SJY.txt	0.00472312	0.0447318	0.0265528	9.4708	5.62188	0.131552	1.46648e-07	1.49817e-07	0.97885	UKB_460K.biochemistry_Urea
ENCSR982XOK-ENCFF980SJY.txt	0.00472312	-0.0165624	0.0292875	-3.50665	6.20088	0.463856	-6.75492e-08	1.43462e-07	-0.470851	UKB_460K.biochemistry_VitaminD
ENCSR982XOK-ENCFF980SJY.txt	0.00472312	-0.00968097	0.0204925	-2.0497	4.33876	0.484582	-1.00139e-07	3.09521e-07	-0.32353	UKB_460K.blood_EOSINOPHIL_COUNT
ENCSR982XOK-ENCFF980SJY.txt	0.00472312	0.0286544	0.0194952	6.06683	4.12762	0.216249	-5.05768e-08	3.35062e-07	-0.150948	UKB_460K.blood_HIGH_LIGHT_SCATTER_RETICULOCYTE_COUNT
ENCSR982XOK-ENCFF980SJY.txt	0.00472312	0.0295371	0.0201809	6.25371	4.2728	0.224154	3.54098e-07	2.90485e-07	1.21899	UKB_460K.blood_LYMPHOCYTE_COUNT
ENCSR982XOK-ENCFF980SJY.txt	0.00472312	0.0362284	0.0322718	7.67043	6.83273	0.333743	-3.12026e-07	4.13748e-07	-0.754146	UKB_460K.blood_MEAN_CORPUSCULAR_HEMOGLOBIN
ENCSR982XOK-ENCFF980SJY.txt	0.00472312	-0.0165405	0.0251676	-3.50202	5.32858	0.399667	-7.92062e-07	6.43899e-07	-1.2301	UKB_460K.blood_MEAN_PLATELET_VOL
ENCSR982XOK-ENCFF980SJY.txt	0.00472312	0.0739494	0.0273347	15.6569	5.78741	0.0139131	2.00925e-07	4.72442e-07	0.425291	UKB_460K.blood_MEAN_SPHERED_CELL_VOL
ENCSR982XOK-ENCFF980SJY.txt	0.00472312	0.0325904	0.022227	6.90018	4.70601	0.201661	2.5036e-07	3.22901e-07	0.775348	UKB_460K.blood_MONOCYTE_COUNT
ENCSR982XOK-ENCFF980SJY.txt	0.00472312	0.00397474	0.0202953	0.841549	4.297	0.970549	6.40666e-08	4.57636e-07	0.139995	UKB_460K.blood_PLATELET_COUNT
ENCSR982XOK-ENCFF980SJY.txt	0.00472312	0.00927928	0.0305203	1.96465	6.46189	0.880959	1.08322e-07	4.44163e-07	0.243879	UKB_460K.blood_PLATELET_DISTRIB_WIDTH
ENCSR982XOK-ENCFF980SJY.txt	0.00472312	0.0485296	0.0286818	10.2749	6.07264	0.12686	1.50397e-07	4.05846e-07	0.370577	UKB_460K.blood_RBC_DISTRIB_WIDTH
ENCSR982XOK-ENCFF980SJY.txt	0.00472312	0.0376401	0.0250709	7.96932	5.30812	0.19239	-1.1698e-08	3.85294e-07	-0.0303612	UKB_460K.blood_RED_COUNT
ENCSR982XOK-ENCFF980SJY.txt	0.00472312	0.0153525	0.0179516	3.25051	3.80079	0.55244	-2.45527e-07	2.62004e-07	-0.937111	UKB_460K.blood_WHITE_COUNT
ENCSR982XOK-ENCFF980SJY.txt	0.00472312	0.0112198	0.017426	2.37551	3.6895	0.708037	1.83933e-07	3.93169e-07	0.467823	UKB_460K.bmd_HEEL_TSCOREz
ENCSR982XOK-ENCFF980SJY.txt	0.00472312	0.000394146	0.0201419	0.0834502	4.26453	0.829586	-1.4757e-07	3.20905e-07	-0.459856	UKB_460K.body_BALDING1
ENCSR982XOK-ENCFF980SJY.txt	0.00472312	-0.0277013	0.0201307	-5.86504	4.26216	0.114705	-4.64238e-07	3.11642e-07	-1.48965	UKB_460K.body_BALDING4
ENCSR982XOK-ENCFF980SJY.txt	0.00472312	0.0261665	0.00867543	5.54009	1.8368	0.0128239	-2.24068e-07	1.81102e-07	-1.23724	UKB_460K.body_BMIz
ENCSR982XOK-ENCFF980SJY.txt	0.00472312	0.0487358	0.0146881	10.3186	3.10982	0.00284459	4.81773e-07	5.35159e-07	0.900243	UKB_460K.body_HEIGHTz
ENCSR982XOK-ENCFF980SJY.txt	0.00472312	0.179502	0.0793827	38.005	16.8073	0.016822	1.7903e-08	4.60955e-08	0.388388	UKB_460K.body_LEFT_HANDED
ENCSR982XOK-ENCFF980SJY.txt	0.00472312	0.0142803	0.0177022	3.02348	3.74798	0.587916	2.66419e-07	2.33559e-07	1.14069	UKB_460K.body_WHRadjBMIz
ENCSR982XOK-ENCFF980SJY.txt	0.00472312	0.0100489	0.0133477	2.12759	2.82604	0.689328	-9.10831e-08	2.13735e-07	-0.426149	UKB_460K.bp_DIASTOLICadjMEDz
ENCSR982XOK-ENCFF980SJY.txt	0.00472312	0.00780426	0.0139065	1.65235	2.94435	0.824432	-1.94058e-08	1.88683e-07	-0.102849	UKB_460K.bp_SYSTOLICadjMEDz
ENCSR982XOK-ENCFF980SJY.txt	0.00472312	-0.00792642	0.039261	-1.67822	8.31251	0.746648	1.9217e-08	6.29494e-08	0.305277	UKB_460K.cancer_ALL
ENCSR982XOK-ENCFF980SJY.txt	0.00472312	0.0110637	0.0425375	2.34245	9.00621	0.880436	9.75732e-08	5.41615e-08	1.80152	UKB_460K.cancer_BREAST
ENCSR982XOK-ENCFF980SJY.txt	0.00472312	-0.0216734	0.0736908	-4.58878	15.6021	0.713097	-7.40773e-08	5.37054e-08	-1.37933	UKB_460K.cancer_MELANOMA
ENCSR982XOK-ENCFF980SJY.txt	0.00472312	0.0116428	0.0567884	2.46505	12.0235	0.902117	1.15412e-07	9.37439e-08	1.23114	UKB_460K.cancer_PROSTATE
ENCSR982XOK-ENCFF980SJY.txt	0.00472312	0.0474001	0.0106843	10.0357	2.26212	0.00010892	-3.61621e-08	1.07592e-07	-0.336104	UKB_460K.cov_EDU_COLLEGE
ENCSR982XOK-ENCFF980SJY.txt	0.00472312	0.0451791	0.0118451	9.5655	2.5079	0.000852201	6.8509e-09	1.08032e-07	0.0634153	UKB_460K.cov_EDU_YEARS
ENCSR982XOK-ENCFF980SJY.txt	0.00472312	0.0487605	0.0130335	10.3238	2.75952	0.000952539	9.0581e-08	8.84862e-08	1.02367	UKB_460K.cov_SMOKING_STATUS
ENCSR982XOK-ENCFF980SJY.txt	0.00472312	0.00275765	0.032532	0.583861	6.88783	0.95164	-1.24386e-07	8.0298e-08	-1.54905	UKB_460K.disease_AID_ALL
ENCSR982XOK-ENCFF980SJY.txt	0.00472312	-0.0131672	0.063574	-2.78781	13.4602	0.778761	2.6467e-10	5.08203e-08	0.00520795	UKB_460K.disease_AID_SURE
ENCSR982XOK-ENCFF980SJY.txt	0.00472312	0.0141099	0.0237604	2.9874	5.03065	0.687938	1.10225e-07	1.23875e-07	0.889809	UKB_460K.disease_ALLERGY_ECZEMA_DIAGNOSED
ENCSR982XOK-ENCFF980SJY.txt	0.00472312	0.00899036	0.0235703	1.90348	4.9904	0.854966	5.00275e-08	1.03148e-07	0.485009	UKB_460K.disease_ASTHMA_DIAGNOSED
ENCSR982XOK-ENCFF980SJY.txt	0.00472312	0.0326953	0.0160707	6.92239	3.40255	0.0810924	3.12512e-08	1.09221e-07	0.286127	UKB_460K.disease_CARDIOVASCULAR
ENCSR982XOK-ENCFF980SJY.txt	0.00472312	-0.075629	0.0508489	-16.0125	10.7659	0.116788	-7.8434e-08	4.44617e-08	-1.76408	UKB_460K.disease_DERMATOLOGY
ENCSR982XOK-ENCFF980SJY.txt	0.00472312	0.0252129	0.0271804	5.33819	5.75475	0.452954	8.3866e-08	1.14551e-07	0.73213	UKB_460K.disease_DIABETES_ANY_DIAGNOSED
ENCSR982XOK-ENCFF980SJY.txt	0.00472312	0.0283439	0.0321246	6.0011	6.80155	0.463963	8.158e-08	1.07164e-07	0.761262	UKB_460K.disease_ENDOCRINE_DIABETES
ENCSR982XOK-ENCFF980SJY.txt	0.00472312	0.042965	0.04475	9.09673	9.47467	0.396214	1.27419e-07	1.12405e-07	1.13358	UKB_460K.disease_HI_CHOL_SELF_REP
ENCSR982XOK-ENCFF980SJY.txt	0.00472312	0.0112083	0.0160981	2.37307	3.40835	0.686654	8.98352e-09	1.3293e-07	0.0675811	UKB_460K.disease_HYPERTENSION_DIAGNOSED
ENCSR982XOK-ENCFF980SJY.txt	0.00472312	0.0121021	0.0352383	2.56231	7.46081	0.833082	-1.33911e-07	9.89146e-08	-1.3538	UKB_460K.disease_HYPOTHYROIDISM_SELF_REP
ENCSR982XOK-ENCFF980SJY.txt	0.00472312	-0.0335631	0.0848112	-7.10613	17.9566	0.65168	-7.49908e-08	4.25325e-08	-1.76314	UKB_460K.disease_PSORIASIS
ENCSR982XOK-ENCFF980SJY.txt	0.00472312	0.0165866	0.0228749	3.51178	4.84318	0.599148	8.50696e-08	9.40813e-08	0.904214	UKB_460K.disease_RESPIRATORY_ENT
ENCSR982XOK-ENCFF980SJY.txt	0.00472312	0.0275204	0.0271776	5.82673	5.75415	0.404222	9.85509e-08	1.02566e-07	0.960856	UKB_460K.disease_T2D
ENCSR982XOK-ENCFF980SJY.txt	0.00472312	0.00971726	0.0353628	2.05738	7.48716	0.886876	-1.60511e-07	1.05584e-07	-1.52022	UKB_460K.disease_THYROID_ANY_SELF_REP
ENCSR982XOK-ENCFF980SJY.txt	0.00472312	0.0308231	0.00930661	6.526	1.97044	0.00474744	1.00339e-08	2.47853e-07	0.0404835	UKB_460K.impedance_BASAL_METABOLIC_RATEz
ENCSR982XOK-ENCFF980SJY.txt	0.00472312	0.00830962	0.0136616	1.75935	2.89249	0.791918	-1.88318e-08	2.86993e-07	-0.0656178	UKB_460K.lung_FEV1FVCzSMOKE
ENCSR982XOK-ENCFF980SJY.txt	0.00472312	0.0262603	0.0136931	5.55995	2.89916	0.118378	2.51016e-07	1.90062e-07	1.3207	UKB_460K.lung_FVCzSMOKE
ENCSR982XOK-ENCFF980SJY.txt	0.00472312	0.0403729	0.0118632	8.54792	2.51174	0.00296563	-1.81383e-08	9.82625e-08	-0.184591	UKB_460K.mental_NEUROTICISM
ENCSR982XOK-ENCFF980SJY.txt	0.00472312	0.0527535	0.0119433	11.1692	2.52868	7.20954e-05	9.93951e-08	9.56122e-08	1.03957	UKB_460K.other_MORNINGPERSON
ENCSR982XOK-ENCFF980SJY.txt	0.00472312	-0.0383931	0.0399011	-8.12875	8.44803	0.302583	-7.1902e-08	6.09807e-07	-0.117909	UKB_460K.pigment_HAIR
ENCSR982XOK-ENCFF980SJY.txt	0.00472312	-0.136551	0.0558079	-28.9111	11.8159	0.0286714	-3.29558e-07	3.7849e-07	-0.870716	UKB_460K.pigment_HAIR_blackmale
ENCSR982XOK-ENCFF980SJY.txt	0.00472312	-0.0555179	0.0324743	-11.7545	6.8756	0.0772439	-6.28127e-07	5.07529e-07	-1.23762	UKB_460K.pigment_HAIR_blonde
ENCSR982XOK-ENCFF980SJY.txt	0.00472312	-0.068004	0.044696	-14.3981	9.46323	0.129181	-5.70738e-07	4.85122e-07	-1.17648	UKB_460K.pigment_HAIR_darkbrown
ENCSR982XOK-ENCFF980SJY.txt	0.00472312	-0.0291745	0.0643889	-6.17695	13.6327	0.5966	-1.95683e-07	4.42103e-07	-0.442618	UKB_460K.pigment_SKIN
ENCSR982XOK-ENCFF980SJY.txt	0.00472312	-0.081738	0.0451994	-17.3059	9.56981	0.0744212	-3.79007e-07	3.53186e-07	-1.07311	UKB_460K.pigment_SUNBURN
ENCSR982XOK-ENCFF980SJY.txt	0.00472312	-0.0589269	0.0604269	-12.4763	12.7938	0.3167	-2.22787e-07	4.97573e-07	-0.447747	UKB_460K.pigment_TANNING
ENCSR982XOK-ENCFF980SJY.txt	0.00472312	0.0193048	0.0179774	4.0873	3.80626	0.419169	1.96784e-08	1.78226e-07	0.110412	UKB_460K.repro_AgeFirstBirth_Female
ENCSR982XOK-ENCFF980SJY.txt	0.00472312	0.0731616	0.0212917	15.4901	4.50798	0.00171316	3.96102e-07	3.06937e-07	1.2905	UKB_460K.repro_MENARCHE_AGE
ENCSR982XOK-ENCFF980SJY.txt	0.00472312	0.0320511	0.0477322	6.78599	10.1061	0.564599	2.99127e-07	3.53445e-07	0.846318	UKB_460K.repro_MENOPAUSE_AGE
ENCSR982XOK-ENCFF980SJY.txt	0.00472312	0.0133584	0.0221499	2.8283	4.68966	0.696111	-3.22815e-08	9.78506e-08	-0.329906	UKB_460K.repro_NumberChildrenEverBorn_Female
ENCSR982XOK-ENCFF980SJY.txt	0.00472312	-0.00444934	0.0344095	-0.942034	7.28532	0.789243	-1.21968e-07	1.04878e-07	-1.16295	UKB_460K.repro_NumberChildrenEverBorn_Male
ENCSR982XOK-ENCFF980SJY.txt	0.00472312	0.0147319	0.0174563	3.11909	3.69593	0.567377	-3.77062e-08	5.95478e-08	-0.63321	UKB_460K.repro_NumberChildrenEverBorn_Pooled
ENCSR943MRO-ENCFF283AUC.txt	0.00852613	0.191382	0.104978	22.4465	12.3125	0.0683645	-7.17811e-07	1.06724e-06	-0.672587	PASS_ADHD_Demontis2018
ENCSR943MRO-ENCFF283AUC.txt	0.00852613	0.00454815	0.0510962	0.533437	5.99289	0.937838	1.10466e-07	1.12554e-07	0.981452	PASS_AdultOnsetAsthma_Ferreira2019
ENCSR943MRO-ENCFF283AUC.txt	0.00852613	0.0621024	0.0301361	7.28378	3.53455	0.0766409	5.80736e-08	9.96784e-08	0.582609	PASS_AgeFirstBirth
ENCSR943MRO-ENCFF283AUC.txt	0.00852613	0.0326934	0.0539504	3.8345	6.32766	0.653006	4.88871e-09	1.10357e-07	0.0442989	PASS_AgeOfInitiation_Liu2019
ENCSR943MRO-ENCFF283AUC.txt	0.00852613	0.0910802	0.107818	10.6825	12.6457	0.42964	7.06299e-07	4.41649e-07	1.59923	PASS_Alzheimer
ENCSR943MRO-ENCFF283AUC.txt	0.00852613	-0.0359883	0.365043	-4.22095	42.8146	0.88416	-3.51204e-09	6.06733e-08	-0.0578844	PASS_AlzheimersMaternal_Marioni2018
ENCSR943MRO-ENCFF283AUC.txt	0.00852613	0.00526416	0.152911	0.617415	17.9344	0.982992	3.94946e-08	6.18114e-08	0.638953	PASS_AlzheimersPaternal_Marioni2018
ENCSR943MRO-ENCFF283AUC.txt	0.00852613	-0.0840214	0.0956905	-9.85458	11.2232	0.313393	-1.20402e-08	6.49233e-08	-0.185453	PASS_AlzheimersProxy_Marioni2018
ENCSR943MRO-ENCFF283AUC.txt	0.00852613	-0.0474532	0.0847782	-5.56563	9.94334	0.508312	1.84065e-08	5.36925e-08	0.342813	PASS_Alzheimers_Jansen2019
ENCSR943MRO-ENCFF283AUC.txt	0.00852613	0.114012	0.0461243	13.3721	5.40976	0.0211996	4.70511e-07	5.28358e-07	0.890516	PASS_Anorexia
ENCSR943MRO-ENCFF283AUC.txt	0.00852613	0.0241388	0.105214	2.83116	12.3402	0.882238	-4.39522e-07	1.35022e-06	-0.325519	PASS_AnorexiaNervosa_Duncan_2017
ENCSR943MRO-ENCFF283AUC.txt	0.00852613	0.00848933	0.0335216	0.995684	3.93164	0.999122	2.42318e-09	3.41118e-08	0.0710363	PASS_AtrialFibrillation_Nielsen2018
ENCSR943MRO-ENCFF283AUC.txt	0.00852613	0.00970695	0.0498521	1.13849	5.84698	0.981149	-8.19479e-07	1.59811e-06	-0.512779	PASS_Autism
ENCSR943MRO-ENCFF283AUC.txt	0.00852613	0.0577601	0.050783	6.77448	5.95616	0.323401	1.34311e-07	3.70007e-07	0.362994	PASS_Autism_Grove2019
ENCSR943MRO-ENCFF283AUC.txt	0.00852613	0.0927453	0.0198637	10.8778	2.32974	2.10484e-05	3.41479e-07	2.92933e-07	1.16573	PASS_BDSCZ_Ruderfer2018
ENCSR943MRO-ENCFF283AUC.txt	0.00852613	0.0944553	0.0268661	11.0783	3.15103	0.001416	2.45428e-07	5.5212e-07	0.444519	PASS_BIP_Stahl2019
ENCSR943MRO-ENCFF283AUC.txt	0.00852613	-0.011115	0.0268977	-1.30364	3.15473	0.463857	2.1765e-08	1.69915e-07	0.128093	PASS_BMI1
ENCSR943MRO-ENCFF283AUC.txt	0.00852613	0.0999352	0.0345524	11.7211	4.05253	0.00704634	-1.53979e-07	5.62362e-07	-0.273807	PASS_BipolarDisorder_Ruderfer2018
ENCSR943MRO-ENCFF283AUC.txt	0.00852613	0.0882014	0.0709241	10.3448	8.31844	0.251242	-8.16742e-07	1.3932e-06	-0.586234	PASS_Bipolar_Disorder
ENCSR943MRO-ENCFF283AUC.txt	0.00852613	-0.00127312	0.02391	-0.14932	2.80432	0.681718	-3.43761e-07	3.21362e-07	-1.0697	PASS_Bone_Mineral_Density_Kemp_2017
ENCSR943MRO-ENCFF283AUC.txt	0.00852613	-0.0496969	0.0345481	-5.82878	4.05203	0.0906364	-2.52358e-07	2.2459e-07	-1.12364	PASS_BreastCancer
ENCSR943MRO-ENCFF283AUC.txt	0.00852613	-0.054414	0.0377225	-6.38203	4.42434	0.0932003	-6.86292e-07	7.62326e-07	-0.900261	PASS_CD_deLange2017
ENCSR943MRO-ENCFF283AUC.txt	0.00852613	-0.157495	0.246315	-18.4721	28.8895	0.491845	-3.13423e-08	8.99845e-08	-0.348308	PASS_CardioembolicStroke_Malik2018
ENCSR943MRO-ENCFF283AUC.txt	0.00852613	-0.045739	0.0929573	-5.36457	10.9026	0.557096	5.89273e-07	1.45629e-06	0.40464	PASS_Celiac
ENCSR943MRO-ENCFF283AUC.txt	0.00852613	0.0216218	0.0463474	2.53595	5.43592	0.776897	2.28853e-07	1.75866e-07	1.30129	PASS_ChildOnsetAsthma_Ferreira2019
ENCSR943MRO-ENCFF283AUC.txt	0.00852613	0.0275355	0.0471342	3.22955	5.52821	0.684412	3.17773e-08	1.33799e-07	0.237501	PASS_CigarettesPerDay_Liu2019
ENCSR943MRO-ENCFF283AUC.txt	0.00852613	0.0111763	0.084647	1.31083	9.92796	0.974818	-6.3676e-08	3.09817e-07	-0.205528	PASS_Coronary_Artery_Disease
ENCSR943MRO-ENCFF283AUC.txt	0.00852613	-0.0693714	0.0598489	-8.13633	7.01947	0.201391	3.58124e-08	6.02153e-07	0.059474	PASS_Coronary_Artery_Disease_Howson_2017
ENCSR943MRO-ENCFF283AUC.txt	0.00852613	-0.0538278	0.0533495	-6.31328	6.25718	0.238632	-1.63947e-07	1.15417e-06	-0.142048	PASS_Crohns_Disease
ENCSR943MRO-ENCFF283AUC.txt	0.00852613	-0.0143148	0.0590652	-1.67893	6.92755	0.699199	-1.2763e-07	1.08826e-07	-1.17279	PASS_DS
ENCSR943MRO-ENCFF283AUC.txt	0.00852613	0.0794072	0.0179861	9.3134	2.10953	8.94951e-05	-1.37445e-07	7.43425e-08	-1.84881	PASS_DepressedAffect_Nagel2018
ENCSR943MRO-ENCFF283AUC.txt	0.00852613	0.0313131	0.0264741	3.67261	3.10506	0.387519	-7.08527e-08	5.64293e-08	-1.2556	PASS_Depression_Nagel2018
ENCSR943MRO-ENCFF283AUC.txt	0.00852613	0.093338	0.0341431	10.9473	4.00452	0.0130429	-2.6722e-08	7.33409e-08	-0.364353	PASS_DrinksPerWeek_Liu2019
ENCSR943MRO-ENCFF283AUC.txt	0.00852613	0.0183887	0.0869154	2.15675	10.194	0.909429	2.77589e-08	1.38752e-06	0.0200062	PASS_ENIGMA2_MeanPutamen
ENCSR943MRO-ENCFF283AUC.txt	0.00852613	0.168452	0.113957	19.7571	13.3656	0.144799	3.66485e-07	5.23864e-07	0.69958	PASS_Epilepsy_Anney_2014
ENCSR943MRO-ENCFF283AUC.txt	0.00852613	0.0855898	0.0587685	10.0385	6.89275	0.181725	3.53723e-07	2.42213e-07	1.46038	PASS_Ever_Smoked
ENCSR943MRO-ENCFF283AUC.txt	0.00852613	-0.0623514	0.0943223	-7.31299	11.0627	0.448595	-2.46526e-07	3.21711e-07	-0.766296	PASS_FastingGlucose_Manning
ENCSR943MRO-ENCFF283AUC.txt	0.00852613	-0.0256905	0.0381936	-3.01315	4.4796	0.374014	1.30558e-07	1.84348e-07	0.708216	PASS_FetalBirthWeight_Warrington2019
ENCSR943MRO-ENCFF283AUC.txt	0.00852613	0.0569638	0.0218655	6.68109	2.56453	0.0288462	1.57093e-08	6.23688e-08	0.251877	PASS_GeneralRiskTolerance_KarlssonLinner2019
ENCSR943MRO-ENCFF283AUC.txt	0.00852613	-0.016851	0.0721089	-1.9764	8.4574	0.722128	2.55992e-08	3.57938e-07	0.0715185	PASS_HDL
ENCSR943MRO-ENCFF283AUC.txt	0.00852613	0.0206076	0.118213	2.41699	13.8648	0.918158	4.60282e-07	3.96746e-07	1.16014	PASS_HbA1C
ENCSR943MRO-ENCFF283AUC.txt	0.00852613	0.0523554	0.0311431	6.14059	3.65267	0.16055	-2.0814e-07	2.92456e-07	-0.711698	PASS_Height1
ENCSR943MRO-ENCFF283AUC.txt	0.00852613	-0.06521	0.0400326	-7.64826	4.69529	0.065829	-4.42788e-07	7.41899e-07	-0.596831	PASS_IBD
ENCSR943MRO-ENCFF283AUC.txt	0.00852613	-0.0628736	0.032837	-7.37422	3.85134	0.0292494	-1.62308e-07	4.94902e-07	-0.327959	PASS_IBD_deLange2017
ENCSR943MRO-ENCFF283AUC.txt	0.00852613	0.0966814	0.0293137	11.3394	3.43811	0.00253372	4.98613e-08	5.91746e-08	0.842612	PASS_Insomnia_Jansen2019
ENCSR943MRO-ENCFF283AUC.txt	0.00852613	0.0986389	0.0184652	11.569	2.16572	1.7115e-06	-9.67239e-08	1.49656e-07	-0.646309	PASS_Intelligence_SavageJansen2018
ENCSR943MRO-ENCFF283AUC.txt	0.00852613	0.0314386	0.0466191	3.68732	5.46779	0.623813	2.57589e-08	4.25643e-08	0.605177	PASS_IschemicStroke_Malik2018
ENCSR943MRO-ENCFF283AUC.txt	0.00852613	0.0308238	0.0801271	3.61522	9.39783	0.780287	5.15442e-08	3.68794e-07	0.139764	PASS_LDL
ENCSR943MRO-ENCFF283AUC.txt	0.00852613	-0.323399	0.183572	-37.9303	21.5305	0.0388325	-9.5167e-08	1.17745e-07	-0.808245	PASS_LargeArteryStroke_Malik2018
ENCSR943MRO-ENCFF283AUC.txt	0.00852613	0.00188693	0.0819008	0.221311	9.60586	0.935272	-6.23855e-07	4.36291e-07	-1.42991	PASS_Lean_Body_Mass_Zillikens_2017
ENCSR943MRO-ENCFF283AUC.txt	0.00852613	0.069244	0.0325026	8.12139	3.81212	0.0624547	1.47602e-08	6.37623e-08	0.231487	PASS_LongSleepDuration_Dashti2019
ENCSR943MRO-ENCFF283AUC.txt	0.00852613	0.0359541	0.0770832	4.21693	9.04083	0.721134	3.22653e-06	1.45572e-06	2.21645	PASS_Lupus
ENCSR943MRO-ENCFF283AUC.txt	0.00852613	0.0788835	0.0186306	9.25198	2.18512	0.000206705	-1.17327e-07	6.49063e-08	-1.80764	PASS_MDD_Howard2019
ENCSR943MRO-ENCFF283AUC.txt	0.00852613	0.0148902	0.0358687	1.74641	4.20692	0.859139	-1.66928e-07	1.2668e-07	-1.31772	PASS_MDD_Wray2018
ENCSR943MRO-ENCFF283AUC.txt	0.00852613	0.0282452	0.0515514	3.31278	6.04629	0.701612	2.78835e-07	2.40814e-07	1.15788	PASS_MaternalBirthWeight_Warrington2019
ENCSR943MRO-ENCFF283AUC.txt	0.00852613	0.0473467	0.0363891	5.55313	4.26795	0.288568	-1.18467e-07	2.5278e-07	-0.468656	PASS_MedicationUse_Wu2019
ENCSR943MRO-ENCFF283AUC.txt	0.00852613	0.0829199	0.0207012	9.72539	2.42798	0.000489922	-1.52992e-07	1.87799e-07	-0.814659	PASS_Menarche2017
ENCSR943MRO-ENCFF283AUC.txt	0.00852613	0.141011	0.244814	16.5387	28.7134	0.571518	1.21386e-06	8.46972e-07	1.43317	PASS_Multiple_sclerosis
ENCSR943MRO-ENCFF283AUC.txt	0.00852613	0.0123322	0.0265084	1.4464	3.10908	0.885706	-2.81061e-07	1.2378e-07	-2.27066	PASS_Neuroticism
ENCSR943MRO-ENCFF283AUC.txt	0.00852613	0.0783421	0.0150569	9.18848	1.76597	4.98308e-06	-7.92748e-09	7.31655e-08	-0.10835	PASS_Neuroticism_Nagel2018
ENCSR943MRO-ENCFF283AUC.txt	0.00852613	0.040662	0.049205	4.7691	5.77109	0.513402	-1.01496e-08	5.69346e-08	-0.178267	PASS_NumberChildrenEverBorn
ENCSR943MRO-ENCFF283AUC.txt	0.00852613	-0.0237653	0.110391	-2.78735	12.9474	0.769351	6.30056e-08	2.74611e-07	0.229436	PASS_OvarianCancer
ENCSR943MRO-ENCFF283AUC.txt	0.00852613	0.0519031	0.120218	6.08753	14.1	0.717584	1.78794e-08	6.10794e-08	0.292724	PASS_Parkinsons_23andMe_Corces2020
ENCSR943MRO-ENCFF283AUC.txt	0.00852613	-0.0799472	0.0843115	-9.37673	9.8886	0.286752	8.30598e-07	2.09792e-06	0.395916	PASS_Primary_biliary_cirrhosis
ENCSR943MRO-ENCFF283AUC.txt	0.00852613	-0.105719	0.0604985	-12.3994	7.09566	0.0544219	-3.93971e-08	3.89622e-07	-0.101116	PASS_ProstateCancer
ENCSR943MRO-ENCFF283AUC.txt	0.00852613	0.121173	0.0240463	14.212	2.82031	5.1373e-06	3.33871e-08	8.64365e-08	0.386262	PASS_ReactionTime_Davies2018
ENCSR943MRO-ENCFF283AUC.txt	0.00852613	0.0725041	0.0679469	8.50375	7.96926	0.340208	3.26116e-07	5.80898e-07	0.561399	PASS_Rheumatoid_Arthritis
ENCSR943MRO-ENCFF283AUC.txt	0.00852613	0.083527	0.0435886	9.79659	5.11235	0.0855556	-1.07076e-07	5.88794e-07	-0.181857	PASS_SCZvsBD_Ruderfer2018
ENCSR943MRO-ENCFF283AUC.txt	0.00852613	0.0901943	0.0836243	10.5786	9.80801	0.309915	3.45661e-08	1.09014e-07	0.317079	PASS_SWB
ENCSR943MRO-ENCFF283AUC.txt	0.00852613	0.0957532	0.0219989	11.2306	2.58017	6.64554e-05	4.87428e-07	4.63154e-07	1.05241	PASS_Schizophrenia
ENCSR943MRO-ENCFF283AUC.txt	0.00852613	0.0793479	0.0206346	9.30644	2.42016	0.000740028	2.31249e-07	4.22384e-07	0.547486	PASS_Schizophrenia_Pardinas2018
ENCSR943MRO-ENCFF283AUC.txt	0.00852613	0.0961266	0.024757	11.2744	2.90366	0.000379306	5.55896e-07	4.31898e-07	1.2871	PASS_Schizophrenia_Ruderfer2018
ENCSR943MRO-ENCFF283AUC.txt	0.00852613	0.0569597	0.0230541	6.6806	2.70394	0.0353233	9.94302e-09	5.25424e-08	0.189238	PASS_ShortSleepDuration_Dashti2019
ENCSR943MRO-ENCFF283AUC.txt	0.00852613	0.0787931	0.0184261	9.24137	2.16114	0.000136323	1.23544e-07	7.10881e-08	1.7379	PASS_SleepDuration_Dashti2019
ENCSR943MRO-ENCFF283AUC.txt	0.00852613	0.223312	0.337867	26.1915	39.6273	0.491717	2.78887e-08	9.26256e-08	0.30109	PASS_SmallVesselStroke_Malik2018
ENCSR943MRO-ENCFF283AUC.txt	0.00852613	0.0992027	0.0558798	11.6351	6.55395	0.0980378	-2.16798e-08	1.03397e-07	-0.209676	PASS_SmokingCessation_Liu2019
ENCSR943MRO-ENCFF283AUC.txt	0.00852613	0.0904789	0.0222623	10.612	2.61107	0.000277762	5.92965e-08	8.08391e-08	0.733513	PASS_SmokingInitiation_Liu2019
ENCSR943MRO-ENCFF283AUC.txt	0.00852613	0.223312	0.337867	26.1915	39.6273	0.491717	2.78887e-08	9.26256e-08	0.30109	PASS_Stroke_Malik2018
ENCSR943MRO-ENCFF283AUC.txt	0.00852613	0.0305759	0.0585966	3.58614	6.87259	0.701778	-8.60363e-08	2.66949e-07	-0.322295	PASS_Triglycerides
ENCSR943MRO-ENCFF283AUC.txt	0.00852613	0.128057	0.141285	15.0194	16.5708	0.358372	7.80895e-07	1.00873e-06	0.774137	PASS_Type_1_Diabetes
ENCSR943MRO-ENCFF283AUC.txt	0.00852613	-0.0256894	0.074175	-3.01302	8.69972	0.643426	-4.96229e-08	3.13572e-07	-0.158251	PASS_Type_2_Diabetes
ENCSR943MRO-ENCFF283AUC.txt	0.00852613	-0.0858491	0.039767	-10.0689	4.66414	0.0167341	-4.9543e-07	5.47801e-07	-0.904399	PASS_UC_deLange2017
ENCSR943MRO-ENCFF283AUC.txt	0.00852613	-0.123028	0.0660671	-14.4296	7.74878	0.0317057	-8.116e-07	8.27227e-07	-0.981109	PASS_Ulcerative_Colitis
ENCSR943MRO-ENCFF283AUC.txt	0.00852613	0.0901007	0.0191957	10.5676	2.2514	3.21135e-05	-1.32395e-07	1.72156e-07	-0.769043	PASS_VerbalNumericReasoning_Davies2018
ENCSR943MRO-ENCFF283AUC.txt	0.00852613	0.0932085	0.0180717	10.9321	2.11957	3.91702e-06	8.96923e-08	7.67994e-08	1.16788	PASS_Worry_Nagel2018
ENCSR943MRO-ENCFF283AUC.txt	0.00852613	0.127164	0.0432271	14.9147	5.06996	0.00722127	1.1659e-07	1.49721e-07	0.778719	PASS_Years_of_Education1
ENCSR943MRO-ENCFF283AUC.txt	0.00852613	0.0891445	0.0177369	10.4554	2.0803	7.93364e-06	6.30877e-08	9.32753e-08	0.67636	PASS_Years_of_Education2
ENCSR943MRO-ENCFF283AUC.txt	0.00852613	0.128509	0.0277638	15.0724	3.25632	3.48506e-05	1.87855e-07	4.3678e-07	0.430091	PGC_ADHD-meta-filtered
ENCSR943MRO-ENCFF283AUC.txt	0.00852613	0.0733422	0.103214	8.60205	12.1056	0.531897	1.95375e-06	2.86319e-06	0.682368	PGC_ADHD_2012-10
ENCSR943MRO-ENCFF283AUC.txt	0.00852613	0.0755785	0.170411	8.86434	19.9869	0.696308	1.1738e-06	1.10769e-06	1.05968	PGC_ADHD_female_012597
ENCSR943MRO-ENCFF283AUC.txt	0.00852613	0.164584	0.0451861	19.3035	5.29972	0.00030494	1.96359e-07	5.72249e-07	0.343136	PGC_ADHD_male_005362
ENCSR943MRO-ENCFF283AUC.txt	0.00852613	0.0614164	0.0526336	7.20332	6.17321	0.316584	-6.34267e-08	1.58095e-07	-0.401193	PGC_AlcoholUse
ENCSR943MRO-ENCFF283AUC.txt	0.00852613	0.0611036	0.039612	7.16663	4.64595	0.189176	-3.65345e-07	3.06006e-07	-1.19391	PGC_Anorexia_2019
ENCSR943MRO-ENCFF283AUC.txt	0.00852613	0.110959	0.203693	13.014	23.8904	0.613526	-1.56789e-07	1.05293e-06	-0.148907	PGC_Anxiety_meta_cc
ENCSR943MRO-ENCFF283AUC.txt	0.00852613	0.056436	0.482152	6.61918	56.55	0.916103	-4.08318e-08	9.77295e-07	-0.0417804	PGC_Anxiety_meta_fs
ENCSR943MRO-ENCFF283AUC.txt	0.00852613	0.00953387	0.049803	1.11819	5.84123	0.983896	-5.28438e-07	1.02701e-06	-0.514539	PGC_Autism_2015-03
ENCSR943MRO-ENCFF283AUC.txt	0.00852613	0.0383582	0.0415202	4.4989	4.86976	0.471952	-2.22736e-07	4.25135e-07	-0.523918	PGC_Autism_2017-11
ENCSR943MRO-ENCFF283AUC.txt	0.00852613	0.115772	0.0236939	13.5785	2.77897	8.74536e-06	9.86697e-08	6.31636e-08	1.56213	PGC_BipolarI
ENCSR943MRO-ENCFF283AUC.txt	0.00852613	0.247649	0.11553	29.0459	13.5501	0.0178969	6.12738e-08	4.60704e-08	1.33001	PGC_BipolarII
ENCSR943MRO-ENCFF283AUC.txt	0.00852613	0.107976	0.0708126	12.6641	8.30536	0.135249	-1.26554e-07	4.26957e-07	-0.29641	PGC_Bipolar_2012
ENCSR943MRO-ENCFF283AUC.txt	0.00852613	0.0919857	0.0263401	10.7887	3.08933	0.00159047	2.24225e-07	4.90152e-07	0.457461	PGC_Bipolar_2019
ENCSR943MRO-ENCFF283AUC.txt	0.00852613	0.142069	0.0482228	16.6628	5.65588	0.00375119	3.84499e-08	4.80334e-08	0.800483	PGC_Cannabis_EUR
ENCSR943MRO-ENCFF283AUC.txt	0.00852613	0.0104379	0.0298286	1.22422	3.4985	0.948924	-1.47104e-07	1.09477e-07	-1.3437	PGC_MDD_2018
ENCSR943MRO-ENCFF283AUC.txt	0.00852613	0.0793463	0.018565	9.30625	2.17743	0.000180458	-5.36997e-08	3.09049e-08	-1.73758	PGC_MDD_2019
ENCSR943MRO-ENCFF283AUC.txt	0.00852613	0.459268	0.319617	53.866	37.4868	0.0647878	1.37874e-07	8.03037e-08	1.71691	PGC_MDD_2021
ENCSR943MRO-ENCFF283AUC.txt	0.00852613	-1.02055	101.185	-119.697	11867.7	0.861435	-5.12721e-06	3.46952e-06	-1.47779	PGC_Opioid_Exposed-vs-Ctrl
ENCSR943MRO-ENCFF283AUC.txt	0.00852613	0.611297	1.16974	71.697	137.195	0.333345	1.36499e-06	1.5103e-06	0.903787	PGC_Opioid_Unexposed-vs-Ctrl
ENCSR943MRO-ENCFF283AUC.txt	0.00852613	-0.0974736	0.38328	-11.4323	44.9536	0.774456	-1.95211e-07	7.62509e-07	-0.256011	PGC_Opioid_Unexposed-vs-Exposed
ENCSR943MRO-ENCFF283AUC.txt	0.00852613	0.131472	0.141986	15.4199	16.653	0.390631	6.46876e-08	1.04117e-07	0.621295	PGC_PTSD_EUR
ENCSR943MRO-ENCFF283AUC.txt	0.00852613	0.109347	0.104366	12.825	12.2407	0.318386	-2.63616e-06	1.63361e-06	-1.6137	PGC_PanicDisorder
ENCSR943MRO-ENCFF283AUC.txt	0.00852613	0.056559	0.0353809	6.63361	4.1497	0.166572	5.46772e-07	9.06113e-07	0.603426	PGC_SCZ_2012_EUR
ENCSR943MRO-ENCFF283AUC.txt	0.00852613	0.0857912	0.0188617	10.0622	2.21222	4.72779e-05	6.21566e-08	7.64187e-08	0.813369	PGC_SCZ_2018_EUR
ENCSR943MRO-ENCFF283AUC.txt	0.00852613	0.131472	0.141986	15.4199	16.653	0.390631	6.46876e-08	1.04117e-07	0.621295	PGC_SCZ_2019_EUR
ENCSR943MRO-ENCFF283AUC.txt	0.00852613	0.101104	0.0157407	11.8581	1.84618	1.96265e-08	3.55198e-07	2.91099e-07	1.2202	PGC_SCZ_2022_EUR
ENCSR943MRO-ENCFF283AUC.txt	0.00852613	0.0661735	0.09009	7.76126	10.5663	0.518485	1.23914e-07	1.58853e-07	0.780059	PGC_Tourette_2018
ENCSR943MRO-ENCFF283AUC.txt	0.00852613	0.0141305	0.0285713	1.65732	3.35103	0.844517	1.61022e-07	1.55647e-07	1.03453	UKB_460K.biochemistry_AlanineAminotransferase
ENCSR943MRO-ENCFF283AUC.txt	0.00852613	0.0521831	0.0267283	6.12038	3.13487	0.107504	3.49839e-07	1.50216e-07	2.32891	UKB_460K.biochemistry_Albumin
ENCSR943MRO-ENCFF283AUC.txt	0.00852613	0.0126004	0.0417429	1.47786	4.89588	0.921568	-7.48633e-08	4.10905e-07	-0.182191	UKB_460K.biochemistry_AlkalinePhosphatase
ENCSR943MRO-ENCFF283AUC.txt	0.00852613	-0.0120377	0.0305858	-1.41185	3.58731	0.50257	9.98789e-08	3.06701e-07	0.325655	UKB_460K.biochemistry_ApolipoproteinA
ENCSR943MRO-ENCFF283AUC.txt	0.00852613	-0.00408108	0.0436852	-0.478655	5.12368	0.771564	-1.57478e-07	2.27801e-07	-0.691295	UKB_460K.biochemistry_ApolipoproteinB
ENCSR943MRO-ENCFF283AUC.txt	0.00852613	-0.00954233	0.029309	-1.11919	3.43755	0.537282	1.43838e-07	1.46259e-07	0.983444	UKB_460K.biochemistry_AspartateAminotransferase
ENCSR943MRO-ENCFF283AUC.txt	0.00852613	0.031786	0.033254	3.72807	3.90025	0.484209	1.14777e-07	1.75299e-07	0.654752	UKB_460K.biochemistry_Calcium
ENCSR943MRO-ENCFF283AUC.txt	0.00852613	-0.0307453	0.04259	-3.60601	4.99524	0.351577	1.38864e-08	2.06149e-07	0.0673611	UKB_460K.biochemistry_Cholesterol
ENCSR943MRO-ENCFF283AUC.txt	0.00852613	0.0433299	0.031056	5.08201	3.64245	0.255707	1.0689e-07	1.74086e-07	0.61401	UKB_460K.biochemistry_CreactiveProtein
ENCSR943MRO-ENCFF283AUC.txt	0.00852613	0.0012128	0.0251643	0.142246	2.95143	0.768271	3.13239e-07	3.42373e-07	0.914906	UKB_460K.biochemistry_Creatinine
ENCSR943MRO-ENCFF283AUC.txt	0.00852613	0.0281777	0.0238518	3.30486	2.7975	0.409243	3.59791e-07	3.29156e-07	1.09307	UKB_460K.biochemistry_CystatinC
ENCSR943MRO-ENCFF283AUC.txt	0.00852613	-0.00661946	0.0381224	-0.776373	4.47124	0.692747	1.15269e-07	9.90434e-08	1.16382	UKB_460K.biochemistry_DirectBilirubin
ENCSR943MRO-ENCFF283AUC.txt	0.00852613	0.0758548	0.0368363	8.89674	4.32041	0.0703177	5.78036e-08	1.92866e-07	0.299709	UKB_460K.biochemistry_GammaGlutamyltransferase
ENCSR943MRO-ENCFF283AUC.txt	0.00852613	-0.0490542	0.0518139	-5.7534	6.07707	0.269143	2.14126e-08	1.26083e-07	0.169829	UKB_460K.biochemistry_Glucose
ENCSR943MRO-ENCFF283AUC.txt	0.00852613	0.0167098	0.028808	1.95984	3.37879	0.774282	-2.09849e-08	3.49209e-07	-0.0600927	UKB_460K.biochemistry_HDLcholesterol
ENCSR943MRO-ENCFF283AUC.txt	0.00852613	0.00383227	0.0307718	0.449474	3.60912	0.878645	2.71888e-07	2.34904e-07	1.15745	UKB_460K.biochemistry_HbA1c
ENCSR943MRO-ENCFF283AUC.txt	0.00852613	0.0301605	0.0260551	3.53742	3.05591	0.406348	-1.56272e-07	2.7496e-07	-0.568344	UKB_460K.biochemistry_IGF1
ENCSR943MRO-ENCFF283AUC.txt	0.00852613	-0.0203073	0.0486585	-2.38178	5.70698	0.547328	-1.25426e-07	1.84499e-07	-0.67982	UKB_460K.biochemistry_LDLdirect
ENCSR943MRO-ENCFF283AUC.txt	0.00852613	0.157393	0.181697	18.4601	21.3106	0.408865	-6.57188e-08	6.51174e-08	-1.00923	UKB_460K.biochemistry_LipoproteinA
ENCSR943MRO-ENCFF283AUC.txt	0.00852613	0.0138184	0.023424	1.62071	2.74732	0.820656	4.51691e-08	1.70277e-07	0.265269	UKB_460K.biochemistry_Phosphate
ENCSR943MRO-ENCFF283AUC.txt	0.00852613	0.0569649	0.0510245	6.68122	5.98449	0.340952	1.33896e-07	2.15226e-07	0.622119	UKB_460K.biochemistry_SHBG
ENCSR943MRO-ENCFF283AUC.txt	0.00852613	0.0202855	0.0389349	2.37922	4.56654	0.763453	2.51843e-07	2.16663e-07	1.16237	UKB_460K.biochemistry_Testosterone_Male
ENCSR943MRO-ENCFF283AUC.txt	0.00852613	0.00838149	0.0302793	0.983036	3.55135	0.996151	1.17563e-07	1.02412e-07	1.14794	UKB_460K.biochemistry_TotalBilirubin
ENCSR943MRO-ENCFF283AUC.txt	0.00852613	0.0498257	0.0312368	5.84389	3.66365	0.188185	2.41652e-07	1.78812e-07	1.35143	UKB_460K.biochemistry_TotalProtein
ENCSR943MRO-ENCFF283AUC.txt	0.00852613	-0.00197482	0.0329211	-0.231619	3.8612	0.7484	-3.36908e-08	2.35065e-07	-0.143325	UKB_460K.biochemistry_Triglycerides
ENCSR943MRO-ENCFF283AUC.txt	0.00852613	0.0165307	0.028941	1.93883	3.39438	0.780853	2.40622e-07	2.15599e-07	1.11606	UKB_460K.biochemistry_Urate
ENCSR943MRO-ENCFF283AUC.txt	0.00852613	0.0553514	0.0378914	6.49197	4.44415	0.21848	2.84848e-07	2.53109e-07	1.1254	UKB_460K.biochemistry_Urea
ENCSR943MRO-ENCFF283AUC.txt	0.00852613	0.00543831	0.0345938	0.637841	4.05739	0.928199	7.90763e-08	1.41813e-07	0.55761	UKB_460K.biochemistry_VitaminD
ENCSR943MRO-ENCFF283AUC.txt	0.00852613	-0.0519783	0.0210871	-6.09636	2.47323	0.00501396	-2.54752e-07	2.32988e-07	-1.09341	UKB_460K.blood_EOSINOPHIL_COUNT
ENCSR943MRO-ENCFF283AUC.txt	0.00852613	0.0600387	0.0265749	7.04173	3.11688	0.0571856	4.35127e-07	2.99399e-07	1.45334	UKB_460K.blood_HIGH_LIGHT_SCATTER_RETICULOCYTE_COUNT
ENCSR943MRO-ENCFF283AUC.txt	0.00852613	0.0336468	0.0283831	3.94631	3.32896	0.378853	7.16612e-07	3.75302e-07	1.90943	UKB_460K.blood_LYMPHOCYTE_COUNT
ENCSR943MRO-ENCFF283AUC.txt	0.00852613	0.0545801	0.0350729	6.40151	4.11357	0.195221	7.78911e-08	2.61575e-07	0.297777	UKB_460K.blood_MEAN_CORPUSCULAR_HEMOGLOBIN
ENCSR943MRO-ENCFF283AUC.txt	0.00852613	0.00836544	0.0328283	0.981153	3.85032	0.996089	-1.1556e-07	4.71294e-07	-0.245196	UKB_460K.blood_MEAN_PLATELET_VOL
ENCSR943MRO-ENCFF283AUC.txt	0.00852613	0.0822174	0.0335078	9.64299	3.93001	0.0322359	2.37966e-07	2.33608e-07	1.01866	UKB_460K.blood_MEAN_SPHERED_CELL_VOL
ENCSR943MRO-ENCFF283AUC.txt	0.00852613	-0.00141854	0.0313188	-0.166376	3.67328	0.749575	-1.55742e-07	2.98735e-07	-0.521338	UKB_460K.blood_MONOCYTE_COUNT
ENCSR943MRO-ENCFF283AUC.txt	0.00852613	-0.00351938	0.0255116	-0.412776	2.99216	0.637706	-2.22546e-07	3.5732e-07	-0.622821	UKB_460K.blood_PLATELET_COUNT
ENCSR943MRO-ENCFF283AUC.txt	0.00852613	0.00677181	0.0362983	0.794242	4.2573	0.961403	4.42134e-07	2.82176e-07	1.56687	UKB_460K.blood_PLATELET_DISTRIB_WIDTH
ENCSR943MRO-ENCFF283AUC.txt	0.00852613	0.0566982	0.0348841	6.64993	4.09143	0.16557	3.7855e-07	3.12891e-07	1.20984	UKB_460K.blood_RBC_DISTRIB_WIDTH
ENCSR943MRO-ENCFF283AUC.txt	0.00852613	0.0655398	0.0313187	7.68694	3.67326	0.0736045	5.48705e-07	4.08416e-07	1.3435	UKB_460K.blood_RED_COUNT
ENCSR943MRO-ENCFF283AUC.txt	0.00852613	0.0130867	0.0224849	1.53489	2.63718	0.839093	-1.75724e-07	2.6251e-07	-0.669399	UKB_460K.blood_WHITE_COUNT
ENCSR943MRO-ENCFF283AUC.txt	0.00852613	0.00759428	0.0213403	0.890707	2.50293	0.965097	-3.7016e-07	2.56326e-07	-1.4441	UKB_460K.bmd_HEEL_TSCOREz
ENCSR943MRO-ENCFF283AUC.txt	0.00852613	4.02645e-05	0.0272527	0.00472248	3.19637	0.754615	7.58254e-08	2.95097e-07	0.256951	UKB_460K.body_BALDING1
ENCSR943MRO-ENCFF283AUC.txt	0.00852613	-0.0256641	0.0299591	-3.01005	3.5138	0.257699	-2.34407e-07	2.60623e-07	-0.899409	UKB_460K.body_BALDING4
ENCSR943MRO-ENCFF283AUC.txt	0.00852613	0.0514327	0.0132185	6.03236	1.55036	0.0011389	-4.99384e-08	1.51484e-07	-0.329662	UKB_460K.body_BMIz
ENCSR943MRO-ENCFF283AUC.txt	0.00852613	0.0364892	0.0187907	4.27969	2.2039	0.134233	-4.6687e-07	5.18067e-07	-0.901177	UKB_460K.body_HEIGHTz
ENCSR943MRO-ENCFF283AUC.txt	0.00852613	0.28609	0.106139	33.5545	12.4486	0.00337568	4.49261e-08	3.96795e-08	1.13222	UKB_460K.body_LEFT_HANDED
ENCSR943MRO-ENCFF283AUC.txt	0.00852613	0.00553004	0.0206408	0.6486	2.42089	0.884387	2.72777e-07	1.57141e-07	1.73587	UKB_460K.body_WHRadjBMIz
ENCSR943MRO-ENCFF283AUC.txt	0.00852613	0.0214213	0.0156533	2.51243	1.83592	0.407467	1.66264e-07	1.74443e-07	0.953114	UKB_460K.bp_DIASTOLICadjMEDz
ENCSR943MRO-ENCFF283AUC.txt	0.00852613	0.0101151	0.0175309	1.18636	2.05614	0.927642	1.54741e-07	1.83149e-07	0.844889	UKB_460K.bp_SYSTOLICadjMEDz
ENCSR943MRO-ENCFF283AUC.txt	0.00852613	-0.054274	0.0597431	-6.36561	7.00707	0.296952	-5.14027e-08	4.66677e-08	-1.10146	UKB_460K.cancer_ALL
ENCSR943MRO-ENCFF283AUC.txt	0.00852613	-0.103454	0.105235	-12.1337	12.3426	0.288562	-3.19887e-08	8.02673e-08	-0.398528	UKB_460K.cancer_BREAST
ENCSR943MRO-ENCFF283AUC.txt	0.00852613	0.0388154	0.118151	4.55252	13.8575	0.77495	-9.18324e-10	4.71793e-08	-0.0194646	UKB_460K.cancer_MELANOMA
ENCSR943MRO-ENCFF283AUC.txt	0.00852613	-0.0655893	0.0659675	-7.69274	7.7371	0.269301	-4.62906e-10	4.92933e-08	-0.00939084	UKB_460K.cancer_PROSTATE
ENCSR943MRO-ENCFF283AUC.txt	0.00852613	0.0904323	0.0141649	10.6065	1.66135	6.24678e-08	-6.10081e-10	9.09086e-08	-0.00671093	UKB_460K.cov_EDU_COLLEGE
ENCSR943MRO-ENCFF283AUC.txt	0.00852613	0.0764203	0.0144052	8.96307	1.68953	7.33527e-06	-4.2019e-08	8.63867e-08	-0.486406	UKB_460K.cov_EDU_YEARS
ENCSR943MRO-ENCFF283AUC.txt	0.00852613	0.0752242	0.0156013	8.82278	1.82983	2.84899e-05	-4.68099e-08	8.07985e-08	-0.579341	UKB_460K.cov_SMOKING_STATUS
ENCSR943MRO-ENCFF283AUC.txt	0.00852613	-0.00305546	0.0366153	-0.358365	4.29449	0.751797	-9.03632e-08	8.16712e-08	-1.10643	UKB_460K.disease_AID_ALL
ENCSR943MRO-ENCFF283AUC.txt	0.00852613	0.0538871	0.0784746	6.32023	9.20401	0.563677	7.31466e-08	3.82918e-08	1.91024	UKB_460K.disease_AID_SURE
ENCSR943MRO-ENCFF283AUC.txt	0.00852613	-0.002829	0.0227978	-0.331804	2.67387	0.618539	1.10081e-08	9.197e-08	0.119692	UKB_460K.disease_ALLERGY_ECZEMA_DIAGNOSED
ENCSR943MRO-ENCFF283AUC.txt	0.00852613	-0.000844207	0.0260286	-0.0990141	3.0528	0.719649	7.44716e-08	7.14224e-08	1.04269	UKB_460K.disease_ASTHMA_DIAGNOSED
ENCSR943MRO-ENCFF283AUC.txt	0.00852613	0.0224705	0.0178246	2.63549	2.09059	0.433332	5.64124e-08	9.59976e-08	0.587644	UKB_460K.disease_CARDIOVASCULAR
ENCSR943MRO-ENCFF283AUC.txt	0.00852613	-0.0853611	0.071716	-10.0117	8.41132	0.192223	-4.37035e-08	3.90131e-08	-1.12023	UKB_460K.disease_DERMATOLOGY
ENCSR943MRO-ENCFF283AUC.txt	0.00852613	0.0172262	0.0301449	2.0204	3.53559	0.772984	2.05135e-08	6.36786e-08	0.322142	UKB_460K.disease_DIABETES_ANY_DIAGNOSED
ENCSR943MRO-ENCFF283AUC.txt	0.00852613	0.00763773	0.0341781	0.895803	4.00863	0.979298	-1.47509e-08	5.5629e-08	-0.265165	UKB_460K.disease_ENDOCRINE_DIABETES
ENCSR943MRO-ENCFF283AUC.txt	0.00852613	0.0122582	0.0476696	1.43772	5.591	0.937418	1.26137e-08	9.09531e-08	0.138683	UKB_460K.disease_HI_CHOL_SELF_REP
ENCSR943MRO-ENCFF283AUC.txt	0.00852613	0.00823763	0.0192396	0.966163	2.25655	0.988033	3.40738e-08	1.11338e-07	0.306039	UKB_460K.disease_HYPERTENSION_DIAGNOSED
ENCSR943MRO-ENCFF283AUC.txt	0.00852613	-0.0310442	0.0396565	-3.64107	4.65118	0.324756	-2.55066e-07	1.23052e-07	-2.07283	UKB_460K.disease_HYPOTHYROIDISM_SELF_REP
ENCSR943MRO-ENCFF283AUC.txt	0.00852613	0.0479289	0.109278	5.62141	12.8168	0.712372	-2.95911e-08	3.9963e-08	-0.740462	UKB_460K.disease_PSORIASIS
ENCSR943MRO-ENCFF283AUC.txt	0.00852613	0.00452454	0.0269334	0.530668	3.15893	0.881858	4.4572e-08	6.58542e-08	0.676829	UKB_460K.disease_RESPIRATORY_ENT
ENCSR943MRO-ENCFF283AUC.txt	0.00852613	0.017801	0.0305404	2.08782	3.58197	0.761565	4.03768e-08	5.82039e-08	0.693714	UKB_460K.disease_T2D
ENCSR943MRO-ENCFF283AUC.txt	0.00852613	-0.0241643	0.0402417	-2.83415	4.71981	0.421054	-2.84117e-07	1.34527e-07	-2.11197	UKB_460K.disease_THYROID_ANY_SELF_REP
ENCSR943MRO-ENCFF283AUC.txt	0.00852613	0.0350277	0.0134915	4.10828	1.58237	0.0475434	-1.3565e-07	2.17776e-07	-0.622888	UKB_460K.impedance_BASAL_METABOLIC_RATEz
ENCSR943MRO-ENCFF283AUC.txt	0.00852613	0.0195404	0.0167371	2.29183	1.96304	0.506488	1.87654e-07	2.14753e-07	0.87381	UKB_460K.lung_FEV1FVCzSMOKE
ENCSR943MRO-ENCFF283AUC.txt	0.00852613	0.021027	0.0168781	2.46619	1.97958	0.460091	2.88851e-08	1.63316e-07	0.176866	UKB_460K.lung_FVCzSMOKE
ENCSR943MRO-ENCFF283AUC.txt	0.00852613	0.0713248	0.0167586	8.36545	1.96556	0.000205375	-4.96339e-09	8.48058e-08	-0.0585266	UKB_460K.mental_NEUROTICISM
ENCSR943MRO-ENCFF283AUC.txt	0.00852613	0.0798265	0.0151151	9.36258	1.7728	3.76157e-06	-7.09148e-08	8.25486e-08	-0.859067	UKB_460K.other_MORNINGPERSON
ENCSR943MRO-ENCFF283AUC.txt	0.00852613	-0.0385827	0.0651186	-4.52523	7.63754	0.476704	3.48384e-09	2.76356e-07	0.0126064	UKB_460K.pigment_HAIR
ENCSR943MRO-ENCFF283AUC.txt	0.00852613	-0.116176	0.0824654	-13.6259	9.67209	0.153108	-5.6312e-08	2.57335e-07	-0.218828	UKB_460K.pigment_HAIR_blackmale
ENCSR943MRO-ENCFF283AUC.txt	0.00852613	-0.0320686	0.049171	-3.76122	5.7671	0.417357	-2.83714e-08	2.06687e-07	-0.137268	UKB_460K.pigment_HAIR_blonde
ENCSR943MRO-ENCFF283AUC.txt	0.00852613	-0.0547685	0.0659295	-6.42361	7.73265	0.350812	-1.02165e-07	2.01651e-07	-0.506645	UKB_460K.pigment_HAIR_darkbrown
ENCSR943MRO-ENCFF283AUC.txt	0.00852613	-0.0476758	0.0848513	-5.59173	9.95191	0.510473	-1.9086e-07	2.85226e-07	-0.669153	UKB_460K.pigment_SKIN
ENCSR943MRO-ENCFF283AUC.txt	0.00852613	-0.035088	0.0596444	-4.11535	6.99549	0.465249	1.00186e-07	1.34389e-07	0.74549	UKB_460K.pigment_SUNBURN
ENCSR943MRO-ENCFF283AUC.txt	0.00852613	-0.0824852	0.0981969	-9.6744	11.5172	0.362719	-2.71392e-07	2.03175e-07	-1.33576	UKB_460K.pigment_TANNING
ENCSR943MRO-ENCFF283AUC.txt	0.00852613	0.0378646	0.0216043	4.44101	2.53389	0.178275	-5.09541e-08	1.45332e-07	-0.350603	UKB_460K.repro_AgeFirstBirth_Female
ENCSR943MRO-ENCFF283AUC.txt	0.00852613	0.0892825	0.0231758	10.4716	2.71821	0.000642304	-4.49477e-08	2.16812e-07	-0.207311	UKB_460K.repro_MENARCHE_AGE
ENCSR943MRO-ENCFF283AUC.txt	0.00852613	-0.0125005	0.0538625	-1.46614	6.31735	0.695203	-2.15391e-08	2.26596e-07	-0.095055	UKB_460K.repro_MENOPAUSE_AGE
ENCSR943MRO-ENCFF283AUC.txt	0.00852613	0.0590091	0.0335637	6.92097	3.93657	0.125407	1.00691e-08	9.22165e-08	0.109189	UKB_460K.repro_NumberChildrenEverBorn_Female
ENCSR943MRO-ENCFF283AUC.txt	0.00852613	-0.0030292	0.0492399	-0.355284	5.77517	0.814264	-1.252e-07	8.19862e-08	-1.52709	UKB_460K.repro_NumberChildrenEverBorn_Male
ENCSR943MRO-ENCFF283AUC.txt	0.00852613	0.0486044	0.0244844	5.70064	2.87168	0.101662	-1.51723e-08	4.96244e-08	-0.305742	UKB_460K.repro_NumberChildrenEverBorn_Pooled
ENCSR932KWJ-ENCFF962YGV.txt	0.0131188	0.0629443	0.0965923	4.79801	7.36287	0.60346	-2.96546e-07	3.98867e-07	-0.743471	PASS_ADHD_Demontis2018
ENCSR932KWJ-ENCFF962YGV.txt	0.0131188	-0.0138083	0.056263	-1.05256	4.28872	0.633959	-8.5389e-08	5.25238e-08	-1.62572	PASS_AdultOnsetAsthma_Ferreira2019
ENCSR932KWJ-ENCFF962YGV.txt	0.0131188	-0.0101404	0.0328517	-0.772961	2.50416	0.479774	-1.80114e-08	3.60957e-08	-0.49899	PASS_AgeFirstBirth
ENCSR932KWJ-ENCFF962YGV.txt	0.0131188	-0.056885	0.0589441	-4.33613	4.49309	0.229704	-9.62609e-08	4.48136e-08	-2.14803	PASS_AgeOfInitiation_Liu2019
ENCSR932KWJ-ENCFF962YGV.txt	0.0131188	-0.12017	0.11133	-9.1601	8.48624	0.203087	-3.10226e-07	1.31029e-07	-2.36762	PASS_Alzheimer
ENCSR932KWJ-ENCFF962YGV.txt	0.0131188	-0.440434	0.344224	-33.5726	26.2389	0.0727854	1.27285e-08	2.42774e-08	0.524297	PASS_AlzheimersMaternal_Marioni2018
ENCSR932KWJ-ENCFF962YGV.txt	0.0131188	-0.0278156	0.162229	-2.12028	12.3661	0.8	2.5612e-08	2.50262e-08	1.02341	PASS_AlzheimersPaternal_Marioni2018
ENCSR932KWJ-ENCFF962YGV.txt	0.0131188	-0.102601	0.0929263	-7.82086	7.08342	0.196961	1.98603e-09	2.22866e-08	0.0891132	PASS_AlzheimersProxy_Marioni2018
ENCSR932KWJ-ENCFF962YGV.txt	0.0131188	-0.0498846	0.0832777	-3.80252	6.34795	0.443471	-1.21704e-08	1.8697e-08	-0.65093	PASS_Alzheimers_Jansen2019
ENCSR932KWJ-ENCFF962YGV.txt	0.0131188	0.07111	0.0454936	5.42045	3.46781	0.191984	-1.64004e-08	2.07103e-07	-0.0791896	PASS_Anorexia
ENCSR932KWJ-ENCFF962YGV.txt	0.0131188	0.00982948	0.107053	0.749265	8.16026	0.975444	1.71512e-07	4.30909e-07	0.398025	PASS_AnorexiaNervosa_Duncan_2017
ENCSR932KWJ-ENCFF962YGV.txt	0.0131188	0.0137963	0.0335476	1.05164	2.55721	0.983871	-4.66e-09	1.33581e-08	-0.348853	PASS_AtrialFibrillation_Nielsen2018
ENCSR932KWJ-ENCFF962YGV.txt	0.0131188	-0.0216512	0.0495986	-1.65039	3.78072	0.47922	-1.99685e-07	6.2145e-07	-0.321322	PASS_Autism
ENCSR932KWJ-ENCFF962YGV.txt	0.0131188	-0.0539484	0.0576628	-4.11228	4.39542	0.201462	-3.06088e-07	1.76981e-07	-1.72949	PASS_Autism_Grove2019
ENCSR932KWJ-ENCFF962YGV.txt	0.0131188	0.0167859	0.0219243	1.27953	1.67121	0.867168	-1.37285e-07	1.3814e-07	-0.993808	PASS_BDSCZ_Ruderfer2018
ENCSR932KWJ-ENCFF962YGV.txt	0.0131188	0.0102683	0.0292127	0.782713	2.22678	0.922301	-3.74739e-08	2.13438e-07	-0.175573	PASS_BIP_Stahl2019
ENCSR932KWJ-ENCFF962YGV.txt	0.0131188	-0.00637006	0.0285497	-0.485566	2.17623	0.494597	-6.19084e-08	6.80623e-08	-0.909585	PASS_BMI1
ENCSR932KWJ-ENCFF962YGV.txt	0.0131188	0.0110709	0.031527	0.843895	2.40319	0.948262	-1.01298e-07	2.16654e-07	-0.467555	PASS_BipolarDisorder_Ruderfer2018
ENCSR932KWJ-ENCFF962YGV.txt	0.0131188	0.0786212	0.0713142	5.993	5.43602	0.358431	3.48401e-07	5.28365e-07	0.659394	PASS_Bipolar_Disorder
ENCSR932KWJ-ENCFF962YGV.txt	0.0131188	0.0597996	0.0331439	4.5583	2.52643	0.154932	-1.02353e-07	2.28975e-07	-0.447005	PASS_Bone_Mineral_Density_Kemp_2017
ENCSR932KWJ-ENCFF962YGV.txt	0.0131188	0.0253225	0.0542636	1.93024	4.13631	0.820876	-8.12714e-08	1.34152e-07	-0.605816	PASS_BreastCancer
ENCSR932KWJ-ENCFF962YGV.txt	0.0131188	0.0132023	0.0513421	1.00636	3.91362	0.998698	6.40585e-08	3.78972e-07	0.169032	PASS_CD_deLange2017
ENCSR932KWJ-ENCFF962YGV.txt	0.0131188	0.401802	0.313765	30.6278	23.9171	0.144336	6.13309e-08	3.45607e-08	1.77459	PASS_CardioembolicStroke_Malik2018
ENCSR932KWJ-ENCFF962YGV.txt	0.0131188	-0.139172	0.0918726	-10.6085	7.00311	0.0823755	-8.29354e-07	4.6785e-07	-1.77269	PASS_Celiac
ENCSR932KWJ-ENCFF962YGV.txt	0.0131188	-0.0309862	0.0538853	-2.36196	4.10748	0.402924	-1.50978e-07	5.54203e-08	-2.72424	PASS_ChildOnsetAsthma_Ferreira2019
ENCSR932KWJ-ENCFF962YGV.txt	0.0131188	0.0293847	0.0504402	2.23989	3.84487	0.74656	6.78484e-09	4.93792e-08	0.137403	PASS_CigarettesPerDay_Liu2019
ENCSR932KWJ-ENCFF962YGV.txt	0.0131188	0.137179	0.095206	10.4566	7.2572	0.191465	1.43191e-07	1.3077e-07	1.09498	PASS_Coronary_Artery_Disease
ENCSR932KWJ-ENCFF962YGV.txt	0.0131188	0.0167725	0.0933759	1.2785	7.11769	0.968488	3.59368e-08	2.96076e-07	0.121377	PASS_Coronary_Artery_Disease_Howson_2017
ENCSR932KWJ-ENCFF962YGV.txt	0.0131188	-0.0522514	0.065485	-3.98293	4.99168	0.304345	-2.01146e-07	5.39162e-07	-0.373071	PASS_Crohns_Disease
ENCSR932KWJ-ENCFF962YGV.txt	0.0131188	-0.0348831	0.0484445	-2.65901	3.69275	0.320213	-9.66747e-09	4.32535e-08	-0.223507	PASS_DS
ENCSR932KWJ-ENCFF962YGV.txt	0.0131188	0.0211825	0.0192065	1.61467	1.46404	0.674658	-4.26002e-08	3.47633e-08	-1.22544	PASS_DepressedAffect_Nagel2018
ENCSR932KWJ-ENCFF962YGV.txt	0.0131188	0.0121094	0.0270095	0.923051	2.05883	0.970195	8.49682e-09	2.16286e-08	0.392851	PASS_Depression_Nagel2018
ENCSR932KWJ-ENCFF962YGV.txt	0.0131188	0.05862	0.0346009	4.46839	2.6375	0.187186	-3.2393e-09	2.63409e-08	-0.122976	PASS_DrinksPerWeek_Liu2019
ENCSR932KWJ-ENCFF962YGV.txt	0.0131188	0.149016	0.109199	11.3589	8.32383	0.196884	2.56209e-07	5.78279e-07	0.443054	PASS_ENIGMA2_MeanPutamen
ENCSR932KWJ-ENCFF962YGV.txt	0.0131188	-0.0437737	0.103575	-3.33671	7.89513	0.577282	-2.31317e-07	2.21013e-07	-1.04662	PASS_Epilepsy_Anney_2014
ENCSR932KWJ-ENCFF962YGV.txt	0.0131188	0.0714326	0.0585702	5.44504	4.46459	0.317463	6.44884e-08	9.7406e-08	0.662058	PASS_Ever_Smoked
ENCSR932KWJ-ENCFF962YGV.txt	0.0131188	0.053582	0.0872514	4.08436	6.65085	0.638736	7.22011e-08	1.32209e-07	0.546112	PASS_FastingGlucose_Manning
ENCSR932KWJ-ENCFF962YGV.txt	0.0131188	0.0269952	0.0446918	2.05774	3.40669	0.755091	3.14547e-08	8.58248e-08	0.366499	PASS_FetalBirthWeight_Warrington2019
ENCSR932KWJ-ENCFF962YGV.txt	0.0131188	-0.0349572	0.0224544	-2.66466	1.71162	0.0300609	-5.28171e-08	2.07482e-08	-2.54562	PASS_GeneralRiskTolerance_KarlssonLinner2019
ENCSR932KWJ-ENCFF962YGV.txt	0.0131188	-0.0832144	0.0486045	-6.34312	3.70494	0.0510432	-2.09582e-07	1.30363e-07	-1.60768	PASS_HDL
ENCSR932KWJ-ENCFF962YGV.txt	0.0131188	-0.0276406	0.109244	-2.10694	8.32724	0.709445	-7.3232e-08	1.71737e-07	-0.42642	PASS_HbA1C
ENCSR932KWJ-ENCFF962YGV.txt	0.0131188	0.093667	0.0317474	7.13989	2.41999	0.0122841	8.43374e-09	1.22566e-07	0.0688099	PASS_Height1
ENCSR932KWJ-ENCFF962YGV.txt	0.0131188	-0.0331099	0.0488149	-2.52384	3.72098	0.342841	-4.70799e-08	3.56715e-07	-0.131982	PASS_IBD
ENCSR932KWJ-ENCFF962YGV.txt	0.0131188	-0.0309169	0.0410849	-2.35668	3.13175	0.281308	-1.51536e-07	2.56631e-07	-0.590482	PASS_IBD_deLange2017
ENCSR932KWJ-ENCFF962YGV.txt	0.0131188	-0.0191222	0.0262913	-1.45761	2.00409	0.224487	-4.37524e-08	2.135e-08	-2.04929	PASS_Insomnia_Jansen2019
ENCSR932KWJ-ENCFF962YGV.txt	0.0131188	0.0420584	0.0182537	3.20596	1.39142	0.1151	-9.08695e-08	5.43875e-08	-1.67078	PASS_Intelligence_SavageJansen2018
ENCSR932KWJ-ENCFF962YGV.txt	0.0131188	0.0324407	0.0539945	2.47283	4.1158	0.721399	-3.19169e-09	1.70234e-08	-0.187488	PASS_IschemicStroke_Malik2018
ENCSR932KWJ-ENCFF962YGV.txt	0.0131188	-0.0414777	0.0651422	-3.16169	4.96555	0.399608	-2.64066e-07	1.42558e-07	-1.85234	PASS_LDL
ENCSR932KWJ-ENCFF962YGV.txt	0.0131188	-0.236733	0.167721	-18.0453	12.7847	0.0862475	2.08248e-08	4.46242e-08	0.466671	PASS_LargeArteryStroke_Malik2018
ENCSR932KWJ-ENCFF962YGV.txt	0.0131188	-0.0882594	0.0907509	-6.72769	6.91761	0.248888	-3.31992e-07	1.70638e-07	-1.9456	PASS_Lean_Body_Mass_Zillikens_2017
ENCSR932KWJ-ENCFF962YGV.txt	0.0131188	-0.00265592	0.0327643	-0.202451	2.4975	0.628909	-2.65421e-08	2.20412e-08	-1.20421	PASS_LongSleepDuration_Dashti2019
ENCSR932KWJ-ENCFF962YGV.txt	0.0131188	-0.00333374	0.123591	-0.254118	9.42091	0.892793	3.64851e-07	9.5843e-07	0.380676	PASS_Lupus
ENCSR932KWJ-ENCFF962YGV.txt	0.0131188	0.0182846	0.0197719	1.39377	1.50713	0.794161	-4.51284e-08	2.84661e-08	-1.58534	PASS_MDD_Howard2019
ENCSR932KWJ-ENCFF962YGV.txt	0.0131188	-0.0402423	0.0373421	-3.06752	2.84645	0.148681	-1.12129e-07	4.57411e-08	-2.45138	PASS_MDD_Wray2018
ENCSR932KWJ-ENCFF962YGV.txt	0.0131188	0.112539	0.0525634	8.57842	4.00671	0.0588138	-3.06303e-08	9.50172e-08	-0.322366	PASS_MaternalBirthWeight_Warrington2019
ENCSR932KWJ-ENCFF962YGV.txt	0.0131188	-0.0159186	0.0363517	-1.21341	2.77095	0.423219	-2.25271e-07	9.07658e-08	-2.48189	PASS_MedicationUse_Wu2019
ENCSR932KWJ-ENCFF962YGV.txt	0.0131188	0.0519957	0.01981	3.96344	1.51004	0.0528119	-6.39476e-08	6.35954e-08	-1.00554	PASS_Menarche2017
ENCSR932KWJ-ENCFF962YGV.txt	0.0131188	-0.151131	0.246578	-11.5201	18.7958	0.485907	-5.65697e-07	3.7998e-07	-1.48875	PASS_Multiple_sclerosis
ENCSR932KWJ-ENCFF962YGV.txt	0.0131188	0.00858348	0.0317595	0.654287	2.42091	0.88168	1.57226e-08	6.97566e-08	0.225392	PASS_Neuroticism
ENCSR932KWJ-ENCFF962YGV.txt	0.0131188	0.0269706	0.0157186	2.05587	1.19817	0.379754	-2.18289e-08	3.41444e-08	-0.639311	PASS_Neuroticism_Nagel2018
ENCSR932KWJ-ENCFF962YGV.txt	0.0131188	0.0411595	0.0513903	3.13744	3.91729	0.585919	2.52782e-08	2.13771e-08	1.18249	PASS_NumberChildrenEverBorn
ENCSR932KWJ-ENCFF962YGV.txt	0.0131188	0.0219467	0.152483	1.67292	11.6232	0.953812	-5.29812e-08	1.61739e-07	-0.327572	PASS_OvarianCancer
ENCSR932KWJ-ENCFF962YGV.txt	0.0131188	0.0626872	0.129399	4.77841	9.86363	0.703698	-5.65087e-10	2.33863e-08	-0.0241632	PASS_Parkinsons_23andMe_Corces2020
ENCSR932KWJ-ENCFF962YGV.txt	0.0131188	-0.082208	0.0851321	-6.26641	6.4893	0.25285	-4.59519e-07	6.16173e-07	-0.745764	PASS_Primary_biliary_cirrhosis
ENCSR932KWJ-ENCFF962YGV.txt	0.0131188	0.0322917	0.0716668	2.46148	5.46289	0.790735	7.2824e-08	1.65634e-07	0.439668	PASS_ProstateCancer
ENCSR932KWJ-ENCFF962YGV.txt	0.0131188	0.0346106	0.024072	2.63824	1.83492	0.372518	-3.52448e-08	3.3465e-08	-1.05318	PASS_ReactionTime_Davies2018
ENCSR932KWJ-ENCFF962YGV.txt	0.0131188	-0.116453	0.0657514	-8.87678	5.01199	0.046296	-5.75513e-07	2.08969e-07	-2.75406	PASS_Rheumatoid_Arthritis
ENCSR932KWJ-ENCFF962YGV.txt	0.0131188	0.0479809	0.0460491	3.6574	3.51015	0.4484	-1.20212e-07	2.1514e-07	-0.55876	PASS_SCZvsBD_Ruderfer2018
ENCSR932KWJ-ENCFF962YGV.txt	0.0131188	0.101961	0.09964	7.77212	7.59519	0.357939	1.18907e-07	4.35845e-08	2.72818	PASS_SWB
ENCSR932KWJ-ENCFF962YGV.txt	0.0131188	0.0321028	0.0206424	2.44708	1.57349	0.355617	-6.00069e-08	1.7284e-07	-0.347182	PASS_Schizophrenia
ENCSR932KWJ-ENCFF962YGV.txt	0.0131188	0.026635	0.0209638	2.03029	1.59799	0.519876	-1.0401e-07	1.74278e-07	-0.596804	PASS_Schizophrenia_Pardinas2018
ENCSR932KWJ-ENCFF962YGV.txt	0.0131188	0.0280422	0.0245678	2.13755	1.87272	0.543514	-8.53946e-08	1.99352e-07	-0.428361	PASS_Schizophrenia_Ruderfer2018
ENCSR932KWJ-ENCFF962YGV.txt	0.0131188	0.00981858	0.0242385	0.748433	1.84761	0.891864	-5.62414e-09	1.95076e-08	-0.288305	PASS_ShortSleepDuration_Dashti2019
ENCSR932KWJ-ENCFF962YGV.txt	0.0131188	0.0278552	0.0197575	2.1233	1.50604	0.456126	9.06999e-09	2.40794e-08	0.376671	PASS_SleepDuration_Dashti2019
ENCSR932KWJ-ENCFF962YGV.txt	0.0131188	0.241234	0.333681	18.3884	25.4353	0.412371	2.32305e-08	3.27851e-08	0.708571	PASS_SmallVesselStroke_Malik2018
ENCSR932KWJ-ENCFF962YGV.txt	0.0131188	-0.00919549	0.0552464	-0.700938	4.21123	0.684792	2.51908e-09	3.63487e-08	0.0693032	PASS_SmokingCessation_Liu2019
ENCSR932KWJ-ENCFF962YGV.txt	0.0131188	0.00372742	0.0220869	0.284128	1.68361	0.669805	-7.30529e-08	3.56208e-08	-2.05085	PASS_SmokingInitiation_Liu2019
ENCSR932KWJ-ENCFF962YGV.txt	0.0131188	0.241234	0.333681	18.3884	25.4353	0.412371	2.32305e-08	3.27851e-08	0.708571	PASS_Stroke_Malik2018
ENCSR932KWJ-ENCFF962YGV.txt	0.0131188	0.0035415	0.0532875	0.269955	4.06191	0.853909	-8.71431e-08	1.46307e-07	-0.595617	PASS_Triglycerides
ENCSR932KWJ-ENCFF962YGV.txt	0.0131188	-0.196367	0.134803	-14.9683	10.2755	0.0979232	-2.75672e-07	3.34962e-07	-0.822995	PASS_Type_1_Diabetes
ENCSR932KWJ-ENCFF962YGV.txt	0.0131188	-0.0503829	0.0736956	-3.8405	5.61754	0.390272	-2.57938e-07	1.27171e-07	-2.02827	PASS_Type_2_Diabetes
ENCSR932KWJ-ENCFF962YGV.txt	0.0131188	-0.0140451	0.0448562	-1.07061	3.41922	0.54564	-9.07769e-08	2.22611e-07	-0.407783	PASS_UC_deLange2017
ENCSR932KWJ-ENCFF962YGV.txt	0.0131188	0.0146695	0.0719703	1.1182	5.48603	0.982851	3.7304e-07	3.37867e-07	1.1041	PASS_Ulcerative_Colitis
ENCSR932KWJ-ENCFF962YGV.txt	0.0131188	0.0319328	0.0213476	2.43411	1.62725	0.378723	-1.4973e-07	6.96786e-08	-2.14887	PASS_VerbalNumericReasoning_Davies2018
ENCSR932KWJ-ENCFF962YGV.txt	0.0131188	0.030777	0.0182642	2.34602	1.39221	0.336505	-7.36237e-09	3.29259e-08	-0.223604	PASS_Worry_Nagel2018
ENCSR932KWJ-ENCFF962YGV.txt	0.0131188	0.0730484	0.0449522	5.56821	3.42654	0.185076	4.87376e-08	6.09048e-08	0.800227	PASS_Years_of_Education1
ENCSR932KWJ-ENCFF962YGV.txt	0.0131188	0.0315339	0.0185618	2.40371	1.41489	0.323646	-2.73199e-08	3.49138e-08	-0.782497	PASS_Years_of_Education2
ENCSR932KWJ-ENCFF962YGV.txt	0.0131188	0.0157872	0.0317718	1.2034	2.42184	0.933148	-1.05243e-07	1.54292e-07	-0.682106	PGC_ADHD-meta-filtered
ENCSR932KWJ-ENCFF962YGV.txt	0.0131188	-0.0369452	0.0931735	-2.81619	7.10227	0.579759	-6.68342e-07	9.74583e-07	-0.685773	PGC_ADHD_2012-10
ENCSR932KWJ-ENCFF962YGV.txt	0.0131188	-0.0958894	0.168774	-7.30929	12.865	0.514707	2.63166e-09	3.7097e-07	0.007094	PGC_ADHD_female_012597
ENCSR932KWJ-ENCFF962YGV.txt	0.0131188	0.0158637	0.0442036	1.20923	3.36948	0.950423	-4.13526e-07	2.0317e-07	-2.03537	PGC_ADHD_male_005362
ENCSR932KWJ-ENCFF962YGV.txt	0.0131188	-0.0223635	0.0502587	-1.70469	3.83104	0.481142	2.11919e-08	5.47155e-08	0.387312	PGC_AlcoholUse
ENCSR932KWJ-ENCFF962YGV.txt	0.0131188	-0.00548214	0.0363056	-0.417883	2.76744	0.60736	-1.65256e-07	1.05765e-07	-1.56248	PGC_Anorexia_2019
ENCSR932KWJ-ENCFF962YGV.txt	0.0131188	0.353387	0.27221	26.9374	20.7496	0.13619	6.12859e-07	4.21761e-07	1.4531	PGC_Anxiety_meta_cc
ENCSR932KWJ-ENCFF962YGV.txt	0.0131188	0.426306	0.754403	32.4957	57.5054	0.380684	3.12403e-07	3.76621e-07	0.829488	PGC_Anxiety_meta_fs
ENCSR932KWJ-ENCFF962YGV.txt	0.0131188	-0.0217684	0.0495349	-1.65933	3.77586	0.477192	-1.29162e-07	3.99931e-07	-0.32296	PGC_Autism_2015-03
ENCSR932KWJ-ENCFF962YGV.txt	0.0131188	-0.0483742	0.0482658	-3.68739	3.67912	0.179636	-2.9483e-07	1.76117e-07	-1.67405	PGC_Autism_2017-11
ENCSR932KWJ-ENCFF962YGV.txt	0.0131188	0.025317	0.0218792	1.92982	1.66777	0.577791	-2.23639e-08	2.17009e-08	-1.03055	PGC_BipolarI
ENCSR932KWJ-ENCFF962YGV.txt	0.0131188	-0.0693338	0.101077	-5.28506	7.70475	0.402477	4.41721e-09	1.59665e-08	0.276656	PGC_BipolarII
ENCSR932KWJ-ENCFF962YGV.txt	0.0131188	0.0576891	0.0728336	4.39742	5.55183	0.53495	3.94943e-08	1.8648e-07	0.211788	PGC_Bipolar_2012
ENCSR932KWJ-ENCFF962YGV.txt	0.0131188	0.00852537	0.0287007	0.649857	2.18775	0.872908	-3.76691e-08	1.91972e-07	-0.196222	PGC_Bipolar_2019
ENCSR932KWJ-ENCFF962YGV.txt	0.0131188	0.0982222	0.0552038	7.48711	4.20798	0.126407	-7.53068e-09	2.01484e-08	-0.37376	PGC_Cannabis_EUR
ENCSR932KWJ-ENCFF962YGV.txt	0.0131188	-0.0369615	0.0331884	-2.81743	2.52983	0.130856	-1.03187e-07	4.34714e-08	-2.37369	PGC_MDD_2018
ENCSR932KWJ-ENCFF962YGV.txt	0.0131188	0.0188565	0.0196256	1.43736	1.49598	0.770367	-2.13731e-08	1.33794e-08	-1.59747	PGC_MDD_2019
ENCSR932KWJ-ENCFF962YGV.txt	0.0131188	-0.0690164	0.247318	-5.26086	18.8521	0.726714	-3.7545e-08	3.09639e-08	-1.21254	PGC_MDD_2021
ENCSR932KWJ-ENCFF962YGV.txt	0.0131188	-3.16881	280.169	-241.547	21356.3	0.595862	-1.20875e-06	1.24613e-06	-0.970001	PGC_Opioid_Exposed-vs-Ctrl
ENCSR932KWJ-ENCFF962YGV.txt	0.0131188	0.377654	0.910274	28.7872	69.3868	0.571799	3.52499e-07	5.61184e-07	0.628136	PGC_Opioid_Unexposed-vs-Ctrl
ENCSR932KWJ-ENCFF962YGV.txt	0.0131188	-0.756043	0.739015	-57.6304	56.3323	0.0461589	6.92284e-07	2.74999e-07	2.51741	PGC_Opioid_Unexposed-vs-Exposed
ENCSR932KWJ-ENCFF962YGV.txt	0.0131188	-0.176094	0.168957	-13.423	12.879	0.212304	-2.43214e-08	3.74603e-08	-0.649259	PGC_PTSD_EUR
ENCSR932KWJ-ENCFF962YGV.txt	0.0131188	-0.117985	0.0967733	-8.99356	7.37667	0.162942	-1.51748e-06	5.40689e-07	-2.80657	PGC_PanicDisorder
ENCSR932KWJ-ENCFF962YGV.txt	0.0131188	0.0113111	0.0375186	0.862201	2.8599	0.961576	-3.40478e-07	3.81836e-07	-0.891687	PGC_SCZ_2012_EUR
ENCSR932KWJ-ENCFF962YGV.txt	0.0131188	0.0277937	0.0166468	2.11861	1.26892	0.378103	-3.16971e-08	3.03457e-08	-1.04453	PGC_SCZ_2018_EUR
ENCSR932KWJ-ENCFF962YGV.txt	0.0131188	-0.176094	0.168957	-13.423	12.879	0.212304	-2.43214e-08	3.74603e-08	-0.649259	PGC_SCZ_2019_EUR
ENCSR932KWJ-ENCFF962YGV.txt	0.0131188	0.0266545	0.0161101	2.03178	1.22801	0.402418	-1.87575e-07	1.2526e-07	-1.49749	PGC_SCZ_2022_EUR
ENCSR932KWJ-ENCFF962YGV.txt	0.0131188	0.030581	0.104029	2.33108	7.92973	0.867293	-7.27058e-08	5.92468e-08	-1.22717	PGC_Tourette_2018
ENCSR932KWJ-ENCFF962YGV.txt	0.0131188	0.0273035	0.0443505	2.08124	3.38067	0.748085	-7.27457e-08	7.53742e-08	-0.965127	UKB_460K.biochemistry_AlanineAminotransferase
ENCSR932KWJ-ENCFF962YGV.txt	0.0131188	0.0431373	0.0287648	3.2882	2.19263	0.30083	-9.89799e-08	8.70399e-08	-1.13718	UKB_460K.biochemistry_Albumin
ENCSR932KWJ-ENCFF962YGV.txt	0.0131188	-0.0281647	0.0430096	-2.14689	3.27846	0.34418	-3.47285e-07	1.79692e-07	-1.93267	UKB_460K.biochemistry_AlkalinePhosphatase
ENCSR932KWJ-ENCFF962YGV.txt	0.0131188	-0.0369169	0.0226505	-2.81404	1.72657	0.0359942	-6.91236e-08	1.07694e-07	-0.641853	UKB_460K.biochemistry_ApolipoproteinA
ENCSR932KWJ-ENCFF962YGV.txt	0.0131188	0.00538988	0.0435433	0.41085	3.31914	0.858315	-4.38197e-08	1.03161e-07	-0.424772	UKB_460K.biochemistry_ApolipoproteinB
ENCSR932KWJ-ENCFF962YGV.txt	0.0131188	0.0575137	0.0384432	4.38406	2.93038	0.246203	2.51035e-08	9.22824e-08	0.272029	UKB_460K.biochemistry_AspartateAminotransferase
ENCSR932KWJ-ENCFF962YGV.txt	0.0131188	0.014835	0.0375303	1.13081	2.8608	0.963461	-1.37413e-07	8.77384e-08	-1.56617	UKB_460K.biochemistry_Calcium
ENCSR932KWJ-ENCFF962YGV.txt	0.0131188	-0.0352439	0.0357253	-2.68651	2.72321	0.184232	-6.28613e-08	1.039e-07	-0.605019	UKB_460K.biochemistry_Cholesterol
ENCSR932KWJ-ENCFF962YGV.txt	0.0131188	0.0565995	0.0425686	4.31437	3.24485	0.291508	7.33839e-08	1.02228e-07	0.717848	UKB_460K.biochemistry_CreactiveProtein
ENCSR932KWJ-ENCFF962YGV.txt	0.0131188	0.0417586	0.0417902	3.1831	3.18551	0.492209	-7.4673e-08	1.89574e-07	-0.393899	UKB_460K.biochemistry_Creatinine
ENCSR932KWJ-ENCFF962YGV.txt	0.0131188	0.048594	0.0328559	3.70414	2.50448	0.282298	-2.084e-07	1.62907e-07	-1.27926	UKB_460K.biochemistry_CystatinC
ENCSR932KWJ-ENCFF962YGV.txt	0.0131188	0.0596741	0.0462195	4.54873	3.52314	0.294162	3.04352e-08	5.62827e-08	0.540756	UKB_460K.biochemistry_DirectBilirubin
ENCSR932KWJ-ENCFF962YGV.txt	0.0131188	0.0774284	0.0421849	5.90208	3.2156	0.126583	-1.91654e-08	7.99026e-08	-0.239859	UKB_460K.biochemistry_GammaGlutamyltransferase
ENCSR932KWJ-ENCFF962YGV.txt	0.0131188	-0.0292299	0.0442609	-2.22809	3.37384	0.335307	-1.13002e-08	5.84966e-08	-0.193177	UKB_460K.biochemistry_Glucose
ENCSR932KWJ-ENCFF962YGV.txt	0.0131188	-0.0186392	0.0235593	-1.4208	1.79584	0.184317	-6.83372e-08	1.33193e-07	-0.51307	UKB_460K.biochemistry_HDLcholesterol
ENCSR932KWJ-ENCFF962YGV.txt	0.0131188	0.0319028	0.0414653	2.43183	3.16074	0.650001	4.52382e-08	1.16672e-07	0.387739	UKB_460K.biochemistry_HbA1c
ENCSR932KWJ-ENCFF962YGV.txt	0.0131188	0.0351837	0.0311875	2.68192	2.37731	0.477838	-1.15778e-07	1.18567e-07	-0.97648	UKB_460K.biochemistry_IGF1
ENCSR932KWJ-ENCFF962YGV.txt	0.0131188	-0.0251302	0.0471673	-1.91558	3.59539	0.421967	-7.36318e-08	9.55948e-08	-0.770249	UKB_460K.biochemistry_LDLdirect
ENCSR932KWJ-ENCFF962YGV.txt	0.0131188	-0.0162482	0.091957	-1.23854	7.00954	0.751095	4.63883e-08	6.67539e-08	0.694915	UKB_460K.biochemistry_LipoproteinA
ENCSR932KWJ-ENCFF962YGV.txt	0.0131188	-0.013093	0.0411711	-0.99803	3.13832	0.525046	-1.41339e-07	8.6937e-08	-1.62577	UKB_460K.biochemistry_Phosphate
ENCSR932KWJ-ENCFF962YGV.txt	0.0131188	0.0192428	0.0453549	1.4668	3.45724	0.893444	4.70927e-09	1.24895e-07	0.0377059	UKB_460K.biochemistry_SHBG
ENCSR932KWJ-ENCFF962YGV.txt	0.0131188	-0.00885611	0.0385163	-0.675068	2.93595	0.576025	-5.09866e-08	1.11938e-07	-0.455491	UKB_460K.biochemistry_Testosterone_Male
ENCSR932KWJ-ENCFF962YGV.txt	0.0131188	0.0456835	0.0494068	3.48229	3.76609	0.500697	-2.88033e-08	6.74332e-08	-0.427138	UKB_460K.biochemistry_TotalBilirubin
ENCSR932KWJ-ENCFF962YGV.txt	0.0131188	0.0455643	0.0361289	3.4732	2.75397	0.372139	-1.51843e-07	1.20638e-07	-1.25866	UKB_460K.biochemistry_TotalProtein
ENCSR932KWJ-ENCFF962YGV.txt	0.0131188	-0.000649223	0.0425816	-0.0494879	3.24583	0.745401	2.23875e-08	1.22617e-07	0.182581	UKB_460K.biochemistry_Triglycerides
ENCSR932KWJ-ENCFF962YGV.txt	0.0131188	0.0108968	0.0343562	0.830621	2.61884	0.948071	-1.40042e-07	1.26229e-07	-1.10942	UKB_460K.biochemistry_Urate
ENCSR932KWJ-ENCFF962YGV.txt	0.0131188	0.090966	0.0501066	6.934	3.81944	0.121541	-2.39302e-08	1.51754e-07	-0.157691	UKB_460K.biochemistry_Urea
ENCSR932KWJ-ENCFF962YGV.txt	0.0131188	-0.0211806	0.0463557	-1.61452	3.53353	0.45982	-6.01885e-08	6.12911e-08	-0.98201	UKB_460K.biochemistry_VitaminD
ENCSR932KWJ-ENCFF962YGV.txt	0.0131188	-0.0386978	0.0344356	-2.94979	2.62489	0.138599	-3.59679e-07	1.34063e-07	-2.68291	UKB_460K.blood_EOSINOPHIL_COUNT
ENCSR932KWJ-ENCFF962YGV.txt	0.0131188	0.0833598	0.0331409	6.35421	2.52621	0.039644	9.82866e-08	1.34067e-07	0.733115	UKB_460K.blood_HIGH_LIGHT_SCATTER_RETICULOCYTE_COUNT
ENCSR932KWJ-ENCFF962YGV.txt	0.0131188	0.00399127	0.0389421	0.304239	2.96841	0.812786	-2.5406e-07	1.20224e-07	-2.11322	UKB_460K.blood_LYMPHOCYTE_COUNT
ENCSR932KWJ-ENCFF962YGV.txt	0.0131188	0.0194227	0.0381972	1.48052	2.91163	0.869118	-2.04169e-07	1.72091e-07	-1.1864	UKB_460K.blood_MEAN_CORPUSCULAR_HEMOGLOBIN
ENCSR932KWJ-ENCFF962YGV.txt	0.0131188	0.0197955	0.0325565	1.50894	2.48166	0.837139	-1.24412e-07	2.38079e-07	-0.522568	UKB_460K.blood_MEAN_PLATELET_VOL
ENCSR932KWJ-ENCFF962YGV.txt	0.0131188	0.0403767	0.0330116	3.07776	2.51635	0.40965	-2.64609e-07	1.62638e-07	-1.62698	UKB_460K.blood_MEAN_SPHERED_CELL_VOL
ENCSR932KWJ-ENCFF962YGV.txt	0.0131188	0.0560284	0.035116	4.27084	2.67676	0.216841	-1.78227e-08	1.65901e-07	-0.10743	UKB_460K.blood_MONOCYTE_COUNT
ENCSR932KWJ-ENCFF962YGV.txt	0.0131188	-0.00361713	0.0316858	-0.27572	2.41529	0.599145	-4.43289e-07	2.06604e-07	-2.14559	UKB_460K.blood_PLATELET_COUNT
ENCSR932KWJ-ENCFF962YGV.txt	0.0131188	0.0519581	0.0413948	3.96057	3.15537	0.345	-3.23903e-08	1.65726e-07	-0.195445	UKB_460K.blood_PLATELET_DISTRIB_WIDTH
ENCSR932KWJ-ENCFF962YGV.txt	0.0131188	0.0628445	0.0408969	4.7904	3.11742	0.224807	-6.29864e-09	1.6303e-07	-0.0386348	UKB_460K.blood_RBC_DISTRIB_WIDTH
ENCSR932KWJ-ENCFF962YGV.txt	0.0131188	0.0880163	0.0401646	6.70915	3.0616	0.0669382	-1.55581e-08	2.12887e-07	-0.0730817	UKB_460K.blood_RED_COUNT
ENCSR932KWJ-ENCFF962YGV.txt	0.0131188	0.0496731	0.0255066	3.7864	1.94427	0.151853	-1.10227e-07	1.04624e-07	-1.05355	UKB_460K.blood_WHITE_COUNT
ENCSR932KWJ-ENCFF962YGV.txt	0.0131188	0.0752092	0.0309612	5.73292	2.36006	0.0419737	-1.08747e-07	1.90962e-07	-0.569469	UKB_460K.bmd_HEEL_TSCOREz
ENCSR932KWJ-ENCFF962YGV.txt	0.0131188	0.033331	0.0347692	2.5407	2.65033	0.559049	-3.26933e-07	1.60952e-07	-2.03125	UKB_460K.body_BALDING1
ENCSR932KWJ-ENCFF962YGV.txt	0.0131188	0.0058751	0.0358998	0.447837	2.73651	0.839508	-2.48524e-07	1.57445e-07	-1.57848	UKB_460K.body_BALDING4
ENCSR932KWJ-ENCFF962YGV.txt	0.0131188	0.0256814	0.0124159	1.9576	0.946418	0.310468	-6.95135e-09	6.06849e-08	-0.114548	UKB_460K.body_BMIz
ENCSR932KWJ-ENCFF962YGV.txt	0.0131188	0.0853332	0.022039	6.50463	1.67995	0.00115479	-1.03505e-08	2.87245e-07	-0.0360335	UKB_460K.body_HEIGHTz
ENCSR932KWJ-ENCFF962YGV.txt	0.0131188	0.128105	0.097833	9.765	7.45745	0.229695	1.55917e-08	1.55272e-08	1.00415	UKB_460K.body_LEFT_HANDED
ENCSR932KWJ-ENCFF962YGV.txt	0.0131188	0.074125	0.0291459	5.65027	2.22169	0.0354893	6.648e-08	8.56625e-08	0.77607	UKB_460K.body_WHRadjBMIz
ENCSR932KWJ-ENCFF962YGV.txt	0.0131188	0.0695012	0.0209457	5.29782	1.59661	0.00707644	8.45681e-08	1.07587e-07	0.786048	UKB_460K.bp_DIASTOLICadjMEDz
ENCSR932KWJ-ENCFF962YGV.txt	0.0131188	0.0470496	0.021566	3.58642	1.6439	0.113029	-1.82713e-08	9.26161e-08	-0.19728	UKB_460K.bp_SYSTOLICadjMEDz
ENCSR932KWJ-ENCFF962YGV.txt	0.0131188	0.057973	0.0577559	4.41907	4.40252	0.43157	5.51286e-09	1.87292e-08	0.294346	UKB_460K.cancer_ALL
ENCSR932KWJ-ENCFF962YGV.txt	0.0131188	-0.111629	0.0977831	-8.50906	7.45364	0.205614	-3.69888e-08	3.06877e-08	-1.20533	UKB_460K.cancer_BREAST
ENCSR932KWJ-ENCFF962YGV.txt	0.0131188	0.0583509	0.108928	4.44787	8.3032	0.683057	4.40386e-09	1.68243e-08	0.261757	UKB_460K.cancer_MELANOMA
ENCSR932KWJ-ENCFF962YGV.txt	0.0131188	-0.0759475	0.0826241	-5.78919	6.29813	0.280723	-6.60353e-09	2.34667e-08	-0.2814	UKB_460K.cancer_PROSTATE
ENCSR932KWJ-ENCFF962YGV.txt	0.0131188	0.0370593	0.0129077	2.82489	0.983909	0.0671732	-7.20845e-08	3.34989e-08	-2.15185	UKB_460K.cov_EDU_COLLEGE
ENCSR932KWJ-ENCFF962YGV.txt	0.0131188	0.0119772	0.0144086	0.912979	1.09831	0.936853	-1.35051e-07	3.58001e-08	-3.77238	UKB_460K.cov_EDU_YEARS
ENCSR932KWJ-ENCFF962YGV.txt	0.0131188	0.0296296	0.0163401	2.25855	1.24554	0.312532	-3.93796e-08	3.16207e-08	-1.24538	UKB_460K.cov_SMOKING_STATUS
ENCSR932KWJ-ENCFF962YGV.txt	0.0131188	-0.0509999	0.0389012	-3.88753	2.96529	0.103328	-8.21475e-08	3.1219e-08	-2.63133	UKB_460K.disease_AID_ALL
ENCSR932KWJ-ENCFF962YGV.txt	0.0131188	-0.0347076	0.079527	-2.64563	6.06205	0.544457	-1.18364e-08	1.45893e-08	-0.811308	UKB_460K.disease_AID_SURE
ENCSR932KWJ-ENCFF962YGV.txt	0.0131188	-0.0138731	0.0289891	-1.05749	2.20973	0.357955	-6.49201e-08	4.90132e-08	-1.32454	UKB_460K.disease_ALLERGY_ECZEMA_DIAGNOSED
ENCSR932KWJ-ENCFF962YGV.txt	0.0131188	-0.0197127	0.03706	-1.50263	2.82495	0.383987	-8.03539e-08	5.12032e-08	-1.56931	UKB_460K.disease_ASTHMA_DIAGNOSED
ENCSR932KWJ-ENCFF962YGV.txt	0.0131188	0.0339055	0.0209083	2.58449	1.59376	0.318978	-3.68396e-08	4.64341e-08	-0.793375	UKB_460K.disease_CARDIOVASCULAR
ENCSR932KWJ-ENCFF962YGV.txt	0.0131188	-0.0395709	0.0807051	-3.01634	6.15185	0.509104	-8.04616e-09	2.12206e-08	-0.379167	UKB_460K.disease_DERMATOLOGY
ENCSR932KWJ-ENCFF962YGV.txt	0.0131188	-0.00386922	0.037596	-0.294936	2.8658	0.652696	-2.57786e-08	3.26e-08	-0.790754	UKB_460K.disease_DIABETES_ANY_DIAGNOSED
ENCSR932KWJ-ENCFF962YGV.txt	0.0131188	-0.00389105	0.0397163	-0.296601	3.02742	0.669271	-2.07628e-08	2.66462e-08	-0.779203	UKB_460K.disease_ENDOCRINE_DIABETES
ENCSR932KWJ-ENCFF962YGV.txt	0.0131188	-0.0178088	0.0539542	-1.35749	4.11273	0.566572	-3.06274e-08	4.97624e-08	-0.615472	UKB_460K.disease_HI_CHOL_SELF_REP
ENCSR932KWJ-ENCFF962YGV.txt	0.0131188	0.0440034	0.0221642	3.35421	1.6895	0.160178	7.03744e-09	5.81101e-08	0.121105	UKB_460K.disease_HYPERTENSION_DIAGNOSED
ENCSR932KWJ-ENCFF962YGV.txt	0.0131188	-0.0380383	0.0418843	-2.89952	3.19268	0.226608	-8.15553e-08	4.79376e-08	-1.70128	UKB_460K.disease_HYPOTHYROIDISM_SELF_REP
ENCSR932KWJ-ENCFF962YGV.txt	0.0131188	0.150624	0.108688	11.4815	8.28489	0.212271	-1.29895e-08	1.65784e-08	-0.783519	UKB_460K.disease_PSORIASIS
ENCSR932KWJ-ENCFF962YGV.txt	0.0131188	-0.0165065	0.0356717	-1.25823	2.71912	0.413711	-6.38605e-08	4.35059e-08	-1.46786	UKB_460K.disease_RESPIRATORY_ENT
ENCSR932KWJ-ENCFF962YGV.txt	0.0131188	0.00845496	0.0387532	0.64449	2.95401	0.904338	-1.56973e-08	2.99583e-08	-0.523972	UKB_460K.disease_T2D
ENCSR932KWJ-ENCFF962YGV.txt	0.0131188	-0.0370531	0.0433192	-2.82442	3.30206	0.251034	-8.05921e-08	5.05227e-08	-1.59516	UKB_460K.disease_THYROID_ANY_SELF_REP
ENCSR932KWJ-ENCFF962YGV.txt	0.0131188	0.0351135	0.016375	2.67657	1.2482	0.177931	-1.2629e-07	9.49845e-08	-1.32958	UKB_460K.impedance_BASAL_METABOLIC_RATEz
ENCSR932KWJ-ENCFF962YGV.txt	0.0131188	0.093782	0.0245117	7.14866	1.86844	0.000954824	3.00165e-07	1.23634e-07	2.42785	UKB_460K.lung_FEV1FVCzSMOKE
ENCSR932KWJ-ENCFF962YGV.txt	0.0131188	0.0818711	0.0203705	6.24073	1.55276	0.000965226	1.06076e-07	7.75825e-08	1.36727	UKB_460K.lung_FVCzSMOKE
ENCSR932KWJ-ENCFF962YGV.txt	0.0131188	0.0227533	0.0162312	1.7344	1.23724	0.554015	-3.25752e-08	3.49176e-08	-0.932916	UKB_460K.mental_NEUROTICISM
ENCSR932KWJ-ENCFF962YGV.txt	0.0131188	0.0198336	0.0150607	1.51184	1.14802	0.656113	-5.53175e-08	3.16373e-08	-1.74849	UKB_460K.other_MORNINGPERSON
ENCSR932KWJ-ENCFF962YGV.txt	0.0131188	0.0269796	0.0488484	2.05655	3.72353	0.771234	-2.94132e-08	2.00903e-07	-0.146405	UKB_460K.pigment_HAIR
ENCSR932KWJ-ENCFF962YGV.txt	0.0131188	-0.0526968	0.0844451	-4.01688	6.43694	0.423079	-2.17173e-08	1.01643e-07	-0.213662	UKB_460K.pigment_HAIR_blackmale
ENCSR932KWJ-ENCFF962YGV.txt	0.0131188	-0.021943	0.0516867	-1.67263	3.93989	0.500105	-5.68341e-08	1.10489e-07	-0.514386	UKB_460K.pigment_HAIR_blonde
ENCSR932KWJ-ENCFF962YGV.txt	0.0131188	0.00651034	0.0559473	0.496259	4.26466	0.904812	1.31323e-08	1.19695e-07	0.109714	UKB_460K.pigment_HAIR_darkbrown
ENCSR932KWJ-ENCFF962YGV.txt	0.0131188	-0.0745382	0.0624143	-5.68177	4.75761	0.176091	-1.07688e-07	1.25477e-07	-0.85823	UKB_460K.pigment_SKIN
ENCSR932KWJ-ENCFF962YGV.txt	0.0131188	-0.103577	0.0405785	-7.89525	3.09315	0.00840297	-1.8409e-07	6.10927e-08	-3.01329	UKB_460K.pigment_SUNBURN
ENCSR932KWJ-ENCFF962YGV.txt	0.0131188	-0.0875062	0.0667037	-6.67027	5.08457	0.165279	-8.58857e-08	1.3144e-07	-0.65342	UKB_460K.pigment_TANNING
ENCSR932KWJ-ENCFF962YGV.txt	0.0131188	0.00702287	0.0249775	0.535327	1.90394	0.807148	-7.8991e-08	6.06951e-08	-1.30144	UKB_460K.repro_AgeFirstBirth_Female
ENCSR932KWJ-ENCFF962YGV.txt	0.0131188	0.0492897	0.019398	3.75717	1.47864	0.0651308	-1.28397e-07	7.44235e-08	-1.72522	UKB_460K.repro_MENARCHE_AGE
ENCSR932KWJ-ENCFF962YGV.txt	0.0131188	0.0484894	0.0597141	3.69617	4.55178	0.554118	-1.97232e-08	9.9242e-08	-0.198738	UKB_460K.repro_MENOPAUSE_AGE
ENCSR932KWJ-ENCFF962YGV.txt	0.0131188	-0.0207853	0.0340498	-1.58439	2.59549	0.323983	-3.57939e-08	3.36272e-08	-1.06444	UKB_460K.repro_NumberChildrenEverBorn_Female
ENCSR932KWJ-ENCFF962YGV.txt	0.0131188	-0.0401738	0.0542118	-3.0623	4.13236	0.315488	1.33671e-08	3.08675e-08	0.433048	UKB_460K.repro_NumberChildrenEverBorn_Male
ENCSR932KWJ-ENCFF962YGV.txt	0.0131188	-0.0244288	0.0252364	-1.86212	1.92368	0.137641	-3.01301e-08	1.79756e-08	-1.67616	UKB_460K.repro_NumberChildrenEverBorn_Pooled
ENCSR924IHU-ENCFF295JAT.txt	0.0047488	0.0640243	0.0946854	13.4822	19.9388	0.527172	2.70533e-07	1.2927e-06	0.209276	PASS_ADHD_Demontis2018
ENCSR924IHU-ENCFF295JAT.txt	0.0047488	-0.0255764	0.0383177	-5.38587	8.06892	0.433349	-2.42026e-07	1.34921e-07	-1.79384	PASS_AdultOnsetAsthma_Ferreira2019
ENCSR924IHU-ENCFF295JAT.txt	0.0047488	0.0327798	0.025496	6.90274	5.36892	0.269992	3.52917e-08	1.27343e-07	0.277139	PASS_AgeFirstBirth
ENCSR924IHU-ENCFF295JAT.txt	0.0047488	-0.0112512	0.0393219	-2.36926	8.28037	0.683839	7.03264e-08	1.63957e-07	0.428932	PASS_AgeOfInitiation_Liu2019
ENCSR924IHU-ENCFF295JAT.txt	0.0047488	0.0166588	0.0719252	3.50799	15.146	0.867171	-2.30322e-07	5.99598e-07	-0.384128	PASS_Alzheimer
ENCSR924IHU-ENCFF295JAT.txt	0.0047488	0.0570609	0.400218	12.0159	84.2777	0.875912	-5.17458e-08	1.08945e-07	-0.474972	PASS_AlzheimersMaternal_Marioni2018
ENCSR924IHU-ENCFF295JAT.txt	0.0047488	-0.00840497	0.12666	-1.76991	26.672	0.917272	-1.18593e-07	8.75497e-08	-1.35458	PASS_AlzheimersPaternal_Marioni2018
ENCSR924IHU-ENCFF295JAT.txt	0.0047488	-0.0658415	0.0596718	-13.8649	12.5656	0.208122	-1.26057e-07	1.09662e-07	-1.1495	PASS_AlzheimersProxy_Marioni2018
ENCSR924IHU-ENCFF295JAT.txt	0.0047488	-0.0871884	0.0632744	-18.3601	13.3243	0.143964	-5.2724e-08	8.31304e-08	-0.634232	PASS_Alzheimers_Jansen2019
ENCSR924IHU-ENCFF295JAT.txt	0.0047488	0.0815168	0.0396644	17.1658	8.3525	0.0508003	7.28135e-07	8.09057e-07	0.89998	PASS_Anorexia
ENCSR924IHU-ENCFF295JAT.txt	0.0047488	0.0175998	0.0758359	3.70616	15.9695	0.86583	-3.08371e-07	1.64523e-06	-0.187433	PASS_AnorexiaNervosa_Duncan_2017
ENCSR924IHU-ENCFF295JAT.txt	0.0047488	-0.0310759	0.0258814	-6.54395	5.45009	0.164035	-9.53278e-08	4.63805e-08	-2.05534	PASS_AtrialFibrillation_Nielsen2018
ENCSR924IHU-ENCFF295JAT.txt	0.0047488	-0.017841	0.0379099	-3.75694	7.98304	0.553221	3.36563e-07	2.06215e-06	0.16321	PASS_Autism
ENCSR924IHU-ENCFF295JAT.txt	0.0047488	-0.000131441	0.0385758	-0.0276787	8.12326	0.89953	2.67606e-07	5.57709e-07	0.47983	PASS_Autism_Grove2019
ENCSR924IHU-ENCFF295JAT.txt	0.0047488	0.0523094	0.0165672	11.0153	3.48871	0.00447578	3.15505e-07	3.97025e-07	0.794673	PASS_BDSCZ_Ruderfer2018
ENCSR924IHU-ENCFF295JAT.txt	0.0047488	0.0482082	0.0224139	10.1516	4.7199	0.0544	-6.89267e-07	6.20886e-07	-1.11013	PASS_BIP_Stahl2019
ENCSR924IHU-ENCFF295JAT.txt	0.0047488	-0.0224818	0.0187317	-4.73421	3.9445	0.146479	-2.09602e-07	2.59994e-07	-0.806183	PASS_BMI1
ENCSR924IHU-ENCFF295JAT.txt	0.0047488	0.0514542	0.0270108	10.8352	5.68792	0.0820854	-1.40712e-06	8.28775e-07	-1.69784	PASS_BipolarDisorder_Ruderfer2018
ENCSR924IHU-ENCFF295JAT.txt	0.0047488	0.0609624	0.054406	12.8374	11.4568	0.297751	-1.58918e-07	1.71109e-06	-0.0928753	PASS_Bipolar_Disorder
ENCSR924IHU-ENCFF295JAT.txt	0.0047488	-0.00472327	0.0193631	-0.994623	4.07747	0.625083	3.96887e-07	5.88372e-07	0.674551	PASS_Bone_Mineral_Density_Kemp_2017
ENCSR924IHU-ENCFF295JAT.txt	0.0047488	-0.0104251	0.0224595	-2.19532	4.72952	0.494884	-2.60301e-07	4.30647e-07	-0.604443	PASS_BreastCancer
ENCSR924IHU-ENCFF295JAT.txt	0.0047488	-0.00705609	0.0305936	-1.48587	6.44239	0.699115	8.65441e-07	1.00982e-06	0.857025	PASS_CD_deLange2017
ENCSR924IHU-ENCFF295JAT.txt	0.0047488	-0.0863533	0.178023	-18.1842	37.488	0.604879	-1.22476e-07	1.14409e-07	-1.07052	PASS_CardioembolicStroke_Malik2018
ENCSR924IHU-ENCFF295JAT.txt	0.0047488	0.0183903	0.0680319	3.87261	14.3261	0.840595	1.26034e-06	1.86227e-06	0.676774	PASS_Celiac
ENCSR924IHU-ENCFF295JAT.txt	0.0047488	0.0105147	0.0444932	2.21418	9.36934	0.896637	8.95421e-08	2.06139e-07	0.434377	PASS_ChildOnsetAsthma_Ferreira2019
ENCSR924IHU-ENCFF295JAT.txt	0.0047488	-0.0149063	0.0350617	-3.13896	7.38327	0.575786	-4.93855e-08	1.7537e-07	-0.281607	PASS_CigarettesPerDay_Liu2019
ENCSR924IHU-ENCFF295JAT.txt	0.0047488	0.00446687	0.0626159	0.940631	13.1856	0.996389	7.00688e-08	3.67754e-07	0.190532	PASS_Coronary_Artery_Disease
ENCSR924IHU-ENCFF295JAT.txt	0.0047488	-0.0703225	0.0496505	-14.8085	10.4554	0.128856	-9.12266e-07	8.02815e-07	-1.13633	PASS_Coronary_Artery_Disease_Howson_2017
ENCSR924IHU-ENCFF295JAT.txt	0.0047488	-0.014363	0.0389356	-3.02455	8.19903	0.624851	2.72555e-06	2.02484e-06	1.34606	PASS_Crohns_Disease
ENCSR924IHU-ENCFF295JAT.txt	0.0047488	-0.0145478	0.0469916	-3.06347	9.89547	0.683813	1.21152e-07	1.51606e-07	0.799125	PASS_DS
ENCSR924IHU-ENCFF295JAT.txt	0.0047488	0.0504193	0.0134338	10.6173	2.82889	0.000792941	5.25611e-08	1.1269e-07	0.466423	PASS_DepressedAffect_Nagel2018
ENCSR924IHU-ENCFF295JAT.txt	0.0047488	0.00592149	0.0215477	1.24694	4.5375	0.956571	-1.24013e-08	9.11356e-08	-0.136075	PASS_Depression_Nagel2018
ENCSR924IHU-ENCFF295JAT.txt	0.0047488	0.06951	0.0261967	14.6374	5.51648	0.0141858	7.43561e-08	1.03425e-07	0.718937	PASS_DrinksPerWeek_Liu2019
ENCSR924IHU-ENCFF295JAT.txt	0.0047488	-0.0204511	0.0684265	-4.30659	14.4092	0.70814	-1.44143e-06	1.83575e-06	-0.785201	PASS_ENIGMA2_MeanPutamen
ENCSR924IHU-ENCFF295JAT.txt	0.0047488	0.0224135	0.0884826	4.71982	18.6326	0.841	-1.05307e-06	7.57271e-07	-1.39061	PASS_Epilepsy_Anney_2014
ENCSR924IHU-ENCFF295JAT.txt	0.0047488	0.0325147	0.0402535	6.84692	8.47657	0.4926	-1.17728e-07	3.37039e-07	-0.3493	PASS_Ever_Smoked
ENCSR924IHU-ENCFF295JAT.txt	0.0047488	-0.0341617	0.0590186	-7.19374	12.4281	0.516664	-4.22013e-07	4.19185e-07	-1.00675	PASS_FastingGlucose_Manning
ENCSR924IHU-ENCFF295JAT.txt	0.0047488	0.00710342	0.0274995	1.49583	5.79083	0.931601	4.19139e-07	2.07654e-07	2.01845	PASS_FetalBirthWeight_Warrington2019
ENCSR924IHU-ENCFF295JAT.txt	0.0047488	0.0322746	0.0161556	6.79636	3.40203	0.0875638	5.12673e-08	7.47296e-08	0.686038	PASS_GeneralRiskTolerance_KarlssonLinner2019
ENCSR924IHU-ENCFF295JAT.txt	0.0047488	-0.0245192	0.0430684	-5.16325	9.06931	0.500439	4.99122e-08	3.68589e-07	0.135414	PASS_HDL
ENCSR924IHU-ENCFF295JAT.txt	0.0047488	0.0920873	0.0971186	19.3917	20.4512	0.367213	7.34923e-07	7.68492e-07	0.956319	PASS_HbA1C
ENCSR924IHU-ENCFF295JAT.txt	0.0047488	0.0443329	0.0247552	9.33559	5.21294	0.114642	-2.29828e-08	4.758e-07	-0.0483036	PASS_Height1
ENCSR924IHU-ENCFF295JAT.txt	0.0047488	-0.0201441	0.0339112	-4.24194	7.141	0.464913	4.72325e-07	1.06867e-06	0.441975	PASS_IBD
ENCSR924IHU-ENCFF295JAT.txt	0.0047488	-0.0304233	0.0281826	-6.40651	5.93468	0.212569	-2.00071e-07	7.23191e-07	-0.27665	PASS_IBD_deLange2017
ENCSR924IHU-ENCFF295JAT.txt	0.0047488	0.0709651	0.0224511	14.9438	4.72775	0.00295918	1.25711e-07	8.73921e-08	1.43847	PASS_Insomnia_Jansen2019
ENCSR924IHU-ENCFF295JAT.txt	0.0047488	0.0548774	0.0124868	11.5561	2.62946	7.90766e-05	-4.40114e-07	2.02117e-07	-2.17752	PASS_Intelligence_SavageJansen2018
ENCSR924IHU-ENCFF295JAT.txt	0.0047488	0.0107209	0.0361726	2.25761	7.61721	0.868797	2.33618e-08	5.53981e-08	0.421707	PASS_IschemicStroke_Malik2018
ENCSR924IHU-ENCFF295JAT.txt	0.0047488	-0.0318251	0.058599	-6.70171	12.3397	0.52438	-3.86563e-07	4.20239e-07	-0.919866	PASS_LDL
ENCSR924IHU-ENCFF295JAT.txt	0.0047488	-0.301491	0.152351	-63.4877	32.082	0.0145473	1.48145e-08	1.70412e-07	0.0869332	PASS_LargeArteryStroke_Malik2018
ENCSR924IHU-ENCFF295JAT.txt	0.0047488	0.0619096	0.0619264	13.0369	13.0404	0.361914	-1.63413e-07	6.86129e-07	-0.238167	PASS_Lean_Body_Mass_Zillikens_2017
ENCSR924IHU-ENCFF295JAT.txt	0.0047488	0.0216483	0.026231	4.55868	5.52371	0.518562	-4.53801e-08	8.09185e-08	-0.560813	PASS_LongSleepDuration_Dashti2019
ENCSR924IHU-ENCFF295JAT.txt	0.0047488	-0.0303941	0.053742	-6.40037	11.317	0.516734	-1.36776e-06	2.56249e-06	-0.533762	PASS_Lupus
ENCSR924IHU-ENCFF295JAT.txt	0.0047488	0.0426993	0.0140288	8.99159	2.95418	0.00784346	4.71492e-09	9.96672e-08	0.0473066	PASS_MDD_Howard2019
ENCSR924IHU-ENCFF295JAT.txt	0.0047488	-0.0156365	0.0260467	-3.29272	5.4849	0.433873	-6.68472e-08	1.82283e-07	-0.366721	PASS_MDD_Wray2018
ENCSR924IHU-ENCFF295JAT.txt	0.0047488	0.0406831	0.0437827	8.56703	9.21973	0.410641	1.65184e-07	2.73675e-07	0.603577	PASS_MaternalBirthWeight_Warrington2019
ENCSR924IHU-ENCFF295JAT.txt	0.0047488	0.0186271	0.0290558	3.92248	6.11856	0.633096	-1.1544e-07	4.15281e-07	-0.27798	PASS_MedicationUse_Wu2019
ENCSR924IHU-ENCFF295JAT.txt	0.0047488	0.0583086	0.0167042	12.2786	3.51756	0.0018011	-1.64062e-07	2.44449e-07	-0.671148	PASS_Menarche2017
ENCSR924IHU-ENCFF295JAT.txt	0.0047488	0.0609755	0.177444	12.8402	37.366	0.750918	4.82302e-07	1.16434e-06	0.414227	PASS_Multiple_sclerosis
ENCSR924IHU-ENCFF295JAT.txt	0.0047488	0.0102909	0.0223725	2.16706	4.71119	0.79805	1.54494e-07	1.76406e-07	0.875785	PASS_Neuroticism
ENCSR924IHU-ENCFF295JAT.txt	0.0047488	0.0471782	0.0116643	9.93475	2.45627	0.000345352	1.35288e-07	9.96547e-08	1.35757	PASS_Neuroticism_Nagel2018
ENCSR924IHU-ENCFF295JAT.txt	0.0047488	0.0447413	0.0370323	9.42159	7.79824	0.279846	9.02755e-08	7.62716e-08	1.18361	PASS_NumberChildrenEverBorn
ENCSR924IHU-ENCFF295JAT.txt	0.0047488	-0.0533523	0.0839585	-11.2349	17.6799	0.486977	-2.80169e-07	4.22767e-07	-0.662704	PASS_OvarianCancer
ENCSR924IHU-ENCFF295JAT.txt	0.0047488	-0.0741072	0.0910701	-15.6055	19.1775	0.377851	-1.29937e-07	1.20337e-07	-1.07977	PASS_Parkinsons_23andMe_Corces2020
ENCSR924IHU-ENCFF295JAT.txt	0.0047488	-0.0756866	0.0568408	-15.938	11.9695	0.149157	-1.00036e-06	2.42792e-06	-0.412024	PASS_Primary_biliary_cirrhosis
ENCSR924IHU-ENCFF295JAT.txt	0.0047488	-0.0586689	0.0429384	-12.3545	9.04193	0.138898	1.13683e-07	4.7185e-07	0.24093	PASS_ProstateCancer
ENCSR924IHU-ENCFF295JAT.txt	0.0047488	0.0815511	0.0194218	17.173	4.08983	0.000100851	8.49778e-08	1.08507e-07	0.783152	PASS_ReactionTime_Davies2018
ENCSR924IHU-ENCFF295JAT.txt	0.0047488	0.0417848	0.050106	8.79902	10.5513	0.455002	-5.93859e-07	8.47542e-07	-0.700684	PASS_Rheumatoid_Arthritis
ENCSR924IHU-ENCFF295JAT.txt	0.0047488	0.0386514	0.0312318	8.13918	6.57678	0.276479	-6.58472e-07	7.40514e-07	-0.88921	PASS_SCZvsBD_Ruderfer2018
ENCSR924IHU-ENCFF295JAT.txt	0.0047488	0.00219192	0.0605407	0.461573	12.7486	0.966523	-2.17779e-07	1.42839e-07	-1.52465	PASS_SWB
ENCSR924IHU-ENCFF295JAT.txt	0.0047488	0.0603786	0.0168458	12.7145	3.54738	0.00100775	1.34453e-06	5.97684e-07	2.24957	PASS_Schizophrenia
ENCSR924IHU-ENCFF295JAT.txt	0.0047488	0.052355	0.0156158	11.0249	3.28836	0.00279977	8.76843e-07	5.50681e-07	1.59229	PASS_Schizophrenia_Pardinas2018
ENCSR924IHU-ENCFF295JAT.txt	0.0047488	0.0604024	0.0192954	12.7195	4.06322	0.00363926	5.22632e-07	5.78469e-07	0.903475	PASS_Schizophrenia_Ruderfer2018
ENCSR924IHU-ENCFF295JAT.txt	0.0047488	0.0216884	0.0179646	4.56712	3.78297	0.344615	1.02851e-08	7.05545e-08	0.145776	PASS_ShortSleepDuration_Dashti2019
ENCSR924IHU-ENCFF295JAT.txt	0.0047488	0.032652	0.0143094	6.87584	3.01327	0.0498688	9.06368e-08	8.6248e-08	1.05089	PASS_SleepDuration_Dashti2019
ENCSR924IHU-ENCFF295JAT.txt	0.0047488	0.362811	0.359472	76.4005	75.6973	0.108022	-7.29286e-08	1.21055e-07	-0.60244	PASS_SmallVesselStroke_Malik2018
ENCSR924IHU-ENCFF295JAT.txt	0.0047488	0.0450541	0.0421209	9.48746	8.8698	0.332629	5.08079e-08	1.41888e-07	0.358084	PASS_SmokingCessation_Liu2019
ENCSR924IHU-ENCFF295JAT.txt	0.0047488	0.0400618	0.0186416	8.43619	3.92554	0.0587152	1.05366e-08	9.72038e-08	0.108397	PASS_SmokingInitiation_Liu2019
ENCSR924IHU-ENCFF295JAT.txt	0.0047488	0.362811	0.359472	76.4005	75.6973	0.108022	-7.29286e-08	1.21055e-07	-0.60244	PASS_Stroke_Malik2018
ENCSR924IHU-ENCFF295JAT.txt	0.0047488	-0.0340776	0.0423568	-7.17604	8.91948	0.374211	-7.87601e-07	3.3343e-07	-2.36212	PASS_Triglycerides
ENCSR924IHU-ENCFF295JAT.txt	0.0047488	0.0506068	0.112774	10.6567	23.7479	0.677646	-4.601e-07	1.36251e-06	-0.337686	PASS_Type_1_Diabetes
ENCSR924IHU-ENCFF295JAT.txt	0.0047488	0.0354767	0.0565838	7.47066	11.9154	0.584253	8.2497e-07	4.93171e-07	1.67279	PASS_Type_2_Diabetes
ENCSR924IHU-ENCFF295JAT.txt	0.0047488	-0.0500294	0.0313083	-10.5352	6.59288	0.0772792	-8.27871e-07	7.2797e-07	-1.13723	PASS_UC_deLange2017
ENCSR924IHU-ENCFF295JAT.txt	0.0047488	-0.0626439	0.0490246	-13.1915	10.3236	0.156381	-7.93226e-07	1.12664e-06	-0.70406	PASS_Ulcerative_Colitis
ENCSR924IHU-ENCFF295JAT.txt	0.0047488	0.0531229	0.0146092	11.1866	3.07639	0.00108107	-5.86042e-07	2.58068e-07	-2.27088	PASS_VerbalNumericReasoning_Davies2018
ENCSR924IHU-ENCFF295JAT.txt	0.0047488	0.0513527	0.0134738	10.8138	2.83731	0.000693638	9.84554e-08	1.007e-07	0.977715	PASS_Worry_Nagel2018
ENCSR924IHU-ENCFF295JAT.txt	0.0047488	0.0513669	0.0363167	10.8168	7.64755	0.2049	-3.72248e-07	2.34933e-07	-1.58449	PASS_Years_of_Education1
ENCSR924IHU-ENCFF295JAT.txt	0.0047488	0.0354596	0.0152752	7.46706	3.21664	0.0442803	-3.70348e-07	1.38215e-07	-2.67951	PASS_Years_of_Education2
ENCSR924IHU-ENCFF295JAT.txt	0.0047488	0.0433838	0.0225138	9.13573	4.74093	0.0918046	-4.34931e-07	6.23332e-07	-0.697752	PGC_ADHD-meta-filtered
ENCSR924IHU-ENCFF295JAT.txt	0.0047488	0.117435	0.0821937	24.7293	17.3083	0.163354	1.16609e-06	4.44647e-06	0.262251	PGC_ADHD_2012-10
ENCSR924IHU-ENCFF295JAT.txt	0.0047488	-0.194527	0.157048	-40.9633	33.0711	0.132231	-1.86455e-06	1.52159e-06	-1.2254	PGC_ADHD_female_012597
ENCSR924IHU-ENCFF295JAT.txt	0.0047488	0.0627809	0.0310491	13.2204	6.53829	0.0599398	-5.27212e-07	8.05347e-07	-0.65464	PGC_ADHD_male_005362
ENCSR924IHU-ENCFF295JAT.txt	0.0047488	0.0308624	0.0417202	6.49898	8.78541	0.534339	-1.80452e-08	1.97276e-07	-0.0914721	PGC_AlcoholUse
ENCSR924IHU-ENCFF295JAT.txt	0.0047488	0.0602648	0.0336809	12.6905	7.0925	0.102401	4.62355e-07	4.51918e-07	1.0231	PGC_Anorexia_2019
ENCSR924IHU-ENCFF295JAT.txt	0.0047488	-0.0251462	0.166124	-5.29528	34.9822	0.855839	-7.34656e-07	1.48303e-06	-0.495375	PGC_Anxiety_meta_cc
ENCSR924IHU-ENCFF295JAT.txt	0.0047488	-0.0788935	0.368566	-16.6133	77.6124	0.810094	-1.15625e-06	1.14765e-06	-1.0075	PGC_Anxiety_meta_fs
ENCSR924IHU-ENCFF295JAT.txt	0.0047488	-0.0178972	0.0378724	-3.76879	7.97514	0.551861	2.15905e-07	1.32566e-06	0.162866	PGC_Autism_2015-03
ENCSR924IHU-ENCFF295JAT.txt	0.0047488	0.0030844	0.0310512	0.649511	6.53874	0.957269	3.27624e-07	5.92007e-07	0.553411	PGC_Autism_2017-11
ENCSR924IHU-ENCFF295JAT.txt	0.0047488	0.0493174	0.0186684	10.3852	3.93117	0.0170407	-1.19262e-07	8.1183e-08	-1.46905	PGC_BipolarI
ENCSR924IHU-ENCFF295JAT.txt	0.0047488	0.086769	0.0802029	18.2718	16.8891	0.286151	3.85306e-08	7.08985e-08	0.543462	PGC_BipolarII
ENCSR924IHU-ENCFF295JAT.txt	0.0047488	0.068855	0.0541272	14.4995	11.3981	0.216004	5.40818e-08	5.10891e-07	0.105858	PGC_Bipolar_2012
ENCSR924IHU-ENCFF295JAT.txt	0.0047488	0.0454893	0.0218199	9.5791	4.59482	0.0639238	-6.73899e-07	5.47945e-07	-1.22987	PGC_Bipolar_2019
ENCSR924IHU-ENCFF295JAT.txt	0.0047488	0.0379569	0.0378283	7.99295	7.96587	0.379922	-7.85118e-08	6.6808e-08	-1.17518	PGC_Cannabis_EUR
ENCSR924IHU-ENCFF295JAT.txt	0.0047488	-0.0181118	0.0226278	-3.81398	4.76494	0.314292	-7.70089e-08	1.7699e-07	-0.435102	PGC_MDD_2018
ENCSR924IHU-ENCFF295JAT.txt	0.0047488	0.0425236	0.0139532	8.95459	2.93826	0.00784904	5.93899e-10	4.70602e-08	0.01262	PGC_MDD_2019
ENCSR924IHU-ENCFF295JAT.txt	0.0047488	0.152786	0.17963	32.1736	37.8264	0.403466	1.28485e-08	1.03111e-07	0.124608	PGC_MDD_2021
ENCSR924IHU-ENCFF295JAT.txt	0.0047488	0.139828	16.0004	29.4449	3369.36	0.978854	-5.689e-06	4.92795e-06	-1.15444	PGC_Opioid_Exposed-vs-Ctrl
ENCSR924IHU-ENCFF295JAT.txt	0.0047488	0.428516	0.873197	90.2367	183.877	0.41845	-7.28401e-07	2.41252e-06	-0.301925	PGC_Opioid_Unexposed-vs-Ctrl
ENCSR924IHU-ENCFF295JAT.txt	0.0047488	0.277214	0.335492	58.3755	70.6477	0.307678	-8.1556e-07	9.51019e-07	-0.857565	PGC_Opioid_Unexposed-vs-Exposed
ENCSR924IHU-ENCFF295JAT.txt	0.0047488	0.023391	0.0997797	4.92566	21.0116	0.852371	-3.9535e-08	1.56279e-07	-0.252977	PGC_PTSD_EUR
ENCSR924IHU-ENCFF295JAT.txt	0.0047488	0.0694352	0.0743478	14.6216	15.6561	0.374261	-8.25416e-07	2.34297e-06	-0.352295	PGC_PanicDisorder
ENCSR924IHU-ENCFF295JAT.txt	0.0047488	0.0365978	0.0279588	7.70675	5.88755	0.250654	1.32716e-06	1.27509e-06	1.04084	PGC_SCZ_2012_EUR
ENCSR924IHU-ENCFF295JAT.txt	0.0047488	0.0577759	0.0158916	12.1664	3.34644	0.000911785	1.84128e-07	1.01535e-07	1.81344	PGC_SCZ_2018_EUR
ENCSR924IHU-ENCFF295JAT.txt	0.0047488	0.023391	0.0997797	4.92565	21.0116	0.852371	-3.9535e-08	1.56279e-07	-0.252977	PGC_SCZ_2019_EUR
ENCSR924IHU-ENCFF295JAT.txt	0.0047488	0.0648823	0.0144568	13.6629	3.04431	5.86023e-05	8.98292e-07	3.93118e-07	2.28504	PGC_SCZ_2022_EUR
ENCSR924IHU-ENCFF295JAT.txt	0.0047488	0.0185055	0.0757782	3.89687	15.9573	0.856234	5.47931e-08	2.33598e-07	0.234561	PGC_Tourette_2018
ENCSR924IHU-ENCFF295JAT.txt	0.0047488	0.00480806	0.024854	1.01248	5.23374	0.998094	6.83174e-08	2.62775e-07	0.259985	UKB_460K.biochemistry_AlanineAminotransferase
ENCSR924IHU-ENCFF295JAT.txt	0.0047488	0.0283775	0.0298991	5.97572	6.29613	0.431319	6.94025e-08	3.71684e-07	0.186725	UKB_460K.biochemistry_Albumin
ENCSR924IHU-ENCFF295JAT.txt	0.0047488	-0.00400894	0.038284	-0.844201	8.06182	0.818496	-6.30082e-07	5.01957e-07	-1.25525	UKB_460K.biochemistry_AlkalinePhosphatase
ENCSR924IHU-ENCFF295JAT.txt	0.0047488	-0.0102404	0.024613	-2.15643	5.18299	0.542603	-3.24263e-07	3.93257e-07	-0.824556	UKB_460K.biochemistry_ApolipoproteinA
ENCSR924IHU-ENCFF295JAT.txt	0.0047488	-0.0131884	0.0392947	-2.7772	8.27466	0.644546	-6.24876e-07	3.26966e-07	-1.91114	UKB_460K.biochemistry_ApolipoproteinB
ENCSR924IHU-ENCFF295JAT.txt	0.0047488	-0.018027	0.0247974	-3.79612	5.22182	0.358963	-5.24767e-08	2.56751e-07	-0.204388	UKB_460K.biochemistry_AspartateAminotransferase
ENCSR924IHU-ENCFF295JAT.txt	0.0047488	0.00804515	0.0271655	1.69414	5.72049	0.90317	-1.97681e-07	2.87791e-07	-0.68689	UKB_460K.biochemistry_Calcium
ENCSR924IHU-ENCFF295JAT.txt	0.0047488	-0.0324398	0.0363619	-6.83114	7.65707	0.2965	-4.05344e-07	2.60948e-07	-1.55335	UKB_460K.biochemistry_Cholesterol
ENCSR924IHU-ENCFF295JAT.txt	0.0047488	0.0133437	0.0263332	2.8099	5.54523	0.742617	-2.27344e-07	2.26092e-07	-1.00554	UKB_460K.biochemistry_CreactiveProtein
ENCSR924IHU-ENCFF295JAT.txt	0.0047488	0.00416996	0.0162554	0.878107	3.42305	0.971488	4.30764e-07	2.81257e-07	1.53157	UKB_460K.biochemistry_Creatinine
ENCSR924IHU-ENCFF295JAT.txt	0.0047488	0.0158629	0.020645	3.3404	4.3474	0.586662	2.19426e-07	3.53527e-07	0.620678	UKB_460K.biochemistry_CystatinC
ENCSR924IHU-ENCFF295JAT.txt	0.0047488	-0.0263737	0.0315401	-5.55376	6.64169	0.324365	-2.70645e-07	1.77371e-07	-1.52587	UKB_460K.biochemistry_DirectBilirubin
ENCSR924IHU-ENCFF295JAT.txt	0.0047488	0.0336018	0.0328041	7.07584	6.90786	0.381462	-1.45228e-07	2.97929e-07	-0.487459	UKB_460K.biochemistry_GammaGlutamyltransferase
ENCSR924IHU-ENCFF295JAT.txt	0.0047488	-0.0497208	0.0348638	-10.4702	7.34159	0.125594	-1.75119e-07	1.36497e-07	-1.28295	UKB_460K.biochemistry_Glucose
ENCSR924IHU-ENCFF295JAT.txt	0.0047488	0.0107266	0.0252107	2.2588	5.30886	0.809798	-2.84883e-07	4.94121e-07	-0.576545	UKB_460K.biochemistry_HDLcholesterol
ENCSR924IHU-ENCFF295JAT.txt	0.0047488	-0.010767	0.0254618	-2.26731	5.36174	0.5406	-5.79738e-07	3.35197e-07	-1.72955	UKB_460K.biochemistry_HbA1c
ENCSR924IHU-ENCFF295JAT.txt	0.0047488	0.0278559	0.0172708	5.86588	3.63687	0.179439	8.6724e-08	3.28727e-07	0.263818	UKB_460K.biochemistry_IGF1
ENCSR924IHU-ENCFF295JAT.txt	0.0047488	-0.0298599	0.0405912	-6.28787	8.54768	0.38563	-5.56875e-07	2.65305e-07	-2.099	UKB_460K.biochemistry_LDLdirect
ENCSR924IHU-ENCFF295JAT.txt	0.0047488	-0.136707	0.173055	-28.7876	36.4418	0.41225	-5.73855e-07	5.40311e-07	-1.06208	UKB_460K.biochemistry_LipoproteinA
ENCSR924IHU-ENCFF295JAT.txt	0.0047488	-0.0103638	0.0213153	-2.18241	4.48857	0.482259	-4.13838e-07	2.60224e-07	-1.59032	UKB_460K.biochemistry_Phosphate
ENCSR924IHU-ENCFF295JAT.txt	0.0047488	0.0256736	0.0304807	5.40633	6.41861	0.49137	-4.85368e-07	3.70928e-07	-1.30853	UKB_460K.biochemistry_SHBG
ENCSR924IHU-ENCFF295JAT.txt	0.0047488	0.00500854	0.024698	1.0547	5.20088	0.991655	1.84697e-07	3.81293e-07	0.484398	UKB_460K.biochemistry_Testosterone_Male
ENCSR924IHU-ENCFF295JAT.txt	0.0047488	-0.0283652	0.0275367	-5.97312	5.79867	0.23125	-2.47179e-07	2.04784e-07	-1.20703	UKB_460K.biochemistry_TotalBilirubin
ENCSR924IHU-ENCFF295JAT.txt	0.0047488	0.0446495	0.03508	9.40227	7.38713	0.258979	1.29656e-07	3.89344e-07	0.333012	UKB_460K.biochemistry_TotalProtein
ENCSR924IHU-ENCFF295JAT.txt	0.0047488	-0.0127904	0.0187042	-2.69339	3.93873	0.354601	-2.96052e-07	2.26237e-07	-1.30859	UKB_460K.biochemistry_Triglycerides
ENCSR924IHU-ENCFF295JAT.txt	0.0047488	0.0268881	0.0242954	5.66208	5.11611	0.360313	3.16223e-07	3.31844e-07	0.952929	UKB_460K.biochemistry_Urate
ENCSR924IHU-ENCFF295JAT.txt	0.0047488	0.0457536	0.0312605	9.63477	6.58282	0.189745	1.54643e-07	1.6098e-07	0.960632	UKB_460K.biochemistry_Urea
ENCSR924IHU-ENCFF295JAT.txt	0.0047488	-0.0135139	0.0309635	-2.84575	6.52028	0.550491	-8.48814e-08	2.39661e-07	-0.354173	UKB_460K.biochemistry_VitaminD
ENCSR924IHU-ENCFF295JAT.txt	0.0047488	-0.00931486	0.0196143	-1.96152	4.13037	0.475322	3.77251e-07	3.11685e-07	1.21036	UKB_460K.blood_EOSINOPHIL_COUNT
ENCSR924IHU-ENCFF295JAT.txt	0.0047488	0.0143538	0.0188693	3.02261	3.97349	0.610375	-7.44206e-07	3.76464e-07	-1.97683	UKB_460K.blood_HIGH_LIGHT_SCATTER_RETICULOCYTE_COUNT
ENCSR924IHU-ENCFF295JAT.txt	0.0047488	0.0195115	0.0192118	4.10872	4.0456	0.443627	2.39472e-07	5.71088e-07	0.419327	UKB_460K.blood_LYMPHOCYTE_COUNT
ENCSR924IHU-ENCFF295JAT.txt	0.0047488	0.03356	0.0294503	7.06704	6.20162	0.335007	-6.37337e-07	5.90211e-07	-1.07985	UKB_460K.blood_MEAN_CORPUSCULAR_HEMOGLOBIN
ENCSR924IHU-ENCFF295JAT.txt	0.0047488	-0.00406929	0.02573	-0.856908	5.4182	0.731489	-6.89391e-07	6.25384e-07	-1.10235	UKB_460K.blood_MEAN_PLATELET_VOL
ENCSR924IHU-ENCFF295JAT.txt	0.0047488	0.0506735	0.025263	10.6708	5.31988	0.0747539	-9.64544e-07	5.38701e-07	-1.7905	UKB_460K.blood_MEAN_SPHERED_CELL_VOL
ENCSR924IHU-ENCFF295JAT.txt	0.0047488	0.011818	0.0208217	2.48864	4.38461	0.731581	-5.99008e-07	4.15683e-07	-1.44102	UKB_460K.blood_MONOCYTE_COUNT
ENCSR924IHU-ENCFF295JAT.txt	0.0047488	-0.0124406	0.0219524	-2.61973	4.62272	0.435083	-1.48768e-06	6.28078e-07	-2.36863	UKB_460K.blood_PLATELET_COUNT
ENCSR924IHU-ENCFF295JAT.txt	0.0047488	-0.00985725	0.0274534	-2.07573	5.78113	0.595208	-1.10476e-06	4.4217e-07	-2.49849	UKB_460K.blood_PLATELET_DISTRIB_WIDTH
ENCSR924IHU-ENCFF295JAT.txt	0.0047488	0.0348045	0.0269328	7.32912	5.67148	0.264234	-7.86409e-07	4.53296e-07	-1.73487	UKB_460K.blood_RBC_DISTRIB_WIDTH
ENCSR924IHU-ENCFF295JAT.txt	0.0047488	0.0282808	0.0235359	5.95536	4.95618	0.318466	-6.72177e-07	4.24888e-07	-1.58201	UKB_460K.blood_RED_COUNT
ENCSR924IHU-ENCFF295JAT.txt	0.0047488	0.0138467	0.0192382	2.91583	4.05116	0.635414	-9.13452e-08	3.22629e-07	-0.283127	UKB_460K.blood_WHITE_COUNT
ENCSR924IHU-ENCFF295JAT.txt	0.0047488	0.00671863	0.0184589	1.4148	3.88705	0.91472	3.70773e-07	5.16941e-07	0.717244	UKB_460K.bmd_HEEL_TSCOREz
ENCSR924IHU-ENCFF295JAT.txt	0.0047488	0.0170745	0.020086	3.59554	4.2297	0.540513	5.48847e-07	3.62271e-07	1.51502	UKB_460K.body_BALDING1
ENCSR924IHU-ENCFF295JAT.txt	0.0047488	0.00295619	0.0202733	0.622513	4.26914	0.929346	6.15859e-07	3.05412e-07	2.01648	UKB_460K.body_BALDING4
ENCSR924IHU-ENCFF295JAT.txt	0.0047488	0.0263838	0.0086814	5.55589	1.82812	0.0120909	-1.06265e-07	1.99025e-07	-0.533928	UKB_460K.body_BMIz
ENCSR924IHU-ENCFF295JAT.txt	0.0047488	0.0365943	0.0138697	7.706	2.92068	0.0211639	-1.48791e-07	6.81992e-07	-0.218171	UKB_460K.body_HEIGHTz
ENCSR924IHU-ENCFF295JAT.txt	0.0047488	0.12574	0.0761125	26.4783	16.0277	0.102053	-1.04592e-07	5.44891e-08	-1.9195	UKB_460K.body_LEFT_HANDED
ENCSR924IHU-ENCFF295JAT.txt	0.0047488	0.00050806	0.0163293	0.106987	3.43862	0.794516	2.67928e-08	2.42759e-07	0.110368	UKB_460K.body_WHRadjBMIz
ENCSR924IHU-ENCFF295JAT.txt	0.0047488	0.00780406	0.0119824	1.64337	2.52324	0.798504	-8.5974e-09	1.94387e-07	-0.0442283	UKB_460K.bp_DIASTOLICadjMEDz
ENCSR924IHU-ENCFF295JAT.txt	0.0047488	0.00349325	0.0133585	0.735606	2.81303	0.925117	-9.58774e-08	2.12132e-07	-0.45197	UKB_460K.bp_SYSTOLICadjMEDz
ENCSR924IHU-ENCFF295JAT.txt	0.0047488	0.0051673	0.0443614	1.08813	9.34159	0.992453	7.7923e-08	7.92166e-08	0.983671	UKB_460K.cancer_ALL
ENCSR924IHU-ENCFF295JAT.txt	0.0047488	-0.0297072	0.0411256	-6.25573	8.6602	0.398317	6.39586e-08	1.01329e-07	0.6312	UKB_460K.cancer_BREAST
ENCSR924IHU-ENCFF295JAT.txt	0.0047488	0.0369591	0.0803523	7.78282	16.9205	0.677784	-2.9988e-08	5.48682e-08	-0.546545	UKB_460K.cancer_MELANOMA
ENCSR924IHU-ENCFF295JAT.txt	0.0047488	-0.0369441	0.0559412	-7.77967	11.7801	0.450052	-3.17742e-08	9.04145e-08	-0.351428	UKB_460K.cancer_PROSTATE
ENCSR924IHU-ENCFF295JAT.txt	0.0047488	0.0395178	0.00973805	8.32163	2.05063	0.000507125	-2.77562e-07	1.39586e-07	-1.98847	UKB_460K.cov_EDU_COLLEGE
ENCSR924IHU-ENCFF295JAT.txt	0.0047488	0.039118	0.0106186	8.23744	2.23605	0.00151172	-1.76263e-07	1.28746e-07	-1.36908	UKB_460K.cov_EDU_YEARS
ENCSR924IHU-ENCFF295JAT.txt	0.0047488	0.0459487	0.0124793	9.67584	2.62788	0.00119997	8.71667e-08	9.43497e-08	0.923868	UKB_460K.cov_SMOKING_STATUS
ENCSR924IHU-ENCFF295JAT.txt	0.0047488	0.0135714	0.0333825	2.85785	7.02966	0.790431	-1.16885e-08	1.19108e-07	-0.0981339	UKB_460K.disease_AID_ALL
ENCSR924IHU-ENCFF295JAT.txt	0.0047488	0.0233748	0.0588887	4.92224	12.4007	0.752446	8.24904e-08	5.56919e-08	1.48119	UKB_460K.disease_AID_SURE
ENCSR924IHU-ENCFF295JAT.txt	0.0047488	-0.00225853	0.0204063	-0.4756	4.29714	0.731358	-4.4046e-08	1.25813e-07	-0.35009	UKB_460K.disease_ALLERGY_ECZEMA_DIAGNOSED
ENCSR924IHU-ENCFF295JAT.txt	0.0047488	-0.00187267	0.0229137	-0.394346	4.82514	0.772916	-2.14339e-08	1.01853e-07	-0.210439	UKB_460K.disease_ASTHMA_DIAGNOSED
ENCSR924IHU-ENCFF295JAT.txt	0.0047488	0.0241554	0.0142267	5.08662	2.99585	0.172234	1.19899e-08	1.23269e-07	0.0972662	UKB_460K.disease_CARDIOVASCULAR
ENCSR924IHU-ENCFF295JAT.txt	0.0047488	-0.0436097	0.0538687	-9.18329	11.3436	0.373	-6.38824e-09	5.49375e-08	-0.116282	UKB_460K.disease_DERMATOLOGY
ENCSR924IHU-ENCFF295JAT.txt	0.0047488	0.0163554	0.0242144	3.44411	5.09906	0.633722	5.69516e-08	8.97023e-08	0.634896	UKB_460K.disease_DIABETES_ANY_DIAGNOSED
ENCSR924IHU-ENCFF295JAT.txt	0.0047488	0.0101119	0.0271405	2.12936	5.71523	0.843932	-2.74974e-08	7.24711e-08	-0.379426	UKB_460K.disease_ENDOCRINE_DIABETES
ENCSR924IHU-ENCFF295JAT.txt	0.0047488	0.0103186	0.0415965	2.17289	8.75936	0.892877	-1.64881e-07	1.27794e-07	-1.2902	UKB_460K.disease_HI_CHOL_SELF_REP
ENCSR924IHU-ENCFF295JAT.txt	0.0047488	0.00345703	0.0144826	0.72798	3.04974	0.92892	-1.64566e-09	1.46339e-07	-0.0112455	UKB_460K.disease_HYPERTENSION_DIAGNOSED
ENCSR924IHU-ENCFF295JAT.txt	0.0047488	0.0203016	0.0377687	4.27509	7.9533	0.678042	-3.53225e-08	1.57064e-07	-0.224892	UKB_460K.disease_HYPOTHYROIDISM_SELF_REP
ENCSR924IHU-ENCFF295JAT.txt	0.0047488	0.0138968	0.0823918	2.92638	17.35	0.910994	-6.97411e-09	6.36631e-08	-0.109547	UKB_460K.disease_PSORIASIS
ENCSR924IHU-ENCFF295JAT.txt	0.0047488	-0.00359829	0.0222556	-0.757725	4.68657	0.708358	-9.77581e-08	9.31967e-08	-1.04894	UKB_460K.disease_RESPIRATORY_ENT
ENCSR924IHU-ENCFF295JAT.txt	0.0047488	0.0118001	0.0248681	2.48486	5.23671	0.77786	-9.48104e-10	8.52287e-08	-0.0111242	UKB_460K.disease_T2D
ENCSR924IHU-ENCFF295JAT.txt	0.0047488	0.0164871	0.0371599	3.47183	7.8251	0.750005	-7.45125e-08	1.71498e-07	-0.434481	UKB_460K.disease_THYROID_ANY_SELF_REP
ENCSR924IHU-ENCFF295JAT.txt	0.0047488	0.0262233	0.00952219	5.52209	2.00518	0.0231204	-3.99147e-08	3.27468e-07	-0.121889	UKB_460K.impedance_BASAL_METABOLIC_RATEz
ENCSR924IHU-ENCFF295JAT.txt	0.0047488	0.00614524	0.0131556	1.29406	2.7703	0.915185	1.06565e-07	2.36112e-07	0.451334	UKB_460K.lung_FEV1FVCzSMOKE
ENCSR924IHU-ENCFF295JAT.txt	0.0047488	0.0171725	0.0127491	3.61617	2.68469	0.332051	3.07903e-08	2.35174e-07	0.130925	UKB_460K.lung_FVCzSMOKE
ENCSR924IHU-ENCFF295JAT.txt	0.0047488	0.0404434	0.0126735	8.51655	2.66879	0.00566514	9.33008e-08	1.10281e-07	0.846032	UKB_460K.mental_NEUROTICISM
ENCSR924IHU-ENCFF295JAT.txt	0.0047488	0.0461397	0.0127573	9.71606	2.68641	0.00136321	-6.29544e-09	1.08635e-07	-0.0579506	UKB_460K.other_MORNINGPERSON
ENCSR924IHU-ENCFF295JAT.txt	0.0047488	-0.0642994	0.0457912	-13.5401	9.64268	0.151116	-1.1487e-06	5.07564e-07	-2.26316	UKB_460K.pigment_HAIR
ENCSR924IHU-ENCFF295JAT.txt	0.0047488	-0.13482	0.0613541	-28.3902	12.9199	0.0329462	-5.04968e-07	2.99325e-07	-1.68702	UKB_460K.pigment_HAIR_blackmale
ENCSR924IHU-ENCFF295JAT.txt	0.0047488	-0.0400718	0.0315891	-8.4383	6.652	0.165047	-4.78015e-07	2.84283e-07	-1.68148	UKB_460K.pigment_HAIR_blonde
ENCSR924IHU-ENCFF295JAT.txt	0.0047488	-0.0542381	0.0442744	-11.4214	9.32327	0.194781	-5.36402e-07	3.73116e-07	-1.43763	UKB_460K.pigment_HAIR_darkbrown
ENCSR924IHU-ENCFF295JAT.txt	0.0047488	-0.0233558	0.0629017	-4.91826	13.2458	0.649997	-4.14142e-07	3.29551e-07	-1.25668	UKB_460K.pigment_SKIN
ENCSR924IHU-ENCFF295JAT.txt	0.0047488	-0.0518274	0.0423608	-10.9138	8.92031	0.193522	-2.9011e-08	1.8965e-07	-0.152971	UKB_460K.pigment_SUNBURN
ENCSR924IHU-ENCFF295JAT.txt	0.0047488	-0.0514957	0.075297	-10.8439	15.856	0.461417	-3.24156e-07	3.95075e-07	-0.820493	UKB_460K.pigment_TANNING
ENCSR924IHU-ENCFF295JAT.txt	0.0047488	0.0152302	0.017427	3.20718	3.66977	0.549442	2.0445e-10	2.09221e-07	0.0009772	UKB_460K.repro_AgeFirstBirth_Female
ENCSR924IHU-ENCFF295JAT.txt	0.0047488	0.0606167	0.0163792	12.7646	3.44912	0.000915259	-2.0942e-07	2.77616e-07	-0.754352	UKB_460K.repro_MENARCHE_AGE
ENCSR924IHU-ENCFF295JAT.txt	0.0047488	0.0229937	0.0498108	4.84199	10.4891	0.712987	4.05732e-07	4.38368e-07	0.925551	UKB_460K.repro_MENOPAUSE_AGE
ENCSR924IHU-ENCFF295JAT.txt	0.0047488	0.0239074	0.0239533	5.03441	5.04407	0.419691	1.26487e-07	1.19434e-07	1.05905	UKB_460K.repro_NumberChildrenEverBorn_Female
ENCSR924IHU-ENCFF295JAT.txt	0.0047488	0.00882595	0.0337789	1.85856	7.11315	0.903859	8.75943e-09	1.2071e-07	0.0725658	UKB_460K.repro_NumberChildrenEverBorn_Male
ENCSR924IHU-ENCFF295JAT.txt	0.0047488	0.028882	0.0166452	6.08196	3.50513	0.146679	9.02941e-08	6.41175e-08	1.40826	UKB_460K.repro_NumberChildrenEverBorn_Pooled
ENCSR916MHX-ENCFF487QRP.txt	0.0100364	0.191312	0.132113	19.0619	13.1634	0.156761	3.56102e-07	9.90343e-07	0.359575	PASS_ADHD_Demontis2018
ENCSR916MHX-ENCFF487QRP.txt	0.0100364	0.0273602	0.0548794	2.7261	5.46805	0.749873	-1.7212e-08	9.98645e-08	-0.172353	PASS_AdultOnsetAsthma_Ferreira2019
ENCSR916MHX-ENCFF487QRP.txt	0.0100364	0.0419956	0.03439	4.18433	3.42654	0.352432	-9.75474e-08	8.34892e-08	-1.16838	PASS_AgeFirstBirth
ENCSR916MHX-ENCFF487QRP.txt	0.0100364	0.0571168	0.0616676	5.69097	6.1444	0.445705	4.354e-08	1.06907e-07	0.407269	PASS_AgeOfInitiation_Liu2019
ENCSR916MHX-ENCFF487QRP.txt	0.0100364	-0.0465388	0.120952	-4.63701	12.0513	0.635632	-6.34959e-07	3.43747e-07	-1.84717	PASS_Alzheimer
ENCSR916MHX-ENCFF487QRP.txt	0.0100364	0.109054	0.270775	10.8659	26.9793	0.716436	3.68053e-08	5.22459e-08	0.704463	PASS_AlzheimersMaternal_Marioni2018
ENCSR916MHX-ENCFF487QRP.txt	0.0100364	-0.0698057	0.138524	-6.95526	13.8022	0.568739	-5.41592e-08	5.15835e-08	-1.04993	PASS_AlzheimersPaternal_Marioni2018
ENCSR916MHX-ENCFF487QRP.txt	0.0100364	-0.102433	0.117162	-10.2062	11.6737	0.313313	-4.8733e-08	5.48461e-08	-0.888542	PASS_AlzheimersProxy_Marioni2018
ENCSR916MHX-ENCFF487QRP.txt	0.0100364	-0.083059	0.0944162	-8.27579	9.40739	0.32011	-4.13668e-08	4.97009e-08	-0.832315	PASS_Alzheimers_Jansen2019
ENCSR916MHX-ENCFF487QRP.txt	0.0100364	0.119872	0.0519962	11.9438	5.18077	0.0318425	3.49609e-08	4.93989e-07	0.0707725	PASS_Anorexia
ENCSR916MHX-ENCFF487QRP.txt	0.0100364	0.0373343	0.104047	3.7199	10.367	0.792346	5.03976e-07	1.11642e-06	0.451423	PASS_AnorexiaNervosa_Duncan_2017
ENCSR916MHX-ENCFF487QRP.txt	0.0100364	0.014096	0.0335926	1.40449	3.34708	0.903655	1.25028e-08	3.14006e-08	0.39817	PASS_AtrialFibrillation_Nielsen2018
ENCSR916MHX-ENCFF487QRP.txt	0.0100364	0.0233077	0.0508806	2.32232	5.06961	0.795046	5.72772e-07	1.44525e-06	0.396313	PASS_Autism
ENCSR916MHX-ENCFF487QRP.txt	0.0100364	0.0553753	0.052098	5.51746	5.19092	0.384233	-1.11527e-07	3.76103e-07	-0.296533	PASS_Autism_Grove2019
ENCSR916MHX-ENCFF487QRP.txt	0.0100364	0.0812086	0.0199388	8.09142	1.98665	0.000356671	5.03792e-08	3.22079e-07	0.156419	PASS_BDSCZ_Ruderfer2018
ENCSR916MHX-ENCFF487QRP.txt	0.0100364	0.0724439	0.0277571	7.21812	2.76564	0.025025	3.28388e-08	4.39379e-07	0.074739	PASS_BIP_Stahl2019
ENCSR916MHX-ENCFF487QRP.txt	0.0100364	0.00684759	0.0300081	0.682277	2.98993	0.915426	1.20665e-07	1.85798e-07	0.649442	PASS_BMI1
ENCSR916MHX-ENCFF487QRP.txt	0.0100364	0.0993637	0.037119	9.90035	3.69845	0.0162125	4.54629e-07	5.08011e-07	0.894918	PASS_BipolarDisorder_Ruderfer2018
ENCSR916MHX-ENCFF487QRP.txt	0.0100364	0.0488082	0.0704028	4.86313	7.01476	0.581454	-2.0847e-08	1.39837e-06	-0.014908	PASS_Bipolar_Disorder
ENCSR916MHX-ENCFF487QRP.txt	0.0100364	0.0521456	0.0252147	5.19565	2.51233	0.0926523	8.52524e-07	3.25638e-07	2.61801	PASS_Bone_Mineral_Density_Kemp_2017
ENCSR916MHX-ENCFF487QRP.txt	0.0100364	-0.0412268	0.0411695	-4.10773	4.10202	0.207603	-2.43318e-07	1.93879e-07	-1.255	PASS_BreastCancer
ENCSR916MHX-ENCFF487QRP.txt	0.0100364	-0.0476473	0.046693	-4.74746	4.65237	0.214695	-1.1111e-06	6.35926e-07	-1.74721	PASS_CD_deLange2017
ENCSR916MHX-ENCFF487QRP.txt	0.0100364	-0.0547724	0.241156	-5.45738	24.0282	0.790206	2.50764e-08	8.09851e-08	0.309643	PASS_CardioembolicStroke_Malik2018
ENCSR916MHX-ENCFF487QRP.txt	0.0100364	-0.0728404	0.0989803	-7.25764	9.86215	0.397833	-7.50384e-08	1.28979e-06	-0.0581787	PASS_Celiac
ENCSR916MHX-ENCFF487QRP.txt	0.0100364	0.0219494	0.060958	2.18698	6.0737	0.843525	-5.89063e-08	1.50047e-07	-0.392584	PASS_ChildOnsetAsthma_Ferreira2019
ENCSR916MHX-ENCFF487QRP.txt	0.0100364	0.0906043	0.0500638	9.02758	4.98823	0.10136	8.93413e-08	1.29503e-07	0.689876	PASS_CigarettesPerDay_Liu2019
ENCSR916MHX-ENCFF487QRP.txt	0.0100364	0.0091415	0.0936705	0.910836	9.3331	0.992295	-6.56247e-08	3.06894e-07	-0.213835	PASS_Coronary_Artery_Disease
ENCSR916MHX-ENCFF487QRP.txt	0.0100364	-0.0763778	0.0682206	-7.61009	6.79733	0.218498	-4.61576e-07	7.21814e-07	-0.639467	PASS_Coronary_Artery_Disease_Howson_2017
ENCSR916MHX-ENCFF487QRP.txt	0.0100364	-0.0445438	0.0574713	-4.43823	5.72629	0.33901	-1.32049e-06	9.37405e-07	-1.40867	PASS_Crohns_Disease
ENCSR916MHX-ENCFF487QRP.txt	0.0100364	0.0195109	0.0569123	1.94402	5.67059	0.867618	7.45688e-08	1.05583e-07	0.706257	PASS_DS
ENCSR916MHX-ENCFF487QRP.txt	0.0100364	0.123507	0.02053	12.3059	2.04556	7.43119e-08	4.01311e-08	6.9231e-08	0.579669	PASS_DepressedAffect_Nagel2018
ENCSR916MHX-ENCFF487QRP.txt	0.0100364	0.0680445	0.0287687	6.77978	2.86644	0.0407774	3.33355e-08	5.687e-08	0.586171	PASS_Depression_Nagel2018
ENCSR916MHX-ENCFF487QRP.txt	0.0100364	0.126083	0.0380846	12.5626	3.79465	0.00299807	-2.03137e-08	6.56246e-08	-0.309544	PASS_DrinksPerWeek_Liu2019
ENCSR916MHX-ENCFF487QRP.txt	0.0100364	0.0258665	0.0835654	2.57727	8.32625	0.850742	-2.82305e-08	1.46311e-06	-0.0192948	PASS_ENIGMA2_MeanPutamen
ENCSR916MHX-ENCFF487QRP.txt	0.0100364	0.154954	0.130476	15.4392	13.0003	0.242621	3.77632e-07	5.16715e-07	0.730831	PASS_Epilepsy_Anney_2014
ENCSR916MHX-ENCFF487QRP.txt	0.0100364	0.0435666	0.059601	4.34087	5.93849	0.572435	-3.21331e-07	2.11647e-07	-1.51824	PASS_Ever_Smoked
ENCSR916MHX-ENCFF487QRP.txt	0.0100364	0.0845914	0.0870526	8.42847	8.6737	0.382637	4.53081e-07	3.01706e-07	1.50173	PASS_FastingGlucose_Manning
ENCSR916MHX-ENCFF487QRP.txt	0.0100364	-0.0113499	0.0449385	-1.13088	4.47756	0.634618	-2.52853e-08	2.05725e-07	-0.122908	PASS_FetalBirthWeight_Warrington2019
ENCSR916MHX-ENCFF487QRP.txt	0.0100364	0.0287788	0.0216576	2.86744	2.1579	0.391654	-1.0679e-07	4.39935e-08	-2.42739	PASS_GeneralRiskTolerance_KarlssonLinner2019
ENCSR916MHX-ENCFF487QRP.txt	0.0100364	-0.0152923	0.0594003	-1.52369	5.9185	0.667998	-2.61068e-07	3.15253e-07	-0.828121	PASS_HDL
ENCSR916MHX-ENCFF487QRP.txt	0.0100364	0.0765569	0.130265	7.62794	12.9792	0.605171	2.38473e-07	4.45709e-07	0.535043	PASS_HbA1C
ENCSR916MHX-ENCFF487QRP.txt	0.0100364	0.0643715	0.033161	6.41382	3.30408	0.104692	-6.92309e-08	2.92338e-07	-0.236818	PASS_Height1
ENCSR916MHX-ENCFF487QRP.txt	0.0100364	-0.0583825	0.04437	-5.81708	4.42091	0.12022	-1.19346e-06	6.93316e-07	-1.72138	PASS_IBD
ENCSR916MHX-ENCFF487QRP.txt	0.0100364	-0.0696642	0.0381038	-6.94116	3.79657	0.0334187	-9.37176e-07	5.20759e-07	-1.79964	PASS_IBD_deLange2017
ENCSR916MHX-ENCFF487QRP.txt	0.0100364	0.0822347	0.0301641	8.19366	3.00548	0.0166407	9.14308e-08	5.81982e-08	1.57103	PASS_Insomnia_Jansen2019
ENCSR916MHX-ENCFF487QRP.txt	0.0100364	0.10148	0.0183567	10.1112	1.82902	9.67111e-07	3.16803e-08	1.4607e-07	0.216885	PASS_Intelligence_SavageJansen2018
ENCSR916MHX-ENCFF487QRP.txt	0.0100364	-0.0279584	0.0501561	-2.7857	4.99743	0.447333	1.88146e-08	3.76022e-08	0.500359	PASS_IschemicStroke_Malik2018
ENCSR916MHX-ENCFF487QRP.txt	0.0100364	0.024956	0.068627	2.48656	6.83782	0.827746	3.32283e-07	2.43693e-07	1.36353	PASS_LDL
ENCSR916MHX-ENCFF487QRP.txt	0.0100364	-0.374039	0.189594	-37.2683	18.8907	0.0150654	4.94299e-08	1.11104e-07	0.444897	PASS_LargeArteryStroke_Malik2018
ENCSR916MHX-ENCFF487QRP.txt	0.0100364	0.0325603	0.0821744	3.24422	8.18764	0.785556	3.28618e-09	4.19419e-07	0.00783509	PASS_Lean_Body_Mass_Zillikens_2017
ENCSR916MHX-ENCFF487QRP.txt	0.0100364	0.124581	0.0348651	12.4129	3.47387	0.00117557	1.13876e-07	4.90757e-08	2.32042	PASS_LongSleepDuration_Dashti2019
ENCSR916MHX-ENCFF487QRP.txt	0.0100364	-0.0435353	0.0840482	-4.33775	8.37435	0.516488	-2.05359e-06	1.6656e-06	-1.23295	PASS_Lupus
ENCSR916MHX-ENCFF487QRP.txt	0.0100364	0.115491	0.0214181	11.5073	2.13405	1.69602e-06	7.76756e-08	6.78544e-08	1.14474	PASS_MDD_Howard2019
ENCSR916MHX-ENCFF487QRP.txt	0.0100364	0.0580882	0.0389729	5.78776	3.88316	0.214305	9.6764e-08	1.1976e-07	0.807985	PASS_MDD_Wray2018
ENCSR916MHX-ENCFF487QRP.txt	0.0100364	0.0259593	0.0510758	2.58652	5.08907	0.755567	2.72157e-08	1.82539e-07	0.149095	PASS_MaternalBirthWeight_Warrington2019
ENCSR916MHX-ENCFF487QRP.txt	0.0100364	0.0723939	0.0369467	7.21315	3.68127	0.0943783	6.13345e-08	2.55938e-07	0.239646	PASS_MedicationUse_Wu2019
ENCSR916MHX-ENCFF487QRP.txt	0.0100364	0.0947787	0.0227581	9.44351	2.26756	0.000295468	4.85978e-09	1.63368e-07	0.0297475	PASS_Menarche2017
ENCSR916MHX-ENCFF487QRP.txt	0.0100364	-0.0306746	0.255848	-3.05634	25.492	0.872244	2.14742e-07	7.93365e-07	0.270672	PASS_Multiple_sclerosis
ENCSR916MHX-ENCFF487QRP.txt	0.0100364	0.0708524	0.0289707	7.05955	2.88657	0.0327277	2.21455e-08	1.35329e-07	0.163643	PASS_Neuroticism
ENCSR916MHX-ENCFF487QRP.txt	0.0100364	0.0970932	0.0174904	9.67412	1.7427	1.74245e-06	1.39993e-08	8.39334e-08	0.16679	PASS_Neuroticism_Nagel2018
ENCSR916MHX-ENCFF487QRP.txt	0.0100364	0.0171649	0.0503636	1.71027	5.0181	0.887596	1.74398e-08	5.10806e-08	0.341417	PASS_NumberChildrenEverBorn
ENCSR916MHX-ENCFF487QRP.txt	0.0100364	0.0561175	0.120665	5.5914	12.0227	0.699956	4.4922e-07	2.9878e-07	1.50352	PASS_OvarianCancer
ENCSR916MHX-ENCFF487QRP.txt	0.0100364	0.234119	0.133135	23.3271	13.2652	0.0765838	3.77847e-08	6.53117e-08	0.578529	PASS_Parkinsons_23andMe_Corces2020
ENCSR916MHX-ENCFF487QRP.txt	0.0100364	-0.0836904	0.0894282	-8.3387	8.9104	0.295251	-6.83385e-07	1.45443e-06	-0.469864	PASS_Primary_biliary_cirrhosis
ENCSR916MHX-ENCFF487QRP.txt	0.0100364	-0.0862339	0.0665515	-8.59213	6.63102	0.144145	-2.3549e-07	4.22825e-07	-0.556944	PASS_ProstateCancer
ENCSR916MHX-ENCFF487QRP.txt	0.0100364	0.104628	0.0241576	10.4249	2.407	0.000130819	3.67796e-08	7.67452e-08	0.479243	PASS_ReactionTime_Davies2018
ENCSR916MHX-ENCFF487QRP.txt	0.0100364	-0.00870898	0.0743194	-0.867741	7.40499	0.801363	-3.24783e-07	5.93362e-07	-0.54736	PASS_Rheumatoid_Arthritis
ENCSR916MHX-ENCFF487QRP.txt	0.0100364	0.0455228	0.0417351	4.53577	4.15838	0.391786	-1.96539e-07	5.54691e-07	-0.354322	PASS_SCZvsBD_Ruderfer2018
ENCSR916MHX-ENCFF487QRP.txt	0.0100364	0.0246345	0.0842376	2.45452	8.39322	0.861951	-5.04984e-08	1.00217e-07	-0.503888	PASS_SWB
ENCSR916MHX-ENCFF487QRP.txt	0.0100364	0.0921401	0.0209206	9.1806	2.08447	8.46428e-05	3.52995e-07	4.28995e-07	0.822843	PASS_Schizophrenia
ENCSR916MHX-ENCFF487QRP.txt	0.0100364	0.0878408	0.0239146	8.75223	2.38279	0.00150055	2.84663e-07	4.59902e-07	0.618966	PASS_Schizophrenia_Pardinas2018
ENCSR916MHX-ENCFF487QRP.txt	0.0100364	0.0868557	0.0242459	8.65408	2.4158	0.00156788	4.1149e-08	4.28315e-07	0.0960717	PASS_Schizophrenia_Ruderfer2018
ENCSR916MHX-ENCFF487QRP.txt	0.0100364	0.0565322	0.0257774	5.63272	2.5684	0.0707197	-3.8728e-08	4.94008e-08	-0.783955	PASS_ShortSleepDuration_Dashti2019
ENCSR916MHX-ENCFF487QRP.txt	0.0100364	0.0839794	0.020603	8.36749	2.05283	0.000335818	-5.89723e-09	5.61724e-08	-0.104985	PASS_SleepDuration_Dashti2019
ENCSR916MHX-ENCFF487QRP.txt	0.0100364	0.453604	0.452396	45.1959	45.0756	0.195898	6.02521e-08	8.00606e-08	0.752581	PASS_SmallVesselStroke_Malik2018
ENCSR916MHX-ENCFF487QRP.txt	0.0100364	0.0760952	0.0516288	7.58193	5.14417	0.201818	-9.0111e-08	9.43448e-08	-0.955124	PASS_SmokingCessation_Liu2019
ENCSR916MHX-ENCFF487QRP.txt	0.0100364	0.099438	0.0258265	9.90775	2.57329	0.000607515	4.20511e-08	8.50098e-08	0.494662	PASS_SmokingInitiation_Liu2019
ENCSR916MHX-ENCFF487QRP.txt	0.0100364	0.453604	0.452396	45.1959	45.0756	0.195898	6.02521e-08	8.00606e-08	0.752581	PASS_Stroke_Malik2018
ENCSR916MHX-ENCFF487QRP.txt	0.0100364	0.0498678	0.0533869	4.9687	5.31934	0.451075	1.71514e-07	2.59309e-07	0.661427	PASS_Triglycerides
ENCSR916MHX-ENCFF487QRP.txt	0.0100364	-0.0894899	0.157046	-8.91654	15.6477	0.525687	-2.27965e-08	8.63031e-07	-0.0264144	PASS_Type_1_Diabetes
ENCSR916MHX-ENCFF487QRP.txt	0.0100364	0.0217286	0.0820675	2.16498	8.177	0.886098	3.53308e-07	2.71567e-07	1.301	PASS_Type_2_Diabetes
ENCSR916MHX-ENCFF487QRP.txt	0.0100364	-0.0926177	0.0430679	-9.2282	4.29118	0.0174536	-4.47153e-07	5.98955e-07	-0.746555	PASS_UC_deLange2017
ENCSR916MHX-ENCFF487QRP.txt	0.0100364	-0.19984	0.0782916	-19.9116	7.80078	0.00297253	-2.1922e-06	8.3243e-07	-2.63349	PASS_Ulcerative_Colitis
ENCSR916MHX-ENCFF487QRP.txt	0.0100364	0.111607	0.0215439	11.1202	2.14658	4.05356e-06	1.51994e-07	1.55304e-07	0.978687	PASS_VerbalNumericReasoning_Davies2018
ENCSR916MHX-ENCFF487QRP.txt	0.0100364	0.0742539	0.0205517	7.39847	2.04772	0.00207627	-6.21162e-08	8.15237e-08	-0.76194	PASS_Worry_Nagel2018
ENCSR916MHX-ENCFF487QRP.txt	0.0100364	0.0899799	0.0425575	8.96537	4.24032	0.0645085	9.51207e-08	1.74446e-07	0.545274	PASS_Years_of_Education1
ENCSR916MHX-ENCFF487QRP.txt	0.0100364	0.0825063	0.0188728	8.22071	1.88044	0.00015393	1.68293e-08	8.14529e-08	0.206614	PASS_Years_of_Education2
ENCSR916MHX-ENCFF487QRP.txt	0.0100364	0.070179	0.0301721	6.99245	3.00627	0.0510445	-6.51767e-07	3.7668e-07	-1.7303	PGC_ADHD-meta-filtered
ENCSR916MHX-ENCFF487QRP.txt	0.0100364	-0.100909	0.103543	-10.0543	10.3168	0.258553	-1.23431e-06	2.81949e-06	-0.437778	PGC_ADHD_2012-10
ENCSR916MHX-ENCFF487QRP.txt	0.0100364	-0.102423	0.200682	-10.2051	19.9954	0.559584	-1.16627e-06	1.07983e-06	-1.08005	PGC_ADHD_female_012597
ENCSR916MHX-ENCFF487QRP.txt	0.0100364	0.0984827	0.0438861	9.81257	4.3727	0.0379665	-7.14695e-07	4.98926e-07	-1.43247	PGC_ADHD_male_005362
ENCSR916MHX-ENCFF487QRP.txt	0.0100364	0.0263225	0.0533122	2.6227	5.3119	0.76039	-1.92573e-07	1.42981e-07	-1.34685	PGC_AlcoholUse
ENCSR916MHX-ENCFF487QRP.txt	0.0100364	0.0498263	0.0397998	4.96456	3.96555	0.320748	-6.20047e-07	2.60482e-07	-2.38038	PGC_Anorexia_2019
ENCSR916MHX-ENCFF487QRP.txt	0.0100364	0.0184128	0.217846	1.83461	21.7056	0.969393	-6.42783e-07	1.03842e-06	-0.619003	PGC_Anxiety_meta_cc
ENCSR916MHX-ENCFF487QRP.txt	0.0100364	0.474642	0.881295	47.2922	87.81	0.339692	3.58554e-07	8.46184e-07	0.423731	PGC_Anxiety_meta_fs
ENCSR916MHX-ENCFF487QRP.txt	0.0100364	0.0232659	0.0508337	2.31816	5.06494	0.79549	3.70973e-07	9.28651e-07	0.399475	PGC_Autism_2015-03
ENCSR916MHX-ENCFF487QRP.txt	0.0100364	0.0437845	0.0440884	4.36257	4.39286	0.446019	-2.09764e-07	3.7045e-07	-0.566241	PGC_Autism_2017-11
ENCSR916MHX-ENCFF487QRP.txt	0.0100364	0.0816286	0.0238563	8.13326	2.37698	0.00316655	4.16615e-08	4.97719e-08	0.837049	PGC_BipolarI
ENCSR916MHX-ENCFF487QRP.txt	0.0100364	0.179637	0.114063	17.8986	11.3649	0.115447	1.27845e-07	4.96129e-08	2.57684	PGC_BipolarII
ENCSR916MHX-ENCFF487QRP.txt	0.0100364	0.0990309	0.0737339	9.86718	7.34666	0.204851	1.18339e-07	4.63318e-07	0.255417	PGC_Bipolar_2012
ENCSR916MHX-ENCFF487QRP.txt	0.0100364	0.0704791	0.0272745	7.02235	2.71756	0.0271218	2.0129e-08	3.90559e-07	0.051539	PGC_Bipolar_2019
ENCSR916MHX-ENCFF487QRP.txt	0.0100364	0.0598351	0.0464935	5.96182	4.63249	0.2816	-2.27165e-08	4.38753e-08	-0.517752	PGC_Cannabis_EUR
ENCSR916MHX-ENCFF487QRP.txt	0.0100364	0.0540009	0.034239	5.38051	3.41149	0.197429	1.58529e-07	1.16363e-07	1.36237	PGC_MDD_2018
ENCSR916MHX-ENCFF487QRP.txt	0.0100364	0.115637	0.0213398	11.5218	2.12624	1.5132e-06	3.62914e-08	3.18131e-08	1.14077	PGC_MDD_2019
ENCSR916MHX-ENCFF487QRP.txt	0.0100364	0.363658	0.307925	36.234	30.6808	0.200215	-1.34667e-08	9.07518e-08	-0.148391	PGC_MDD_2021
ENCSR916MHX-ENCFF487QRP.txt	0.0100364	3.06837	290.756	305.724	28970.2	0.627538	-4.319e-07	2.96198e-06	-0.145815	PGC_Opioid_Exposed-vs-Ctrl
ENCSR916MHX-ENCFF487QRP.txt	0.0100364	0.598823	1.16624	59.6652	116.201	0.392774	6.32807e-07	1.37092e-06	0.461593	PGC_Opioid_Unexposed-vs-Ctrl
ENCSR916MHX-ENCFF487QRP.txt	0.0100364	-0.518774	0.617289	-51.6893	61.5051	0.173173	5.72404e-07	6.7699e-07	0.845514	PGC_Opioid_Unexposed-vs-Exposed
ENCSR916MHX-ENCFF487QRP.txt	0.0100364	0.0221414	0.143048	2.20612	14.253	0.932459	-1.04401e-08	8.76285e-08	-0.119141	PGC_PTSD_EUR
ENCSR916MHX-ENCFF487QRP.txt	0.0100364	0.0446449	0.0989754	4.4483	9.86165	0.725928	-3.04775e-06	1.58143e-06	-1.9272	PGC_PanicDisorder
ENCSR916MHX-ENCFF487QRP.txt	0.0100364	0.0752305	0.0399151	7.49577	3.97704	0.0960644	3.24397e-07	9.25843e-07	0.35038	PGC_SCZ_2012_EUR
ENCSR916MHX-ENCFF487QRP.txt	0.0100364	0.0944382	0.0199608	9.40958	1.98884	2.70044e-05	8.0133e-08	7.91977e-08	1.01181	PGC_SCZ_2018_EUR
ENCSR916MHX-ENCFF487QRP.txt	0.0100364	0.0221414	0.143048	2.20611	14.253	0.932459	-1.04401e-08	8.76285e-08	-0.11914	PGC_SCZ_2019_EUR
ENCSR916MHX-ENCFF487QRP.txt	0.0100364	0.108879	0.0174421	10.8484	1.73789	8.91792e-08	3.96833e-07	3.04577e-07	1.3029	PGC_SCZ_2022_EUR
ENCSR916MHX-ENCFF487QRP.txt	0.0100364	0.0899686	0.108047	8.96425	10.7655	0.45123	-3.43142e-08	1.74468e-07	-0.196679	PGC_Tourette_2018
ENCSR916MHX-ENCFF487QRP.txt	0.0100364	0.00768335	0.0332471	0.765549	3.31265	0.943429	-1.03692e-08	1.35542e-07	-0.0765017	UKB_460K.biochemistry_AlanineAminotransferase
ENCSR916MHX-ENCFF487QRP.txt	0.0100364	0.0340977	0.0309989	3.3974	3.08866	0.438434	-3.18226e-07	1.64145e-07	-1.9387	UKB_460K.biochemistry_Albumin
ENCSR916MHX-ENCFF487QRP.txt	0.0100364	-0.0229772	0.0346475	-2.28939	3.45219	0.340801	-4.39069e-07	3.20926e-07	-1.36813	UKB_460K.biochemistry_AlkalinePhosphatase
ENCSR916MHX-ENCFF487QRP.txt	0.0100364	-0.0105515	0.0284026	-1.05133	2.82996	0.468734	-8.94251e-08	2.42798e-07	-0.368311	UKB_460K.biochemistry_ApolipoproteinA
ENCSR916MHX-ENCFF487QRP.txt	0.0100364	-0.0317357	0.042729	-3.16206	4.25741	0.331996	-1.09816e-07	1.51444e-07	-0.725131	UKB_460K.biochemistry_ApolipoproteinB
ENCSR916MHX-ENCFF487QRP.txt	0.0100364	-0.037248	0.0350996	-3.7113	3.49723	0.187345	-1.39391e-07	1.16668e-07	-1.19476	UKB_460K.biochemistry_AspartateAminotransferase
ENCSR916MHX-ENCFF487QRP.txt	0.0100364	0.0338454	0.0402382	3.37227	4.00923	0.554486	6.06478e-08	1.55303e-07	0.390512	UKB_460K.biochemistry_Calcium
ENCSR916MHX-ENCFF487QRP.txt	0.0100364	-0.0742045	0.0390889	-7.39355	3.89472	0.0365227	-1.23773e-07	1.39168e-07	-0.889382	UKB_460K.biochemistry_Cholesterol
ENCSR916MHX-ENCFF487QRP.txt	0.0100364	-0.0128413	0.0399087	-1.27948	3.9764	0.568734	-2.39451e-07	1.5316e-07	-1.5634	UKB_460K.biochemistry_CreactiveProtein
ENCSR916MHX-ENCFF487QRP.txt	0.0100364	0.0360413	0.0455472	3.59106	4.53821	0.565351	4.52252e-07	3.81215e-07	1.18634	UKB_460K.biochemistry_Creatinine
ENCSR916MHX-ENCFF487QRP.txt	0.0100364	0.0611815	0.0417934	6.09597	4.16419	0.224961	3.72192e-07	3.6323e-07	1.02467	UKB_460K.biochemistry_CystatinC
ENCSR916MHX-ENCFF487QRP.txt	0.0100364	-0.0932021	0.0586366	-9.28642	5.8424	0.0699478	-3.16097e-07	1.48128e-07	-2.13395	UKB_460K.biochemistry_DirectBilirubin
ENCSR916MHX-ENCFF487QRP.txt	0.0100364	0.0536299	0.0407645	5.34355	4.06167	0.280877	-2.50871e-07	1.61015e-07	-1.55806	UKB_460K.biochemistry_GammaGlutamyltransferase
ENCSR916MHX-ENCFF487QRP.txt	0.0100364	0.0232661	0.0474392	2.31818	4.72672	0.778576	1.4357e-07	1.15644e-07	1.24148	UKB_460K.biochemistry_Glucose
ENCSR916MHX-ENCFF487QRP.txt	0.0100364	0.0210953	0.0278745	2.10189	2.77735	0.690101	-2.36949e-07	2.94117e-07	-0.805629	UKB_460K.biochemistry_HDLcholesterol
ENCSR916MHX-ENCFF487QRP.txt	0.0100364	0.0320558	0.0308739	3.19396	3.0762	0.475151	1.93834e-07	2.21163e-07	0.876431	UKB_460K.biochemistry_HbA1c
ENCSR916MHX-ENCFF487QRP.txt	0.0100364	0.0468194	0.0262413	4.66496	2.61462	0.160929	2.43708e-07	2.6129e-07	0.932713	UKB_460K.biochemistry_IGF1
ENCSR916MHX-ENCFF487QRP.txt	0.0100364	-0.0600537	0.0448052	-5.9836	4.46428	0.121093	-7.37154e-08	1.20878e-07	-0.609835	UKB_460K.biochemistry_LDLdirect
ENCSR916MHX-ENCFF487QRP.txt	0.0100364	0.112267	0.152541	11.186	15.1988	0.500609	9.53137e-08	9.32018e-08	1.02266	UKB_460K.biochemistry_LipoproteinA
ENCSR916MHX-ENCFF487QRP.txt	0.0100364	0.0159718	0.0268526	1.59138	2.67553	0.823965	-3.02824e-08	1.3788e-07	-0.219628	UKB_460K.biochemistry_Phosphate
ENCSR916MHX-ENCFF487QRP.txt	0.0100364	0.0378712	0.0523579	3.77339	5.21681	0.595856	-3.26643e-07	1.73126e-07	-1.88673	UKB_460K.biochemistry_SHBG
ENCSR916MHX-ENCFF487QRP.txt	0.0100364	0.00937873	0.0409453	0.934473	4.07968	0.9873	-4.24685e-07	1.88064e-07	-2.25819	UKB_460K.biochemistry_Testosterone_Male
ENCSR916MHX-ENCFF487QRP.txt	0.0100364	-0.0469267	0.044066	-4.67566	4.39063	0.197146	-2.53367e-07	1.40746e-07	-1.80017	UKB_460K.biochemistry_TotalBilirubin
ENCSR916MHX-ENCFF487QRP.txt	0.0100364	0.020435	0.0315692	2.03609	3.14547	0.742122	-2.73254e-07	1.57786e-07	-1.7318	UKB_460K.biochemistry_TotalProtein
ENCSR916MHX-ENCFF487QRP.txt	0.0100364	0.00833492	0.029348	0.830471	2.92416	0.953401	-2.93741e-07	2.00546e-07	-1.4647	UKB_460K.biochemistry_Triglycerides
ENCSR916MHX-ENCFF487QRP.txt	0.0100364	0.0372131	0.0371429	3.70782	3.70083	0.46236	1.63786e-07	1.9923e-07	0.822092	UKB_460K.biochemistry_Urate
ENCSR916MHX-ENCFF487QRP.txt	0.0100364	0.0873055	0.0531262	8.6989	5.29336	0.148504	2.49928e-07	2.36259e-07	1.05786	UKB_460K.biochemistry_Urea
ENCSR916MHX-ENCFF487QRP.txt	0.0100364	-0.014318	0.0306605	-1.42661	3.05494	0.433264	-1.28992e-07	9.95772e-08	-1.2954	UKB_460K.biochemistry_VitaminD
ENCSR916MHX-ENCFF487QRP.txt	0.0100364	-0.0326721	0.0328778	-3.25537	3.27586	0.198001	-7.00701e-08	3.61349e-07	-0.193913	UKB_460K.blood_EOSINOPHIL_COUNT
ENCSR916MHX-ENCFF487QRP.txt	0.0100364	0.0636595	0.0295957	6.34288	2.94885	0.0745379	1.44487e-07	2.23751e-07	0.645747	UKB_460K.blood_HIGH_LIGHT_SCATTER_RETICULOCYTE_COUNT
ENCSR916MHX-ENCFF487QRP.txt	0.0100364	-0.0115346	0.0247235	-1.14928	2.46338	0.378741	-2.95604e-07	2.2944e-07	-1.28837	UKB_460K.blood_LYMPHOCYTE_COUNT
ENCSR916MHX-ENCFF487QRP.txt	0.0100364	0.0590569	0.0391815	5.88428	3.90394	0.212805	-7.23445e-08	3.63331e-07	-0.199115	UKB_460K.blood_MEAN_CORPUSCULAR_HEMOGLOBIN
ENCSR916MHX-ENCFF487QRP.txt	0.0100364	-0.0110886	0.0364766	-1.10484	3.63444	0.562197	-7.68994e-07	4.541e-07	-1.69345	UKB_460K.blood_MEAN_PLATELET_VOL
ENCSR916MHX-ENCFF487QRP.txt	0.0100364	0.0766724	0.0320566	7.63944	3.19403	0.0407844	-8.92535e-08	3.10209e-07	-0.28772	UKB_460K.blood_MEAN_SPHERED_CELL_VOL
ENCSR916MHX-ENCFF487QRP.txt	0.0100364	-0.0141709	0.0316208	-1.41195	3.15061	0.444896	-6.89571e-07	3.58159e-07	-1.92532	UKB_460K.blood_MONOCYTE_COUNT
ENCSR916MHX-ENCFF487QRP.txt	0.0100364	0.00204911	0.026279	0.204168	2.61837	0.760941	-6.28043e-07	3.41248e-07	-1.84043	UKB_460K.blood_PLATELET_COUNT
ENCSR916MHX-ENCFF487QRP.txt	0.0100364	-0.000982665	0.0428251	-0.0979103	4.26698	0.796674	-6.19659e-08	3.15112e-07	-0.196647	UKB_460K.blood_PLATELET_DISTRIB_WIDTH
ENCSR916MHX-ENCFF487QRP.txt	0.0100364	0.0523273	0.0361061	5.21376	3.59752	0.23805	-3.38597e-08	2.98728e-07	-0.113347	UKB_460K.blood_RBC_DISTRIB_WIDTH
ENCSR916MHX-ENCFF487QRP.txt	0.0100364	0.0853706	0.0404679	8.50611	4.03212	0.0677829	8.15863e-08	3.53495e-07	0.230799	UKB_460K.blood_RED_COUNT
ENCSR916MHX-ENCFF487QRP.txt	0.0100364	0.00975856	0.0268193	0.972318	2.6722	0.991729	-4.16034e-07	2.52223e-07	-1.64947	UKB_460K.blood_WHITE_COUNT
ENCSR916MHX-ENCFF487QRP.txt	0.0100364	0.0488137	0.0224811	4.86367	2.23996	0.0839643	6.11333e-07	2.59859e-07	2.35256	UKB_460K.bmd_HEEL_TSCOREz
ENCSR916MHX-ENCFF487QRP.txt	0.0100364	-0.00620521	0.0287131	-0.618272	2.8609	0.571125	2.15639e-07	2.63928e-07	0.817035	UKB_460K.body_BALDING1
ENCSR916MHX-ENCFF487QRP.txt	0.0100364	-0.0223109	0.0280423	-2.223	2.79407	0.249966	1.21917e-07	2.45052e-07	0.497515	UKB_460K.body_BALDING4
ENCSR916MHX-ENCFF487QRP.txt	0.0100364	0.0642179	0.0134904	6.39851	1.34415	6.70771e-05	3.94003e-08	1.53292e-07	0.257027	UKB_460K.body_BMIz
ENCSR916MHX-ENCFF487QRP.txt	0.0100364	0.0570735	0.017736	5.68666	1.76717	0.00880008	-4.16176e-07	5.16144e-07	-0.806318	UKB_460K.body_HEIGHTz
ENCSR916MHX-ENCFF487QRP.txt	0.0100364	0.203783	0.107505	20.3044	10.7115	0.062356	-5.79342e-09	3.60193e-08	-0.160842	UKB_460K.body_LEFT_HANDED
ENCSR916MHX-ENCFF487QRP.txt	0.0100364	0.0187158	0.0240013	1.8648	2.39143	0.716492	1.80506e-07	1.7896e-07	1.00864	UKB_460K.body_WHRadjBMIz
ENCSR916MHX-ENCFF487QRP.txt	0.0100364	0.0299498	0.0187448	2.98412	1.86768	0.286295	-2.04382e-08	2.1339e-07	-0.0957785	UKB_460K.bp_DIASTOLICadjMEDz
ENCSR916MHX-ENCFF487QRP.txt	0.0100364	0.0269234	0.0230595	2.68258	2.29759	0.460941	1.45481e-07	2.20413e-07	0.660037	UKB_460K.bp_SYSTOLICadjMEDz
ENCSR916MHX-ENCFF487QRP.txt	0.0100364	-0.0331351	0.0573104	-3.3015	5.71026	0.453176	-6.85534e-08	4.93151e-08	-1.39011	UKB_460K.cancer_ALL
ENCSR916MHX-ENCFF487QRP.txt	0.0100364	-0.1708	0.115014	-17.0181	11.4597	0.115199	-1.45381e-07	7.01262e-08	-2.07313	UKB_460K.cancer_BREAST
ENCSR916MHX-ENCFF487QRP.txt	0.0100364	0.0046268	0.120084	0.461002	11.9649	0.960158	-2.1225e-10	3.60016e-08	-0.00589557	UKB_460K.cancer_MELANOMA
ENCSR916MHX-ENCFF487QRP.txt	0.0100364	-0.0829079	0.0589698	-8.26074	5.8756	0.127127	-1.9186e-08	5.219e-08	-0.367619	UKB_460K.cancer_PROSTATE
ENCSR916MHX-ENCFF487QRP.txt	0.0100364	0.109189	0.0161705	10.8793	1.61119	1.18173e-08	1.47149e-07	8.40531e-08	1.75067	UKB_460K.cov_EDU_COLLEGE
ENCSR916MHX-ENCFF487QRP.txt	0.0100364	0.10188	0.0155006	10.1511	1.54444	3.29187e-08	1.89772e-07	8.03064e-08	2.36311	UKB_460K.cov_EDU_YEARS
ENCSR916MHX-ENCFF487QRP.txt	0.0100364	0.0890078	0.0178076	8.86852	1.7743	1.72418e-05	2.49553e-08	6.89347e-08	0.362014	UKB_460K.cov_SMOKING_STATUS
ENCSR916MHX-ENCFF487QRP.txt	0.0100364	0.0112812	0.0404263	1.12403	4.02797	0.975365	-2.46962e-08	5.90576e-08	-0.418171	UKB_460K.disease_AID_ALL
ENCSR916MHX-ENCFF487QRP.txt	0.0100364	0.0532448	0.0795775	5.30518	7.9289	0.588358	-4.05637e-09	2.98284e-08	-0.13599	UKB_460K.disease_AID_SURE
ENCSR916MHX-ENCFF487QRP.txt	0.0100364	-0.00505656	0.0256179	-0.503822	2.55251	0.558514	-5.34421e-08	8.64928e-08	-0.617879	UKB_460K.disease_ALLERGY_ECZEMA_DIAGNOSED
ENCSR916MHX-ENCFF487QRP.txt	0.0100364	0.0196893	0.0291339	1.96179	2.90283	0.73824	-3.48637e-09	7.98651e-08	-0.0436533	UKB_460K.disease_ASTHMA_DIAGNOSED
ENCSR916MHX-ENCFF487QRP.txt	0.0100364	0.0409235	0.0186543	4.07752	1.85867	0.096856	6.37548e-08	1.03472e-07	0.616157	UKB_460K.disease_CARDIOVASCULAR
ENCSR916MHX-ENCFF487QRP.txt	0.0100364	-0.0673208	0.0763161	-6.70767	7.60395	0.310773	-4.60909e-08	3.80549e-08	-1.21117	UKB_460K.disease_DERMATOLOGY
ENCSR916MHX-ENCFF487QRP.txt	0.0100364	0.0187614	0.0322229	1.86934	3.21061	0.78625	-3.25378e-08	6.10752e-08	-0.53275	UKB_460K.disease_DIABETES_ANY_DIAGNOSED
ENCSR916MHX-ENCFF487QRP.txt	0.0100364	0.0237024	0.0363286	2.36165	3.61969	0.706827	-1.00158e-08	5.56531e-08	-0.179968	UKB_460K.disease_ENDOCRINE_DIABETES
ENCSR916MHX-ENCFF487QRP.txt	0.0100364	-0.0174337	0.0494627	-1.73705	4.92834	0.573557	-4.95975e-08	7.53222e-08	-0.658471	UKB_460K.disease_HI_CHOL_SELF_REP
ENCSR916MHX-ENCFF487QRP.txt	0.0100364	0.02657	0.0224528	2.64737	2.23714	0.45969	8.27208e-08	1.29402e-07	0.639254	UKB_460K.disease_HYPERTENSION_DIAGNOSED
ENCSR916MHX-ENCFF487QRP.txt	0.0100364	0.0159537	0.0463303	1.58959	4.61623	0.897825	-5.5157e-08	9.26903e-08	-0.595067	UKB_460K.disease_HYPOTHYROIDISM_SELF_REP
ENCSR916MHX-ENCFF487QRP.txt	0.0100364	0.121612	0.104398	12.1171	10.4019	0.26909	1.5447e-08	4.15752e-08	0.371544	UKB_460K.disease_PSORIASIS
ENCSR916MHX-ENCFF487QRP.txt	0.0100364	0.0151408	0.0297126	1.50859	2.96049	0.86283	-5.3175e-08	7.60945e-08	-0.698802	UKB_460K.disease_RESPIRATORY_ENT
ENCSR916MHX-ENCFF487QRP.txt	0.0100364	0.0231924	0.0327839	2.31083	3.2665	0.68775	1.69057e-09	5.86814e-08	0.0288092	UKB_460K.disease_T2D
ENCSR916MHX-ENCFF487QRP.txt	0.0100364	0.0156684	0.0445598	1.56116	4.43983	0.898851	-5.66068e-08	9.35005e-08	-0.605417	UKB_460K.disease_THYROID_ANY_SELF_REP
ENCSR916MHX-ENCFF487QRP.txt	0.0100364	0.0447412	0.0153159	4.4579	1.52604	0.0233421	-3.04034e-07	1.74242e-07	-1.74489	UKB_460K.impedance_BASAL_METABOLIC_RATEz
ENCSR916MHX-ENCFF487QRP.txt	0.0100364	0.0239106	0.0180932	2.3824	1.80276	0.440076	-1.26507e-07	1.93433e-07	-0.654008	UKB_460K.lung_FEV1FVCzSMOKE
ENCSR916MHX-ENCFF487QRP.txt	0.0100364	0.0520256	0.0157726	5.1837	1.57154	0.00875615	1.44384e-07	1.47658e-07	0.977825	UKB_460K.lung_FVCzSMOKE
ENCSR916MHX-ENCFF487QRP.txt	0.0100364	0.0912927	0.0192021	9.09618	1.91325	4.63673e-05	1.13544e-08	7.51476e-08	0.151094	UKB_460K.mental_NEUROTICISM
ENCSR916MHX-ENCFF487QRP.txt	0.0100364	0.108756	0.0159371	10.8362	1.58794	1.70155e-09	4.62285e-10	7.14235e-08	0.00647245	UKB_460K.other_MORNINGPERSON
ENCSR916MHX-ENCFF487QRP.txt	0.0100364	-0.0428339	0.0458763	-4.26786	4.571	0.260635	-1.84587e-07	4.01698e-07	-0.459517	UKB_460K.pigment_HAIR
ENCSR916MHX-ENCFF487QRP.txt	0.0100364	-0.127547	0.0813539	-12.7085	8.10589	0.087849	2.08096e-08	2.94541e-07	0.0706512	UKB_460K.pigment_HAIR_blackmale
ENCSR916MHX-ENCFF487QRP.txt	0.0100364	-0.0760237	0.0455311	-7.57481	4.5366	0.0684363	-1.4426e-07	2.48197e-07	-0.581231	UKB_460K.pigment_HAIR_blonde
ENCSR916MHX-ENCFF487QRP.txt	0.0100364	-0.0501807	0.0542237	-4.99988	5.40271	0.270466	1.25409e-08	3.31611e-07	0.0378181	UKB_460K.pigment_HAIR_darkbrown
ENCSR916MHX-ENCFF487QRP.txt	0.0100364	-0.0298151	0.0813965	-2.9707	8.11014	0.619761	-1.75482e-07	3.27575e-07	-0.5357	UKB_460K.pigment_SKIN
ENCSR916MHX-ENCFF487QRP.txt	0.0100364	0.0106651	0.0510656	1.06264	5.08805	0.98989	1.2788e-07	1.61462e-07	0.792013	UKB_460K.pigment_SUNBURN
ENCSR916MHX-ENCFF487QRP.txt	0.0100364	0.00836116	0.0851444	0.833085	8.48358	0.983321	1.50121e-07	2.9748e-07	0.504641	UKB_460K.pigment_TANNING
ENCSR916MHX-ENCFF487QRP.txt	0.0100364	0.0474626	0.0221836	4.72905	2.21032	0.0947845	-1.0198e-07	1.482e-07	-0.688126	UKB_460K.repro_AgeFirstBirth_Female
ENCSR916MHX-ENCFF487QRP.txt	0.0100364	0.101912	0.0256944	10.1542	2.56013	0.000479173	3.96805e-08	1.99311e-07	0.199089	UKB_460K.repro_MENARCHE_AGE
ENCSR916MHX-ENCFF487QRP.txt	0.0100364	0.0639612	0.0579005	6.37293	5.76906	0.352908	3.82402e-07	1.94391e-07	1.96718	UKB_460K.repro_MENOPAUSE_AGE
ENCSR916MHX-ENCFF487QRP.txt	0.0100364	0.072815	0.0330536	7.2551	3.29338	0.0532457	-1.00443e-08	8.63037e-08	-0.116383	UKB_460K.repro_NumberChildrenEverBorn_Female
ENCSR916MHX-ENCFF487QRP.txt	0.0100364	-0.0161247	0.0536041	-1.60662	5.34098	0.623606	-5.2404e-08	7.57398e-08	-0.691894	UKB_460K.repro_NumberChildrenEverBorn_Male
ENCSR916MHX-ENCFF487QRP.txt	0.0100364	0.0484601	0.0257032	4.82844	2.56101	0.135863	3.9972e-09	4.91135e-08	0.0813869	UKB_460K.repro_NumberChildrenEverBorn_Pooled
ENCSR896LMT-ENCFF823JWZ.txt	0.00495945	0.0749367	0.0929439	15.1099	18.7408	0.444503	-3.24379e-07	1.62601e-06	-0.199494	PASS_ADHD_Demontis2018
ENCSR896LMT-ENCFF823JWZ.txt	0.00495945	-0.0119042	0.0384839	-2.4003	7.75971	0.663284	-4.94326e-08	1.54378e-07	-0.320206	PASS_AdultOnsetAsthma_Ferreira2019
ENCSR896LMT-ENCFF823JWZ.txt	0.00495945	0.0419948	0.0235984	8.46763	4.75827	0.112275	1.18695e-07	1.25718e-07	0.944137	PASS_AgeFirstBirth
ENCSR896LMT-ENCFF823JWZ.txt	0.00495945	-0.00670458	0.0419627	-1.35188	8.46116	0.780554	3.24913e-08	1.58079e-07	0.205539	PASS_AgeOfInitiation_Liu2019
ENCSR896LMT-ENCFF823JWZ.txt	0.00495945	0.0280983	0.082268	5.66561	16.5881	0.776309	-4.8987e-09	5.34858e-07	-0.00915888	PASS_Alzheimer
ENCSR896LMT-ENCFF823JWZ.txt	0.00495945	0.187129	0.51062	37.7318	102.959	0.680235	1.24841e-07	1.05528e-07	1.18302	PASS_AlzheimersMaternal_Marioni2018
ENCSR896LMT-ENCFF823JWZ.txt	0.00495945	0.138621	0.167421	27.9508	33.7579	0.404196	1.83897e-07	9.49998e-08	1.93576	PASS_AlzheimersPaternal_Marioni2018
ENCSR896LMT-ENCFF823JWZ.txt	0.00495945	-0.0251602	0.0656769	-5.07319	13.2428	0.6363	6.35851e-08	8.93968e-08	0.711268	PASS_AlzheimersProxy_Marioni2018
ENCSR896LMT-ENCFF823JWZ.txt	0.00495945	-0.030815	0.0603288	-6.2134	12.1644	0.553466	1.19873e-07	6.56657e-08	1.82551	PASS_Alzheimers_Jansen2019
ENCSR896LMT-ENCFF823JWZ.txt	0.00495945	0.0859942	0.0382334	17.3395	7.7092	0.0333565	4.10868e-07	7.87586e-07	0.521681	PASS_Anorexia
ENCSR896LMT-ENCFF823JWZ.txt	0.00495945	0.0276591	0.0829064	5.57706	16.7169	0.785727	1.2788e-07	1.55446e-06	0.0822669	PASS_AnorexiaNervosa_Duncan_2017
ENCSR896LMT-ENCFF823JWZ.txt	0.00495945	0.00200137	0.0237503	0.403546	4.78891	0.900604	5.41573e-08	3.85374e-08	1.40532	PASS_AtrialFibrillation_Nielsen2018
ENCSR896LMT-ENCFF823JWZ.txt	0.00495945	-0.0365428	0.0355853	-7.36831	7.17526	0.246177	-3.30339e-06	1.92056e-06	-1.72001	PASS_Autism
ENCSR896LMT-ENCFF823JWZ.txt	0.00495945	-0.0190525	0.039639	-3.84165	7.99262	0.545962	-1.05862e-06	5.63878e-07	-1.87739	PASS_Autism_Grove2019
ENCSR896LMT-ENCFF823JWZ.txt	0.00495945	0.0697992	0.0173365	14.074	3.49566	0.000205386	7.04289e-07	4.68313e-07	1.50389	PASS_BDSCZ_Ruderfer2018
ENCSR896LMT-ENCFF823JWZ.txt	0.00495945	0.07966	0.0238489	16.0623	4.80878	0.00204276	8.5392e-07	7.71582e-07	1.10671	PASS_BIP_Stahl2019
ENCSR896LMT-ENCFF823JWZ.txt	0.00495945	-0.00621087	0.0195529	-1.25233	3.94256	0.566568	2.67654e-07	2.97192e-07	0.900611	PASS_BMI1
ENCSR896LMT-ENCFF823JWZ.txt	0.00495945	0.0985823	0.0294686	19.8777	5.94192	0.00146844	1.16833e-06	8.14326e-07	1.43473	PASS_BipolarDisorder_Ruderfer2018
ENCSR896LMT-ENCFF823JWZ.txt	0.00495945	0.0778923	0.065202	15.7059	13.147	0.250489	1.10572e-07	2.03501e-06	0.0543352	PASS_Bipolar_Disorder
ENCSR896LMT-ENCFF823JWZ.txt	0.00495945	-0.0174858	0.0169499	-3.52576	3.41769	0.191065	-9.79749e-07	4.28833e-07	-2.28469	PASS_Bone_Mineral_Density_Kemp_2017
ENCSR896LMT-ENCFF823JWZ.txt	0.00495945	0.0158448	0.0248986	3.19487	5.02045	0.661934	7.15355e-07	3.84861e-07	1.85874	PASS_BreastCancer
ENCSR896LMT-ENCFF823JWZ.txt	0.00495945	-0.00354455	0.0319411	-0.714706	6.44046	0.789223	1.96942e-07	9.44269e-07	0.208565	PASS_CD_deLange2017
ENCSR896LMT-ENCFF823JWZ.txt	0.00495945	-0.114552	0.19515	-23.0977	39.3492	0.527877	-1.28746e-07	1.10102e-07	-1.16933	PASS_CardioembolicStroke_Malik2018
ENCSR896LMT-ENCFF823JWZ.txt	0.00495945	0.0638797	0.0768595	12.8804	15.4976	0.435277	3.73313e-06	2.07426e-06	1.79974	PASS_Celiac
ENCSR896LMT-ENCFF823JWZ.txt	0.00495945	0.0200777	0.0439006	4.04837	8.8519	0.729279	4.16665e-08	2.16499e-07	0.192456	PASS_ChildOnsetAsthma_Ferreira2019
ENCSR896LMT-ENCFF823JWZ.txt	0.00495945	-0.0226542	0.0374309	-4.56789	7.5474	0.460719	-3.82333e-07	1.96478e-07	-1.94594	PASS_CigarettesPerDay_Liu2019
ENCSR896LMT-ENCFF823JWZ.txt	0.00495945	-0.00957801	0.065937	-1.93127	13.2952	0.824483	-3.33825e-07	3.69142e-07	-0.904325	PASS_Coronary_Artery_Disease
ENCSR896LMT-ENCFF823JWZ.txt	0.00495945	-0.031667	0.0528168	-6.38519	10.6497	0.48016	7.86925e-07	8.20377e-07	0.959223	PASS_Coronary_Artery_Disease_Howson_2017
ENCSR896LMT-ENCFF823JWZ.txt	0.00495945	-0.0195463	0.0424089	-3.94122	8.55114	0.563839	3.94718e-07	1.67257e-06	0.235996	PASS_Crohns_Disease
ENCSR896LMT-ENCFF823JWZ.txt	0.00495945	-0.00809581	0.0460726	-1.6324	9.28987	0.777849	1.72083e-07	1.53024e-07	1.12455	PASS_DS
ENCSR896LMT-ENCFF823JWZ.txt	0.00495945	0.0584372	0.0142085	11.783	2.86494	0.000187502	3.1987e-08	1.14434e-07	0.279523	PASS_DepressedAffect_Nagel2018
ENCSR896LMT-ENCFF823JWZ.txt	0.00495945	0.0198009	0.0220462	3.99256	4.44529	0.500358	4.54326e-08	8.29874e-08	0.547463	PASS_Depression_Nagel2018
ENCSR896LMT-ENCFF823JWZ.txt	0.00495945	0.0748167	0.0268994	15.0857	5.42387	0.0104963	5.26573e-08	1.17004e-07	0.450047	PASS_DrinksPerWeek_Liu2019
ENCSR896LMT-ENCFF823JWZ.txt	0.00495945	0.0485435	0.0756434	9.78809	15.2524	0.556475	3.21099e-06	1.70822e-06	1.87973	PASS_ENIGMA2_MeanPutamen
ENCSR896LMT-ENCFF823JWZ.txt	0.00495945	-0.00278864	0.0858208	-0.562289	17.3045	0.9273	-1.43285e-06	7.82567e-07	-1.83096	PASS_Epilepsy_Anney_2014
ENCSR896LMT-ENCFF823JWZ.txt	0.00495945	0.0490947	0.0421496	9.89923	8.49885	0.295326	1.27621e-07	2.80281e-07	0.455334	PASS_Ever_Smoked
ENCSR896LMT-ENCFF823JWZ.txt	0.00495945	-0.0474848	0.0646399	-9.57461	13.0337	0.426863	-6.06753e-07	5.033e-07	-1.20555	PASS_FastingGlucose_Manning
ENCSR896LMT-ENCFF823JWZ.txt	0.00495945	-0.00361391	0.0297916	-0.728693	6.00704	0.77366	-1.38244e-07	2.27262e-07	-0.608304	PASS_FetalBirthWeight_Warrington2019
ENCSR896LMT-ENCFF823JWZ.txt	0.00495945	0.027145	0.0175712	5.4734	3.54297	0.207768	-7.23518e-08	6.43837e-08	-1.12376	PASS_GeneralRiskTolerance_KarlssonLinner2019
ENCSR896LMT-ENCFF823JWZ.txt	0.00495945	-0.0396185	0.0440829	-7.98849	8.88868	0.319381	-6.01012e-07	5.35937e-07	-1.12142	PASS_HDL
ENCSR896LMT-ENCFF823JWZ.txt	0.00495945	0.123264	0.0937006	24.8545	18.8934	0.198034	1.19681e-06	4.77152e-07	2.50823	PASS_HbA1C
ENCSR896LMT-ENCFF823JWZ.txt	0.00495945	0.0602947	0.0270216	12.1576	5.44851	0.0459183	2.68304e-07	4.1258e-07	0.650309	PASS_Height1
ENCSR896LMT-ENCFF823JWZ.txt	0.00495945	-0.0162689	0.0345904	-3.28039	6.97465	0.540626	1.25047e-07	9.50183e-07	0.131603	PASS_IBD
ENCSR896LMT-ENCFF823JWZ.txt	0.00495945	-0.0236911	0.0282865	-4.77696	5.70357	0.309377	-1.28632e-07	6.48852e-07	-0.198246	PASS_IBD_deLange2017
ENCSR896LMT-ENCFF823JWZ.txt	0.00495945	0.0797693	0.0206205	16.0843	4.15783	0.000265123	5.68469e-08	6.8323e-08	0.832032	PASS_Insomnia_Jansen2019
ENCSR896LMT-ENCFF823JWZ.txt	0.00495945	0.0716743	0.0140321	14.4521	2.82937	3.41794e-06	3.30295e-08	2.04852e-07	0.161236	PASS_Intelligence_SavageJansen2018
ENCSR896LMT-ENCFF823JWZ.txt	0.00495945	0.0191961	0.0381243	3.8706	7.68721	0.708727	-1.79192e-09	5.10852e-08	-0.0350771	PASS_IschemicStroke_Malik2018
ENCSR896LMT-ENCFF823JWZ.txt	0.00495945	-0.0193513	0.06471	-3.90191	13.0478	0.702667	-4.9104e-07	7.21443e-07	-0.680636	PASS_LDL
ENCSR896LMT-ENCFF823JWZ.txt	0.00495945	-0.320882	0.149461	-64.7011	30.1367	0.00608201	-9.02243e-08	1.76326e-07	-0.51169	PASS_LargeArteryStroke_Malik2018
ENCSR896LMT-ENCFF823JWZ.txt	0.00495945	0.0992595	0.064387	20.0142	12.9827	0.14786	9.69382e-07	5.51245e-07	1.75853	PASS_Lean_Body_Mass_Zillikens_2017
ENCSR896LMT-ENCFF823JWZ.txt	0.00495945	0.0284733	0.0266696	5.74122	5.37753	0.376639	-5.13531e-08	6.91053e-08	-0.743113	PASS_LongSleepDuration_Dashti2019
ENCSR896LMT-ENCFF823JWZ.txt	0.00495945	-0.0520702	0.054447	-10.4992	10.9784	0.292162	-3.70939e-06	1.99434e-06	-1.85996	PASS_Lupus
ENCSR896LMT-ENCFF823JWZ.txt	0.00495945	0.0457521	0.0143167	9.22525	2.88675	0.00512292	-4.53874e-08	8.73406e-08	-0.519659	PASS_MDD_Howard2019
ENCSR896LMT-ENCFF823JWZ.txt	0.00495945	-0.00380442	0.0284143	-0.767107	5.72933	0.757998	7.24013e-08	1.79607e-07	0.40311	PASS_MDD_Wray2018
ENCSR896LMT-ENCFF823JWZ.txt	0.00495945	0.0621506	0.0456775	12.5318	9.2102	0.208207	3.2033e-07	2.82104e-07	1.1355	PASS_MaternalBirthWeight_Warrington2019
ENCSR896LMT-ENCFF823JWZ.txt	0.00495945	0.0267353	0.0309476	5.39078	6.24012	0.48359	-4.92224e-08	3.36647e-07	-0.146214	PASS_MedicationUse_Wu2019
ENCSR896LMT-ENCFF823JWZ.txt	0.00495945	0.0707496	0.0189763	14.2656	3.8263	0.000823393	2.5542e-07	2.6552e-07	0.961962	PASS_Menarche2017
ENCSR896LMT-ENCFF823JWZ.txt	0.00495945	0.172951	0.181634	34.8731	36.6239	0.315426	1.14261e-06	1.06411e-06	1.07377	PASS_Multiple_sclerosis
ENCSR896LMT-ENCFF823JWZ.txt	0.00495945	5.37094e-06	0.0219604	0.00108297	4.42798	0.821293	-1.52514e-07	1.70449e-07	-0.89478	PASS_Neuroticism
ENCSR896LMT-ENCFF823JWZ.txt	0.00495945	0.0415226	0.0124107	8.37243	2.50244	0.00345248	-2.19387e-07	1.10259e-07	-1.98974	PASS_Neuroticism_Nagel2018
ENCSR896LMT-ENCFF823JWZ.txt	0.00495945	0.0156957	0.0383187	3.16481	7.72641	0.779228	-6.21466e-08	8.0189e-08	-0.775001	PASS_NumberChildrenEverBorn
ENCSR896LMT-ENCFF823JWZ.txt	0.00495945	-0.0240989	0.0926864	-4.85919	18.6889	0.752817	2.94131e-07	3.79841e-07	0.774354	PASS_OvarianCancer
ENCSR896LMT-ENCFF823JWZ.txt	0.00495945	-0.0252949	0.0946531	-5.10035	19.0854	0.74601	2.55543e-09	1.11158e-07	0.0229891	PASS_Parkinsons_23andMe_Corces2020
ENCSR896LMT-ENCFF823JWZ.txt	0.00495945	-0.0770977	0.0628276	-15.5456	12.6683	0.180805	-2.35188e-06	2.23226e-06	-1.05359	PASS_Primary_biliary_cirrhosis
ENCSR896LMT-ENCFF823JWZ.txt	0.00495945	-0.0985055	0.043218	-19.8622	8.71428	0.0149205	-7.14353e-07	4.81373e-07	-1.48399	PASS_ProstateCancer
ENCSR896LMT-ENCFF823JWZ.txt	0.00495945	0.0880662	0.0196601	17.7573	3.96418	3.22189e-05	-9.6923e-09	1.00674e-07	-0.0962739	PASS_ReactionTime_Davies2018
ENCSR896LMT-ENCFF823JWZ.txt	0.00495945	0.0477244	0.0532379	9.62293	10.7347	0.417404	-3.45379e-07	7.93797e-07	-0.435097	PASS_Rheumatoid_Arthritis
ENCSR896LMT-ENCFF823JWZ.txt	0.00495945	0.0585723	0.03036	11.8103	6.12166	0.0768618	-2.60604e-08	7.66397e-07	-0.0340038	PASS_SCZvsBD_Ruderfer2018
ENCSR896LMT-ENCFF823JWZ.txt	0.00495945	0.0307128	0.0624806	6.19279	12.5983	0.678113	-6.26734e-08	1.24947e-07	-0.5016	PASS_SWB
ENCSR896LMT-ENCFF823JWZ.txt	0.00495945	0.0680006	0.0185246	13.7113	3.73522	0.000629091	9.05237e-07	7.76663e-07	1.16555	PASS_Schizophrenia
ENCSR896LMT-ENCFF823JWZ.txt	0.00495945	0.0649351	0.0166283	13.0932	3.35286	0.000436941	1.06406e-06	6.14261e-07	1.73226	PASS_Schizophrenia_Pardinas2018
ENCSR896LMT-ENCFF823JWZ.txt	0.00495945	0.0758991	0.0213237	15.3039	4.29961	0.000794625	9.48375e-07	7.19929e-07	1.31732	PASS_Schizophrenia_Ruderfer2018
ENCSR896LMT-ENCFF823JWZ.txt	0.00495945	0.0175133	0.0185085	3.5313	3.73196	0.496392	-1.0736e-07	7.1152e-08	-1.50888	PASS_ShortSleepDuration_Dashti2019
ENCSR896LMT-ENCFF823JWZ.txt	0.00495945	0.0328013	0.0145412	6.61391	2.93202	0.0520091	-1.13009e-10	7.57258e-08	-0.00149235	PASS_SleepDuration_Dashti2019
ENCSR896LMT-ENCFF823JWZ.txt	0.00495945	0.252961	0.288535	51.0059	58.1788	0.270918	7.31524e-08	1.08479e-07	0.674347	PASS_SmallVesselStroke_Malik2018
ENCSR896LMT-ENCFF823JWZ.txt	0.00495945	0.0157728	0.043341	3.18035	8.73907	0.802373	-2.65504e-07	1.4445e-07	-1.83804	PASS_SmokingCessation_Liu2019
ENCSR896LMT-ENCFF823JWZ.txt	0.00495945	0.0420596	0.0198955	8.4807	4.01163	0.0621081	-1.24718e-08	1.12809e-07	-0.110557	PASS_SmokingInitiation_Liu2019
ENCSR896LMT-ENCFF823JWZ.txt	0.00495945	0.252961	0.288535	51.0059	58.1788	0.270918	7.31524e-08	1.08479e-07	0.674347	PASS_Stroke_Malik2018
ENCSR896LMT-ENCFF823JWZ.txt	0.00495945	-0.0152528	0.0439893	-3.0755	8.86979	0.64963	-4.77103e-07	4.07985e-07	-1.16941	PASS_Triglycerides
ENCSR896LMT-ENCFF823JWZ.txt	0.00495945	0.137369	0.127733	27.6985	25.7555	0.250626	2.60558e-06	1.18167e-06	2.205	PASS_Type_1_Diabetes
ENCSR896LMT-ENCFF823JWZ.txt	0.00495945	0.0373638	0.0609287	7.53387	12.2854	0.592795	6.38836e-07	4.94294e-07	1.29242	PASS_Type_2_Diabetes
ENCSR896LMT-ENCFF823JWZ.txt	0.00495945	-0.0455654	0.035369	-9.18759	7.13165	0.150347	-5.9563e-07	7.38531e-07	-0.806506	PASS_UC_deLange2017
ENCSR896LMT-ENCFF823JWZ.txt	0.00495945	-0.0717534	0.0543329	-14.468	10.9554	0.146321	-1.08798e-06	1.16258e-06	-0.935834	PASS_Ulcerative_Colitis
ENCSR896LMT-ENCFF823JWZ.txt	0.00495945	0.0769066	0.0166534	15.5071	3.35791	2.37337e-05	2.82938e-07	2.47054e-07	1.14525	PASS_VerbalNumericReasoning_Davies2018
ENCSR896LMT-ENCFF823JWZ.txt	0.00495945	0.0441194	0.0153261	8.89604	3.09029	0.0109081	-2.54401e-07	1.05819e-07	-2.40413	PASS_Worry_Nagel2018
ENCSR896LMT-ENCFF823JWZ.txt	0.00495945	0.0944321	0.0366934	19.0408	7.39869	0.0144224	4.04241e-07	2.15436e-07	1.87639	PASS_Years_of_Education1
ENCSR896LMT-ENCFF823JWZ.txt	0.00495945	0.0620279	0.0154177	12.507	3.10875	0.000211985	1.95035e-07	1.1171e-07	1.74591	PASS_Years_of_Education2
ENCSR896LMT-ENCFF823JWZ.txt	0.00495945	0.0792008	0.0252454	15.9697	5.09036	0.0039641	7.86093e-07	6.4001e-07	1.22825	PGC_ADHD-meta-filtered
ENCSR896LMT-ENCFF823JWZ.txt	0.00495945	0.13617	0.084357	27.4567	17.0094	0.109398	3.89594e-06	3.81695e-06	1.0207	PGC_ADHD_2012-10
ENCSR896LMT-ENCFF823JWZ.txt	0.00495945	-0.113595	0.143765	-22.9048	28.9881	0.372171	-2.57411e-07	1.33164e-06	-0.193304	PGC_ADHD_female_012597
ENCSR896LMT-ENCFF823JWZ.txt	0.00495945	0.0987208	0.0362369	19.9056	7.30665	0.0101215	5.11646e-07	8.05825e-07	0.634935	PGC_ADHD_male_005362
ENCSR896LMT-ENCFF823JWZ.txt	0.00495945	0.0246061	0.0422744	4.96147	8.52401	0.644847	-1.60946e-07	2.0953e-07	-0.76813	PGC_AlcoholUse
ENCSR896LMT-ENCFF823JWZ.txt	0.00495945	0.0517934	0.033488	10.4434	6.75237	0.166498	-1.13421e-07	4.30643e-07	-0.263375	PGC_Anorexia_2019
ENCSR896LMT-ENCFF823JWZ.txt	0.00495945	0.0753973	0.165013	15.2028	33.2725	0.672378	1.42665e-06	1.43086e-06	0.997063	PGC_Anxiety_meta_cc
ENCSR896LMT-ENCFF823JWZ.txt	0.00495945	-0.0560907	0.393386	-11.3099	79.3205	0.872771	-7.41117e-07	1.15111e-06	-0.64383	PGC_Anxiety_meta_fs
ENCSR896LMT-ENCFF823JWZ.txt	0.00495945	-0.0365684	0.0355953	-7.37348	7.17728	0.24603	-2.12272e-06	1.23264e-06	-1.72209	PGC_Autism_2015-03
ENCSR896LMT-ENCFF823JWZ.txt	0.00495945	-0.0187092	0.0328527	-3.77244	6.62426	0.472747	-1.06613e-06	5.47481e-07	-1.94733	PGC_Autism_2017-11
ENCSR896LMT-ENCFF823JWZ.txt	0.00495945	0.0689949	0.0193343	13.9118	3.89848	0.00105697	-5.75648e-08	8.90802e-08	-0.646214	PGC_BipolarI
ENCSR896LMT-ENCFF823JWZ.txt	0.00495945	0.0613763	0.0780294	12.3756	15.7335	0.45894	-3.57829e-08	6.48576e-08	-0.551714	PGC_BipolarII
ENCSR896LMT-ENCFF823JWZ.txt	0.00495945	0.0905588	0.0646126	18.2599	13.0282	0.153863	3.29153e-07	6.90265e-07	0.476851	PGC_Bipolar_2012
ENCSR896LMT-ENCFF823JWZ.txt	0.00495945	0.0767614	0.0232934	15.4778	4.69678	0.00239458	7.55038e-07	6.82722e-07	1.10592	PGC_Bipolar_2019
ENCSR896LMT-ENCFF823JWZ.txt	0.00495945	0.0466377	0.039303	9.40381	7.92487	0.291449	-4.34291e-08	7.51938e-08	-0.577563	PGC_Cannabis_EUR
ENCSR896LMT-ENCFF823JWZ.txt	0.00495945	-0.00500323	0.0235207	-1.00883	4.74261	0.672816	1.18006e-07	1.5901e-07	0.742129	PGC_MDD_2018
ENCSR896LMT-ENCFF823JWZ.txt	0.00495945	0.0458424	0.0142158	9.24345	2.86641	0.00477688	-2.02138e-08	4.1027e-08	-0.492695	PGC_MDD_2019
ENCSR896LMT-ENCFF823JWZ.txt	0.00495945	0.246259	0.214565	49.6545	43.2639	0.201171	1.19257e-07	1.0698e-07	1.11477	PGC_MDD_2021
ENCSR896LMT-ENCFF823JWZ.txt	0.00495945	3.79989	345.131	766.192	69590.6	0.452432	2.32429e-06	4.25329e-06	0.546469	PGC_Opioid_Exposed-vs-Ctrl
ENCSR896LMT-ENCFF823JWZ.txt	0.00495945	0.560134	1.03869	112.943	209.436	0.288112	5.78708e-07	2.00235e-06	0.289014	PGC_Opioid_Unexposed-vs-Ctrl
ENCSR896LMT-ENCFF823JWZ.txt	0.00495945	0.240778	0.320129	48.5495	64.5493	0.39497	-3.37064e-07	8.81579e-07	-0.382342	PGC_Opioid_Unexposed-vs-Exposed
ENCSR896LMT-ENCFF823JWZ.txt	0.00495945	0.083998	0.0947269	16.937	19.1003	0.410782	1.13944e-07	1.35272e-07	0.842337	PGC_PTSD_EUR
ENCSR896LMT-ENCFF823JWZ.txt	0.00495945	0.0419561	0.079279	8.45984	15.9855	0.636631	-3.67275e-06	2.27106e-06	-1.6172	PGC_PanicDisorder
ENCSR896LMT-ENCFF823JWZ.txt	0.00495945	0.0359821	0.0299147	7.25526	6.03187	0.296676	3.43129e-07	1.52716e-06	0.224684	PGC_SCZ_2012_EUR
ENCSR896LMT-ENCFF823JWZ.txt	0.00495945	0.0679179	0.0161267	13.6946	3.25171	0.000105164	1.86578e-07	1.05318e-07	1.77156	PGC_SCZ_2018_EUR
ENCSR896LMT-ENCFF823JWZ.txt	0.00495945	0.083998	0.0947269	16.937	19.1003	0.410782	1.13944e-07	1.35272e-07	0.842337	PGC_SCZ_2019_EUR
ENCSR896LMT-ENCFF823JWZ.txt	0.00495945	0.0664547	0.0136216	13.3996	2.7466	1.2483e-05	2.29321e-07	3.92054e-07	0.584921	PGC_SCZ_2022_EUR
ENCSR896LMT-ENCFF823JWZ.txt	0.00495945	-0.0108722	0.0731716	-2.19222	14.754	0.829045	1.77563e-07	2.50402e-07	0.709113	PGC_Tourette_2018
ENCSR896LMT-ENCFF823JWZ.txt	0.00495945	0.0246695	0.0236244	4.97424	4.76352	0.405314	3.43507e-07	2.18884e-07	1.56936	UKB_460K.biochemistry_AlanineAminotransferase
ENCSR896LMT-ENCFF823JWZ.txt	0.00495945	0.0347179	0.0270321	7.00035	5.45063	0.275412	-8.68582e-09	2.65117e-07	-0.0327622	UKB_460K.biochemistry_Albumin
ENCSR896LMT-ENCFF823JWZ.txt	0.00495945	0.006331	0.0363334	1.27655	7.32611	0.969702	-2.18578e-07	4.69433e-07	-0.465621	UKB_460K.biochemistry_AlkalinePhosphatase
ENCSR896LMT-ENCFF823JWZ.txt	0.00495945	-0.000380165	0.02302	-0.0766547	4.64164	0.815434	-2.9082e-08	3.75464e-07	-0.0774561	UKB_460K.biochemistry_ApolipoproteinA
ENCSR896LMT-ENCFF823JWZ.txt	0.00495945	0.0150894	0.0458528	3.04256	9.24554	0.824077	1.43481e-08	4.31497e-07	0.0332518	UKB_460K.biochemistry_ApolipoproteinB
ENCSR896LMT-ENCFF823JWZ.txt	0.00495945	0.00903171	0.0238341	1.82111	4.80579	0.863826	5.16235e-07	2.63004e-07	1.96284	UKB_460K.biochemistry_AspartateAminotransferase
ENCSR896LMT-ENCFF823JWZ.txt	0.00495945	0.0176367	0.02668	3.55617	5.37964	0.63581	5.72514e-08	3.00936e-07	0.190244	UKB_460K.biochemistry_Calcium
ENCSR896LMT-ENCFF823JWZ.txt	0.00495945	-0.0125833	0.0394134	-2.53723	7.94714	0.650402	1.007e-07	3.9397e-07	0.255602	UKB_460K.biochemistry_Cholesterol
ENCSR896LMT-ENCFF823JWZ.txt	0.00495945	0.0312653	0.0309106	6.30419	6.23268	0.394576	-3.30166e-09	1.66874e-07	-0.0197853	UKB_460K.biochemistry_CreactiveProtein
ENCSR896LMT-ENCFF823JWZ.txt	0.00495945	0.00727212	0.016158	1.46632	3.25803	0.885963	4.48672e-07	3.36648e-07	1.33276	UKB_460K.biochemistry_Creatinine
ENCSR896LMT-ENCFF823JWZ.txt	0.00495945	0.0201236	0.0175773	4.05763	3.54421	0.384151	4.00613e-07	3.17649e-07	1.26118	UKB_460K.biochemistry_CystatinC
ENCSR896LMT-ENCFF823JWZ.txt	0.00495945	0.00811201	0.0345734	1.63567	6.97123	0.927865	6.14164e-08	1.6568e-07	0.370693	UKB_460K.biochemistry_DirectBilirubin
ENCSR896LMT-ENCFF823JWZ.txt	0.00495945	0.0221788	0.0330351	4.47202	6.66104	0.601739	-6.09143e-07	2.93304e-07	-2.07683	UKB_460K.biochemistry_GammaGlutamyltransferase
ENCSR896LMT-ENCFF823JWZ.txt	0.00495945	-0.0424358	0.0388343	-8.55655	7.83037	0.227561	-6.53918e-08	1.40615e-07	-0.465041	UKB_460K.biochemistry_Glucose
ENCSR896LMT-ENCFF823JWZ.txt	0.00495945	0.0182795	0.0231912	3.68579	4.67618	0.560047	-1.62159e-07	4.05911e-07	-0.399493	UKB_460K.biochemistry_HDLcholesterol
ENCSR896LMT-ENCFF823JWZ.txt	0.00495945	0.00773401	0.0270268	1.55945	5.44957	0.918127	1.01688e-07	3.14798e-07	0.323028	UKB_460K.biochemistry_HbA1c
ENCSR896LMT-ENCFF823JWZ.txt	0.00495945	0.0281656	0.0188461	5.67919	3.80004	0.216125	-4.43661e-07	3.06929e-07	-1.44548	UKB_460K.biochemistry_IGF1
ENCSR896LMT-ENCFF823JWZ.txt	0.00495945	0.00539355	0.0489694	1.08753	9.87397	0.99283	1.73411e-07	4.34755e-07	0.398872	UKB_460K.biochemistry_LDLdirect
ENCSR896LMT-ENCFF823JWZ.txt	0.00495945	0.0981091	0.0822454	19.7823	16.5836	0.242237	1.7322e-07	1.5599e-07	1.11045	UKB_460K.biochemistry_LipoproteinA
ENCSR896LMT-ENCFF823JWZ.txt	0.00495945	-0.00273696	0.0223917	-0.551867	4.51497	0.729319	-1.00117e-07	2.25106e-07	-0.444756	UKB_460K.biochemistry_Phosphate
ENCSR896LMT-ENCFF823JWZ.txt	0.00495945	0.0387024	0.037125	7.80377	7.48571	0.361128	-4.0632e-08	3.65748e-07	-0.111093	UKB_460K.biochemistry_SHBG
ENCSR896LMT-ENCFF823JWZ.txt	0.00495945	0.00215877	0.0304189	0.435284	6.13352	0.92737	-9.33684e-08	3.24746e-07	-0.287512	UKB_460K.biochemistry_Testosterone_Male
ENCSR896LMT-ENCFF823JWZ.txt	0.00495945	-0.00667928	0.0294557	-1.34678	5.93932	0.692369	-1.00404e-07	1.89505e-07	-0.529824	UKB_460K.biochemistry_TotalBilirubin
ENCSR896LMT-ENCFF823JWZ.txt	0.00495945	0.0412403	0.0322171	8.31551	6.4961	0.264405	-2.85034e-07	3.22318e-07	-0.884327	UKB_460K.biochemistry_TotalProtein
ENCSR896LMT-ENCFF823JWZ.txt	0.00495945	-0.00222054	0.0178621	-0.44774	3.60164	0.688587	-1.61395e-07	3.28971e-07	-0.490604	UKB_460K.biochemistry_Triglycerides
ENCSR896LMT-ENCFF823JWZ.txt	0.00495945	0.0258786	0.0258292	5.21804	5.20808	0.414508	1.45228e-07	2.49499e-07	0.58208	UKB_460K.biochemistry_Urate
ENCSR896LMT-ENCFF823JWZ.txt	0.00495945	0.0533996	0.0299974	10.7673	6.04853	0.108928	3.51047e-07	2.2046e-07	1.59234	UKB_460K.biochemistry_Urea
ENCSR896LMT-ENCFF823JWZ.txt	0.00495945	-0.00405889	0.0334699	-0.818415	6.74871	0.783262	1.98157e-07	1.52397e-07	1.30027	UKB_460K.biochemistry_VitaminD
ENCSR896LMT-ENCFF823JWZ.txt	0.00495945	-0.000966659	0.0189569	-0.194913	3.82239	0.754836	4.05899e-07	3.39421e-07	1.19586	UKB_460K.blood_EOSINOPHIL_COUNT
ENCSR896LMT-ENCFF823JWZ.txt	0.00495945	0.0270519	0.018149	5.45462	3.65949	0.219617	-1.3158e-07	3.41784e-07	-0.38498	UKB_460K.blood_HIGH_LIGHT_SCATTER_RETICULOCYTE_COUNT
ENCSR896LMT-ENCFF823JWZ.txt	0.00495945	0.0327554	0.0195455	6.60466	3.94106	0.159938	3.72505e-07	4.75783e-07	0.782929	UKB_460K.blood_LYMPHOCYTE_COUNT
ENCSR896LMT-ENCFF823JWZ.txt	0.00495945	0.0560431	0.0339335	11.3003	6.8422	0.142035	4.89522e-07	5.28894e-07	0.925558	UKB_460K.blood_MEAN_CORPUSCULAR_HEMOGLOBIN
ENCSR896LMT-ENCFF823JWZ.txt	0.00495945	-0.00180446	0.0256852	-0.363842	5.17905	0.792145	-3.73936e-08	6.3876e-07	-0.0585408	UKB_460K.blood_MEAN_PLATELET_VOL
ENCSR896LMT-ENCFF823JWZ.txt	0.00495945	0.0779055	0.0336281	15.7085	6.78062	0.0353925	3.99804e-07	6.29515e-07	0.635098	UKB_460K.blood_MEAN_SPHERED_CELL_VOL
ENCSR896LMT-ENCFF823JWZ.txt	0.00495945	0.0423239	0.0229026	8.534	4.61798	0.096222	8.92973e-07	3.67421e-07	2.43038	UKB_460K.blood_MONOCYTE_COUNT
ENCSR896LMT-ENCFF823JWZ.txt	0.00495945	0.00538736	0.0204759	1.08628	4.12866	0.983272	2.20468e-07	5.14789e-07	0.428268	UKB_460K.blood_PLATELET_COUNT
ENCSR896LMT-ENCFF823JWZ.txt	0.00495945	0.0068123	0.0260714	1.3736	5.25692	0.943267	7.96912e-08	3.99121e-07	0.199667	UKB_460K.blood_PLATELET_DISTRIB_WIDTH
ENCSR896LMT-ENCFF823JWZ.txt	0.00495945	0.0566418	0.0279403	11.421	5.63375	0.0654465	4.21325e-07	4.62643e-07	0.910691	UKB_460K.blood_RBC_DISTRIB_WIDTH
ENCSR896LMT-ENCFF823JWZ.txt	0.00495945	0.0575779	0.0267691	11.6097	5.3976	0.053734	9.00503e-07	4.94904e-07	1.81955	UKB_460K.blood_RED_COUNT
ENCSR896LMT-ENCFF823JWZ.txt	0.00495945	0.0277391	0.0185145	5.59318	3.73318	0.218337	2.06509e-07	2.49467e-07	0.8278	UKB_460K.blood_WHITE_COUNT
ENCSR896LMT-ENCFF823JWZ.txt	0.00495945	-0.000671942	0.017039	-0.135487	3.43566	0.74133	-5.27967e-07	3.69212e-07	-1.42998	UKB_460K.bmd_HEEL_TSCOREz
ENCSR896LMT-ENCFF823JWZ.txt	0.00495945	0.00890113	0.0198513	1.79478	4.00273	0.842496	2.10342e-07	4.12319e-07	0.510144	UKB_460K.body_BALDING1
ENCSR896LMT-ENCFF823JWZ.txt	0.00495945	-0.0169516	0.0198745	-3.41805	4.00739	0.272818	-1.87197e-07	3.52841e-07	-0.530543	UKB_460K.body_BALDING4
ENCSR896LMT-ENCFF823JWZ.txt	0.00495945	0.0343297	0.00913334	6.92207	1.8416	0.00138865	7.18553e-08	2.36219e-07	0.304189	UKB_460K.body_BMIz
ENCSR896LMT-ENCFF823JWZ.txt	0.00495945	0.0386365	0.0138553	7.79049	2.79371	0.015565	-8.74485e-07	6.6917e-07	-1.30682	UKB_460K.body_HEIGHTz
ENCSR896LMT-ENCFF823JWZ.txt	0.00495945	0.234643	0.0845002	47.3124	17.0382	0.0017292	1.06961e-07	4.81262e-08	2.22252	UKB_460K.body_LEFT_HANDED
ENCSR896LMT-ENCFF823JWZ.txt	0.00495945	0.00574344	0.0171712	1.15808	3.46232	0.963454	2.14796e-07	2.21839e-07	0.96825	UKB_460K.body_WHRadjBMIz
ENCSR896LMT-ENCFF823JWZ.txt	0.00495945	0.0186521	0.0122919	3.76092	2.47849	0.264264	1.60461e-07	2.80342e-07	0.572378	UKB_460K.bp_DIASTOLICadjMEDz
ENCSR896LMT-ENCFF823JWZ.txt	0.00495945	0.0133311	0.013271	2.68802	2.6759	0.527355	1.70645e-07	2.27606e-07	0.749739	UKB_460K.bp_SYSTOLICadjMEDz
ENCSR896LMT-ENCFF823JWZ.txt	0.00495945	-0.0118082	0.0438813	-2.38096	8.84802	0.70277	2.18171e-09	6.83284e-08	0.0319297	UKB_460K.cancer_ALL
ENCSR896LMT-ENCFF823JWZ.txt	0.00495945	0.011748	0.0420664	2.36881	8.48208	0.870995	1.72907e-07	8.456e-08	2.04478	UKB_460K.cancer_BREAST
ENCSR896LMT-ENCFF823JWZ.txt	0.00495945	0.0685601	0.0704687	13.8241	14.209	0.393113	5.76848e-08	4.90084e-08	1.17704	UKB_460K.cancer_MELANOMA
ENCSR896LMT-ENCFF823JWZ.txt	0.00495945	-0.051005	0.053234	-10.2844	10.7339	0.283614	-6.23162e-08	8.78817e-08	-0.709092	UKB_460K.cancer_PROSTATE
ENCSR896LMT-ENCFF823JWZ.txt	0.00495945	0.0525887	0.0102402	10.6038	2.06478	7.0677e-06	1.1486e-08	1.36757e-07	0.0839884	UKB_460K.cov_EDU_COLLEGE
ENCSR896LMT-ENCFF823JWZ.txt	0.00495945	0.0495497	0.010864	9.99098	2.19056	6.55991e-05	1.21597e-08	1.22787e-07	0.0990309	UKB_460K.cov_EDU_YEARS
ENCSR896LMT-ENCFF823JWZ.txt	0.00495945	0.0480554	0.0128262	9.68966	2.58621	0.00101224	-1.88464e-08	9.56015e-08	-0.197135	UKB_460K.cov_SMOKING_STATUS
ENCSR896LMT-ENCFF823JWZ.txt	0.00495945	0.000344056	0.0297807	0.0693739	6.00485	0.876919	-1.82091e-07	8.96034e-08	-2.03219	UKB_460K.disease_AID_ALL
ENCSR896LMT-ENCFF823JWZ.txt	0.00495945	-0.0113501	0.0598277	-2.28857	12.0634	0.785538	-2.12269e-08	5.04917e-08	-0.420403	UKB_460K.disease_AID_SURE
ENCSR896LMT-ENCFF823JWZ.txt	0.00495945	0.0124809	0.0216515	2.51659	4.3657	0.724775	8.51559e-08	1.2157e-07	0.700466	UKB_460K.disease_ALLERGY_ECZEMA_DIAGNOSED
ENCSR896LMT-ENCFF823JWZ.txt	0.00495945	0.00434445	0.0236392	0.875996	4.76651	0.979144	-1.20278e-09	1.19136e-07	-0.0100958	UKB_460K.disease_ASTHMA_DIAGNOSED
ENCSR896LMT-ENCFF823JWZ.txt	0.00495945	0.0335444	0.0158634	6.76374	3.19862	0.0721564	5.87351e-08	1.12989e-07	0.519832	UKB_460K.disease_CARDIOVASCULAR
ENCSR896LMT-ENCFF823JWZ.txt	0.00495945	-0.0634788	0.0560243	-12.7996	11.2965	0.223538	-6.07644e-08	4.83259e-08	-1.25739	UKB_460K.disease_DERMATOLOGY
ENCSR896LMT-ENCFF823JWZ.txt	0.00495945	0.0210554	0.0256516	4.24551	5.17227	0.533139	8.15748e-08	1.07741e-07	0.757139	UKB_460K.disease_DIABETES_ANY_DIAGNOSED
ENCSR896LMT-ENCFF823JWZ.txt	0.00495945	0.0282325	0.027936	5.69268	5.63289	0.408332	1.29492e-07	9.0605e-08	1.4292	UKB_460K.disease_ENDOCRINE_DIABETES
ENCSR896LMT-ENCFF823JWZ.txt	0.00495945	0.0429726	0.0478877	8.6648	9.65586	0.429719	1.60424e-07	1.54567e-07	1.03789	UKB_460K.disease_HI_CHOL_SELF_REP
ENCSR896LMT-ENCFF823JWZ.txt	0.00495945	0.0137862	0.0152061	2.77979	3.06608	0.561333	9.74657e-08	1.38989e-07	0.701247	UKB_460K.disease_HYPERTENSION_DIAGNOSED
ENCSR896LMT-ENCFF823JWZ.txt	0.00495945	0.0101934	0.0349806	2.05534	7.05332	0.880558	-2.01933e-07	1.25548e-07	-1.60841	UKB_460K.disease_HYPOTHYROIDISM_SELF_REP
ENCSR896LMT-ENCFF823JWZ.txt	0.00495945	0.0233391	0.089732	4.70599	18.0932	0.834959	-1.22544e-08	6.132e-08	-0.199844	UKB_460K.disease_PSORIASIS
ENCSR896LMT-ENCFF823JWZ.txt	0.00495945	0.0102143	0.0234145	2.05956	4.7212	0.820879	2.94614e-08	1.1197e-07	0.26312	UKB_460K.disease_RESPIRATORY_ENT
ENCSR896LMT-ENCFF823JWZ.txt	0.00495945	0.0262939	0.0265168	5.30178	5.34673	0.424598	1.34575e-07	9.98215e-08	1.34816	UKB_460K.disease_T2D
ENCSR896LMT-ENCFF823JWZ.txt	0.00495945	0.0114157	0.0344728	2.3018	6.95094	0.850531	-1.94661e-07	1.32525e-07	-1.46886	UKB_460K.disease_THYROID_ANY_SELF_REP
ENCSR896LMT-ENCFF823JWZ.txt	0.00495945	0.033949	0.00950536	6.84533	1.91662	0.00228256	1.66952e-07	2.65381e-07	0.629104	UKB_460K.impedance_BASAL_METABOLIC_RATEz
ENCSR896LMT-ENCFF823JWZ.txt	0.00495945	3.89774e-05	0.0143734	0.00785922	2.89819	0.732683	-5.20984e-07	2.93977e-07	-1.77219	UKB_460K.lung_FEV1FVCzSMOKE
ENCSR896LMT-ENCFF823JWZ.txt	0.00495945	0.0207791	0.0133824	4.18979	2.69837	0.238979	-4.93029e-08	2.10162e-07	-0.234595	UKB_460K.lung_FVCzSMOKE
ENCSR896LMT-ENCFF823JWZ.txt	0.00495945	0.0318469	0.0130325	6.42146	2.62781	0.0410034	-3.07235e-07	1.16446e-07	-2.63842	UKB_460K.mental_NEUROTICISM
ENCSR896LMT-ENCFF823JWZ.txt	0.00495945	0.0498728	0.0133157	10.0561	2.68491	0.000799445	-4.2397e-08	1.02261e-07	-0.414595	UKB_460K.other_MORNINGPERSON
ENCSR896LMT-ENCFF823JWZ.txt	0.00495945	-0.0124135	0.0403426	-2.503	8.13449	0.668435	6.88632e-07	3.99113e-07	1.72541	UKB_460K.pigment_HAIR
ENCSR896LMT-ENCFF823JWZ.txt	0.00495945	-0.0869621	0.0584536	-17.5346	11.7863	0.129769	3.62824e-07	2.39501e-07	1.51492	UKB_460K.pigment_HAIR_blackmale
ENCSR896LMT-ENCFF823JWZ.txt	0.00495945	-0.0100827	0.0345697	-2.03303	6.97047	0.662793	2.6388e-07	2.38999e-07	1.1041	UKB_460K.pigment_HAIR_blonde
ENCSR896LMT-ENCFF823JWZ.txt	0.00495945	-0.0111557	0.0484223	-2.24938	9.76364	0.736784	4.27497e-07	2.59895e-07	1.64488	UKB_460K.pigment_HAIR_darkbrown
ENCSR896LMT-ENCFF823JWZ.txt	0.00495945	0.0211748	0.05987	4.2696	12.0719	0.775472	6.05894e-07	2.47236e-07	2.45067	UKB_460K.pigment_SKIN
ENCSR896LMT-ENCFF823JWZ.txt	0.00495945	-0.0444303	0.0486714	-8.95873	9.81387	0.314298	1.54786e-07	1.85386e-07	0.83494	UKB_460K.pigment_SUNBURN
ENCSR896LMT-ENCFF823JWZ.txt	0.00495945	-0.00589688	0.0634614	-1.18902	12.7961	0.85973	6.58081e-07	2.31877e-07	2.83807	UKB_460K.pigment_TANNING
ENCSR896LMT-ENCFF823JWZ.txt	0.00495945	0.0124536	0.0183298	2.51108	3.69593	0.68334	-1.97783e-07	2.24967e-07	-0.879163	UKB_460K.repro_AgeFirstBirth_Female
ENCSR896LMT-ENCFF823JWZ.txt	0.00495945	0.0694342	0.0193897	14.0004	3.90964	0.00129137	5.28857e-08	3.10431e-07	0.170362	UKB_460K.repro_MENARCHE_AGE
ENCSR896LMT-ENCFF823JWZ.txt	0.00495945	0.0139556	0.041783	2.81395	8.42492	0.828782	-1.49872e-08	3.09764e-07	-0.0483827	UKB_460K.repro_MENOPAUSE_AGE
ENCSR896LMT-ENCFF823JWZ.txt	0.00495945	0.00751844	0.022983	1.51598	4.63419	0.911132	-1.49152e-07	1.20251e-07	-1.24034	UKB_460K.repro_NumberChildrenEverBorn_Female
ENCSR896LMT-ENCFF823JWZ.txt	0.00495945	0.0144735	0.0363705	2.91837	7.33357	0.794242	6.85404e-09	1.12045e-07	0.0611722	UKB_460K.repro_NumberChildrenEverBorn_Male
ENCSR896LMT-ENCFF823JWZ.txt	0.00495945	0.0134352	0.018556	2.70902	3.74154	0.648138	-7.75427e-08	6.66317e-08	-1.16375	UKB_460K.repro_NumberChildrenEverBorn_Pooled
ENCSR888ZIZ-ENCFF301CMS.txt	0.00738093	0.160434	0.11488	21.7363	15.5644	0.176939	6.38426e-07	1.26855e-06	0.503271	PASS_ADHD_Demontis2018
ENCSR888ZIZ-ENCFF301CMS.txt	0.00738093	0.018377	0.0482492	2.4898	6.53701	0.817924	5.10927e-09	1.46482e-07	0.0348798	PASS_AdultOnsetAsthma_Ferreira2019
ENCSR888ZIZ-ENCFF301CMS.txt	0.00738093	0.041249	0.027924	5.58859	3.78327	0.2249	-2.23914e-08	8.77959e-08	-0.255039	PASS_AgeFirstBirth
ENCSR888ZIZ-ENCFF301CMS.txt	0.00738093	-0.00543397	0.0511069	-0.736217	6.92418	0.801694	-4.67191e-08	1.35237e-07	-0.345461	PASS_AgeOfInitiation_Liu2019
ENCSR888ZIZ-ENCFF301CMS.txt	0.00738093	0.0696479	0.08772	9.43619	11.8847	0.470629	3.78786e-07	5.15981e-07	0.734108	PASS_Alzheimer
ENCSR888ZIZ-ENCFF301CMS.txt	0.00738093	0.311949	0.424854	42.2642	57.5611	0.441482	1.13657e-07	1.08126e-07	1.05116	PASS_AlzheimersMaternal_Marioni2018
ENCSR888ZIZ-ENCFF301CMS.txt	0.00738093	0.0258522	0.14356	3.50256	19.4501	0.897827	6.0622e-09	6.81451e-08	0.0889603	PASS_AlzheimersPaternal_Marioni2018
ENCSR888ZIZ-ENCFF301CMS.txt	0.00738093	0.0128829	0.0717073	1.74543	9.71522	0.938624	1.1123e-07	1.22345e-07	0.90915	PASS_AlzheimersProxy_Marioni2018
ENCSR888ZIZ-ENCFF301CMS.txt	0.00738093	-0.0246031	0.070864	-3.33333	9.60095	0.651052	4.57367e-08	6.10688e-08	0.748937	PASS_Alzheimers_Jansen2019
ENCSR888ZIZ-ENCFF301CMS.txt	0.00738093	0.10577	0.0454599	14.3302	6.1591	0.0295552	-5.94561e-08	6.25492e-07	-0.095055	PASS_Anorexia
ENCSR888ZIZ-ENCFF301CMS.txt	0.00738093	-0.0117732	0.086046	-1.59509	11.6579	0.822997	-1.10105e-06	1.21054e-06	-0.909556	PASS_AnorexiaNervosa_Duncan_2017
ENCSR888ZIZ-ENCFF301CMS.txt	0.00738093	-0.0168297	0.0289176	-2.28016	3.91788	0.401332	-3.69925e-08	3.05141e-08	-1.21231	PASS_AtrialFibrillation_Nielsen2018
ENCSR888ZIZ-ENCFF301CMS.txt	0.00738093	-0.0325785	0.0465589	-4.41387	6.308	0.389882	-3.12902e-06	1.50138e-06	-2.0841	PASS_Autism
ENCSR888ZIZ-ENCFF301CMS.txt	0.00738093	-0.000531831	0.0477688	-0.0720547	6.47192	0.868624	-8.53643e-07	5.06313e-07	-1.686	PASS_Autism_Grove2019
ENCSR888ZIZ-ENCFF301CMS.txt	0.00738093	0.0432268	0.0164452	5.85656	2.22806	0.029158	-2.14745e-07	2.93883e-07	-0.730718	PASS_BDSCZ_Ruderfer2018
ENCSR888ZIZ-ENCFF301CMS.txt	0.00738093	0.053033	0.0282141	7.18514	3.82257	0.107695	2.84023e-08	5.90662e-07	0.0480855	PASS_BIP_Stahl2019
ENCSR888ZIZ-ENCFF301CMS.txt	0.00738093	0.00421146	0.0248505	0.570587	3.36686	0.898428	3.30755e-07	2.15727e-07	1.53322	PASS_BMI1
ENCSR888ZIZ-ENCFF301CMS.txt	0.00738093	0.0587863	0.0346331	7.96462	4.69224	0.136158	-6.16167e-07	6.40774e-07	-0.961599	PASS_BipolarDisorder_Ruderfer2018
ENCSR888ZIZ-ENCFF301CMS.txt	0.00738093	0.0301571	0.0626768	4.08582	8.49173	0.715211	-1.31271e-06	1.36005e-06	-0.965191	PASS_Bipolar_Disorder
ENCSR888ZIZ-ENCFF301CMS.txt	0.00738093	0.0322554	0.0220726	4.37009	2.99049	0.253224	1.01601e-07	3.94623e-07	0.257462	PASS_Bone_Mineral_Density_Kemp_2017
ENCSR888ZIZ-ENCFF301CMS.txt	0.00738093	0.00146881	0.0336428	0.199	4.55807	0.858728	-4.96844e-09	2.42661e-07	-0.0204748	PASS_BreastCancer
ENCSR888ZIZ-ENCFF301CMS.txt	0.00738093	0.0421559	0.0408802	5.71146	5.53863	0.392288	1.16046e-06	8.69102e-07	1.33524	PASS_CD_deLange2017
ENCSR888ZIZ-ENCFF301CMS.txt	0.00738093	0.0328695	0.195283	4.4533	26.4577	0.896283	5.13772e-08	8.59937e-08	0.597453	PASS_CardioembolicStroke_Malik2018
ENCSR888ZIZ-ENCFF301CMS.txt	0.00738093	-0.0219829	0.0822919	-2.97833	11.1493	0.721758	8.09062e-07	1.54492e-06	0.523692	PASS_Celiac
ENCSR888ZIZ-ENCFF301CMS.txt	0.00738093	0.0707644	0.0488731	9.58747	6.62154	0.18839	2.20045e-07	1.76592e-07	1.24607	PASS_ChildOnsetAsthma_Ferreira2019
ENCSR888ZIZ-ENCFF301CMS.txt	0.00738093	0.0261585	0.0420559	3.54406	5.69791	0.653883	-9.81562e-08	1.389e-07	-0.706667	PASS_CigarettesPerDay_Liu2019
ENCSR888ZIZ-ENCFF301CMS.txt	0.00738093	0.0649889	0.0786406	8.80497	10.6546	0.463656	4.83019e-07	2.96796e-07	1.62744	PASS_Coronary_Artery_Disease
ENCSR888ZIZ-ENCFF301CMS.txt	0.00738093	-0.0796304	0.0567564	-10.7887	7.68961	0.123507	-8.07711e-07	7.42921e-07	-1.08721	PASS_Coronary_Artery_Disease_Howson_2017
ENCSR888ZIZ-ENCFF301CMS.txt	0.00738093	0.0165447	0.0538345	2.24155	7.29373	0.864206	3.50397e-08	1.40304e-06	0.0249742	PASS_Crohns_Disease
ENCSR888ZIZ-ENCFF301CMS.txt	0.00738093	-0.0012454	0.0518089	-0.168732	7.01929	0.86828	4.93788e-08	1.25371e-07	0.39386	PASS_DS
ENCSR888ZIZ-ENCFF301CMS.txt	0.00738093	0.0938392	0.0167662	12.7137	2.27156	5.80687e-07	5.51514e-08	8.87051e-08	0.621739	PASS_DepressedAffect_Nagel2018
ENCSR888ZIZ-ENCFF301CMS.txt	0.00738093	0.0318668	0.0262569	4.31744	3.55739	0.349486	1.85142e-08	6.88386e-08	0.26895	PASS_Depression_Nagel2018
ENCSR888ZIZ-ENCFF301CMS.txt	0.00738093	0.0928511	0.0340174	12.5799	4.60883	0.013008	-1.73213e-08	1.0269e-07	-0.168676	PASS_DrinksPerWeek_Liu2019
ENCSR888ZIZ-ENCFF301CMS.txt	0.00738093	0.0236809	0.0757644	3.20839	10.2649	0.831197	9.91964e-07	1.34264e-06	0.738814	PASS_ENIGMA2_MeanPutamen
ENCSR888ZIZ-ENCFF301CMS.txt	0.00738093	0.0457953	0.10892	6.20454	14.7569	0.721684	-4.08351e-07	6.15334e-07	-0.663625	PASS_Epilepsy_Anney_2014
ENCSR888ZIZ-ENCFF301CMS.txt	0.00738093	0.0713943	0.0506245	9.67281	6.85883	0.199142	1.31408e-07	2.37317e-07	0.553723	PASS_Ever_Smoked
ENCSR888ZIZ-ENCFF301CMS.txt	0.00738093	0.0308014	0.0778301	4.17311	10.5448	0.759378	4.06377e-07	4.33054e-07	0.938398	PASS_FastingGlucose_Manning
ENCSR888ZIZ-ENCFF301CMS.txt	0.00738093	0.0113965	0.0364097	1.54405	4.93294	0.911832	8.68512e-08	1.94589e-07	0.446331	PASS_FetalBirthWeight_Warrington2019
ENCSR888ZIZ-ENCFF301CMS.txt	0.00738093	0.0334445	0.0197474	4.5312	2.67547	0.191697	3.61505e-08	5.85758e-08	0.617158	PASS_GeneralRiskTolerance_KarlssonLinner2019
ENCSR888ZIZ-ENCFF301CMS.txt	0.00738093	-0.0250255	0.0478336	-3.39056	6.48071	0.500039	-5.01411e-07	4.39342e-07	-1.14128	PASS_HDL
ENCSR888ZIZ-ENCFF301CMS.txt	0.00738093	0.049234	0.112806	6.67044	15.2834	0.707268	-1.46387e-07	4.87938e-07	-0.300011	PASS_HbA1C
ENCSR888ZIZ-ENCFF301CMS.txt	0.00738093	0.0959526	0.0314124	13.0001	4.25589	0.00576679	4.88413e-07	3.47727e-07	1.40459	PASS_Height1
ENCSR888ZIZ-ENCFF301CMS.txt	0.00738093	0.0129423	0.0413083	1.75348	5.59663	0.893116	4.98945e-07	8.34493e-07	0.597902	PASS_IBD
ENCSR888ZIZ-ENCFF301CMS.txt	0.00738093	0.0189509	0.0328539	2.56754	4.45119	0.724167	1.20949e-06	5.98637e-07	2.02041	PASS_IBD_deLange2017
ENCSR888ZIZ-ENCFF301CMS.txt	0.00738093	0.040388	0.0241571	5.47194	3.27291	0.170246	-8.91696e-08	5.79574e-08	-1.53854	PASS_Insomnia_Jansen2019
ENCSR888ZIZ-ENCFF301CMS.txt	0.00738093	0.0768015	0.0162937	10.4054	2.20754	3.34917e-05	3.15094e-08	1.27906e-07	0.246348	PASS_Intelligence_SavageJansen2018
ENCSR888ZIZ-ENCFF301CMS.txt	0.00738093	-0.0111474	0.0433009	-1.51029	5.86659	0.66635	2.10709e-08	4.0209e-08	0.524035	PASS_IschemicStroke_Malik2018
ENCSR888ZIZ-ENCFF301CMS.txt	0.00738093	-0.0296824	0.0658461	-4.0215	8.92111	0.566171	-3.28479e-07	4.54244e-07	-0.723134	PASS_LDL
ENCSR888ZIZ-ENCFF301CMS.txt	0.00738093	-0.448299	0.196218	-60.7375	26.5844	0.00160917	2.15404e-07	1.27528e-07	1.68907	PASS_LargeArteryStroke_Malik2018
ENCSR888ZIZ-ENCFF301CMS.txt	0.00738093	0.062796	0.075429	8.50787	10.2194	0.464183	-1.64263e-07	4.62069e-07	-0.355495	PASS_Lean_Body_Mass_Zillikens_2017
ENCSR888ZIZ-ENCFF301CMS.txt	0.00738093	0.0603464	0.0322045	8.17599	4.36321	0.105881	-1.05641e-08	6.38823e-08	-0.165368	PASS_LongSleepDuration_Dashti2019
ENCSR888ZIZ-ENCFF301CMS.txt	0.00738093	0.0437097	0.074056	5.92198	10.0334	0.618637	2.02852e-06	1.82107e-06	1.11392	PASS_Lupus
ENCSR888ZIZ-ENCFF301CMS.txt	0.00738093	0.0723254	0.0175553	9.79896	2.37847	0.000304236	-2.77598e-08	7.46871e-08	-0.371681	PASS_MDD_Howard2019
ENCSR888ZIZ-ENCFF301CMS.txt	0.00738093	0.0330369	0.0348221	4.47599	4.71785	0.460402	1.58081e-07	1.3501e-07	1.17088	PASS_MDD_Wray2018
ENCSR888ZIZ-ENCFF301CMS.txt	0.00738093	0.0471138	0.0500071	6.38318	6.77517	0.426755	-1.33653e-08	2.35149e-07	-0.0568374	PASS_MaternalBirthWeight_Warrington2019
ENCSR888ZIZ-ENCFF301CMS.txt	0.00738093	0.0371149	0.0317806	5.02849	4.30577	0.351542	-1.59136e-07	2.60595e-07	-0.610665	PASS_MedicationUse_Wu2019
ENCSR888ZIZ-ENCFF301CMS.txt	0.00738093	0.0878575	0.0233168	11.9033	3.15907	0.000720944	2.48833e-07	2.65806e-07	0.936145	PASS_Menarche2017
ENCSR888ZIZ-ENCFF301CMS.txt	0.00738093	0.207631	0.264486	28.1307	35.8337	0.386793	9.66635e-07	1.18059e-06	0.818774	PASS_Multiple_sclerosis
ENCSR888ZIZ-ENCFF301CMS.txt	0.00738093	0.0250345	0.0253629	3.39178	3.43628	0.469877	-1.47227e-07	1.35809e-07	-1.08408	PASS_Neuroticism
ENCSR888ZIZ-ENCFF301CMS.txt	0.00738093	0.0773754	0.0141575	10.4832	1.91812	2.25915e-06	7.32035e-08	9.45512e-08	0.77422	PASS_Neuroticism_Nagel2018
ENCSR888ZIZ-ENCFF301CMS.txt	0.00738093	0.0464829	0.0439836	6.2977	5.95908	0.371405	9.65849e-08	5.88295e-08	1.64178	PASS_NumberChildrenEverBorn
ENCSR888ZIZ-ENCFF301CMS.txt	0.00738093	0.00661934	0.0924988	0.896817	12.5321	0.993413	7.8535e-08	3.06088e-07	0.256577	PASS_OvarianCancer
ENCSR888ZIZ-ENCFF301CMS.txt	0.00738093	0.181143	0.145319	24.542	19.6884	0.226688	4.23006e-08	8.02015e-08	0.527429	PASS_Parkinsons_23andMe_Corces2020
ENCSR888ZIZ-ENCFF301CMS.txt	0.00738093	0.0210581	0.0690573	2.85305	9.35619	0.842397	1.67016e-06	1.98517e-06	0.84132	PASS_Primary_biliary_cirrhosis
ENCSR888ZIZ-ENCFF301CMS.txt	0.00738093	-0.0859117	0.0496242	-11.6397	6.7233	0.0558863	-2.9161e-07	3.77684e-07	-0.772102	PASS_ProstateCancer
ENCSR888ZIZ-ENCFF301CMS.txt	0.00738093	0.0853013	0.0221594	11.557	3.00226	0.000484041	7.11502e-08	8.53335e-08	0.833791	PASS_ReactionTime_Davies2018
ENCSR888ZIZ-ENCFF301CMS.txt	0.00738093	0.104508	0.0675094	14.1592	9.14646	0.141116	1.4905e-06	7.69308e-07	1.93746	PASS_Rheumatoid_Arthritis
ENCSR888ZIZ-ENCFF301CMS.txt	0.00738093	0.00978441	0.0391328	1.32563	5.30188	0.950919	-9.15016e-07	6.11629e-07	-1.49603	PASS_SCZvsBD_Ruderfer2018
ENCSR888ZIZ-ENCFF301CMS.txt	0.00738093	0.0257151	0.0803075	3.484	10.8804	0.819234	4.16679e-08	1.13057e-07	0.368555	PASS_SWB
ENCSR888ZIZ-ENCFF301CMS.txt	0.00738093	0.0433926	0.017502	5.87902	2.37124	0.0386931	-3.11329e-07	4.23358e-07	-0.73538	PASS_Schizophrenia
ENCSR888ZIZ-ENCFF301CMS.txt	0.00738093	0.0394932	0.0203966	5.35071	2.76341	0.118923	-3.69669e-07	4.41158e-07	-0.837952	PASS_Schizophrenia_Pardinas2018
ENCSR888ZIZ-ENCFF301CMS.txt	0.00738093	0.0456302	0.0211553	6.18217	2.86621	0.0694123	-2.19472e-07	4.5359e-07	-0.483855	PASS_Schizophrenia_Ruderfer2018
ENCSR888ZIZ-ENCFF301CMS.txt	0.00738093	0.0416999	0.0224009	5.64968	3.03498	0.124588	5.24246e-09	5.64431e-08	0.0928804	PASS_ShortSleepDuration_Dashti2019
ENCSR888ZIZ-ENCFF301CMS.txt	0.00738093	0.053647	0.0192057	7.26832	2.60208	0.0154188	-9.19039e-09	7.93467e-08	-0.115826	PASS_SleepDuration_Dashti2019
ENCSR888ZIZ-ENCFF301CMS.txt	0.00738093	0.727595	0.593031	98.5777	80.3463	0.0104562	-1.95875e-07	8.91351e-08	-2.19751	PASS_SmallVesselStroke_Malik2018
ENCSR888ZIZ-ENCFF301CMS.txt	0.00738093	0.0893899	0.0504045	12.1109	6.82902	0.0937282	8.32646e-08	1.11909e-07	0.744038	PASS_SmokingCessation_Liu2019
ENCSR888ZIZ-ENCFF301CMS.txt	0.00738093	0.0679813	0.0199257	9.21041	2.69962	0.00259725	1.66156e-08	7.6376e-08	0.21755	PASS_SmokingInitiation_Liu2019
ENCSR888ZIZ-ENCFF301CMS.txt	0.00738093	0.727595	0.593031	98.5777	80.3463	0.0104562	-1.95875e-07	8.91351e-08	-2.19751	PASS_Stroke_Malik2018
ENCSR888ZIZ-ENCFF301CMS.txt	0.00738093	0.0261747	0.0497895	3.54626	6.7457	0.698769	-1.24578e-07	4.10869e-07	-0.303206	PASS_Triglycerides
ENCSR888ZIZ-ENCFF301CMS.txt	0.00738093	0.0345631	0.132766	4.68276	17.9876	0.834371	7.15341e-07	9.75949e-07	0.732969	PASS_Type_1_Diabetes
ENCSR888ZIZ-ENCFF301CMS.txt	0.00738093	0.0334907	0.0689986	4.53746	9.34822	0.703824	2.37538e-07	3.0413e-07	0.781042	PASS_Type_2_Diabetes
ENCSR888ZIZ-ENCFF301CMS.txt	0.00738093	0.00181077	0.0372789	0.245331	5.05071	0.881078	1.69773e-06	6.0317e-07	2.81469	PASS_UC_deLange2017
ENCSR888ZIZ-ENCFF301CMS.txt	0.00738093	-0.030142	0.0684939	-4.08377	9.27985	0.578752	1.88602e-06	9.52307e-07	1.98048	PASS_Ulcerative_Colitis
ENCSR888ZIZ-ENCFF301CMS.txt	0.00738093	0.0773371	0.018521	10.478	2.5093	0.000218138	-1.00334e-07	1.69037e-07	-0.593562	PASS_VerbalNumericReasoning_Davies2018
ENCSR888ZIZ-ENCFF301CMS.txt	0.00738093	0.0684344	0.0175018	9.27179	2.37121	0.000585713	5.42103e-08	7.91713e-08	0.684722	PASS_Worry_Nagel2018
ENCSR888ZIZ-ENCFF301CMS.txt	0.00738093	0.0330668	0.0392799	4.48003	5.32182	0.516348	-2.89268e-07	1.69214e-07	-1.70948	PASS_Years_of_Education1
ENCSR888ZIZ-ENCFF301CMS.txt	0.00738093	0.045045	0.0165428	6.1029	2.2413	0.024024	-2.25044e-07	1.03039e-07	-2.18405	PASS_Years_of_Education2
ENCSR888ZIZ-ENCFF301CMS.txt	0.00738093	0.0615179	0.0277147	8.33471	3.75491	0.0557795	-2.15489e-07	4.42932e-07	-0.486506	PGC_ADHD-meta-filtered
ENCSR888ZIZ-ENCFF301CMS.txt	0.00738093	-0.0113059	0.0878805	-1.53177	11.9064	0.830778	1.97824e-06	2.95621e-06	0.669182	PGC_ADHD_2012-10
ENCSR888ZIZ-ENCFF301CMS.txt	0.00738093	-0.0665707	0.168933	-9.01928	22.8877	0.649011	1.22835e-06	1.04834e-06	1.17171	PGC_ADHD_female_012597
ENCSR888ZIZ-ENCFF301CMS.txt	0.00738093	0.0693877	0.0417795	9.40095	5.66047	0.136846	-9.7535e-07	6.10897e-07	-1.59659	PGC_ADHD_male_005362
ENCSR888ZIZ-ENCFF301CMS.txt	0.00738093	0.028719	0.0468211	3.89097	6.34352	0.650017	3.5579e-08	1.55645e-07	0.228591	PGC_AlcoholUse
ENCSR888ZIZ-ENCFF301CMS.txt	0.00738093	0.063498	0.0358329	8.60299	4.8548	0.119139	-5.85343e-08	2.94206e-07	-0.198957	PGC_Anorexia_2019
ENCSR888ZIZ-ENCFF301CMS.txt	0.00738093	-0.138588	0.21605	-18.7765	29.2714	0.459205	-2.08477e-06	1.1773e-06	-1.77081	PGC_Anxiety_meta_cc
ENCSR888ZIZ-ENCFF301CMS.txt	0.00738093	0.0165579	0.421483	2.24333	57.1043	0.982341	-9.33795e-07	1.05454e-06	-0.885498	PGC_Anxiety_meta_fs
ENCSR888ZIZ-ENCFF301CMS.txt	0.00738093	-0.0326093	0.0465067	-4.41805	6.30093	0.389095	-2.01053e-06	9.6579e-07	-2.08175	PGC_Autism_2015-03
ENCSR888ZIZ-ENCFF301CMS.txt	0.00738093	-0.0010143	0.041879	-0.137421	5.67395	0.841395	-8.78495e-07	4.92258e-07	-1.78462	PGC_Autism_2017-11
ENCSR888ZIZ-ENCFF301CMS.txt	0.00738093	0.0520015	0.0206159	7.04539	2.79314	0.0323094	-2.25697e-08	6.5025e-08	-0.347094	PGC_BipolarI
ENCSR888ZIZ-ENCFF301CMS.txt	0.00738093	-0.00213717	0.0906037	-0.289554	12.2754	0.916278	-2.84912e-08	5.08263e-08	-0.560561	PGC_BipolarII
ENCSR888ZIZ-ENCFF301CMS.txt	0.00738093	0.0653615	0.0647579	8.85546	8.77368	0.346878	-2.37341e-07	4.52864e-07	-0.524089	PGC_Bipolar_2012
ENCSR888ZIZ-ENCFF301CMS.txt	0.00738093	0.0518391	0.0277809	7.02339	3.76388	0.111426	3.33829e-08	5.37589e-07	0.0620975	PGC_Bipolar_2019
ENCSR888ZIZ-ENCFF301CMS.txt	0.00738093	0.0688089	0.0410497	9.32253	5.56159	0.139863	3.56104e-08	4.90451e-08	0.726074	PGC_Cannabis_EUR
ENCSR888ZIZ-ENCFF301CMS.txt	0.00738093	0.0201763	0.028416	2.73357	3.84992	0.652679	1.06901e-07	1.19943e-07	0.891267	PGC_MDD_2018
ENCSR888ZIZ-ENCFF301CMS.txt	0.00738093	0.0728607	0.0176434	9.87148	2.39041	0.000296096	-1.10768e-08	3.54243e-08	-0.312689	PGC_MDD_2019
ENCSR888ZIZ-ENCFF301CMS.txt	0.00738093	0.363279	0.266389	49.2186	36.0915	0.0946116	7.83405e-08	8.14328e-08	0.962026	PGC_MDD_2021
ENCSR888ZIZ-ENCFF301CMS.txt	0.00738093	-0.53244	52.0777	-72.1373	7055.7	0.928934	-2.3312e-06	3.0881e-06	-0.754897	PGC_Opioid_Exposed-vs-Ctrl
ENCSR888ZIZ-ENCFF301CMS.txt	0.00738093	0.317738	0.774716	43.0485	104.962	0.607669	-1.14821e-06	1.5109e-06	-0.759947	PGC_Opioid_Unexposed-vs-Ctrl
ENCSR888ZIZ-ENCFF301CMS.txt	0.00738093	0.0943709	0.36003	12.7858	48.7784	0.805425	-9.02039e-07	7.71782e-07	-1.16877	PGC_Opioid_Unexposed-vs-Exposed
ENCSR888ZIZ-ENCFF301CMS.txt	0.00738093	0.0410155	0.123503	5.55696	16.7327	0.786046	-8.63037e-09	1.03856e-07	-0.0830997	PGC_PTSD_EUR
ENCSR888ZIZ-ENCFF301CMS.txt	0.00738093	0.179356	0.0981356	24.2999	13.2958	0.0619928	2.68025e-06	1.75733e-06	1.52518	PGC_PanicDisorder
ENCSR888ZIZ-ENCFF301CMS.txt	0.00738093	0.0229715	0.0335543	3.11228	4.54608	0.640479	-5.04967e-07	1.0937e-06	-0.461706	PGC_SCZ_2012_EUR
ENCSR888ZIZ-ENCFF301CMS.txt	0.00738093	0.0506257	0.0165913	6.85898	2.24786	0.00929403	-3.15268e-08	7.23803e-08	-0.435572	PGC_SCZ_2018_EUR
ENCSR888ZIZ-ENCFF301CMS.txt	0.00738093	0.0410155	0.123503	5.55695	16.7327	0.786046	-8.63036e-09	1.03856e-07	-0.0830996	PGC_SCZ_2019_EUR
ENCSR888ZIZ-ENCFF301CMS.txt	0.00738093	0.058529	0.0155889	7.92976	2.11205	0.00134506	-1.64584e-07	3.0088e-07	-0.547009	PGC_SCZ_2022_EUR
ENCSR888ZIZ-ENCFF301CMS.txt	0.00738093	0.094165	0.0913585	12.7579	12.3776	0.334989	-1.48772e-07	1.84708e-07	-0.805444	PGC_Tourette_2018
ENCSR888ZIZ-ENCFF301CMS.txt	0.00738093	-0.00966783	0.031183	-1.30984	4.2248	0.585003	-4.58329e-07	1.6767e-07	-2.73352	UKB_460K.biochemistry_AlanineAminotransferase
ENCSR888ZIZ-ENCFF301CMS.txt	0.00738093	0.0386875	0.0266671	5.24154	3.61298	0.240117	-3.30716e-07	2.39326e-07	-1.38186	UKB_460K.biochemistry_Albumin
ENCSR888ZIZ-ENCFF301CMS.txt	0.00738093	-0.00509094	0.0344659	-0.689743	4.66959	0.717247	-6.68504e-07	3.64446e-07	-1.8343	UKB_460K.biochemistry_AlkalinePhosphatase
ENCSR888ZIZ-ENCFF301CMS.txt	0.00738093	-0.0121281	0.025571	-1.64317	3.46447	0.446355	-3.9915e-07	3.53392e-07	-1.12948	UKB_460K.biochemistry_ApolipoproteinA
ENCSR888ZIZ-ENCFF301CMS.txt	0.00738093	0.00427437	0.0425903	0.57911	5.77032	0.941012	6.18625e-08	3.54675e-07	0.17442	UKB_460K.biochemistry_ApolipoproteinB
ENCSR888ZIZ-ENCFF301CMS.txt	0.00738093	-0.0237557	0.0301149	-3.21853	4.0801	0.30708	-1.6857e-07	1.48347e-07	-1.13632	UKB_460K.biochemistry_AspartateAminotransferase
ENCSR888ZIZ-ENCFF301CMS.txt	0.00738093	0.0213772	0.0351761	2.89628	4.76582	0.690863	-1.54602e-07	1.83221e-07	-0.843803	UKB_460K.biochemistry_Calcium
ENCSR888ZIZ-ENCFF301CMS.txt	0.00738093	-0.0307484	0.0430333	-4.16592	5.83034	0.366669	1.08047e-07	3.42302e-07	0.315648	UKB_460K.biochemistry_Cholesterol
ENCSR888ZIZ-ENCFF301CMS.txt	0.00738093	0.0278437	0.0448677	3.77238	6.07886	0.643594	2.65722e-08	1.8781e-07	0.141485	UKB_460K.biochemistry_CreactiveProtein
ENCSR888ZIZ-ENCFF301CMS.txt	0.00738093	0.00793332	0.0247282	1.07484	3.35028	0.982016	5.4269e-09	2.86305e-07	0.018955	UKB_460K.biochemistry_Creatinine
ENCSR888ZIZ-ENCFF301CMS.txt	0.00738093	0.0415031	0.0257176	5.62302	3.48434	0.188532	1.7664e-07	2.87013e-07	0.615442	UKB_460K.biochemistry_CystatinC
ENCSR888ZIZ-ENCFF301CMS.txt	0.00738093	-0.022306	0.0532068	-3.02211	7.20869	0.582961	-1.3124e-07	1.7622e-07	-0.74475	UKB_460K.biochemistry_DirectBilirubin
ENCSR888ZIZ-ENCFF301CMS.txt	0.00738093	0.0698651	0.036835	9.46563	4.99056	0.0908392	-3.82456e-08	1.57458e-07	-0.242895	UKB_460K.biochemistry_GammaGlutamyltransferase
ENCSR888ZIZ-ENCFF301CMS.txt	0.00738093	0.0183905	0.0413464	2.49163	5.60179	0.788336	2.38997e-07	1.76615e-07	1.35321	UKB_460K.biochemistry_Glucose
ENCSR888ZIZ-ENCFF301CMS.txt	0.00738093	0.0166945	0.023674	2.26185	3.20746	0.692595	-5.85518e-07	3.51899e-07	-1.66388	UKB_460K.biochemistry_HDLcholesterol
ENCSR888ZIZ-ENCFF301CMS.txt	0.00738093	0.0466249	0.0305245	6.31694	4.13559	0.198568	2.75199e-07	2.8033e-07	0.981696	UKB_460K.biochemistry_HbA1c
ENCSR888ZIZ-ENCFF301CMS.txt	0.00738093	0.0481927	0.0206042	6.52935	2.79155	0.04811	2.24653e-07	2.75708e-07	0.81482	UKB_460K.biochemistry_IGF1
ENCSR888ZIZ-ENCFF301CMS.txt	0.00738093	-0.0146081	0.048109	-1.97917	6.51802	0.639699	1.47047e-07	3.1556e-07	0.465987	UKB_460K.biochemistry_LDLdirect
ENCSR888ZIZ-ENCFF301CMS.txt	0.00738093	0.0320956	0.0876276	4.34845	11.8722	0.777506	3.23313e-08	8.64815e-08	0.373852	UKB_460K.biochemistry_LipoproteinA
ENCSR888ZIZ-ENCFF301CMS.txt	0.00738093	0.0435779	0.0254617	5.90412	3.44966	0.157793	5.00105e-07	1.70898e-07	2.92633	UKB_460K.biochemistry_Phosphate
ENCSR888ZIZ-ENCFF301CMS.txt	0.00738093	0.0662504	0.0573748	8.97589	7.77338	0.302531	3.61878e-07	3.9617e-07	0.913441	UKB_460K.biochemistry_SHBG
ENCSR888ZIZ-ENCFF301CMS.txt	0.00738093	0.038751	0.044043	5.25015	5.96713	0.473933	4.22874e-07	3.28045e-07	1.28907	UKB_460K.biochemistry_Testosterone_Male
ENCSR888ZIZ-ENCFF301CMS.txt	0.00738093	-0.0039506	0.0433744	-0.535244	5.87656	0.79622	-8.99947e-08	1.81964e-07	-0.494575	UKB_460K.biochemistry_TotalBilirubin
ENCSR888ZIZ-ENCFF301CMS.txt	0.00738093	0.0589753	0.0292359	7.99023	3.961	0.0800313	1.12744e-07	2.17348e-07	0.518725	UKB_460K.biochemistry_TotalProtein
ENCSR888ZIZ-ENCFF301CMS.txt	0.00738093	0.00864903	0.0212672	1.17181	2.88137	0.951954	-2.20184e-07	2.96694e-07	-0.742125	UKB_460K.biochemistry_Triglycerides
ENCSR888ZIZ-ENCFF301CMS.txt	0.00738093	0.0384209	0.0297391	5.20543	4.02918	0.294891	1.83691e-07	2.40032e-07	0.765277	UKB_460K.biochemistry_Urate
ENCSR888ZIZ-ENCFF301CMS.txt	0.00738093	0.0793496	0.0375498	10.7506	5.08741	0.0585247	3.20819e-07	2.07336e-07	1.54734	UKB_460K.biochemistry_Urea
ENCSR888ZIZ-ENCFF301CMS.txt	0.00738093	0.00472236	0.032058	0.639806	4.34335	0.932686	1.26578e-08	1.03249e-07	0.122595	UKB_460K.biochemistry_VitaminD
ENCSR888ZIZ-ENCFF301CMS.txt	0.00738093	0.00198659	0.0202239	0.269152	2.74002	0.789729	4.17452e-07	3.40394e-07	1.22638	UKB_460K.blood_EOSINOPHIL_COUNT
ENCSR888ZIZ-ENCFF301CMS.txt	0.00738093	0.0554824	0.0261485	7.51699	3.54271	0.0663254	1.94292e-07	3.7519e-07	0.51785	UKB_460K.blood_HIGH_LIGHT_SCATTER_RETICULOCYTE_COUNT
ENCSR888ZIZ-ENCFF301CMS.txt	0.00738093	0.00643388	0.0233141	0.871689	3.1587	0.967363	-1.08851e-07	3.31468e-07	-0.328389	UKB_460K.blood_LYMPHOCYTE_COUNT
ENCSR888ZIZ-ENCFF301CMS.txt	0.00738093	0.0625883	0.0361932	8.47973	4.90361	0.131823	-3.94712e-07	3.76506e-07	-1.04836	UKB_460K.blood_MEAN_CORPUSCULAR_HEMOGLOBIN
ENCSR888ZIZ-ENCFF301CMS.txt	0.00738093	0.0417422	0.0317613	5.65541	4.30316	0.278908	1.43401e-06	8.15657e-07	1.75811	UKB_460K.blood_MEAN_PLATELET_VOL
ENCSR888ZIZ-ENCFF301CMS.txt	0.00738093	0.0877845	0.0319375	11.8934	4.32703	0.0137062	-3.40238e-07	3.93989e-07	-0.863572	UKB_460K.blood_MEAN_SPHERED_CELL_VOL
ENCSR888ZIZ-ENCFF301CMS.txt	0.00738093	0.0466209	0.0258056	6.3164	3.49626	0.122621	5.30866e-07	3.63934e-07	1.45869	UKB_460K.blood_MONOCYTE_COUNT
ENCSR888ZIZ-ENCFF301CMS.txt	0.00738093	0.0349522	0.0222973	4.73547	3.02093	0.212547	4.21102e-07	5.00781e-07	0.840891	UKB_460K.blood_PLATELET_COUNT
ENCSR888ZIZ-ENCFF301CMS.txt	0.00738093	0.0392898	0.0355134	5.32315	4.81151	0.365659	8.65072e-07	3.97602e-07	2.17572	UKB_460K.blood_PLATELET_DISTRIB_WIDTH
ENCSR888ZIZ-ENCFF301CMS.txt	0.00738093	0.0568715	0.0329441	7.70519	4.46341	0.128304	-2.24413e-07	3.60735e-07	-0.6221	UKB_460K.blood_RBC_DISTRIB_WIDTH
ENCSR888ZIZ-ENCFF301CMS.txt	0.00738093	0.0843939	0.0270145	11.4341	3.66003	0.00620747	3.00668e-07	3.41786e-07	0.879696	UKB_460K.blood_RED_COUNT
ENCSR888ZIZ-ENCFF301CMS.txt	0.00738093	0.0439328	0.0212379	5.9522	2.8774	0.0865079	5.10631e-07	3.49015e-07	1.46306	UKB_460K.blood_WHITE_COUNT
ENCSR888ZIZ-ENCFF301CMS.txt	0.00738093	0.0481776	0.0208889	6.52731	2.83011	0.0486949	5.43741e-07	3.21178e-07	1.69296	UKB_460K.bmd_HEEL_TSCOREz
ENCSR888ZIZ-ENCFF301CMS.txt	0.00738093	0.0121043	0.0226774	1.63994	3.07244	0.834585	1.45301e-07	2.58276e-07	0.56258	UKB_460K.body_BALDING1
ENCSR888ZIZ-ENCFF301CMS.txt	0.00738093	-0.000902971	0.0217854	-0.122338	2.95158	0.70401	2.3914e-07	2.36899e-07	1.00946	UKB_460K.body_BALDING4
ENCSR888ZIZ-ENCFF301CMS.txt	0.00738093	0.0493004	0.0118765	6.67943	1.60908	0.000414993	2.41038e-07	1.45676e-07	1.65462	UKB_460K.body_BMIz
ENCSR888ZIZ-ENCFF301CMS.txt	0.00738093	0.0709206	0.0164244	9.60862	2.22524	0.000137818	3.2829e-07	5.60287e-07	0.585932	UKB_460K.body_HEIGHTz
ENCSR888ZIZ-ENCFF301CMS.txt	0.00738093	0.166172	0.0934702	22.5138	12.6638	0.0838539	-1.72963e-08	4.1502e-08	-0.416757	UKB_460K.body_LEFT_HANDED
ENCSR888ZIZ-ENCFF301CMS.txt	0.00738093	0.023204	0.0189867	3.14377	2.5724	0.40103	2.53389e-07	2.29216e-07	1.10546	UKB_460K.body_WHRadjBMIz
[truncated: 17,586 more rows]

## Sheet: S4D. fetal b-cCREs
Category: .bed file representing regions of the genome that are being used to compute heritability enrichment Prop._SNPs: proportion of common SNPs within genomic regions of interest Prop._h2: proportion of heritability explained by the given set of variants Prop._h2_std_error: standard error of the proportion of heritability explained by the given set of variants Enrichment: The heritability enr…
Category	Prop._SNPs	Prop._h2	Prop._h2_std_error	Enrichment	Enrichment_std_error	Enrichment_p	Coefficient	Coefficient_std_error	Coefficient_z-score	Trait
fetal_b-cCREs.bed	0.0193863	0.118833	0.132663	6.12977	6.84312	0.440984	1.13015e-07	2.38219e-07	0.474418	PASS_ADHD_Demontis2018
fetal_b-cCREs.bed	0.0193863	0.018955	0.0647183	0.977753	3.33836	0.994646	-3.21053e-08	2.96569e-08	-1.08256	PASS_AdultOnsetAsthma_Ferreira2019
fetal_b-cCREs.bed	0.0193863	0.159248	0.0407767	8.21445	2.10338	0.000610439	7.28787e-08	2.35426e-08	3.09561	PASS_AgeFirstBirth
fetal_b-cCREs.bed	0.0193863	0.126255	0.0866355	6.51259	4.46891	0.218566	2.91826e-08	3.49197e-08	0.835707	PASS_AgeOfInitiation_Liu2019
fetal_b-cCREs.bed	0.0193863	-0.0971286	0.145775	-5.01017	7.51949	0.418246	-1.85883e-07	1.01572e-07	-1.83007	PASS_Alzheimer
fetal_b-cCREs.bed	0.0193863	-0.347093	0.370391	-17.9041	19.1058	0.214283	-2.35485e-08	1.6566e-08	-1.4215	PASS_AlzheimersMaternal_Marioni2018
fetal_b-cCREs.bed	0.0193863	-0.0268727	0.208261	-1.38617	10.7427	0.822741	4.92684e-09	1.70641e-08	0.288725	PASS_AlzheimersPaternal_Marioni2018
fetal_b-cCREs.bed	0.0193863	-0.181031	0.141832	-9.33807	7.31611	0.142547	-4.01874e-08	2.38399e-08	-1.68572	PASS_AlzheimersProxy_Marioni2018
fetal_b-cCREs.bed	0.0193863	-0.0701353	0.106064	-3.61778	5.47107	0.395572	-2.33493e-08	1.3851e-08	-1.68575	PASS_Alzheimers_Jansen2019
fetal_b-cCREs.bed	0.0193863	0.173794	0.0710931	8.96477	3.66718	0.0332374	2.87637e-07	1.59589e-07	1.80236	PASS_Anorexia
fetal_b-cCREs.bed	0.0193863	0.219827	0.134356	11.3393	6.93045	0.119036	5.95902e-07	3.05779e-07	1.9488	PASS_AnorexiaNervosa_Duncan_2017
fetal_b-cCREs.bed	0.0193863	-0.0780286	0.0384809	-4.02494	1.98495	0.0132785	-3.8937e-08	8.09683e-09	-4.80892	PASS_AtrialFibrillation_Nielsen2018
fetal_b-cCREs.bed	0.0193863	0.047091	0.0731231	2.42909	3.7719	0.707253	9.22467e-08	4.45025e-07	0.207284	PASS_Autism
fetal_b-cCREs.bed	0.0193863	0.180283	0.0829299	9.29951	4.27776	0.0568308	2.90211e-07	1.31227e-07	2.21152	PASS_Autism_Grove2019
fetal_b-cCREs.bed	0.0193863	0.155425	0.0253493	8.01729	1.30759	7.71393e-08	3.71938e-07	8.07953e-08	4.60346	PASS_BDSCZ_Ruderfer2018
fetal_b-cCREs.bed	0.0193863	0.162566	0.0336419	8.38562	1.73534	1.88279e-05	4.1476e-07	1.21974e-07	3.4004	PASS_BIP_Stahl2019
fetal_b-cCREs.bed	0.0193863	0.027798	0.0372907	1.4339	1.92356	0.822211	-2.5558e-08	5.23264e-08	-0.488433	PASS_BMI1
fetal_b-cCREs.bed	0.0193863	0.165683	0.0423224	8.5464	2.18311	0.000335201	3.8236e-07	1.40132e-07	2.72858	PASS_BipolarDisorder_Ruderfer2018
fetal_b-cCREs.bed	0.0193863	0.0149742	0.0884386	0.772411	4.56191	0.96018	-1.46768e-07	3.57981e-07	-0.40999	PASS_Bipolar_Disorder
fetal_b-cCREs.bed	0.0193863	0.00701719	0.0357888	0.361967	1.84609	0.727418	-3.90558e-07	1.14055e-07	-3.42428	PASS_Bone_Mineral_Density_Kemp_2017
fetal_b-cCREs.bed	0.0193863	-0.015148	0.0516168	-0.781379	2.66254	0.499676	-1.48648e-07	7.22103e-08	-2.05854	PASS_BreastCancer
fetal_b-cCREs.bed	0.0193863	-0.126493	0.0514589	-6.52489	2.6544	0.00425141	-8.64358e-07	2.15953e-07	-4.00253	PASS_CD_deLange2017
fetal_b-cCREs.bed	0.0193863	0.302837	0.348809	15.6212	17.9926	0.370657	1.43369e-08	2.25658e-08	0.635337	PASS_CardioembolicStroke_Malik2018
fetal_b-cCREs.bed	0.0193863	-0.13387	0.131647	-6.90541	6.79071	0.232419	-1.07557e-06	4.27479e-07	-2.51608	PASS_Celiac
fetal_b-cCREs.bed	0.0193863	-0.0250849	0.0664218	-1.29395	3.42622	0.493956	-1.10221e-07	3.9169e-08	-2.81398	PASS_ChildOnsetAsthma_Ferreira2019
fetal_b-cCREs.bed	0.0193863	0.305462	0.074992	15.7566	3.8683	9.65554e-05	1.72056e-07	4.15948e-08	4.13646	PASS_CigarettesPerDay_Liu2019
fetal_b-cCREs.bed	0.0193863	0.0296592	0.106113	1.52991	5.47359	0.922781	-3.18737e-08	7.32608e-08	-0.435072	PASS_Coronary_Artery_Disease
fetal_b-cCREs.bed	0.0193863	0.12418	0.0907261	6.40556	4.67991	0.242162	-3.14772e-08	1.62524e-07	-0.193678	PASS_Coronary_Artery_Disease_Howson_2017
fetal_b-cCREs.bed	0.0193863	-0.0914223	0.0733923	-4.71582	3.78578	0.127611	-1.13621e-06	3.61717e-07	-3.14117	PASS_Crohns_Disease
fetal_b-cCREs.bed	0.0193863	0.273514	0.0848662	14.1086	4.37764	0.00139447	9.35855e-08	3.20998e-08	2.91545	PASS_DS
fetal_b-cCREs.bed	0.0193863	0.206777	0.0289066	10.6661	1.49109	4.94498e-10	1.63436e-07	2.59736e-08	6.29238	PASS_DepressedAffect_Nagel2018
fetal_b-cCREs.bed	0.0193863	0.159563	0.0418746	8.23072	2.16001	0.000830915	6.93239e-08	1.75214e-08	3.95654	PASS_Depression_Nagel2018
fetal_b-cCREs.bed	0.0193863	0.322363	0.054047	16.6284	2.7879	2.99931e-08	1.22789e-07	2.3217e-08	5.28876	PASS_DrinksPerWeek_Liu2019
fetal_b-cCREs.bed	0.0193863	0.352757	0.125418	18.1962	6.46941	0.00689405	1.03934e-06	3.66626e-07	2.83487	PASS_ENIGMA2_MeanPutamen
fetal_b-cCREs.bed	0.0193863	0.221791	0.151156	11.4406	7.79704	0.175052	1.86371e-07	1.58195e-07	1.17811	PASS_Epilepsy_Anney_2014
fetal_b-cCREs.bed	0.0193863	0.0876684	0.0739717	4.52218	3.81567	0.350598	1.17614e-08	5.85008e-08	0.201047	PASS_Ever_Smoked
fetal_b-cCREs.bed	0.0193863	-0.0112694	0.116187	-0.581309	5.99324	0.790083	-6.89417e-08	9.23304e-08	-0.746685	PASS_FastingGlucose_Manning
fetal_b-cCREs.bed	0.0193863	-0.0527521	0.0525463	-2.7211	2.71049	0.173872	-1.20067e-07	5.76329e-08	-2.08331	PASS_FetalBirthWeight_Warrington2019
fetal_b-cCREs.bed	0.0193863	0.181753	0.0345472	9.37535	1.78204	5.8854e-06	7.90451e-08	1.67387e-08	4.72229	PASS_GeneralRiskTolerance_KarlssonLinner2019
fetal_b-cCREs.bed	0.0193863	0.00191387	0.0648564	0.0987229	3.34548	0.786778	-6.40064e-08	8.19969e-08	-0.780596	PASS_HDL
fetal_b-cCREs.bed	0.0193863	-0.0546678	0.134667	-2.81992	6.94652	0.578828	-1.20677e-07	1.0569e-07	-1.1418	PASS_HbA1C
fetal_b-cCREs.bed	0.0193863	-0.0314898	0.0370647	-1.62434	1.9119	0.168274	-3.34184e-07	7.39093e-08	-4.52155	PASS_Height1
fetal_b-cCREs.bed	0.0193863	-0.137716	0.0632826	-7.10376	3.2643	0.0157527	-8.74845e-07	2.3606e-07	-3.70603	PASS_IBD
fetal_b-cCREs.bed	0.0193863	-0.141994	0.0521085	-7.32446	2.68791	0.00201446	-7.12065e-07	1.6294e-07	-4.3701	PASS_IBD_deLange2017
fetal_b-cCREs.bed	0.0193863	0.162263	0.0419304	8.37	2.16289	0.000771125	5.64508e-08	1.84939e-08	3.0524	PASS_Insomnia_Jansen2019
fetal_b-cCREs.bed	0.0193863	0.258314	0.0249278	13.3246	1.28585	5.04826e-18	4.05842e-07	4.41155e-08	9.19955	PASS_Intelligence_SavageJansen2018
fetal_b-cCREs.bed	0.0193863	-0.0714572	0.0619041	-3.68597	3.19319	0.135992	-2.6473e-08	1.00068e-08	-2.64551	PASS_IschemicStroke_Malik2018
fetal_b-cCREs.bed	0.0193863	0.0414369	0.0870182	2.13743	4.48865	0.798383	-8.28335e-08	7.9073e-08	-1.04756	PASS_LDL
fetal_b-cCREs.bed	0.0193863	-0.276913	0.211161	-14.2839	10.8923	0.147394	1.01085e-08	3.38732e-08	0.298422	PASS_LargeArteryStroke_Malik2018
fetal_b-cCREs.bed	0.0193863	-0.0145243	0.111759	-0.749205	5.76486	0.75951	-1.46855e-07	1.1329e-07	-1.29627	PASS_Lean_Body_Mass_Zillikens_2017
fetal_b-cCREs.bed	0.0193863	0.21168	0.0473678	10.9191	2.44336	6.62206e-05	7.24996e-08	1.61456e-08	4.49035	PASS_LongSleepDuration_Dashti2019
fetal_b-cCREs.bed	0.0193863	-0.0161028	0.109817	-0.830629	5.66467	0.734706	-8.01536e-07	4.66415e-07	-1.7185	PASS_Lupus
fetal_b-cCREs.bed	0.0193863	0.223206	0.0287764	11.5136	1.48437	1.74325e-10	1.53465e-07	2.30083e-08	6.66998	PASS_MDD_Howard2019
fetal_b-cCREs.bed	0.0193863	0.261586	0.055762	13.4933	2.87636	5.70452e-06	1.45586e-07	3.68394e-08	3.95191	PASS_MDD_Wray2018
fetal_b-cCREs.bed	0.0193863	0.0338617	0.0581888	1.74668	3.00154	0.803834	-1.27321e-07	6.14359e-08	-2.07242	PASS_MaternalBirthWeight_Warrington2019
fetal_b-cCREs.bed	0.0193863	0.21437	0.0457673	11.0578	2.36081	2.54516e-05	2.81091e-07	7.03336e-08	3.99653	PASS_MedicationUse_Wu2019
fetal_b-cCREs.bed	0.0193863	0.164571	0.0301324	8.48905	1.55432	2.65786e-06	2.24349e-07	5.7777e-08	3.88303	PASS_Menarche2017
fetal_b-cCREs.bed	0.0193863	-0.80407	0.50917	-41.4762	26.2644	0.00265762	-1.0242e-06	2.0942e-07	-4.89063	PASS_Multiple_sclerosis
fetal_b-cCREs.bed	0.0193863	0.160487	0.0421477	8.2784	2.1741	0.00433257	1.56204e-07	4.75832e-08	3.28276	PASS_Neuroticism
fetal_b-cCREs.bed	0.0193863	0.203527	0.027216	10.4985	1.40388	1.08331e-10	1.86642e-07	2.82521e-08	6.60633	PASS_Neuroticism_Nagel2018
fetal_b-cCREs.bed	0.0193863	0.208438	0.0709291	10.7518	3.65873	0.0063778	3.42129e-08	1.58048e-08	2.16471	PASS_NumberChildrenEverBorn
fetal_b-cCREs.bed	0.0193863	-0.155893	0.15762	-8.04139	8.13047	0.263931	-1.32053e-07	8.19509e-08	-1.61136	PASS_OvarianCancer
fetal_b-cCREs.bed	0.0193863	0.377482	0.183161	19.4716	9.44797	0.0311625	2.72377e-08	1.79918e-08	1.5139	PASS_Parkinsons_23andMe_Corces2020
fetal_b-cCREs.bed	0.0193863	-0.0401196	0.106642	-2.06948	5.50091	0.579481	-8.4388e-07	5.41197e-07	-1.55928	PASS_Primary_biliary_cirrhosis
fetal_b-cCREs.bed	0.0193863	0.0166733	0.0805725	0.860057	4.15616	0.972882	-1.00746e-07	1.0436e-07	-0.965364	PASS_ProstateCancer
fetal_b-cCREs.bed	0.0193863	0.170608	0.0303479	8.80047	1.56543	1.72634e-06	9.65204e-08	2.44113e-08	3.95393	PASS_ReactionTime_Davies2018
fetal_b-cCREs.bed	0.0193863	0.0111989	0.0854608	0.57767	4.40831	0.923663	-2.42526e-07	1.50569e-07	-1.61073	PASS_Rheumatoid_Arthritis
fetal_b-cCREs.bed	0.0193863	0.14801	0.060255	7.63478	3.10812	0.0285037	2.67569e-07	1.50878e-07	1.77341	PASS_SCZvsBD_Ruderfer2018
fetal_b-cCREs.bed	0.0193863	0.217101	0.112214	11.1987	5.78834	0.0688645	3.67348e-08	2.81861e-08	1.3033	PASS_SWB
fetal_b-cCREs.bed	0.0193863	0.177617	0.0296043	9.16199	1.52707	6.79083e-08	6.69814e-07	1.22767e-07	5.45598	PASS_Schizophrenia
fetal_b-cCREs.bed	0.0193863	0.168981	0.0282668	8.71652	1.45808	2.53996e-07	6.16853e-07	1.21623e-07	5.07183	PASS_Schizophrenia_Pardinas2018
fetal_b-cCREs.bed	0.0193863	0.192562	0.0314856	9.93291	1.62412	4.76981e-08	6.91205e-07	1.30961e-07	5.27795	PASS_Schizophrenia_Ruderfer2018
fetal_b-cCREs.bed	0.0193863	0.131557	0.0334578	6.78609	1.72585	0.000742549	4.40717e-08	1.54415e-08	2.85411	PASS_ShortSleepDuration_Dashti2019
fetal_b-cCREs.bed	0.0193863	0.179817	0.0261376	9.27545	1.34825	1.38315e-09	1.16168e-07	1.75667e-08	6.61294	PASS_SleepDuration_Dashti2019
fetal_b-cCREs.bed	0.0193863	0.112808	0.386653	5.81896	19.9447	0.808973	-2.88307e-08	2.16099e-08	-1.33414	PASS_SmallVesselStroke_Malik2018
fetal_b-cCREs.bed	0.0193863	0.191541	0.0806008	9.88023	4.15762	0.0224326	6.11509e-08	2.90757e-08	2.10316	PASS_SmokingCessation_Liu2019
fetal_b-cCREs.bed	0.0193863	0.23284	0.035682	12.0105	1.84058	9.89582e-09	1.11133e-07	2.11808e-08	5.24685	PASS_SmokingInitiation_Liu2019
fetal_b-cCREs.bed	0.0193863	0.112808	0.386653	5.81896	19.9447	0.808973	-2.88307e-08	2.16099e-08	-1.33414	PASS_Stroke_Malik2018
fetal_b-cCREs.bed	0.0193863	0.0801268	0.066069	4.13317	3.40803	0.361572	1.19932e-08	7.73651e-08	0.155021	PASS_Triglycerides
fetal_b-cCREs.bed	0.0193863	-0.271756	0.218683	-14.0179	11.2803	0.124926	-7.13784e-07	2.26827e-07	-3.14682	PASS_Type_1_Diabetes
fetal_b-cCREs.bed	0.0193863	-0.0367607	0.102672	-1.89622	5.2961	0.57944	-1.3147e-07	8.78924e-08	-1.49581	PASS_Type_2_Diabetes
fetal_b-cCREs.bed	0.0193863	-0.144706	0.0623722	-7.46437	3.21733	0.00913629	-7.07348e-07	1.72669e-07	-4.09656	PASS_UC_deLange2017
fetal_b-cCREs.bed	0.0193863	-0.136306	0.0926183	-7.03107	4.77752	0.0859421	-7.84014e-07	2.35368e-07	-3.33102	PASS_Ulcerative_Colitis
fetal_b-cCREs.bed	0.0193863	0.245889	0.0273361	12.6837	1.41007	1.17258e-14	4.41812e-07	5.2925e-08	8.34787	PASS_VerbalNumericReasoning_Davies2018
fetal_b-cCREs.bed	0.0193863	0.200971	0.0287741	10.3666	1.48425	1.12644e-09	1.57191e-07	2.54011e-08	6.18835	PASS_Worry_Nagel2018
fetal_b-cCREs.bed	0.0193863	0.257578	0.0625997	13.2866	3.22907	7.82584e-05	1.48097e-07	4.67516e-08	3.16774	PASS_Years_of_Education1
fetal_b-cCREs.bed	0.0193863	0.213978	0.0305866	11.0376	1.57774	1.19647e-09	1.80969e-07	3.1284e-08	5.78469	PASS_Years_of_Education2
fetal_b-cCREs.bed	0.0193863	0.231422	0.050834	11.9374	2.62216	2.32065e-05	5.09596e-07	1.16376e-07	4.37889	PGC_ADHD-meta-filtered
fetal_b-cCREs.bed	0.0193863	0.0205676	0.127183	1.06093	6.56049	0.992603	2.67098e-07	6.987e-07	0.382279	PGC_ADHD_2012-10
fetal_b-cCREs.bed	0.0193863	0.120856	0.221362	6.23411	11.4185	0.642718	1.95645e-07	2.78941e-07	0.701383	PGC_ADHD_female_012597
fetal_b-cCREs.bed	0.0193863	0.31846	0.0716902	16.4271	3.69798	1.54536e-05	6.7389e-07	1.52998e-07	4.40457	PGC_ADHD_male_005362
fetal_b-cCREs.bed	0.0193863	0.153259	0.0709266	7.90555	3.6586	0.0574972	8.11472e-08	4.36254e-08	1.86009	PGC_AlcoholUse
fetal_b-cCREs.bed	0.0193863	0.260738	0.0555951	13.4496	2.86775	1.51729e-05	3.19191e-07	8.52682e-08	3.74337	PGC_Anorexia_2019
fetal_b-cCREs.bed	0.0193863	0.244605	0.295536	12.6174	15.2446	0.42754	5.29156e-08	2.77767e-07	0.190503	PGC_Anxiety_meta_cc
fetal_b-cCREs.bed	0.0193863	0.753072	1.59283	38.8456	82.1629	0.313175	1.42789e-07	2.48623e-07	0.574317	PGC_Anxiety_meta_fs
fetal_b-cCREs.bed	0.0193863	0.0470557	0.0730685	2.42727	3.76908	0.707398	5.93033e-08	2.86202e-07	0.207208	PGC_Autism_2015-03
fetal_b-cCREs.bed	0.0193863	0.173874	0.0678929	8.96891	3.50211	0.0249612	3.10929e-07	1.19337e-07	2.60546	PGC_Autism_2017-11
fetal_b-cCREs.bed	0.0193863	0.158915	0.0285569	8.19729	1.47305	1.22735e-06	6.11688e-08	1.68103e-08	3.63876	PGC_BipolarI
fetal_b-cCREs.bed	0.0193863	0.130968	0.152344	6.75572	7.85831	0.449929	6.40844e-11	1.32681e-08	0.00482997	PGC_BipolarII
fetal_b-cCREs.bed	0.0193863	0.0833943	0.0963586	4.30171	4.97045	0.50115	4.85904e-10	1.23825e-07	0.00392413	PGC_Bipolar_2012
fetal_b-cCREs.bed	0.0193863	0.160878	0.0332912	8.29857	1.71726	1.92832e-05	3.78225e-07	1.08554e-07	3.48422	PGC_Bipolar_2019
fetal_b-cCREs.bed	0.0193863	0.290582	0.0697507	14.989	3.59794	1.44585e-05	4.71362e-08	1.26992e-08	3.71176	PGC_Cannabis_EUR
fetal_b-cCREs.bed	0.0193863	0.220815	0.0472189	11.3903	2.43568	1.28409e-05	1.25912e-07	3.34771e-08	3.76114	PGC_MDD_2018
fetal_b-cCREs.bed	0.0193863	0.223114	0.0288927	11.5089	1.49037	2.22971e-10	7.20601e-08	1.08779e-08	6.62446	PGC_MDD_2019
fetal_b-cCREs.bed	0.0193863	0.790166	0.44057	40.759	22.7259	0.0193076	3.5428e-08	2.27836e-08	1.55498	PGC_MDD_2021
fetal_b-cCREs.bed	0.0193863	-7.23731	4068.44	-373.321	209862	0.440859	1.17742e-06	8.42626e-07	1.39733	PGC_Opioid_Exposed-vs-Ctrl
fetal_b-cCREs.bed	0.0193863	1.59249	3.2119	82.145	165.679	0.100924	5.71916e-07	4.20771e-07	1.35921	PGC_Opioid_Unexposed-vs-Ctrl
fetal_b-cCREs.bed	0.0193863	-1.4527	1.58299	-74.9344	81.655	0.0131373	2.88742e-07	1.75198e-07	1.64809	PGC_Opioid_Unexposed-vs-Exposed
fetal_b-cCREs.bed	0.0193863	0.278081	0.196805	14.3442	10.1517	0.186972	4.86441e-08	2.6238e-08	1.85395	PGC_PTSD_EUR
fetal_b-cCREs.bed	0.0193863	0.329917	0.140018	17.018	7.22254	0.0150461	9.69633e-07	4.47229e-07	2.16809	PGC_PanicDisorder
fetal_b-cCREs.bed	0.0193863	0.157263	0.0505391	8.11207	2.60695	0.00509186	8.07157e-07	2.56028e-07	3.15261	PGC_SCZ_2012_EUR
fetal_b-cCREs.bed	0.0193863	0.170135	0.0262254	8.77604	1.35278	1.39643e-08	1.22558e-07	2.18147e-08	5.61815	PGC_SCZ_2018_EUR
fetal_b-cCREs.bed	0.0193863	0.278081	0.196805	14.3442	10.1517	0.186972	4.86441e-08	2.6238e-08	1.85395	PGC_SCZ_2019_EUR
fetal_b-cCREs.bed	0.0193863	0.191093	0.022479	9.85712	1.15953	1.18578e-12	5.05713e-07	8.19552e-08	6.1706	PGC_SCZ_2022_EUR
fetal_b-cCREs.bed	0.0193863	0.0390995	0.132567	2.01686	6.83818	0.882204	-4.73768e-08	4.76233e-08	-0.994824	PGC_Tourette_2018
fetal_b-cCREs.bed	0.0193863	0.0364152	0.0438859	1.8784	2.26376	0.697342	-7.29174e-08	4.73488e-08	-1.54001	UKB_460K.biochemistry_AlanineAminotransferase
fetal_b-cCREs.bed	0.0193863	-0.00110031	0.0371936	-0.0567573	1.91855	0.581116	-1.53705e-07	5.32072e-08	-2.8888	UKB_460K.biochemistry_Albumin
fetal_b-cCREs.bed	0.0193863	-0.00603605	0.0419802	-0.311357	2.16546	0.54495	-2.72316e-07	1.2024e-07	-2.26478	UKB_460K.biochemistry_AlkalinePhosphatase
fetal_b-cCREs.bed	0.0193863	-0.0027049	0.0319664	-0.139527	1.64892	0.490073	-2.03284e-07	7.6678e-08	-2.65114	UKB_460K.biochemistry_ApolipoproteinA
fetal_b-cCREs.bed	0.0193863	0.0317477	0.0622934	1.63764	3.21327	0.837471	-8.18225e-08	6.70383e-08	-1.22053	UKB_460K.biochemistry_ApolipoproteinB
fetal_b-cCREs.bed	0.0193863	0.0109902	0.0353794	0.566904	1.82497	0.812094	-1.14857e-07	3.73543e-08	-3.07479	UKB_460K.biochemistry_AspartateAminotransferase
fetal_b-cCREs.bed	0.0193863	-0.103361	0.0447202	-5.33167	2.3068	0.00835896	-2.76316e-07	6.50622e-08	-4.24695	UKB_460K.biochemistry_Calcium
fetal_b-cCREs.bed	0.0193863	0.00427441	0.0488936	0.220486	2.52207	0.754887	-9.8275e-08	6.77011e-08	-1.4516	UKB_460K.biochemistry_Cholesterol
fetal_b-cCREs.bed	0.0193863	0.00721227	0.0491371	0.37203	2.53463	0.804472	-5.05626e-08	3.64361e-08	-1.3877	UKB_460K.biochemistry_CreactiveProtein
fetal_b-cCREs.bed	0.0193863	0.00791952	0.0348772	0.408512	1.79906	0.739237	-3.03665e-07	6.79785e-08	-4.46708	UKB_460K.biochemistry_Creatinine
fetal_b-cCREs.bed	0.0193863	0.00580144	0.035353	0.299255	1.82361	0.698516	-2.93356e-07	7.36283e-08	-3.98428	UKB_460K.biochemistry_CystatinC
fetal_b-cCREs.bed	0.0193863	-0.0248593	0.0492641	-1.28231	2.54118	0.38355	-6.88222e-08	4.58796e-08	-1.50006	UKB_460K.biochemistry_DirectBilirubin
fetal_b-cCREs.bed	0.0193863	0.0955748	0.0476675	4.93002	2.45882	0.108459	-2.95757e-08	6.26557e-08	-0.472035	UKB_460K.biochemistry_GammaGlutamyltransferase
fetal_b-cCREs.bed	0.0193863	-0.027423	0.050281	-1.41455	2.59364	0.352283	-6.59563e-08	3.32574e-08	-1.98321	UKB_460K.biochemistry_Glucose
fetal_b-cCREs.bed	0.0193863	0.0166022	0.0336113	0.856389	1.73377	0.933452	-1.61527e-07	9.65468e-08	-1.67304	UKB_460K.biochemistry_HDLcholesterol
fetal_b-cCREs.bed	0.0193863	-0.0308223	0.0395978	-1.5899	2.04257	0.209871	-2.6942e-07	9.69351e-08	-2.77938	UKB_460K.biochemistry_HbA1c
fetal_b-cCREs.bed	0.0193863	0.0392596	0.032369	2.02512	1.66969	0.535752	-4.67715e-08	8.3633e-08	-0.559246	UKB_460K.biochemistry_IGF1
fetal_b-cCREs.bed	0.0193863	0.0210594	0.0636672	1.0863	3.28414	0.978526	-6.78508e-08	6.66331e-08	-1.01827	UKB_460K.biochemistry_LDLdirect
fetal_b-cCREs.bed	0.0193863	0.25771	0.180357	13.2934	9.30331	0.1468	4.2479e-08	4.13008e-08	1.02853	UKB_460K.biochemistry_LipoproteinA
fetal_b-cCREs.bed	0.0193863	-0.0223971	0.0404408	-1.1553	2.08605	0.310379	-1.25145e-07	4.44161e-08	-2.81757	UKB_460K.biochemistry_Phosphate
fetal_b-cCREs.bed	0.0193863	0.0446463	0.0636263	2.30299	3.28203	0.694748	-9.99508e-08	8.36999e-08	-1.19416	UKB_460K.biochemistry_SHBG
fetal_b-cCREs.bed	0.0193863	0.0151958	0.0528026	0.783842	2.72371	0.937702	-5.31031e-08	7.76788e-08	-0.683625	UKB_460K.biochemistry_Testosterone_Male
fetal_b-cCREs.bed	0.0193863	0.00331104	0.0503417	0.170793	2.59677	0.753433	-8.12464e-08	5.73736e-08	-1.41609	UKB_460K.biochemistry_TotalBilirubin
fetal_b-cCREs.bed	0.0193863	-0.0126474	0.0402733	-0.652391	2.07741	0.424117	-2.72075e-07	7.03835e-08	-3.86561	UKB_460K.biochemistry_TotalProtein
fetal_b-cCREs.bed	0.0193863	0.0146896	0.0337489	0.757732	1.74087	0.888649	-1.32874e-07	5.43946e-08	-2.44279	UKB_460K.biochemistry_Triglycerides
fetal_b-cCREs.bed	0.0193863	-0.00426824	0.0405436	-0.220168	2.09136	0.558867	-2.18154e-07	7.04931e-08	-3.09469	UKB_460K.biochemistry_Urate
fetal_b-cCREs.bed	0.0193863	0.0360318	0.0473268	1.85862	2.44125	0.723351	-1.14942e-07	5.6706e-08	-2.02698	UKB_460K.biochemistry_Urea
fetal_b-cCREs.bed	0.0193863	0.0210519	0.0435914	1.08591	2.24857	0.968715	-3.28362e-08	2.93115e-08	-1.12025	UKB_460K.biochemistry_VitaminD
fetal_b-cCREs.bed	0.0193863	-0.124208	0.0320312	-6.40701	1.65226	1.95864e-05	-5.98831e-07	7.20386e-08	-8.31264	UKB_460K.blood_EOSINOPHIL_COUNT
fetal_b-cCREs.bed	0.0193863	0.0184722	0.0305912	0.952848	1.57798	0.97612	-1.98977e-07	7.5676e-08	-2.62933	UKB_460K.blood_HIGH_LIGHT_SCATTER_RETICULOCYTE_COUNT
fetal_b-cCREs.bed	0.0193863	-0.0456874	0.0238417	-2.35669	1.22982	0.00698323	-4.29568e-07	5.99119e-08	-7.17	UKB_460K.blood_LYMPHOCYTE_COUNT
fetal_b-cCREs.bed	0.0193863	0.0384232	0.0454916	1.98198	2.34659	0.676085	-1.98127e-07	1.01049e-07	-1.96071	UKB_460K.blood_MEAN_CORPUSCULAR_HEMOGLOBIN
fetal_b-cCREs.bed	0.0193863	-0.0187534	0.0359901	-0.967355	1.85647	0.290926	-5.33548e-07	1.48695e-07	-3.5882	UKB_460K.blood_MEAN_PLATELET_VOL
fetal_b-cCREs.bed	0.0193863	0.019613	0.0357145	1.01169	1.84226	0.994931	-2.71162e-07	9.14673e-08	-2.96458	UKB_460K.blood_MEAN_SPHERED_CELL_VOL
fetal_b-cCREs.bed	0.0193863	-0.0686579	0.0428938	-3.54157	2.21258	0.0459514	-5.56587e-07	1.20342e-07	-4.62505	UKB_460K.blood_MONOCYTE_COUNT
fetal_b-cCREs.bed	0.0193863	-0.0254142	0.0294684	-1.31094	1.52006	0.133883	-5.29001e-07	1.09941e-07	-4.81168	UKB_460K.blood_PLATELET_COUNT
fetal_b-cCREs.bed	0.0193863	-0.0444226	0.0497171	-2.29144	2.56455	0.200269	-4.25728e-07	1.26248e-07	-3.37216	UKB_460K.blood_PLATELET_DISTRIB_WIDTH
fetal_b-cCREs.bed	0.0193863	0.0208867	0.0442962	1.0774	2.28492	0.972906	-1.65803e-07	9.57003e-08	-1.73252	UKB_460K.blood_RBC_DISTRIB_WIDTH
fetal_b-cCREs.bed	0.0193863	0.0269442	0.0398852	1.38986	2.05739	0.849018	-3.38996e-07	1.06462e-07	-3.18421	UKB_460K.blood_RED_COUNT
fetal_b-cCREs.bed	0.0193863	-0.0101036	0.0210947	-0.521174	1.08813	0.16383	-3.05512e-07	5.64752e-08	-5.40966	UKB_460K.blood_WHITE_COUNT
fetal_b-cCREs.bed	0.0193863	0.0023954	0.0275104	0.123562	1.41906	0.537852	-4.3771e-07	9.00623e-08	-4.86008	UKB_460K.bmd_HEEL_TSCOREz
fetal_b-cCREs.bed	0.0193863	-0.042883	0.0466694	-2.21203	2.40734	0.179845	-4.40598e-07	1.14619e-07	-3.84401	UKB_460K.body_BALDING1
fetal_b-cCREs.bed	0.0193863	-0.06891	0.0504878	-3.55457	2.60431	0.0864241	-4.42542e-07	1.21262e-07	-3.64947	UKB_460K.body_BALDING4
fetal_b-cCREs.bed	0.0193863	0.140136	0.0187126	7.22863	0.965247	3.72977e-10	2.70941e-07	5.02263e-08	5.39441	UKB_460K.body_BMIz
fetal_b-cCREs.bed	0.0193863	0.0114396	0.0256234	0.590088	1.32173	0.756015	-5.72149e-07	1.57558e-07	-3.63137	UKB_460K.body_HEIGHTz
fetal_b-cCREs.bed	0.0193863	0.48257	0.163525	24.8923	8.43507	0.0009626	4.32223e-08	1.17456e-08	3.67988	UKB_460K.body_LEFT_HANDED
fetal_b-cCREs.bed	0.0193863	0.016208	0.0312066	0.836053	1.60972	0.918676	-1.81369e-07	5.36698e-08	-3.37935	UKB_460K.body_WHRadjBMIz
fetal_b-cCREs.bed	0.0193863	0.0039558	0.0267508	0.204051	1.37988	0.564453	-2.90591e-07	7.18189e-08	-4.04617	UKB_460K.bp_DIASTOLICadjMEDz
fetal_b-cCREs.bed	0.0193863	0.0200921	0.0264991	1.03641	1.3669	0.978709	-2.48221e-07	7.21839e-08	-3.43873	UKB_460K.bp_SYSTOLICadjMEDz
fetal_b-cCREs.bed	0.0193863	-0.0693477	0.0688993	-3.57715	3.55402	0.20803	-2.99269e-08	1.21342e-08	-2.46633	UKB_460K.cancer_ALL
fetal_b-cCREs.bed	0.0193863	0.0703611	0.106718	3.62942	5.50484	0.631627	5.51526e-10	1.68156e-08	0.0327986	UKB_460K.cancer_BREAST
fetal_b-cCREs.bed	0.0193863	-0.0679854	0.131907	-3.50688	6.80412	0.525682	-5.08141e-09	1.01804e-08	-0.499135	UKB_460K.cancer_MELANOMA
fetal_b-cCREs.bed	0.0193863	-0.0137923	0.0841673	-0.711445	4.34159	0.692175	-1.30695e-08	1.46095e-08	-0.89459	UKB_460K.cancer_PROSTATE
fetal_b-cCREs.bed	0.0193863	0.227107	0.0204802	11.7148	1.05643	3.0396e-19	2.53523e-07	2.96782e-08	8.54241	UKB_460K.cov_EDU_COLLEGE
fetal_b-cCREs.bed	0.0193863	0.213836	0.021937	11.0303	1.13157	4.88697e-15	2.31931e-07	3.22705e-08	7.18707	UKB_460K.cov_EDU_YEARS
fetal_b-cCREs.bed	0.0193863	0.206239	0.0250694	10.6384	1.29315	2.74455e-12	1.36591e-07	2.32185e-08	5.88285	UKB_460K.cov_SMOKING_STATUS
fetal_b-cCREs.bed	0.0193863	-0.00873419	0.0501747	-0.450535	2.58815	0.575816	-3.93031e-08	2.04279e-08	-1.92399	UKB_460K.disease_AID_ALL
fetal_b-cCREs.bed	0.0193863	0.0233001	0.108477	1.20189	5.59555	0.971288	-1.07468e-08	1.02969e-08	-1.04369	UKB_460K.disease_AID_SURE
fetal_b-cCREs.bed	0.0193863	-0.0536718	0.0389474	-2.76854	2.00902	0.0597981	-1.09297e-07	2.9275e-08	-3.73345	UKB_460K.disease_ALLERGY_ECZEMA_DIAGNOSED
fetal_b-cCREs.bed	0.0193863	-0.0491739	0.0384785	-2.53653	1.98483	0.0812068	-1.02514e-07	2.59319e-08	-3.95318	UKB_460K.disease_ASTHMA_DIAGNOSED
fetal_b-cCREs.bed	0.0193863	0.0467835	0.0278473	2.41323	1.43644	0.322965	-7.17078e-08	3.77198e-08	-1.90107	UKB_460K.disease_CARDIOVASCULAR
fetal_b-cCREs.bed	0.0193863	-0.168002	0.0959295	-8.66604	4.94832	0.0578777	-4.11645e-08	1.25074e-08	-3.29121	UKB_460K.disease_DERMATOLOGY
fetal_b-cCREs.bed	0.0193863	0.0682392	0.0425204	3.51997	2.19332	0.247338	9.83424e-09	1.9453e-08	0.505539	UKB_460K.disease_DIABETES_ANY_DIAGNOSED
fetal_b-cCREs.bed	0.0193863	0.0534924	0.0461347	2.75929	2.37976	0.458915	-1.59517e-09	1.63596e-08	-0.0975066	UKB_460K.disease_ENDOCRINE_DIABETES
fetal_b-cCREs.bed	0.0193863	0.119497	0.0556311	6.16399	2.86961	0.0676948	2.23642e-08	3.13776e-08	0.712746	UKB_460K.disease_HI_CHOL_SELF_REP
fetal_b-cCREs.bed	0.0193863	0.0264337	0.0291376	1.36352	1.503	0.80832	-1.2486e-07	4.74868e-08	-2.62935	UKB_460K.disease_HYPERTENSION_DIAGNOSED
fetal_b-cCREs.bed	0.0193863	-0.0294064	0.0581534	-1.51687	2.99972	0.40195	-5.73389e-08	3.48426e-08	-1.64565	UKB_460K.disease_HYPOTHYROIDISM_SELF_REP
fetal_b-cCREs.bed	0.0193863	-0.0902397	0.130435	-4.65482	6.72819	0.39691	-2.68571e-08	1.16913e-08	-2.29718	UKB_460K.disease_PSORIASIS
fetal_b-cCREs.bed	0.0193863	-0.028021	0.0399159	-1.4454	2.05897	0.239942	-8.25644e-08	2.27455e-08	-3.62992	UKB_460K.disease_RESPIRATORY_ENT
fetal_b-cCREs.bed	0.0193863	0.075065	0.0432077	3.87207	2.22877	0.195105	9.74717e-09	1.87634e-08	0.519477	UKB_460K.disease_T2D
fetal_b-cCREs.bed	0.0193863	-0.0234788	0.0572004	-1.2111	2.95056	0.453566	-5.60258e-08	3.52102e-08	-1.59118	UKB_460K.disease_THYROID_ANY_SELF_REP
fetal_b-cCREs.bed	0.0193863	0.0623114	0.0196068	3.2142	1.01138	0.0278907	-7.4796e-09	6.01524e-08	-0.124344	UKB_460K.impedance_BASAL_METABOLIC_RATEz
fetal_b-cCREs.bed	0.0193863	0.0577413	0.0307217	2.97846	1.58471	0.210618	-2.05225e-07	8.27585e-08	-2.4798	UKB_460K.lung_FEV1FVCzSMOKE
fetal_b-cCREs.bed	0.0193863	0.0418594	0.0223216	2.15923	1.15141	0.315673	-1.67215e-07	4.9355e-08	-3.38802	UKB_460K.lung_FVCzSMOKE
fetal_b-cCREs.bed	0.0193863	0.216212	0.0254197	11.1528	1.31122	5.57595e-13	2.17065e-07	2.8344e-08	7.65824	UKB_460K.mental_NEUROTICISM
fetal_b-cCREs.bed	0.0193863	0.172161	0.0225177	8.88057	1.16153	3.16212e-11	1.41318e-07	2.22971e-08	6.33795	UKB_460K.other_MORNINGPERSON
fetal_b-cCREs.bed	0.0193863	-0.0757704	0.082703	-3.90845	4.26605	0.277907	-2.54804e-07	1.3799e-07	-1.84654	UKB_460K.pigment_HAIR
fetal_b-cCREs.bed	0.0193863	-0.0711181	0.122405	-3.66848	6.314	0.474211	-4.46789e-08	7.05186e-08	-0.633576	UKB_460K.pigment_HAIR_blackmale
fetal_b-cCREs.bed	0.0193863	-0.0239366	0.102963	-1.23472	5.3111	0.676281	-1.05921e-07	1.02225e-07	-1.03616	UKB_460K.pigment_HAIR_blonde
fetal_b-cCREs.bed	0.0193863	-0.0638116	0.0912295	-3.29158	4.70588	0.376916	-1.25171e-07	8.54044e-08	-1.46563	UKB_460K.pigment_HAIR_darkbrown
fetal_b-cCREs.bed	0.0193863	-0.114566	0.0857285	-5.90965	4.42212	0.158148	-1.5603e-07	8.72911e-08	-1.78747	UKB_460K.pigment_SKIN
fetal_b-cCREs.bed	0.0193863	-0.00525147	0.0580267	-0.270886	2.99318	0.671432	-3.31476e-08	3.94006e-08	-0.841297	UKB_460K.pigment_SUNBURN
fetal_b-cCREs.bed	0.0193863	-0.143685	0.0963864	-7.41167	4.97188	0.133912	-1.50682e-07	8.57337e-08	-1.75755	UKB_460K.pigment_TANNING
fetal_b-cCREs.bed	0.0193863	0.191962	0.0328786	9.90193	1.69597	3.16909e-07	1.80623e-07	4.59133e-08	3.934	UKB_460K.repro_AgeFirstBirth_Female
fetal_b-cCREs.bed	0.0193863	0.163118	0.0293234	8.41412	1.51259	1.9528e-06	2.85868e-07	7.20009e-08	3.97034	UKB_460K.repro_MENARCHE_AGE
fetal_b-cCREs.bed	0.0193863	0.00814038	0.0633246	0.419904	3.26647	0.858704	-7.43275e-08	6.33051e-08	-1.17412	UKB_460K.repro_MENOPAUSE_AGE
fetal_b-cCREs.bed	0.0193863	0.168261	0.0477985	8.67938	2.46558	0.00110503	7.54459e-08	2.16254e-08	3.48876	UKB_460K.repro_NumberChildrenEverBorn_Female
fetal_b-cCREs.bed	0.0193863	0.0851899	0.0775179	4.39434	3.99859	0.387967	3.19525e-08	2.52507e-08	1.26541	UKB_460K.repro_NumberChildrenEverBorn_Male
fetal_b-cCREs.bed	0.0193863	0.153337	0.0357867	7.90955	1.84598	0.000134595	4.70431e-08	1.28453e-08	3.66228	UKB_460K.repro_NumberChildrenEverBorn_Pooled
ENCSR947POC-ENCFF306OZT.txt	0.0144594	0.259852	0.112947	17.9711	7.8113	0.0146765	1.66906e-06	6.20795e-07	2.68859	PASS_ADHD_Demontis2018
ENCSR947POC-ENCFF306OZT.txt	0.0144594	-0.0550246	0.0506381	-3.80545	3.50209	0.16795	-2.00142e-08	6.31829e-08	-0.316766	PASS_AdultOnsetAsthma_Ferreira2019
ENCSR947POC-ENCFF306OZT.txt	0.0144594	0.0910343	0.036845	6.29585	2.54817	0.0374734	-9.68049e-08	6.20468e-08	-1.56019	PASS_AgeFirstBirth
ENCSR947POC-ENCFF306OZT.txt	0.0144594	0.110029	0.0775883	7.6095	5.36594	0.220154	9.64991e-08	8.08434e-08	1.19365	PASS_AgeOfInitiation_Liu2019
ENCSR947POC-ENCFF306OZT.txt	0.0144594	-0.0206498	0.146034	-1.42812	10.0996	0.807662	-5.11528e-07	3.42312e-07	-1.49433	PASS_Alzheimer
ENCSR947POC-ENCFF306OZT.txt	0.0144594	-0.466723	0.382609	-32.2782	26.4609	0.111488	-5.46133e-08	6.15489e-08	-0.887315	PASS_AlzheimersMaternal_Marioni2018
ENCSR947POC-ENCFF306OZT.txt	0.0144594	-0.249606	0.208135	-17.2625	14.3944	0.165501	-7.58968e-08	4.87414e-08	-1.55713	PASS_AlzheimersPaternal_Marioni2018
ENCSR947POC-ENCFF306OZT.txt	0.0144594	-0.193069	0.122886	-13.3525	8.4987	0.077069	-1.11616e-07	5.00472e-08	-2.23022	PASS_AlzheimersProxy_Marioni2018
ENCSR947POC-ENCFF306OZT.txt	0.0144594	-0.109418	0.0937478	-7.56728	6.48352	0.188152	-6.85919e-08	4.01061e-08	-1.71026	PASS_Alzheimers_Jansen2019
ENCSR947POC-ENCFF306OZT.txt	0.0144594	0.12105	0.0628212	8.37171	4.34466	0.0917744	-9.1491e-08	3.7766e-07	-0.242258	PASS_Anorexia
ENCSR947POC-ENCFF306OZT.txt	0.0144594	0.127538	0.121233	8.8204	8.38439	0.346374	-1.89626e-07	8.65429e-07	-0.219112	PASS_AnorexiaNervosa_Duncan_2017
ENCSR947POC-ENCFF306OZT.txt	0.0144594	-0.0359512	0.0355913	-2.48636	2.46146	0.159715	1.02197e-08	2.14128e-08	0.477273	PASS_AtrialFibrillation_Nielsen2018
ENCSR947POC-ENCFF306OZT.txt	0.0144594	0.0754275	0.0656604	5.2165	4.54102	0.360577	4.42255e-07	1.12135e-06	0.394395	PASS_Autism
ENCSR947POC-ENCFF306OZT.txt	0.0144594	0.103601	0.071938	7.16497	4.97517	0.217104	-3.2362e-08	2.86361e-07	-0.113011	PASS_Autism_Grove2019
ENCSR947POC-ENCFF306OZT.txt	0.0144594	0.116303	0.0230015	8.04341	1.59076	1.33574e-05	-4.19117e-07	2.19192e-07	-1.9121	PASS_BDSCZ_Ruderfer2018
ENCSR947POC-ENCFF306OZT.txt	0.0144594	0.145854	0.0316517	10.0872	2.189	3.50896e-05	3.16816e-07	3.47446e-07	0.911841	PASS_BIP_Stahl2019
ENCSR947POC-ENCFF306OZT.txt	0.0144594	0.00880749	0.0314605	0.609119	2.17578	0.857516	-4.84111e-08	1.15794e-07	-0.41808	PASS_BMI1
ENCSR947POC-ENCFF306OZT.txt	0.0144594	0.164164	0.0400504	11.3535	2.76985	0.000115253	3.45819e-07	4.32961e-07	0.798729	PASS_BipolarDisorder_Ruderfer2018
ENCSR947POC-ENCFF306OZT.txt	0.0144594	0.0594218	0.0772101	4.10956	5.33978	0.560341	6.60189e-07	9.17801e-07	0.719316	PASS_Bipolar_Disorder
ENCSR947POC-ENCFF306OZT.txt	0.0144594	0.0214949	0.026835	1.48657	1.85588	0.792908	1.53209e-07	2.09156e-07	0.732512	PASS_Bone_Mineral_Density_Kemp_2017
ENCSR947POC-ENCFF306OZT.txt	0.0144594	-0.000430365	0.0438377	-0.0297637	3.03178	0.731126	1.56337e-07	1.74257e-07	0.897161	PASS_BreastCancer
ENCSR947POC-ENCFF306OZT.txt	0.0144594	-0.0990437	0.0478286	-6.84978	3.30778	0.0150075	-2.15437e-07	4.91861e-07	-0.438003	PASS_CD_deLange2017
ENCSR947POC-ENCFF306OZT.txt	0.0144594	-0.0643451	0.272846	-4.45005	18.8698	0.772657	-7.03931e-08	5.7778e-08	-1.21834	PASS_CardioembolicStroke_Malik2018
ENCSR947POC-ENCFF306OZT.txt	0.0144594	-0.0288214	0.110417	-1.99327	7.63631	0.694744	-5.39409e-07	1.00806e-06	-0.535096	PASS_Celiac
ENCSR947POC-ENCFF306OZT.txt	0.0144594	-0.0260573	0.0540732	-1.8021	3.73966	0.448302	7.27932e-09	8.8208e-08	0.0825245	PASS_ChildOnsetAsthma_Ferreira2019
ENCSR947POC-ENCFF306OZT.txt	0.0144594	0.266564	0.0659106	18.4353	4.55832	3.80885e-05	1.22654e-07	1.00858e-07	1.2161	PASS_CigarettesPerDay_Liu2019
ENCSR947POC-ENCFF306OZT.txt	0.0144594	0.0103643	0.0914853	0.716785	6.32705	0.964021	-1.15108e-07	1.86277e-07	-0.617941	PASS_Coronary_Artery_Disease
ENCSR947POC-ENCFF306OZT.txt	0.0144594	0.0763071	0.076159	5.27733	5.26709	0.408614	3.62048e-07	4.51931e-07	0.801115	PASS_Coronary_Artery_Disease_Howson_2017
ENCSR947POC-ENCFF306OZT.txt	0.0144594	-0.0609003	0.0587246	-4.21181	4.06134	0.195189	-2.217e-08	1.24355e-06	-0.017828	PASS_Crohns_Disease
ENCSR947POC-ENCFF306OZT.txt	0.0144594	0.180307	0.0720985	12.4699	4.98627	0.0161239	6.8639e-08	8.73489e-08	0.785803	PASS_DS
ENCSR947POC-ENCFF306OZT.txt	0.0144594	0.170234	0.0231148	11.7732	1.5986	1.43648e-10	5.54685e-08	6.20398e-08	0.894078	PASS_DepressedAffect_Nagel2018
ENCSR947POC-ENCFF306OZT.txt	0.0144594	0.126334	0.0340055	8.73718	2.35179	0.000795092	5.0159e-08	4.44961e-08	1.12727	PASS_Depression_Nagel2018
ENCSR947POC-ENCFF306OZT.txt	0.0144594	0.260237	0.0437631	17.9978	3.02662	2.9558e-08	6.9241e-08	5.20477e-08	1.33034	PASS_DrinksPerWeek_Liu2019
ENCSR947POC-ENCFF306OZT.txt	0.0144594	0.238041	0.110694	16.4627	7.65553	0.0418628	9.63899e-08	9.78018e-07	0.0985564	PASS_ENIGMA2_MeanPutamen
ENCSR947POC-ENCFF306OZT.txt	0.0144594	0.0673465	0.130269	4.65762	9.00926	0.685989	-5.70235e-07	3.72096e-07	-1.53249	PASS_Epilepsy_Anney_2014
ENCSR947POC-ENCFF306OZT.txt	0.0144594	0.0669075	0.059858	4.62727	4.13973	0.379269	-2.31309e-08	1.60163e-07	-0.144421	PASS_Ever_Smoked
ENCSR947POC-ENCFF306OZT.txt	0.0144594	0.0288297	0.0996529	1.99384	6.89191	0.885037	4.46079e-08	2.28224e-07	0.195456	PASS_FastingGlucose_Manning
ENCSR947POC-ENCFF306OZT.txt	0.0144594	-0.00129942	0.0468933	-0.089867	3.2431	0.736749	6.25628e-08	1.37002e-07	0.456656	PASS_FetalBirthWeight_Warrington2019
ENCSR947POC-ENCFF306OZT.txt	0.0144594	0.159382	0.0298198	11.0227	2.06231	2.92187e-06	7.55545e-08	4.03339e-08	1.87322	PASS_GeneralRiskTolerance_KarlssonLinner2019
ENCSR947POC-ENCFF306OZT.txt	0.0144594	0.0492501	0.0535974	3.40609	3.70675	0.514897	1.23552e-07	1.94302e-07	0.635875	PASS_HDL
ENCSR947POC-ENCFF306OZT.txt	0.0144594	-0.130409	0.113882	-9.01899	7.87597	0.191725	-1.6171e-07	2.33568e-07	-0.692344	PASS_HbA1C
ENCSR947POC-ENCFF306OZT.txt	0.0144594	0.0217619	0.0326487	1.50504	2.25795	0.823014	3.36902e-07	2.07389e-07	1.6245	PASS_Height1
[truncated: 2,814 more rows]

## Sheet: S4E. (fetal v adult, h2)
Category: .bed file representing regions of the genome that are being used to compute heritability enrichment Prop._SNPs: proportion of common SNPs within genomic regions of interest Prop._h2: proportion of heritability explained by the given set of variants Prop._h2_std_error: standard error of the proportion of heritability explained by the given set of variants Enrichment: The heritability enr…
[truncated: 817 more rows]

[truncated: 15 more sheets: S4E. (fetal v adult, meta), S4F. (fetal v adult, ind. Meta), S4F. (neuron v glia, ind. Meta), S4G. (Neuron v Glia, h2), S4G. (Neuron v Glia, meta), S4H. Corces (h2), S4H. Corces SC (meta), S4I. Morabito SC (h2), S4I. Morabito SC (meta), S4J. Domcke SC (h2), S4J. Domcke SC (meta), S4K. Group+Fetal v Adult (meta), S4K. Group+Fetal v Adult (h2), S4L. Primates (meta), S4L. Primates (h2)]
