# Supplementary material for: Using a comprehensive atlas and predictive models to reveal the complexity and evolution of brain-active regulatory elements
Source: Sci Adv. 2024 May 23;10(21):eadj4452. doi: 10.1126/sciadv.adj4452 (PMC11114231; doi:10.1126/sciadv.adj4452)
Supplement: Supplementary file 2 — Tables S1 to S6 [file sciadv.adj4452_tables_s1_to_s6.zip › adj4452_Table_S5.xlsx]

## Sheet: Table S5
Table S5 - Results of Random Forest Feature Importance (RF), Analysis of Motif Enrichment (AME), and differential gene expression (DEG) analyses
A. Random Forest Feature Importance and AME enrichment scores from sequence of Excitatory Neuron-specific b-cCREs
B. Differential expression of Excitatory Neurons against all other cell types from scRNA-seq data
C. Random Forest Feature Importance and AME enrichment scores from sequence of Inhibitory Neuron-specific b-cCREs
D. Differential expression of Inhibitory Neurons against all other cell types from scRNA-seq data
E. Random Forest Feature Importance and AME enrichment scores from sequence of Microglia-specific b-cCREs
F. Differential expression of Microglia against all other cell types from scRNA-seq data
G. Random Forest Feature Importance and AME enrichment scores from sequence of Astrocyte-specific b-cCREs
H. Differential expression of Astrocytes against all other cell types from scRNA-seq data
I. Random Forest Feature Importance and AME enrichment scores from sequence of Oligodendrocyte-specific b-cCREs
J. Differential expression of Oligodendrocytes against all other cell types from scRNA-seq data
K. Random Forest Feature Importance and AME enrichment scores from sequence of OPC-specific b-cCREs
L. Differential expression of OPCs against all other cell types from scRNA-seq data

## Sheet: S5A - Excitatory Neurons RF-AME
TF	TF family	RF	AME
AHR	bHLH	0.0336585	17.7986
AIRE	SAND	0.0303163	0.183096
ALX1	Homeodomain	0.0270673	0.274088
AR	Nuclear receptor	0.0760172	77.2076
TFAP2A	AP-2	0.0285321	1.66154
TFAP2B	AP-2	0.0245264	7.54516
TFAP2C	AP-2	0.0271526	1.68403
ARID5B	ARID/BRIGHT	0.028389	0.50724
ARNT	bHLH	0.103351	21.699
ASCL1	bHLH	0.031247	96.8794
ATF1	bZIP	0.02998	6.58004
ATF2	bZIP	0.0292128	5.1549
ATF3	bZIP	0.0296178	6.03386
ATF4	bZIP	0.0323434	0.853872
ATF6	bZIP	0.0289208	9.18442
ATOH1	bHLH	0.769408	560.056
BACH1	bZIP	0.0351707	33.1898
BACH2	bZIP	0.0278656	35.3585
BATF3	bZIP	0.0319451	17.762
BATF	bZIP	0.0269942	7.95078
BCL11A	C2H2 ZF	0.217297	347.656
BCL6	C2H2 ZF	0.0317083	29.2612
BHLHA15	bHLH	0.28514	325.74
BHLHE40	bHLH	0.0250772	15.9957
ARNTL	bHLH	0.0399697	45.4724
T	T-box	0.0486137	63.2628
CDX1	Homeodomain	0.0301204	9.22475
CDX2	Homeodomain	0.0498611	1.04672
CEBPA	bZIP	0.0343841	0.30103
CEBPB	bZIP	0.0451024	0.30103
CEBPD	bZIP	0.0575601	0.30103
CEBPE	bZIP	0.0256593	0.183096
CEBPG	bZIP	0.0290053	1.02411
CLOCK	bHLH	0.0349999	54.1487
EBF1	EBF1	0.0320057	3.35754
NR2F1	Nuclear receptor	0.0551018	0.838632
NR2F2	Nuclear receptor	0.522214	0.30103
CREB1	bZIP	0.0281426	6.72354
CREM	bZIP	0.0328455	3.03339
CRX	Homeodomain	0.0521686	0.179799
CTCFL	C2H2 ZF	0.0340273	11.4802
CTCF	C2H2 ZF	0.044735	17.7747
CUX1	CUT; Homeodomain	0.133203	0.30103
DBP	bZIP	0.0321292	4.36452
DLX3	Homeodomain	0.052438	0.229885
DUX4	Homeodomain	0.0413581	0.60206
E2F1	E2F	0.0593332	133.175
E2F2	E2F	0.0900585	0.21254
E2F3	E2F	0.0658911	215.331
E2F4	E2F	0.070658	114.644
E2F5	E2F	0.0285515	0.0579919
E2F6	E2F	0.0948132	222.376
E2F7	E2F	0.126061	233.78
EGR1	C2H2 ZF	0.61165	405.08
EGR2	C2H2 ZF	0.542453	413.232
EHF	Ets	0.032069	54.556
ELF1	Ets	0.0358999	56.3478
ELF2	Ets	0.0292544	76.2541
ELF3	Ets; AT hook	0.0349967	102.674
ELF5	Ets	0.0539528	142.815
ELK1	Ets	0.0273055	15.7144
ELK4	Ets	0.0335296	20.2725
EPAS1	bHLH	0.065894	31.02
ERG	Ets	0.0786666	198.815
ESRRA	Nuclear receptor	0.184501	1.50585
ESRRB	Nuclear receptor	0.416168	0.0819697
ESRRG	Nuclear receptor	0.204502	0.0819697
ESR1	Nuclear receptor	0.0390312	0.30103
ESR2	Nuclear receptor	0.0537002	0.30103
ETS1	Ets	0.0524682	113.65
ETS2	Ets	0.238033	396.678
ETV1	Ets	0.0337058	61.0773
ETV2	Ets	0.074659	113.623
ETV4	Ets	0.05824	234.071
ETV5	Ets	0.114454	317.222
MECOM	C2H2 ZF	0.0231514	1.82681
FEV	Ets	0.0442316	214.857
FEZF1	C2H2 ZF	0.0292828	29.4976
FLI1	Ets	0.166495	265.51
FOSB	bZIP	0.113841	160.484
FOSL1	bZIP	0.138443	159.848
FOSL2	bZIP	0.141981	162.547
FOS	bZIP	0.104447	155.134
FOXA1	Forkhead	0.0447277	24.2449
FOXA2	Forkhead	0.0350838	16.0926
FOXA3	Forkhead	0.0264235	5.17393
FOXC1	Forkhead	0.0703151	9.08249
FOXH1	Forkhead	0.0255739	1.49621
FOXI1	Forkhead	0.170418	1.27984
FOXJ2	Forkhead	0.0577881	38.2644
FOXJ3	Forkhead	0.0917039	63.6556
FOXK1	Forkhead	0.0950811	181.028
FOXM1	Forkhead	0.0423063	48.9957
FOXO1	Forkhead	0.0512445	155.118
FOXO3	Forkhead	0.0430287	53.202
FOXO4	Forkhead	0.0225216	4.06098
FOXP1	Forkhead	0.194512	286.064
FOXP2	Forkhead	0.039384	72.0472
FOXQ1	Forkhead	0.0412828	7.35853
GABPA	Ets	0.036698	39.8268
GATA1	GATA	0.0257654	2.65561
GATA2	GATA	0.022858	4.27327
GATA3	GATA	0.0502801	112.959
GATA4	GATA	0.023667	6.31247
GATA6	GATA	0.0245838	3.1831
NR3C1	Nuclear receptor	0.0465061	32.8182
GFI1B	C2H2 ZF	0.03055	11.3768
GFI1	C2H2 ZF	0.034905	9.78516
GLI3	C2H2 ZF	0.05904	39.2076
GRHL2	Grainyhead	0.0649638	0.440093
NHLH1	bHLH	0.0307307	29.6968
HIC1	C2H2 ZF	0.0460132	0.30103
HIF1A	bHLH	0.0371403	39.5406
HINFP	C2H2 ZF	0.0488955	0.787812
HLF	bZIP	0.0335174	2.45593
HNF1A	Homeodomain	0.0303333	0.712198
HNF1B	Homeodomain	0.0261576	0.183096
HNF4A	Nuclear receptor	0.078631	0.30103
HNF4G	Nuclear receptor	0.0965715	0.30103
ONECUT1	CUT; Homeodomain	0.457724	0.0579919
HSF1	HSF	0.033492	14.8069
HSF2	HSF	0.0267158	4.91364
TCF12	bHLH	0.0454553	139.476
HOXA10	Homeodomain	0.0539012	10.0501
HOXA13	Homeodomain	0.0524499	2.61439
HOXA1	Homeodomain	0.065831	1.76447
HOXA9	Homeodomain	0.0254927	1.58838
HOXB13	Homeodomain	0.0377685	12.7747
HOXB4	Homeodomain	0.04123	0.0899095
HOXB7	Homeodomain	0.0458377	0.0282604
HOXB8	Homeodomain	0.0691148	0.0154727
HOXC9	Homeodomain	0.027398	0.767004
IKZF1	C2H2 ZF	0.0385868	117.529
INSM1	C2H2 ZF	0.0520918	0.60206
IRF1	IRF	0.187481	150.68
IRF2	IRF	0.0995532	77.2277
IRF3	IRF	0.345541	364.04
IRF4	IRF	0.0638709	81.1255
IRF7	IRF	0.0547447	94.2403
IRF8	IRF	0.126835	101.467
IRF9	IRF	0.0447369	4.14086
ISL1	Homeodomain	0.0995063	0.0520764
TCF4	bHLH	0.0790752	225.593
JUNB	bZIP	0.0834082	136.917
JUND	bZIP	0.104445	149.156
JUN	bZIP	0.120085	157.444
ZBTB33	C2H2 ZF	0.027538	1.33536
KLF12	C2H2 ZF	0.0233274	42.0141
KLF15	C2H2 ZF	0.153026	242.684
KLF1	C2H2 ZF	0.0349314	92.752
KLF3	C2H2 ZF	0.0542387	153.943
KLF4	C2H2 ZF	0.0287611	50.5072
KLF5	C2H2 ZF	0.0430569	136.402
KLF6	C2H2 ZF	0.0725002	207.123
KLF8	C2H2 ZF	0.0285229	7.96658
KLF9	C2H2 ZF	0.0526181	56.3585
LEF1	HMG/Sox	0.0283072	18.8996
LHX2	Homeodomain	0.0484507	0.440093
LHX3	Homeodomain	0.0278124	0.30103
LYL1	bHLH	0.327032	516.166
MAFB	bZIP	0.0230909	16.7825
MAFF	bZIP	0.029719	21.295
MAFG	bZIP	0.0276582	2.451
MAFK	bZIP	0.0234227	6.95468
MAF	bZIP	0.0229688	11.3893
MAX	bHLH	0.0807829	92.2336
MAZ	C2H2 ZF	0.237629	305.728
MBD2	MBD	0.0241337	1.03245
MECP2	MBD; AT hook	0.00411439	5.02045
MEF2A	MADS box	0.569737	300.393
MEF2B	MADS box	0.354149	258.281
MEF2C	MADS box	0.571831	287.519
MEF2D	MADS box	0.457133	262.195
MEIS1	Homeodomain	0.024557	1.04672
MEIS2	Homeodomain	0.032634	4.43771
MITF	bHLH	0.0232764	7.51145
MTF1	C2H2 ZF	0.0317465	1.76955
MXI1	bHLH	0.0719353	97.3768
MYB	Myb/SANT	0.0306368	57.4776
MYCN	bHLH	0.0650257	58.6676
MYC	bHLH	0.236387	106.979
MYF6	bHLH	0.00174797	30.8729
MYOD1	bHLH	0.0590267	130.71
MYOG	bHLH	0.0429598	74.2211
MZF1	C2H2 ZF	0.0293218	41.52
NANOG	Homeodomain	0.0255661	3.10958
NEUROD1	bHLH	0.95951	628.695
NEUROD2	bHLH	0.879309	590.168
NFE2L1	bZIP	0.0116839	1.8041
NFE2L2	bZIP	0.0361844	37.3449
NFATC1	Rel	0.240361	354.896
NFATC2	Rel	0.118245	146.112
NFATC3	Rel	0.089341	105.182
NFATC4	Rel	0.0814452	137.821
NFE2	bZIP	0.0330307	43.4179
NFIA	SMAD	0.0749052	73.9431
NFIC	SMAD	0.203405	142.939
NFKB1	Rel	0.0250282	1.1891
NFKB2	Rel	0.0275463	0.667562
NFYA	CBF/NF-Y	0.176483	1.41567
NFYB	Unknown	0.182811	0.627088
NFYC	Unknown	0.180126	0.962574
NKX2-1	Homeodomain	0.0607381	0.00833099
NKX2-5	Homeodomain	0.0247209	11.2823
NKX2-8	Homeodomain	0.123679	0.380907
NKX3-1	Homeodomain	0.033825	0.598599
NKX3-2	Homeodomain	0.037841	0.4698
NKX6-1	Homeodomain	0.0258461	1.23958
NOBOX	Homeodomain	0.0451601	0.0277972
NR1D1	Nuclear receptor	0.028834	55.342
NR1H3	Nuclear receptor	0.109492	0.60206
NR1H4	Nuclear receptor	0.0652013	0.0105502
NR1I2	Nuclear receptor	0.131519	0.0204516
NR1I3	Nuclear receptor	0.0760027	0.505845
NR2C1	Nuclear receptor	0.280195	0.000869459
NR2C2	Nuclear receptor	0.199839	0.30103
NR2E3	Nuclear receptor	0.0305191	0.0136762
NR4A1	Nuclear receptor	0.026249	0.30103
NR4A2	Nuclear receptor	0.0876952	0.0579919
NR5A2	Nuclear receptor	0.0673999	1.22768
NR6A1	Nuclear receptor	0.0780117	0.124939
NRF1	Unknown	0.0275265	2.57025
OLIG2	bHLH	0.556577	562.9
OSR2	C2H2 ZF	0.0374678	83.2941
OTX2	Homeodomain	0.0540545	0.90309
OVOL1	C2H2 ZF	0.0385484	11.2798
ZNF146	C2H2 ZF	0.0309908	9.33819
TP53	p53	0.0341399	0.673664
TP63	p53	0.03615	0.49485
TP73	p53	0.036195	0.764472
PATZ1	C2H2 ZF; AT hook	0.111105	233.264
PAX5	Paired box	0.0282034	17.1785
PAX6	Homeodomain; Paired box	0.0380861	0.623423
PBX1	Homeodomain	0.0335288	0.333482
PBX2	Homeodomain	0.0368152	0.00656377
PBX3	Homeodomain	0.0323041	0.467246
PDX1	Homeodomain	0.0835541	0.0070049
CBFB	Unknown	0.0334629	32.5346
POU1F1	Homeodomain; POU	0.0453975	14.067
PKNOX1	Homeodomain	0.0316501	0.274088
POU2F1	Homeodomain; POU	0.034555	22.6498
POU2F2	Homeodomain; POU	0.0417289	28.9706
POU3F1	Homeodomain; POU	0.0312774	4.02365
POU3F2	Homeodomain; POU	0.0280689	1.45223
POU5F1	Homeodomain; POU	0.0248491	3.05453
PPARA	Nuclear receptor	0.0607254	0.0819697
PPARG	Nuclear receptor	0.0580497	0.235824
PRDM14	C2H2 ZF	0.0477007	0.30103
PRDM1	C2H2 ZF	0.0407061	81.7825
PRDM6	C2H2 ZF	0.289144	286.638
PGR	Nuclear receptor	0.052799	44.2733
PRRX2	Homeodomain	0.0239052	0.30103
PTF1A	bHLH	0.375257	399.562
RARA	Nuclear receptor	0.135656	0.30103
RARG	Nuclear receptor	0.0445606	0.264401
RELB	Rel	0.029954	0.545155
REL	Rel	0.0297014	24.2277
REST	C2H2 ZF	0.0274884	5.82974
RFX1	RFX	0.0604841	31.4881
RFX2	RFX	0.0529769	30.4437
RFX3	RFX	0.0488586	27.5719
RFX5	RFX	0.0429866	57.0851
RORA	Nuclear receptor	0.105226	0.162412
RORC	Nuclear receptor	0.0404388	2.61439
RUNX1	Runt	0.0297343	15.1713
RUNX2	Runt	0.0473184	70.4698
RUNX3	Runt	0.0267891	7.65561
RXRA	Nuclear receptor	0.0440059	14.8153
RXRB	Nuclear receptor	0.104573	0.261219
RXRG	Nuclear receptor	0.194995	0.30103
SALL4	C2H2 ZF	0.0706269	196.757
SIX1	Homeodomain	0.0268445	1.33161
SIX2	Homeodomain	0.0290868	12.4802
SMAD2	SMAD	0.0502897	116.735
SMAD3	SMAD	0.0588243	192.706
SMAD4	SMAD	0.0477742	74.1844
SMARCA1	Myb/SANT	0.0375058	82.209
SMARCA5	Myb/SANT	0.028525	14.9355
SNAI1	C2H2 ZF	0.0231196	4.48017
SNAI2	C2H2 ZF	0.0480551	4.49214
SOX10	HMG/Sox	0.032417	0.30103
SOX17	HMG/Sox	0.0353464	0.90309
SOX2	HMG/Sox	0.0238439	19.4763
SOX3	HMG/Sox	0.0333102	1.20412
SOX4	HMG/Sox	0.0276473	50.9508
SOX5	HMG/Sox	0.0312553	0.0414361
SOX9	HMG/Sox	0.0288832	0.90309
SP1	C2H2 ZF	0.0359592	55.7328
SP2	C2H2 ZF	0.0924799	153.684
SP3	C2H2 ZF	0.072179	181.767
SP4	C2H2 ZF	0.0733655	221.48
SPI1	Ets	0.0489293	69.4023
SPIB	Ets	0.0360094	33.684
SREBF1	bHLH	0.0271821	11.1925
SREBF2	bHLH	0.0341063	78.1487
SRF	MADS box	0.0372896	3.88273
SRY	HMG/Sox	0.0296081	18.4283
STAT5A	STAT	0.0532952	51.7696
STAT5B	STAT	0.0585186	63.3063
STAT1	STAT	0.0465784	44.0894
STAT2	STAT	0.283083	205.699
STAT3	STAT	0.061666	78.6108
STAT4	STAT	0.0525567	77.098
STAT6	STAT	0.0462093	53.2351
NR5A1	Nuclear receptor	0.0546162	1.70997
RBPJ	CSL	0.188403	239.126
TAF1	Unknown	0.0961246	245.719
TAL1	bHLH	0.027547	1.70997
TBP	TBP	0.052384	41.7773
TBX21	T-box	0.137864	307.046
TBX3	T-box	0.0411726	142.747
TCF7	HMG/Sox	0.0378648	0.60206
TEAD1	TEA	0.041872	39.2381
TEAD4	TEA	0.0460969	39.8665
RELA	Rel	0.0237919	4.36653
TCF7L1	HMG/Sox	0.0423986	0.20412
TCF7L2	HMG/Sox	0.06277	0.176526
TFAP4	bHLH	0.0428112	43.7932
TFDP1	E2F	0.0640213	176.697
TCF3	bHLH	0.0434508	50.9101
TFE3	bHLH	0.0243193	4.49214
TFEB	bHLH	0.0202334	13.3851
TGIF1	Homeodomain	0.00770609	21.3363
THAP11	THAP finger	0.0262097	3.91364
THAP1	THAP finger	0.0292308	39.4123
THRA	Nuclear receptor	0.0727518	1.23958
THRB	Nuclear receptor	0.0532721	0.595166
TWIST1	bHLH	0.139945	179.415
YY1	C2H2 ZF	0.0274825	1.27984
USF1	bHLH	0.0300827	13.2487
USF2	bHLH	0.0331291	13.3665
VDR	Nuclear receptor	0.135944	0.30103
VEZF1	C2H2 ZF	0.241889	313.967
WT1	C2H2 ZF	0.266833	265.446
ZNF324	C2H2 ZF	0.0294181	48.1029
ZNF354A	C2H2 ZF	0.057334	35.3851
ZBTB14	C2H2 ZF	0.0290069	3.10403
ZBTB17	C2H2 ZF	0.200414	300.554
ZBTB18	C2H2 ZF	0.1318	212.688
ZBTB48	C2H2 ZF	0.0352297	1.00261
ZBTB7A	C2H2 ZF	0.296243	0.0409586
ZBTB6	C2H2 ZF	0.0302742	31.7167
ZEB1	C2H2 ZF; Homeodomain	0.0462675	0.0264104
ZFP28	C2H2 ZF	0.120166	97.762
ZFP42	C2H2 ZF	0.0370785	15.2823
ZFP82	C2H2 ZF	0.0462209	88
ZFX	C2H2 ZF	0.027127	4.87943
ZIC1	C2H2 ZF	0.0265082	25.9586
ZIC3	C2H2 ZF	0.0367297	29.1831
ZIM3	C2H2 ZF	0.0489694	25.4001
ZKSCAN1	C2H2 ZF	0.0317645	10.1079
ZNF121	C2H2 ZF	0.031778	28.5735
ZNF134	C2H2 ZF	0.0570322	1.76195
ZNF136	C2H2 ZF	0.0299728	1.50585
ZNF140	C2H2 ZF	0.0358843	16.767
ZNF143	C2H2 ZF	0.0303343	8.18046
ZNF214	C2H2 ZF	0.0566364	0.124939
ZNF250	C2H2 ZF	0.0309539	2.23284
ZNF257	C2H2 ZF	0.027938	6.05799
ZNF260	C2H2 ZF	0.0318425	9.51145
ZNF263	C2H2 ZF	0.100204	217.839
ZNF264	C2H2 ZF	0.0346077	1.67162
ZNF274	C2H2 ZF	0.0314053	10.6696
ZNF281	C2H2 ZF	0.059033	185.83
ZNF317	C2H2 ZF	0.0309947	2.54821
ZNF320	C2H2 ZF	0.029856	7.74232
ZNF322	C2H2 ZF	0.0669034	48.4921
ZNF329	C2H2 ZF	0.0385872	1.72584
ZNF331	C2H2 ZF	0.032062	4.42022
ZNF335	C2H2 ZF	0.0389744	43.2733
ZNF341	C2H2 ZF	0.176272	278.314
ZNF350	C2H2 ZF	0.0297724	27.1772
ZNF382	C2H2 ZF	0.027341	1.3363
ZNF384	C2H2 ZF	0.0325507	0.74958
ZNF394	C2H2 ZF	0.0513472	108.253
ZNF418	C2H2 ZF	0.0412482	64.9172
ZNF436	C2H2 ZF	0.0249991	7.54668
ZNF449	C2H2 ZF	0.0380894	2.28988
ZNF467	C2H2 ZF	0.191575	267.432
ZNF490	C2H2 ZF	0.0357695	0.395774
ZNF502	C2H2 ZF	0.0272014	3.47237
ZNF528	C2H2 ZF	0.0314136	5.90309
ZNF547	C2H2 ZF	0.0273142	3.54061
ZNF549	C2H2 ZF	0.0322086	0.505845
ZNF554	C2H2 ZF	0.0323318	19.4763
ZNF563	C2H2 ZF	0.027965	39.2041
ZNF582	C2H2 ZF	0.0313042	1.97881
ZNF586	C2H2 ZF	0.0306941	1.22768
ZNF667	C2H2 ZF	0.040127	0.643974
ZNF680	C2H2 ZF	0.0270041	2.70997
ZNF708	C2H2 ZF	0.0350537	12.5072
ZNF768	C2H2 ZF	0.0353658	14.0013
ZNF770	C2H2 ZF	0.0852521	167.187
ZNF816	C2H2 ZF	0.0271638	15.7144
ZNF18	C2H2 ZF	0.0528779	62.3439
ZNF41	C2H2 ZF	0.0314137	14.6198
ZNF76	C2H2 ZF	0.0429436	46.3737
ZNF85	C2H2 ZF	0.0311846	6.20901
ZNF8	C2H2 ZF	0.0326959	11.3344
ZSCAN22	C2H2 ZF	0.0740826	196.216
ZSCAN31	C2H2 ZF	0.0282624	20.7696

## Sheet: S5B - Excitatory Neurons DEG
gene	p_val	avg_log2FC	pct.1	pct.2	p_val_adj
RALYL	0	4.00145	0.952	0.138	0
SYT1	0	2.82467	0.98	0.197	0
KCNQ5	0	3.21257	0.92	0.16	0
DLGAP2	0	3.19019	0.931	0.175	0
LDB2	0	3.87067	0.878	0.131	0
KCNIP4	0	3.50781	0.983	0.237	0
NELL2	0	4.13074	0.854	0.113	0
LINGO2	0	2.97463	0.845	0.118	0
CSMD1	0	2.19192	0.988	0.262	0
RBFOX1	0	2.2362	0.989	0.266	0
MLIP	0	6.23807	0.73	0.012	0
SV2B	0	4.1158	0.782	0.065	0
AC011287.1	0	5.54895	0.74	0.028	0
SATB2	0	4.79162	0.753	0.047	0
FRMPD4	0	2.87474	0.886	0.181	0
MEG3	0	2.95048	0.936	0.232	0
OLFM3	0	3.72829	0.774	0.072	0
CHRM3	0	2.59373	0.846	0.144	0
KHDRBS2	0	3.04249	0.918	0.217	0
ARPP21	0	3.00887	0.878	0.178	0
OPCML	0	1.95697	0.966	0.266	0
FSTL4	0	4.84618	0.765	0.066	0
ATRNL1	0	2.26832	0.946	0.251	0
STXBP5L	0	3.23607	0.951	0.258	0
ROBO2	0	1.35667	0.883	0.193	0
CCSER1	0	2.24698	0.939	0.253	0
RYR2	0	3.095	0.919	0.236	0
RIMS2	0	2.21194	0.935	0.252	0
CDH18	0	3.08739	0.854	0.172	0
FGF14	0	1.47048	0.948	0.269	0
DSCAM	0	0.870059	0.9	0.225	0
DCLK1	0	2.60152	0.89	0.218	0
SH3GL2	0	3.79009	0.787	0.119	0
SNAP25	0	2.74566	0.871	0.203	0
GRM5	0	2.0864	0.888	0.221	0
ASIC2	0	2.71453	0.832	0.167	0
LRRTM4	0	2.41824	0.956	0.292	0
MIR137HG	0	4.09282	0.739	0.077	0
NRG1	0	3.55263	0.731	0.07	0
KIAA1211L	0	4.42577	0.704	0.044	0
HECW1	0	3.23043	0.826	0.167	0
CABP1	0	4.53682	0.723	0.065	0
SNTG1	0	1.53762	0.903	0.246	0
DLGAP1	0	1.44745	0.969	0.312	0
AL117329.1	0	6.61438	0.668	0.012	0
GALNT17	0	2.42699	0.828	0.173	0
LRFN5	0	2.65826	0.861	0.207	0
FGF12	0	1.48179	0.916	0.265	0
SLC4A10	0	2.46885	0.849	0.199	0
LINC01250	0	4.48343	0.725	0.076	0
CDH12	0	2.37576	0.759	0.112	0
CADPS2	0	3.35866	0.775	0.128	0
MTUS2	0	1.84574	0.812	0.165	0
MYT1L	0	1.93601	0.851	0.209	0
ZNF385B	0	2.58103	0.806	0.164	0
GABBR2	0	2.45648	0.809	0.167	0
GRIN2A	0	2.21616	0.866	0.224	0
GABRB2	0	2.04305	0.816	0.174	0
CHSY3	0	2.37792	0.818	0.183	0
ERC2	0	2.64667	0.869	0.235	0
HCN1	0	2.06583	0.803	0.169	0
BASP1-AS1	0	3.65151	0.705	0.074	0
CACNA1B	0	2.47891	0.821	0.19	0
CAMK2A	0	3.55024	0.735	0.105	0
TMEM132D	0	2.17141	0.814	0.185	0
PCLO	0	2.05865	0.844	0.216	0
AC013287.1	0	5.56187	0.661	0.033	0
AGBL4	0	2.65345	0.925	0.298	0
RBFOX3	0	3.06159	0.756	0.13	0
HS6ST3	0	2.51704	0.817	0.191	0
GABRB3	0	2.87006	0.812	0.188	0
GRM7	0	2.08735	0.838	0.214	0
AL008633.1	0	2.46244	0.795	0.172	0
HOMER1	0	3.07613	0.773	0.151	0
ST6GALNAC5	0	2.77143	0.744	0.123	0
KCNH7	0	2.95484	0.746	0.13	0
PCSK2	0	2.94409	0.738	0.122	0
PTPRN2	0	2.1034	0.846	0.232	0
KHDRBS3	0	2.52148	0.853	0.239	0
AC034268.2	0	6.57374	0.626	0.013	0
NELL1	0	2.59613	0.718	0.106	0
RGS6	0	2.56769	0.756	0.144	0
MDGA2	0	1.68071	0.911	0.3	0
DPP10	0	0.493466	0.957	0.348	0
GRIK2	0	0.515346	0.882	0.273	0
GRIN2B	0	1.80196	0.817	0.208	0
LY86-AS1	0	6.35328	0.612	0.008	0
SLC8A1	0	1.62533	0.864	0.261	0
KCNB2	0	3.02826	0.707	0.104	0
CNKSR2	0	2.92057	0.822	0.22	0
UNC5D	0	2.18728	0.783	0.182	0
AL591501.1	0	3.43818	0.673	0.073	0
SLC35F3	0	2.81013	0.765	0.165	0
GABRG3	0	1.80387	0.754	0.154	0
ADGRL2	0	2.30797	0.778	0.179	0
CSMD3	0	1.58019	0.889	0.29	0
AC019211.1	0	6.36483	0.607	0.01	0
EPHA4	0	2.94554	0.721	0.124	0
CNTNAP5	0	1.71382	0.819	0.223	0
TAFA1	0	3.40122	0.723	0.128	0
SORCS1	0	2.41697	0.721	0.126	0
CBLN2	0	5.52476	0.62	0.025	0
KIAA1549L	0	2.75364	0.766	0.172	0
VSNL1	0	2.83979	0.718	0.124	0
SYN2	0	1.75833	0.786	0.194	0
CACNA2D3	0	2.06636	0.861	0.269	0
CPNE4	0	5.09889	0.623	0.031	0
SCN2A	0	2.22028	0.796	0.207	0
RGS7	0	2.28148	0.922	0.333	0
TENM2	0	1.68307	0.884	0.295	0
IQCJ-SCHIP1	0	2.8976	0.913	0.325	0
CHN1	0	2.52401	0.805	0.218	0
RIMS1	0	2.17361	0.838	0.251	0
EFNA5	0	2.41647	0.805	0.222	0
KALRN	0	2.73251	0.916	0.333	0
DGCR9	0	3.48685	0.669	0.088	0
SHISA9	0	1.69283	0.749	0.168	0
DGKB	0	2.47593	0.825	0.245	0
SYN3	0	2.89919	0.732	0.152	0
KCTD16	0	2.17219	0.789	0.211	0
ITPR1	0	2.44507	0.724	0.147	0
ADAM23	0	2.70678	0.767	0.191	0
KSR2	0	2.336	0.755	0.179	0
CADPS	0	1.75785	0.832	0.256	0
AC067956.1	0	6.3511	0.583	0.008	0
MAP2	0	1.77465	0.874	0.3	0
PTPRR	0	2.95609	0.684	0.11	0
KCNJ3	0	1.68643	0.758	0.186	0
MMP16	0	1.26193	0.774	0.203	0
ATP2B1	0	2.50669	0.822	0.252	0
KCND2	0	1.12147	0.812	0.243	0
FMN1	0	2.14372	0.739	0.17	0
SORBS2	0	2.06742	0.788	0.22	0
MCTP1	0	2.34111	0.75	0.183	0
CELF4	0	2.31194	0.716	0.149	0
MIAT	0	2.43663	0.739	0.172	0
PTPRT	0	1.76649	0.723	0.157	0
GRIA1	0	1.40944	0.767	0.202	0
SRRM4	0	1.94683	0.713	0.148	0
GABRG2	0	2.94407	0.677	0.113	0
PAK3	0	2.00647	0.752	0.188	0
GAP43	0	3.58236	0.633	0.07	0
CNTN4	0	1.61934	0.788	0.226	0
FAT3	0	2.14351	0.761	0.199	0
CACNG3	0	3.02545	0.656	0.094	0
AC090578.1	0	3.02103	0.667	0.106	0
ANO3	0	3.60029	0.596	0.035	0
NDST3	0	2.91887	0.649	0.089	0
ATP8A2	0	1.61465	0.802	0.242	0
PRKCB	0	2.38657	0.843	0.283	0
MICAL2	0	2.84399	0.679	0.12	0
CLSTN2	0	3.39907	0.663	0.105	0
PDE10A	0	1.90084	0.826	0.268	0
CA10	0	1.64558	0.642	0.085	0
MEG8	0	1.68709	0.772	0.216	0
CACNA1C	0	1.90287	0.849	0.295	0
LNX1	0	3.39338	0.64	0.087	0
CACNA1A	0	1.5658	0.791	0.238	0
SCN8A	0	2.30735	0.734	0.181	0
NEGR1	0	2.25888	0.946	0.394	0
CAMK4	0	2.40618	0.714	0.163	0
PHACTR1	0	2.90286	0.938	0.387	0
NETO1	0	1.82678	0.698	0.148	0
SHANK2	0	2.19141	0.717	0.168	0
ANKRD30BL	0	2.02536	0.692	0.147	0
CNTNAP2	0	0.98497	0.98	0.436	0
TAFA2	0	1.90803	0.769	0.226	0
KCNIP4-IT1	0	3.48855	0.601	0.058	0
PRICKLE1	0	2.72549	0.673	0.131	0
UNC80	0	1.9638	0.764	0.223	0
NWD2	0	4.66954	0.573	0.032	0
KCNH1	0	2.24249	0.786	0.246	0
GUCY1A2	0	2.40408	0.719	0.179	0
KCNC2	0	0.646247	0.712	0.172	0
PLCB1	0	1.77516	0.942	0.402	0
AFF3	0	1.80818	0.804	0.265	0
CACNA1E	0	2.30725	0.688	0.149	0
THRB	0	1.96654	0.832	0.293	0
AC011995.2	0	4.86504	0.562	0.024	0
FAM153CP	0	2.7122	0.653	0.115	0
PLXNA4	0	1.85483	0.677	0.139	0
STXBP1	0	2.31433	0.727	0.189	0
KCNB1	0	2.57895	0.681	0.143	0
AC107223.1	0	2.76767	0.708	0.17	0
AL391840.1	0	2.40327	0.633	0.096	0
NIPAL2	0	3.42413	0.606	0.069	0
LMO4	0	2.74896	0.629	0.093	0
BMPER	0	2.92409	0.648	0.112	0
DGKI	0	2.26314	0.823	0.287	0
ZMAT4	0	1.43831	0.658	0.122	0
SCN3A	0	1.95196	0.705	0.169	0
EML6	0	2.07299	0.752	0.217	0
ATP2B2	0	1.95268	0.776	0.241	0
CNTN3	0	2.4399	0.667	0.132	0
AC124852.1	0	2.22101	0.654	0.119	0
MAP1B	0	1.80635	0.818	0.283	0
ENC1	0	4.5867	0.552	0.018	0
MEF2C	0	0.991307	0.851	0.317	0
STXBP5-AS1	0	2.74023	0.644	0.11	0
MRTFB	0	2.02794	0.793	0.26	0
AL513166.1	0	2.02544	0.735	0.202	0
NRXN1	0	1.0675	0.976	0.443	0
FAM155A	0	1.64225	0.966	0.433	0
SYT16	0	1.90267	0.718	0.185	0
GRM1	0	2.73361	0.602	0.07	0
NRG3	0	1.14697	0.977	0.445	0
SLC22A10	0	5.57731	0.554	0.022	0
FLRT2	0	2.00597	0.772	0.241	0
TNR	0	0.138482	0.721	0.19	0
XKR4	0	0.675234	0.76	0.23	0
SLC2A13	0	1.70024	0.774	0.244	0
BASP1	0	2.28457	0.673	0.145	0
NCKAP5	0	-4.99458	0.115	0.642	0
GALNTL6	0	0.522403	0.673	0.146	0
RIMBP2	0	1.87422	0.667	0.14	0
EPHA5	0	2.73633	0.636	0.11	0
GPR158	0	1.85076	0.712	0.186	0
PCDH7	0	1.81928	0.812	0.287	0
CACNB4	0	1.60154	0.782	0.257	0
AMPH	0	2.31068	0.686	0.162	0
FRMD4A	0	1.06659	0.943	0.42	0
RAPGEF4	0	1.58386	0.766	0.244	0
MYH10	0	2.25099	0.715	0.193	0
RAP1GAP2	0	2.36495	0.64	0.119	0
COL26A1	0	3.68732	0.59	0.069	0
SCN1A	0	1.25201	0.729	0.209	0
NMNAT2	0	1.7708	0.686	0.168	0
LRFN2	0	2.51707	0.621	0.104	0
CDH8	0	1.83607	0.685	0.168	0
PAK5	0	2.10368	0.669	0.152	0
PLEKHA5	0	1.95504	0.834	0.318	0
GRIA3	0	1.71851	0.79	0.274	0
NGEF	0	4.90449	0.536	0.022	0
CDH10	0	1.89965	0.74	0.226	0
SLIT3	0	4.14532	0.544	0.03	0
ANKRD33B	0	3.67639	0.562	0.049	0
NEK10	0	2.04052	0.644	0.132	0
SLIT1	0	3.32505	0.581	0.069	0
LINC01122	0	1.83303	0.683	0.172	0
CAP2	0	2.45925	0.636	0.125	0
TMEM132B	0	1.44429	0.826	0.315	0
QKI	0	-4.46834	0.422	0.932	0
ZNF804B	0	2.82321	0.611	0.101	0
WASF1	0	2.00334	0.682	0.173	0
DNM1	0	2.1955	0.643	0.134	0
ADCY1	0	2.31326	0.632	0.124	0
PRKAR2B	0	2.7021	0.62	0.112	0
GRIA4	0	1.44185	0.805	0.297	0
LMO3	0	1.56071	0.69	0.182	0
SRRM3	0	2.18299	0.632	0.126	0
MIR124-2HG	0	2.23894	0.631	0.127	0
NCALD	0	1.59724	0.711	0.207	0
TESPA1	0	5.91108	0.511	0.007	0
CIT	0	2.20939	0.646	0.142	0
SYBU	0	2.29757	0.647	0.144	0
KCNQ3	0	0.971384	0.82	0.317	0
ADD2	0	2.54602	0.615	0.113	0
DOCK10	0	-4.82724	0.112	0.614	0
CACNA1D	0	1.177	0.733	0.232	0
FBXW7	0	1.79217	0.822	0.321	0
CHL1	0	1.26812	0.773	0.273	0
AQP4-AS1	0	1.62343	0.612	0.113	0
PRKAG2	0	1.97811	0.688	0.189	0
CELF2	0	2.30738	0.949	0.45	0
DOK6	0	1.91971	0.681	0.183	0
GABRA1	0	2.23953	0.608	0.11	0
VPS13A	0	1.97998	0.72	0.222	0
BRINP1	0	1.72672	0.7	0.202	0
ARHGAP44	0	1.96386	0.669	0.172	0
C11orf80	0	2.42465	0.621	0.124	0
CNTN5	0	0.720337	0.672	0.176	0
RFTN1	0	2.84297	0.565	0.069	0
SPTBN4	0	1.786	0.688	0.192	0
GDA	0	3.42529	0.538	0.043	0
KCNJ6	0	2.21467	0.62	0.125	0
CAMK1D	0	1.67089	0.823	0.328	0
BCL11A	0	2.47318	0.581	0.087	0
RUNDC3B	0	1.53627	0.665	0.171	0
FRRS1L	0	2.00848	0.647	0.153	0
CCDC3	0	2.40748	0.618	0.124	0
KCNMA1	0	1.62274	0.9	0.406	0
ZFPM2	0	1.59852	0.728	0.235	0
NEAT1	0	-4.2795	0.215	0.708	0
CCDC85A	0	1.86098	0.634	0.142	0
PART1	0	4.82232	0.505	0.013	0
NRCAM	0	1.09336	0.87	0.378	0
SNAP91	0	1.53769	0.772	0.281	0
DLGAP1-AS4	0	4.87313	0.514	0.024	0
CTNNA2	0	0.667677	0.933	0.444	0
LRRTM3	0	1.47933	0.789	0.3	0
POU6F2	0	3.00388	0.613	0.124	0
BRINP3	0	1.19994	0.7	0.212	0
TMEM178B	0	1.69963	0.827	0.34	0
DNAH6	0	2.87229	0.561	0.075	0
ABLIM2	0	2.09467	0.634	0.148	0
R3HDM1	0	2.60116	0.899	0.414	0
SHC3	0	1.69806	0.652	0.167	0
NRGN	0	3.94271	0.498	0.013	0
SYNPO2	0	2.80242	0.565	0.081	0
AC073365.1	0	6.52033	0.489	0.006	0
UNC13C	0	1.48631	0.574	0.092	0
SLC44A5	0	1.22331	0.675	0.194	0
PTK2B	0	2.60629	0.553	0.072	0
EPB41L4B	0	2.56361	0.574	0.093	0
CELF5	0	2.36124	0.594	0.113	0
KHDRBS2-OT	0	2.93295	0.552	0.072	0
GLRB	0	2.28278	0.6	0.12	0
TMEM241	0	2.18517	0.587	0.107	0
UNC13A	0	2.58694	0.579	0.099	0
SYT7	0	3.91796	0.518	0.039	0
SEZ6L	0	1.16832	0.623	0.144	0
CERS6	0	1.58635	0.743	0.265	0
CNTN1	0	1.11041	0.871	0.393	0
KCND3	0	1.66277	0.672	0.195	0
CACNB2	0	0.763148	0.786	0.309	0
MYRIP	0	0.911651	0.716	0.24	0
PPP2R2C	0	1.82989	0.733	0.257	0
AC006504.5	0	2.50727	0.578	0.102	0
RASAL2	0	1.32878	0.814	0.338	0
PPM1E	0	1.50243	0.668	0.193	0
KCNT2	0	1.28474	0.634	0.159	0
KCTD1	0	1.93584	0.679	0.206	0
PTPRO	0	1.78878	0.628	0.155	0
OLFM1	0	2.81932	0.539	0.067	0
WNK2	0	1.65733	0.642	0.17	0
NR2F1-AS1	0	1.51006	0.746	0.276	0
CASC15	0	3.08705	0.593	0.123	0
SCAI	0	1.78482	0.741	0.271	0
LIN7A	0	2.32748	0.573	0.103	0
MAP4K3-DT	0	1.83061	0.656	0.187	0
ANKRD34C-AS1	0	2.65181	0.536	0.067	0
PKNOX2	0	1.67113	0.64	0.172	0
SEPTIN11	0	1.56926	0.682	0.216	0
AC007563.2	0	2.74283	0.543	0.077	0
PPM1L	0	1.69387	0.778	0.312	0
KLHL29	0	2.05473	0.586	0.12	0
FBXL7	0	-4.32836	0.108	0.574	0
FZD3	0	1.89532	0.63	0.164	0
ST8SIA5	0	2.32091	0.581	0.115	0
TRHDE	0	2.0336	0.558	0.093	0
LINC01378	0	6.04026	0.477	0.013	0
PDZRN4	0	2.52759	0.572	0.108	0
CARMIL1	0	0.537703	0.683	0.22	0
AC116565.1	0	2.70419	0.549	0.087	0
ERBB4	0	-3.25299	0.268	0.73	0
ARMC9	0	2.18415	0.588	0.126	0
ICA1	0	1.638	0.625	0.163	0
FOCAD	0	1.78825	0.779	0.318	0
GRIN1	0	2.455	0.552	0.093	0
KCNK1	0	2.03459	0.552	0.094	0
GPM6A	0	-0.401741	0.885	0.427	0
MCHR2	0	6.63992	0.461	0.003	0
NDFIP2	0	1.5536	0.634	0.176	0
ACTN1	0	2.28223	0.54	0.082	0
AL157944.1	0	5.92567	0.469	0.011	0
FMN2	0	0.77642	0.816	0.358	0
GABRA4	0	2.03847	0.57	0.112	0
CDH9	0	1.362	0.588	0.13	0
TENM4	0	1.37429	0.73	0.272	0
BICDL1	0	2.27404	0.564	0.106	0
FRMD4B	0	-5.32946	0.051	0.508	0
SIDT1	0	2.49278	0.551	0.095	0
AC024901.1	0	2.18743	0.562	0.107	0
CDK14	0	1.4839	0.773	0.318	0
WDR17	0	1.52161	0.703	0.248	0
LINC02217	0	6.33382	0.458	0.004	0
HTR1E	0	2.49337	0.523	0.069	0
GABRB1	0	0.544496	0.789	0.336	0
DYNC1I1	0	1.48184	0.77	0.317	0
IGSF21	0	1.24821	0.564	0.111	0
ELAVL4	0	2.42129	0.563	0.11	0
SERPINI1	0	1.33397	0.669	0.217	0
NEDD4L	0	1.23696	0.739	0.287	0
FAM81A	0	2.15639	0.569	0.117	0
MED12L	0	1.14867	0.724	0.273	0
PAK1	0	1.46996	0.671	0.221	0
SVOP	0	2.37108	0.552	0.102	0
SNCA	0	1.13183	0.624	0.174	0
SETBP1	0	1.14113	0.743	0.294	0
SLITRK5	0	2.29874	0.545	0.097	0
STRBP	0	1.40806	0.731	0.283	0
FRAS1	0	1.64985	0.564	0.116	0
FAM189A1	0	1.72737	0.61	0.162	0
PTCHD1-AS	0	1.19829	0.59	0.142	0
BSN	0	2.39873	0.549	0.102	0
PARP8	0	1.53047	0.634	0.187	0
SGSM1	0	1.76452	0.591	0.144	0
XYLT1	0	0.350631	0.665	0.219	0
SORCS3	0	1.60576	0.586	0.14	0
LINC01811	0	5.06835	0.457	0.012	0
MAGI3	0	1.18367	0.69	0.245	0
TMEM178A	0	2.00567	0.556	0.112	0
ARNTL2	0	3.26981	0.501	0.057	0
KCNN2	0	1.87413	0.573	0.129	0
SUSD4	0	1.80989	0.578	0.135	0
ARHGAP26	0	1.02862	0.818	0.375	0
TUSC3	0	1.6404	0.603	0.16	0
AC073091.3	0	5.86063	0.456	0.014	0
FBXL2	0	1.84315	0.593	0.151	0
AC068587.4	0	1.81054	0.605	0.163	0
PRKAR1B	0	2.29091	0.55	0.109	0
KAZN	0	0.602527	0.904	0.463	0
CSRNP3	0	1.35248	0.744	0.303	0
JPH1	0	2.90933	0.505	0.064	0
SSX2IP	0	1.80422	0.573	0.132	0
ZBBX	0	4.63794	0.464	0.024	0
XKR6	0	1.31003	0.773	0.333	0
ELMOD1	0	1.81021	0.572	0.132	0
IPCEF1	0	0.302025	0.523	0.084	0
HTR2A	0	4.5112	0.46	0.021	0
CLVS2	0	1.8884	0.561	0.123	0
AC093843.1	0	6.22667	0.442	0.004	0
LONRF2	0	1.65174	0.609	0.171	0
EPB41L3	0	1.30401	0.708	0.27	0
TCERG1L	0	3.97763	0.475	0.038	0
ZNF536	0	-4.37831	0.06	0.497	0
HRH2	0	2.63918	0.482	0.046	0
SYTL2	0	1.43522	0.572	0.136	0
CFAP221	0	2.30578	0.521	0.086	0
SLC39A10	0	0.774665	0.658	0.223	0
RNF175	0	1.9366	0.556	0.121	0
PGBD5	0	1.55269	0.611	0.176	0
TMEM232	0	1.32634	0.732	0.297	0
DOCK1	0	-4.67254	0.048	0.483	0
NOL4	0	1.14753	0.699	0.264	0
LMO7	0	1.45529	0.619	0.185	0
LINC00632	0	1.26456	0.833	0.399	0
CDKL5	0	1.54826	0.71	0.277	0
PLPPR4	0	1.4324	0.598	0.166	0
PRR16	0	1.65376	0.524	0.093	0
TTC39C	0	1.76082	0.558	0.127	0
PLXNA2	0	1.28168	0.625	0.194	0
RPH3A	0	1.58307	0.546	0.116	0
ADAM22	0	1.27787	0.746	0.316	0
MRPS30-DT	0	1.66342	0.575	0.145	0
SLC41A2	0	1.69448	0.572	0.142	0
PACRG	0	1.15786	0.635	0.206	0
OSBPL6	0	0.865502	0.714	0.285	0
FAM153B	0	3.19418	0.482	0.053	0
STAT4	0	2.71811	0.506	0.078	0
RXFP1	0	5.3845	0.443	0.015	0
KCNH5	0	3.08175	0.497	0.069	0
KIAA1549	0	1.99144	0.548	0.121	0
FAM13A	0	1.16366	0.603	0.176	0
RNF150	0	1.13121	0.655	0.229	0
BRINP2	0	1.4451	0.616	0.19	0
TMEM108	0	1.29193	0.729	0.303	0
LMTK2	0	1.37924	0.628	0.202	0
NIN	0	1.43704	0.722	0.296	0
DIRC3	0	1.65268	0.544	0.119	0
RTN1	0	1.25839	0.786	0.361	0
DPP6	0	0.4295	0.85	0.425	0
SPATS2	0	1.44496	0.612	0.187	0
NECAB1	0	1.05891	0.702	0.277	0
HSPA12A	0	1.29003	0.696	0.271	0
SH3BGRL2	0	1.78054	0.56	0.136	0
CCPG1	0	1.2499	0.683	0.259	0
ST6GAL2	0	2.10777	0.51	0.087	0
AC008269.1	0	1.70154	0.56	0.137	0
ZFYVE28	0	0.934553	0.673	0.25	0
KIAA1217	0	0.832211	0.633	0.21	0
PRICKLE2	0	0.968686	0.706	0.283	0
NTRK3	0	1.07667	0.754	0.331	0
ARL15	0	0.774564	0.746	0.324	0
ZDBF2	0	1.83321	0.549	0.128	0
SNTB2	0	1.9889	0.54	0.119	0
LINGO1	0	2.56937	0.481	0.06	0
ASXL3	0	1.36675	0.62	0.199	0
ST8SIA3	0	2.6017	0.492	0.071	0
CAMK2B	0	1.52905	0.568	0.147	0
MAN1A1	0	1.81265	0.516	0.096	0
PDE1A	0	0.659288	0.76	0.34	0
ICA1L	0	1.24316	0.707	0.288	0
MGAT4C	0	0.504836	0.705	0.286	0
PLEKHA6	0	1.2735	0.598	0.18	0
FRY	0	0.951879	0.728	0.31	0
KCNQ2	0	2.37702	0.503	0.085	0
UNC79	0	1.32354	0.814	0.396	0
MCF2L2	0	1.18228	0.687	0.27	0
KIAA0825	0	1.07944	0.684	0.267	0
DOCK5	0	-5.25712	0.049	0.466	0
NPAS2	0	1.18736	0.6	0.183	0
MACROD2	0	0.826672	0.857	0.44	0
MTCL1	0	1.56961	0.568	0.151	0
HMGCLL1	0	1.91002	0.533	0.117	0
LRRC6	0	1.8306	0.538	0.122	0
ANO5	0	1.16838	0.649	0.233	0
PCNX2	0	1.08517	0.749	0.333	0
ABCA10	0	1.24716	0.578	0.162	0
INPP4A	0	1.02941	0.672	0.257	0
ARHGEF3	0	1.08273	0.626	0.211	0
MIR222HG	0	2.21216	0.451	0.036	0
ASTN1	0	0.983562	0.711	0.296	0
FBXO34	0	1.28119	0.617	0.202	0
CAMKK2	0	1.90748	0.504	0.091	0
GNB5	0	1.91127	0.529	0.116	0
AC009899.1	0	2.23731	0.508	0.095	0
PATJ	0	1.28477	0.613	0.2	0
COL24A1	0	4.1775	0.441	0.028	0
STMN2	0	2.45436	0.497	0.084	0
LINC00599	0	1.91963	0.519	0.107	0
AEBP2	0	1.33408	0.756	0.344	0
ADCY2	0	0.156351	0.755	0.343	0
RIT2	0	3.17513	0.464	0.053	0
GABRA2	0	0.795903	0.599	0.188	0
ST7	0	1.41664	0.59	0.179	0
REEP1	0	1.87013	0.528	0.118	0
SLF1	0	1.59866	0.535	0.125	0
CCDC57	0	1.49326	0.558	0.148	0
NUAK1	0	1.18172	0.581	0.171	0
MARK1	0	1.03806	0.685	0.276	0
MGAT5B	0	2.62203	0.473	0.064	0
GFOD1	0	1.29721	0.634	0.226	0
SNX10	0	2.12862	0.495	0.087	0
STAMBPL1	0	1.65234	0.516	0.108	0
FAM49A	0	1.18018	0.603	0.195	0
PGM2L1	0	2.25019	0.49	0.083	0
PRMT8	0	2.44415	0.485	0.078	0
SLC1A3	0	-5.0426	0.054	0.46	0
RAB27B	0	2.30489	0.502	0.096	0
TENM3	0	0.473924	0.592	0.186	0
NOS1AP	0	1.35339	0.598	0.193	0
TARBP1	0	1.2089	0.688	0.283	0
CALM1	0	0.869423	0.66	0.256	0
OTOGL	0	3.90481	0.43	0.026	0
CREG2	0	2.34216	0.464	0.061	0
RGS7BP	0	1.61777	0.544	0.141	0
CPNE8	0	0.971749	0.567	0.164	0
PTPRG	0	0.207837	0.802	0.4	0
ARHGAP20	0	1.29577	0.542	0.14	0
SCN3B	0	3.00646	0.45	0.048	0
SLC16A7	0	1.13859	0.593	0.191	0
HS3ST4	0	1.53776	0.471	0.069	0
PLCL2	0	0.768403	0.654	0.253	0
LINC02223	0	2.45665	0.448	0.047	0
KIAA0319	0	1.52711	0.546	0.145	0
AC120193.1	0	3.20668	0.441	0.04	0
NTRK2	0	0.660887	0.877	0.476	0
DAB1	0	0.369895	0.737	0.336	0
PVT1	0	2.11159	0.475	0.074	0
LINC02693	0	2.25638	0.486	0.085	0
AC098588.3	0	1.37961	0.582	0.182	0
IQSEC2	0	2.09472	0.48	0.08	0
LINC01414	0	2.1159	0.49	0.091	0
DAPK1	0	0.988294	0.614	0.215	0
CCDC30	0	1.01572	0.593	0.194	0
CEP112	0	0.947154	0.615	0.217	0
IDS	0	1.34801	0.571	0.173	0
CLSTN1	0	1.12785	0.633	0.236	0
LRRFIP1	0	0.749612	0.65	0.253	0
MPP7	0	2.72212	0.464	0.067	0
SPTAN1	0	0.914783	0.635	0.239	0
HSPH1	0	0.528526	0.552	0.156	0
MIPOL1	0	1.06458	0.617	0.221	0
SLC5A4-AS1	0	2.99159	0.459	0.063	0
MPP6	0	1.19025	0.569	0.173	0
CHD5	0	2.68434	0.46	0.065	0
SLC35A1	0	1.39339	0.549	0.154	0
LINC02389	0	1.85563	0.491	0.096	0
KIFAP3	0	1.1558	0.691	0.296	0
ZBTB20	0	-3.798	0.43	0.825	0
DLGAP4	0	1.25119	0.587	0.192	0
CPE	0	0.29045	0.658	0.264	0
ATP8B1	0	2.965	0.437	0.043	0
AC073050.1	0	0.269011	0.696	0.302	0
MAP6	0	1.88462	0.489	0.096	0
NPTN	0	1.09709	0.631	0.238	0
DCAF6	0	1.186	0.688	0.295	0
LINC02263	0	6.48556	0.397	0.005	0
GRIP1	0	-0.510441	0.611	0.219	0
ROCK2	0	1.10826	0.757	0.366	0
NREP	0	2.29078	0.484	0.093	0
NME5	0	1.79549	0.493	0.102	0
SORBS1	0	0.110136	0.795	0.404	0
APBA2	0	0.944407	0.667	0.276	0
ZNF519	0	1.33876	0.529	0.138	0
RPS6KA6	0	1.99319	0.489	0.099	0
PKN2-AS1	0	2.08038	0.472	0.082	0
GLIS1	0	2.88838	0.442	0.053	0
LHFPL4	0	1.71414	0.498	0.109	0
GALNT11	0	1.04017	0.627	0.238	0
DPY19L2	0	1.58263	0.518	0.129	0
AC007368.1	0	2.72871	0.473	0.084	0
PPP3CA	0	1.63493	0.868	0.48	0
LINC02306	0	5.93489	0.397	0.009	0
LRRC28	0	1.05457	0.635	0.247	0
ANKRD24	0	2.00082	0.463	0.075	0
AL049828.1	0	0.999268	0.71	0.322	0
ADCY9	0	1.08863	0.591	0.203	0
DNAH7	0	0.400498	0.532	0.145	0
EPHA3	0	2.11101	0.474	0.087	0
LARP1B	0	0.914528	0.643	0.256	0
PDE4D	0	2.09265	0.964	0.577	0
TASP1	0	1.01942	0.626	0.239	0
AACS	0	1.9345	0.473	0.087	0
RTN4RL1	0	2.86468	0.444	0.058	0
DENND3	0	0.409812	0.471	0.085	0
PDZRN3	0	0.853913	0.654	0.269	0
NPY1R	0	3.36283	0.42	0.035	0
CACNG2	0	1.50922	0.51	0.125	0
AMMECR1	0	1.22594	0.545	0.16	0
CLVS1	0	0.764219	0.57	0.185	0
KCNAB2	0	2.34953	0.458	0.074	0
LRRC7	0	1.20796	0.922	0.538	0
EXOC6	0	0.794039	0.673	0.29	0
RAD9A	0	1.35589	0.538	0.155	0
CATSPER2	0	1.11343	0.547	0.164	0
ATF7IP2	0	0.862258	0.547	0.164	0
DIAPH2	0	0.550402	0.623	0.24	0
CNNM1	0	2.03958	0.471	0.089	0
BTBD10	0	1.00847	0.598	0.216	0
RTN3	0	0.964868	0.775	0.393	0
CDON	0	1.77358	0.478	0.096	0
ARPP19	0	1.98943	0.476	0.094	0
CACNG8	0	1.92435	0.48	0.098	0
CEP126	0	1.34034	0.57	0.188	0
AC092691.1	0	0.326826	0.797	0.416	0
AJAP1	0	1.41241	0.508	0.127	0
KIAA1324	0	1.94283	0.477	0.096	0
SEC24D	0	2.17918	0.437	0.056	0
MTUS1	0	-4.0311	0.11	0.491	0
TRPM3	0	0.587171	0.596	0.215	0
CDYL2	0	1.36586	0.482	0.101	0
RNF165	0	2.24323	0.458	0.077	0
NYAP2	0	1.68766	0.472	0.092	0
GPC6	0	1.19043	0.565	0.185	0
RFTN2	0	-5.21485	0.027	0.406	0
SRPK1	0	1.28895	0.536	0.157	0
CTNNAL1	0	2.03287	0.466	0.087	0
SLIT2	0	0.626235	0.574	0.195	0
RAPH1	0	0.940446	0.539	0.161	0
PAM	0	0.361758	0.649	0.271	0
NRSN1	0	2.03539	0.465	0.087	0
YWHAZ	0	0.977409	0.633	0.255	0
LRRK2	0	0.810556	0.53	0.152	0
NEXMIF	0	0.980223	0.537	0.159	0
CTDSPL	0	0.894796	0.649	0.272	0
SYT14	0	0.643202	0.712	0.335	0
IQSEC1	0	0.954105	0.684	0.308	0
AL096803.2	0	0.914435	0.586	0.21	0
HDAC9	0	0.851628	0.748	0.372	0
LRRK1	0	1.22247	0.443	0.067	0
OSBPL10	0	1.60941	0.494	0.119	0
PRKCE	0	1.0513	0.803	0.429	0
CSMD2	0	0.688714	0.65	0.276	0
PRKAA2	0	1.22196	0.542	0.168	0
NCEH1	0	1.53601	0.482	0.108	0
C4orf50	0	3.15941	0.418	0.044	0
PACSIN1	0	2.66011	0.437	0.063	0
CRPPA	0	0.91307	0.584	0.21	0
SNHG14	0	1.47964	0.992	0.618	0
ATP1B3	0	1.10137	0.551	0.178	0
LINC00970	0	2.01492	0.435	0.062	0
KIF5C	0	0.836911	0.745	0.372	0
GULP1	0	2.19644	0.458	0.085	0
AC079781.5	0	0.873834	0.632	0.26	0
NEURL1	0	2.80394	0.428	0.056	0
ATCAY	0	1.49951	0.49	0.118	0
ST8SIA1	0	1.01128	0.553	0.182	0
LARGE1	0	1.21678	0.794	0.423	0
UCHL1	0	2.4868	0.434	0.063	0
NAV3	0	1.38581	0.941	0.57	0
ODF2L	0	0.732269	0.625	0.255	0
CCDC171	0	0.847015	0.616	0.246	0
FAR2	0	0.79964	0.525	0.155	0
PTPRB	0	0.494205	0.475	0.105	0
LINC02822	0	5.11947	0.382	0.012	0
CDH22	0	4.07725	0.394	0.024	0
RPS6KA3	0	0.624965	0.613	0.243	0
GABRA3	0	2.65362	0.416	0.046	0
NKAIN2	0	0.715551	0.937	0.568	0
GUCY1B1	0	1.82261	0.464	0.095	0
GCNT4	0	3.96844	0.385	0.016	0
NBEA	0	1.36363	0.899	0.53	0
RASGRF1	0	1.09923	0.51	0.141	0
RPGRIP1L	0	1.63644	0.46	0.091	0
HLF	0	1.24612	0.469	0.1	0
MAPK4	0	0.587448	0.532	0.163	0
PI4KA	0	0.992138	0.723	0.354	0
MAST4	0	0.714449	0.771	0.403	0
C10orf90	0	-4.86344	0.067	0.435	0
SESN3	0	0.71929	0.588	0.22	0
CLSTN3	0	2.46144	0.439	0.071	0
OSBPL8	0	0.782604	0.735	0.367	0
SLC8A2	0	3.30642	0.398	0.03	0
RNF24	0	0.919264	0.585	0.217	0
ERICH3	0	2.39442	0.438	0.071	0
AC093523.1	0	2.62791	0.411	0.044	0
FAM153A	0	2.89834	0.41	0.043	0
FAXC	0	1.84453	0.459	0.092	0
DGKZ	0	1.4097	0.483	0.116	0
IGSF9B	0	1.67796	0.45	0.083	0
C2CD5	0	0.890114	0.725	0.358	0
CDC40	0	0.985696	0.516	0.15	0
ST18	0	-5.73637	0.076	0.442	0
AL589843.1	0	1.2729	0.476	0.11	0
GALNT18	0	0.449892	0.641	0.275	0
GRAMD1B	0	0.609111	0.576	0.21	0
FHOD3	0	0.886994	0.574	0.208	0
DOP1B	0	1.52049	0.476	0.11	0
SLC38A6	0	1.03455	0.564	0.198	0
DMXL2	0	0.811464	0.681	0.316	0
DLGAP3	0	2.43449	0.431	0.066	0
NECTIN3	0	1.21594	0.578	0.213	0
PREP	0	1.24766	0.507	0.142	0
NRXN3	0	0.675625	0.972	0.607	0
ARMC2	0	0.952428	0.541	0.177	0
HOOK1	0	2.12862	0.44	0.076	0
SLC6A1	0	-3.35826	0.059	0.423	0
GLRA3	0	4.09932	0.383	0.019	0
PTPN5	0	2.58211	0.427	0.063	0
TSC22D1	0	0.825773	0.722	0.358	0
MAN1C1	0	1.0185	0.531	0.168	0
DIRAS2	0	3.29002	0.389	0.026	0
HECTD2	0	0.896658	0.571	0.208	0
MPPED1	0	1.84432	0.442	0.079	0
PHTF1	0	1.16048	0.507	0.145	0
DNAH14	0	2.18424	0.431	0.069	0
KCNH8	0	-5.10165	0.066	0.428	0
CUX2	0	3.18977	0.417	0.055	0
CAMKK1	0	2.81871	0.395	0.033	0
AP000829.1	0	5.50077	0.369	0.007	0
SGCZ	0	-0.230218	0.552	0.191	0
NEBL	0	-0.114417	0.777	0.416	0
MIR4500HG	0	2.7572	0.403	0.042	0
SYNE1	0	0.663539	0.846	0.485	0
JPH4	0	2.26288	0.432	0.071	0
SNRPN	0	0.69301	0.531	0.17	0
RIN2	0	-3.77403	0.087	0.448	0
SPARCL1	0	-0.384723	0.673	0.313	0
TSPAN7	0	0.460317	0.647	0.287	0
SATB1-AS1	0	1.28819	0.461	0.101	0
TSPAN13	0	2.78842	0.41	0.05	0
MROH1	0	1.15922	0.508	0.148	0
AC013652.1	0	2.83813	0.41	0.05	0
NME7	0	0.755509	0.601	0.242	0
SPEF2	0	1.51353	0.455	0.096	0
FBXO33	0	1.07531	0.53	0.171	0
ZFR2	0	1.93581	0.445	0.086	0
AC108519.1	0	0.778006	0.548	0.19	0
MPPED2	0	0.65673	0.542	0.184	0
U91319.1	0	1.22763	0.464	0.106	0
ABCA5	0	0.59272	0.665	0.307	0
HIVEP2	0	0.905858	0.758	0.4	0
AP001347.1	0	0.942224	0.504	0.146	0
AL357153.2	0	0.812	0.555	0.198	0
RSPH3	0	1.65426	0.442	0.085	0
FOXP2	0	1.78848	0.429	0.072	0
MAL2	0	4.48124	0.369	0.012	0
BICC1	0	0.759077	0.491	0.134	0
NSF	0	1.06117	0.524	0.167	0
GMDS	0	0.606495	0.639	0.283	0
AC005906.2	0	2.48004	0.398	0.042	0
TRANK1	0	1.09427	0.496	0.14	0
RAPGEF5	0	0.781884	0.829	0.473	0
JPH3	0	2.44922	0.422	0.066	0
TBC1D1	0	0.64911	0.546	0.191	0
TRERF1	0	1.01115	0.535	0.18	0
GAS7	0	0.314043	0.67	0.315	0
GRK3	0	0.363702	0.649	0.294	0
PREX2	0	-4.32935	0.052	0.407	0
BAIAP2	0	2.24567	0.403	0.049	0
ATP6V1H	0	0.825914	0.624	0.27	0
KIAA1671	0	1.03863	0.498	0.144	0
CDH2	0	0.910635	0.696	0.342	0
EPHX4	0	3.12158	0.4	0.047	0
AL355472.2	0	2.7362	0.403	0.05	0
SOGA3	0	1.4393	0.463	0.11	0
AC087280.2	0	2.69217	0.401	0.048	0
DZIP1	0	0.795412	0.55	0.197	0
ABI2	0	0.887933	0.711	0.358	0
SNED1	0	0.569907	0.504	0.151	0
RAB3C	0	0.45244	0.524	0.171	0
KIAA0408	0	1.29131	0.477	0.124	0
TRIM9	0	0.950175	0.826	0.473	0
RNF213-AS1	0	1.38316	0.474	0.121	0
TNPO1	0	0.780808	0.667	0.315	0
AC124854.1	0	1.94608	0.422	0.07	0
TMEM67	0	1.66951	0.442	0.09	0
TAF4B	0	1.61211	0.428	0.076	0
TRPM2	0	1.08069	0.444	0.092	0
ALS2	0	0.792947	0.558	0.207	0
LRRN2	0	1.43521	0.478	0.127	0
SPAG16	0	0.680817	0.626	0.275	0
KIF3A	0	0.715924	0.616	0.265	0
NPTX1	0	4.50879	0.356	0.005	0
ARHGEF9	0	0.737872	0.567	0.216	0
C1orf21	0	0.372407	0.611	0.261	0
FAM135B	0	1.00359	0.563	0.213	0
GLT1D1	0	1.9763	0.426	0.076	0
SLC17A7	0	5.4635	0.353	0.003	0
COL4A5	0	-5.33067	0.026	0.376	0
SSBP3	0	0.737777	0.558	0.209	0
AL096794.1	0	3.19912	0.385	0.036	0
ACTR2	0	0.634675	0.567	0.218	0
RUNX1T1	0	0.430165	0.625	0.276	0
DGKH	0	1.00618	0.486	0.137	0
AC002377.1	0	2.82767	0.382	0.033	0
LRRC8B	0	0.683282	0.66	0.312	0
IRAK1BP1	0	0.62949	0.546	0.198	0
PPIP5K1	0	1.30099	0.459	0.111	0
KANK1	0	-4.33996	0.087	0.435	0
AC092745.5	0	1.09009	0.485	0.137	0
PKIG	0	1.0541	0.491	0.143	0
RFPL1S	0	1.78403	0.428	0.08	0
GPATCH2	0	0.872364	0.554	0.207	0
USP25	0	0.694651	0.68	0.333	0
AC104806.2	0	1.13283	0.495	0.148	0
AC015943.1	0	5.89242	0.352	0.005	0
EPB41	0	0.78482	0.465	0.119	0
LINC01725	0	2.33388	0.415	0.069	0
MTA3	0	0.790992	0.609	0.263	0
FBXO16	0	1.69335	0.44	0.094	0
LINC02055	0	4.93638	0.366	0.02	0
LINC01252	0	2.0214	0.41	0.064	0
RNF220	0	-4.88357	0.139	0.484	0
KCNIP3	0	2.42551	0.379	0.034	0
LPAR1	0	-5.81433	0.025	0.37	0
KIF5A	0	2.34517	0.411	0.066	0
PPFIA4	0	2.40067	0.402	0.058	0
CD47	0	0.718017	0.656	0.312	0
CXXC4-AS1	0	1.22435	0.463	0.119	0
ZNF365	0	0.438427	0.521	0.177	0
EVL	0	0.545016	0.634	0.29	0
UPP2	0	1.07984	0.505	0.161	0
ZNF804A	0	0.317207	0.503	0.159	0
ULK4	0	0.574112	0.595	0.251	0
UNC5A	0	3.28664	0.374	0.03	0
FGFR1OP	0	0.883744	0.514	0.17	0
PITPNM2	0	1.04397	0.49	0.146	0
USP43	0	3.01502	0.365	0.021	0
SHROOM4	0	-5.22192	0.031	0.375	0
PRKCI	0	0.849644	0.516	0.173	0
E2F3	0	1.07858	0.45	0.107	0
FAM102B	0	1.10638	0.432	0.089	0
SPRED2	0	0.846226	0.564	0.221	0
ARNTL	0	1.14113	0.469	0.126	0
ME1	0	0.603451	0.552	0.21	0
ILDR2	0	1.06292	0.45	0.108	0
AC092683.1	0	1.32589	0.462	0.12	0
PPFIBP1	0	0.292127	0.631	0.289	0
RAP2A	0	1.18661	0.455	0.113	0
YWHAH	0	1.90609	0.404	0.062	0
ZRANB3	0	0.501273	0.58	0.238	0
RAB6B	0	1.54435	0.438	0.096	0
GALNT9	0	3.24228	0.372	0.03	0
TRAF3	0	0.648831	0.573	0.231	0
TANC2	0	1.1526	0.814	0.472	0
DZIP3	0	0.570892	0.631	0.29	0
RASA2	0	0.715708	0.676	0.335	0
MIR29B2CHG	0	0.625924	0.584	0.243	0
COG6	0	0.633488	0.597	0.256	0
MOK	0	0.910819	0.477	0.136	0
RAB40C	0	1.15249	0.44	0.099	0
CALN1	0	0.554429	0.551	0.211	0
PPP1R13B	0	0.689696	0.561	0.221	0
DCC	0	1.66964	0.541	0.201	0
SMYD3	0	0.699071	0.834	0.494	0
TTC39B	0	1.10791	0.479	0.139	0
PPHLN1	0	0.617898	0.618	0.278	0
NETO2	0	0.920664	0.471	0.131	0
ARHGAP32	0	1.13259	0.812	0.473	0
SMAP2	0	0.11097	0.525	0.186	0
RAD18	0	1.19318	0.445	0.106	0
TRMT11	0	0.591827	0.68	0.341	0
ANKMY2	0	1.50315	0.441	0.102	0
GOLT1B	0	1.24908	0.448	0.109	0
TLN2	0	0.693591	0.661	0.322	0
MAP3K13	0	0.666678	0.604	0.265	0
NELFA	0	0.882542	0.497	0.158	0
AL133166.1	0	5.21684	0.345	0.006	0
MOSMO	0	0.644666	0.575	0.236	0
NPHP4	0	1.03125	0.459	0.121	0
DDAH1	0	0.440335	0.526	0.188	0
CRMP1	0	1.28325	0.454	0.116	0
CPNE5	0	2.28927	0.377	0.039	0
NAP1L1	0	0.67328	0.679	0.341	0
SLC6A15	0	1.03022	0.46	0.122	0
KATNAL1	0	0.649348	0.518	0.18	0
SLC6A17	0	2.51228	0.407	0.069	0
RCAN2	0	0.789467	0.688	0.35	0
AKAP12	0	0.410482	0.488	0.15	0
AJ009632.2	0	5.05167	0.349	0.011	0
SEC14L5	0	-0.260565	0.549	0.212	0
PDZD2	0	1.01347	0.67	0.333	0
LINC02245	0	0.814523	0.48	0.143	0
CCNYL1	0	1.26642	0.436	0.099	0
MAST1	0	1.91642	0.419	0.082	0
SYNJ1	0	0.63551	0.563	0.226	0
GNPTAB	0	0.640646	0.542	0.206	0
AP3B2	0	1.31418	0.449	0.113	0
FHL2	0	3.98116	0.348	0.012	0
FAM126B	0	0.573715	0.6	0.264	0
ADAMTS3	0	4.17488	0.348	0.012	0
RANBP9	0	0.439506	0.61	0.274	0
RFLNA	0	0.969866	0.484	0.148	0
RARB	0	1.7585	0.447	0.112	0
AC016598.1	0	6.21282	0.338	0.003	0
FSD1L	0	0.554922	0.52	0.185	0
KIF3C	0	0.893139	0.478	0.143	0
MARCH4	0	1.74551	0.423	0.088	0
MTMR12	0	0.872593	0.495	0.16	0
DAAM2	0	-4.76166	0.033	0.368	0
HIVEP3	0	0.368604	0.683	0.349	0
SPATA7	0	0.505601	0.556	0.222	0
YWHAG	0	0.705673	0.516	0.182	0
SYP	0	1.69986	0.42	0.086	0
LRRC49	0	0.602286	0.562	0.229	0
ZFYVE9	0	0.53885	0.628	0.295	0
PPP3R1	0	0.454654	0.64	0.307	0
CFAP69	0	1.30743	0.44	0.107	0
PRKG1	0	-0.108444	0.622	0.289	0
SNX32	0	1.27397	0.436	0.103	0
CMIP	0	0.368454	0.647	0.314	0
PLEKHM3	0	0.586527	0.588	0.255	0
ABLIM1	0	-0.528119	0.699	0.366	0
TVP23A	0	1.54541	0.424	0.091	0
NLGN4X	0	0.289736	0.613	0.28	0
PLPPR5	0	1.06627	0.455	0.123	0
AC092902.4	0	2.18115	0.384	0.052	0
MEF2C-AS1	0	0.242352	0.639	0.307	0
ELAVL2	0	0.898594	0.46	0.128	0
PUM3	0	0.551065	0.576	0.244	0
HPRT1	0	0.848613	0.482	0.15	0
FAM169A	0	0.580478	0.553	0.222	0
EPHA7	0	1.26212	0.447	0.116	0
ATL1	0	0.516919	0.618	0.287	0
PCDH11X	0	0.906128	0.456	0.125	0
MDH1	0	1.15048	0.455	0.125	0
ARID5B	0	0.536465	0.614	0.284	0
GOLGA8B	0	1.04855	0.466	0.136	0
PKD1	0	0.892389	0.479	0.149	0
RPE	0	0.817362	0.501	0.172	0
CHD7	0	-4.547	0.053	0.382	0
MNAT1	0	0.92803	0.762	0.433	0
LUZP1	0	0.648686	0.509	0.181	0
GPR155	0	0.602051	0.516	0.188	0
CFAP299	0	5.09595	0.336	0.008	0
RORB	0	1.67835	0.453	0.125	0
BMPR2	0	0.21886	0.713	0.385	0
KLHL2	0	0.306606	0.572	0.244	0
BZW2	0	1.60983	0.411	0.083	0
EXT1	0	0.561275	0.699	0.371	0
NDRG4	0	1.40581	0.425	0.097	0
MAPK10	0	1.00712	0.897	0.57	0
PAPSS1	0	0.585032	0.547	0.22	0
RALGPS2	0	0.79555	0.507	0.18	0
COL19A1	0	1.75005	0.389	0.062	0
BMT2	0	0.601331	0.522	0.195	0
NMT2	0	1.02207	0.452	0.125	0
TMEM63C	0	1.84644	0.397	0.07	0
DYNC2LI1	0	0.740966	0.485	0.158	0
NQO2	0	0.888521	0.471	0.144	0
PTPRD	0	1.77919	0.985	0.658	0
B4GALNT3	0	3.36922	0.35	0.023	0
ADGRL1	0	0.895356	0.477	0.15	0
BCAS1	0	-5.34186	0.026	0.353	0
ADARB1	0	0.880642	0.472	0.145	0
TIAM2	0	0.575154	0.641	0.315	0
AUXG01000058.1	0	1.76134	0.398	0.072	0
CFAP46	0	2.73494	0.372	0.046	0
SNAP25-AS1	0	2.04091	0.389	0.063	0
PKIA	0	0.954862	0.467	0.142	0
EML5	0	0.347943	0.551	0.226	0
PRKCZ	0	0.709046	0.462	0.137	0
AC008591.1	0	1.96367	0.382	0.057	0
PEG3	0	1.22818	0.454	0.129	0
LMBRD2	0	0.74762	0.491	0.166	0
LAMB1	0	3.02867	0.359	0.034	0
RASGRP1	0	3.32676	0.35	0.025	0
PLP1	0	-6.26673	0.025	0.35	0
GLB1L3	0	2.9873	0.361	0.037	0
AL138701.2	0	5.94719	0.327	0.003	0
MAP7D2	0	2.01104	0.399	0.075	0
LRP12	0	0.727973	0.49	0.166	0
TTC8	0	0.900464	0.472	0.148	0
DDX10	0	0.434913	0.557	0.234	0
HS2ST1	0	0.32495	0.594	0.271	0
FAM78B	0	1.27615	0.422	0.099	0
ABCC5	0	0.513046	0.545	0.223	0
ADAMTS19	0	0.946477	0.445	0.123	0
DPY19L1	0	1.38087	0.45	0.128	0
SPRY4-AS1	0	1.22669	0.478	0.156	0
HACE1	0	0.385929	0.588	0.266	0
SLC9B2	0	1.105	0.444	0.123	0
GLCCI1	0	0.243064	0.662	0.341	0
KCNT1	0	1.95229	0.392	0.071	0
FAM171B	0	0.160609	0.585	0.264	0
SRGAP3	0	0.634285	0.71	0.389	0
TMOD1	0	1.11057	0.417	0.096	0
NLGN1	0	0.155992	0.914	0.594	0
RAPGEF2	0	0.928715	0.798	0.478	0
MINDY3	0	0.55345	0.525	0.205	0
RPS6KC1	0	0.860195	0.728	0.408	0
DIAPH1	0	1.23453	0.423	0.103	0
BCAP29	0	0.680347	0.494	0.174	0
OPTN	0	1.13467	0.427	0.107	0
USP28	0	0.910159	0.436	0.116	0
SLC38A1	0	0.164426	0.521	0.201	0
RAB11FIP4	0	0.453722	0.521	0.201	0
B4GALT6	0	1.11743	0.432	0.112	0
PPFIA2	0	1.10507	0.88	0.56	0
MYEF2	0	0.448362	0.585	0.265	0
KIAA0513	0	1.41688	0.418	0.098	0
C18orf25	0	0.682698	0.481	0.161	0
TSHZ3	0	1.52605	0.419	0.099	0
GRIK5	0	1.54942	0.407	0.087	0
UBE3D	0	0.449691	0.531	0.212	0
MPHOSPH9	0	0.380287	0.562	0.243	0
DENND1B	0	0.743102	0.499	0.18	0
CYTH3	0	0.492897	0.498	0.179	0
WIPF3	0	1.95652	0.38	0.061	0
TPST1	0	-0.205051	0.629	0.31	0
ANKRD30B	0	2.50086	0.362	0.043	0
ATP6V0A1	0	0.463065	0.578	0.259	0
DCLK2	0	-0.124028	0.656	0.338	0
PJA2	0	0.473227	0.614	0.296	0
TBC1D32	0	0.325858	0.66	0.342	0
ZNF273	0	1.20857	0.421	0.103	0
ANKRD26	0	0.284694	0.639	0.321	0
C11orf49	0	0.40258	0.634	0.316	0
KCNH3	0	3.79514	0.337	0.019	0
AC025809.1	0	1.92238	0.388	0.07	0
IL1RAPL2	0	3.3198	0.363	0.045	0
OPN3	0	3.09509	0.346	0.028	0
WDR19	0	0.673818	0.486	0.168	0
CMTM4	0	0.639796	0.471	0.153	0
PHLPP2	0	0.691878	0.476	0.158	0
TRIM37	0	0.574745	0.547	0.23	0
MAPK14	0	0.356405	0.616	0.299	0
TMEM130	0	2.16327	0.386	0.069	0
CARNMT1	0	0.999786	0.422	0.105	0
PPP3CB	0	0.41029	0.616	0.299	0
PPME1	0	0.400286	0.511	0.194	0
DAAM1	0	0.247175	0.599	0.282	0
SMAD3	0	0.722746	0.441	0.124	0
MAST3	0	0.663033	0.401	0.084	0
GMCL1	0	0.797391	0.482	0.165	0
APLP2	0	0.746948	0.488	0.171	0
MEIS3	0	3.21671	0.347	0.03	0
LINC01278	0	0.504065	0.714	0.397	0
NMD3	0	0.501542	0.521	0.205	0
SUGP2	0	0.332416	0.551	0.235	0
EHBP1	0	0.574591	0.761	0.445	0
BMERB1	0	0.400238	0.617	0.301	0
CYFIP2	0	0.304463	0.569	0.253	0
RGS17	0	1.35235	0.407	0.091	0
LINC01551	0	1.36784	0.407	0.091	0
PSIP1	0	0.469223	0.537	0.222	0
RAB11FIP3	0	0.537399	0.553	0.238	0
ATP1A1	0	0.681082	0.49	0.175	0
SLC38A11	0	1.25724	0.351	0.036	0
ATXN7L1	0	0.442809	0.601	0.286	0
LINC00507	0	6.37177	0.317	0.002	0
PDE4DIP	0	0.318652	0.584	0.269	0
UBE2W	0	0.386839	0.573	0.258	0
ZC2HC1A	0	0.484069	0.528	0.214	0
SLC8A3	0	0.891194	0.462	0.148	0
GLMN	0	0.601999	0.489	0.175	0
CPLX2	0	2.33173	0.366	0.052	0
SKAP2	0	0.125002	0.44	0.126	0
C11orf87	0	2.97094	0.351	0.037	0
OCA2	0	2.46968	0.354	0.04	0
EFCAB6	0	0.867284	0.453	0.139	0
STS	0	0.855153	0.451	0.137	0
MYSM1	0	0.346403	0.572	0.258	0
TBC1D19	0	0.451147	0.563	0.249	0
NR6A1	0	0.345811	0.549	0.236	0
ABCC8	0	1.45487	0.401	0.088	0
KDM5B	0	0.592424	0.493	0.18	0
ACVR2A	0	0.728803	0.486	0.173	0
SMAP1	0	0.499497	0.61	0.297	0
CLIP1	0	0.237496	0.629	0.316	0
SIRPA	0	0.460549	0.457	0.145	0
IFT57	0	1.36803	0.39	0.078	0
FBXO32	0	0.862838	0.44	0.128	0
ATP6V1A	0	0.487287	0.543	0.232	0
SERGEF	0	0.394142	0.562	0.251	0
AC096576.6	0	3.60946	0.329	0.018	0
PPARGC1B	0	1.51524	0.396	0.085	0
CCDC6	0	0.552202	0.505	0.194	0
KNDC1	0	0.924119	0.417	0.106	0
STYK1	0	5.56386	0.315	0.004	0
NIM1K	0	0.429392	0.478	0.167	0
FCHO2	0	0.291719	0.578	0.267	0
HNRNPLL	0	0.722741	0.467	0.157	0
DYNC2H1	0	0.325091	0.661	0.351	0
PRDM2	0	0.296115	0.635	0.325	0
SLC36A1	0	1.48435	0.384	0.074	0
FUT9	0	0.291314	0.748	0.438	0
ANKRD7	0	1.60897	0.391	0.081	0
GOLGA8A	0	0.94823	0.434	0.124	0
MYO5C	0	2.19706	0.351	0.041	0
CRYM	0	4.40069	0.319	0.009	0
AC016831.7	0	0.517119	0.576	0.266	0
CCDC92	0	0.423212	0.576	0.266	0
TRAK2	0	0.481567	0.517	0.208	0
PPP1R14C	0	2.60115	0.343	0.034	0
WIPF2	0	0.385816	0.535	0.226	0
BTBD8	0	0.4216	0.645	0.336	0
EIF4E3	0	1.13094	0.421	0.112	0
TMEM150C	0	0.991834	0.423	0.114	0
WDR60	0	0.24719	0.608	0.299	0
ABR	0	-0.404479	0.595	0.286	0
RNF180	0	0.363978	0.536	0.228	0
PCMT1	0	0.569327	0.466	0.158	0
TMOD2	0	0.327622	0.55	0.242	0
CDH13	0	0.558978	0.547	0.239	0
CFAP36	0	1.14795	0.42	0.112	0
PTH2R	0	3.2524	0.329	0.021	0
TFDP2	0	0.336521	0.643	0.335	0
NDFIP1	0	0.414173	0.605	0.297	0
ACTR3B	0	0.776493	0.443	0.135	0
PTPN3	0	4.16658	0.322	0.014	0
ZNF483	0	0.250154	0.637	0.329	0
ABCA8	0	-5.34414	0.022	0.33	0
ANKS1B	0	1.58695	0.969	0.661	0
TPK1	0	0.442157	0.517	0.21	0
UHRF1BP1L	0	0.291564	0.527	0.22	0
LCLAT1	0	0.510689	0.496	0.189	0
MIR4435-2HG	0	1.59794	0.374	0.067	0
ATP2A2	0	0.337672	0.621	0.314	0
MAP3K9	0	1.67529	0.387	0.08	0
TMEM266	0	2.34093	0.363	0.056	0
DRP2	0	2.74216	0.346	0.039	0
NEK11	0	0.623162	0.471	0.164	0
TMX3	0	0.424322	0.475	0.168	0
TM7SF3	0	0.567548	0.452	0.146	0
IPO5	0	0.636382	0.468	0.162	0
AC007389.1	0	0.40088	0.497	0.191	0
AP3S1	0	0.305803	0.494	0.188	0
LINC01202	0	6.38605	0.309	0.003	0
SHANK1	0	2.22132	0.367	0.061	0
CACNA2D1	0	0.6656	0.825	0.519	0
ARFGEF2	0	0.240116	0.582	0.276	0
BDP1	0	0.339537	0.655	0.35	0
HK1	0	0.64303	0.448	0.143	0
RAP1GAP	0	1.53131	0.378	0.073	0
HTT	0	0.362024	0.613	0.308	0
STEAP2	0	1.87868	0.381	0.076	0
NOL10	0	0.305115	0.513	0.209	0
GRIA2	0	1.14421	0.897	0.593	0
HIVEP1	0	0.417602	0.541	0.237	0
GAS2	0	0.809913	0.446	0.142	0
FEZ2	0	0.18143	0.5	0.196	0
UBP1	0	0.460505	0.482	0.178	0
YEATS2	0	0.282536	0.602	0.298	0
UBE2QL1	0	2.34978	0.359	0.055	0
MINDY4	0	2.09676	0.35	0.046	0
VPS41	0	0.536973	0.602	0.298	0
TTLL11	0	0.221748	0.619	0.315	0
PPP1R12A	0	0.63246	0.744	0.44	0
CRTC1	0	0.667677	0.444	0.14	0
RBFOX2	0	0.542284	0.768	0.464	0
MACO1	0	0.328877	0.537	0.234	0
RNF145	0	0.252934	0.507	0.204	0
OSBPL3	0	0.453082	0.511	0.208	0
AC245060.5	0	0.158128	0.514	0.211	0
ARMCX5-GPRASP2	0	0.372106	0.529	0.226	0
SCHLAP1	0	4.78882	0.312	0.009	0
HECW2	0	0.426341	0.771	0.468	0
SPATS2L	0	0.540842	0.6	0.297	0
CSGALNACT1	0	-0.357013	0.607	0.304	0
RSPO2	0	1.7605	0.367	0.064	0
CPEB3	0	0.372894	0.724	0.421	0
NUDT4	0	1.75813	0.368	0.065	0
AHI1	0	0.700597	0.828	0.525	0
PID1	0	0.342472	0.517	0.215	0
ALG1L9P	0	0.647246	0.451	0.149	0
KCNMB4	0	-0.285386	0.551	0.249	0
ZC3H14	0	0.290819	0.534	0.232	0
NUP93	0	0.734053	0.459	0.157	0
TLK1	0	0.480824	0.644	0.342	0
SGPP2	0	1.18103	0.361	0.059	0
CEMIP2	0	0.58244	0.409	0.107	0
ARHGEF12	0	0.137019	0.715	0.413	0
IQSEC3	0	2.13369	0.366	0.064	0
FXYD6	0	0.674978	0.449	0.148	0
RIC8B	0	0.416813	0.531	0.23	0
ATP9A	0	0.335671	0.645	0.344	0
ATP1B1	0	0.173241	0.595	0.294	0
PTPN4	0	0.552422	0.728	0.427	0
FAM117B	0	0.39856	0.478	0.177	0
UGT8	0	-5.41425	0.022	0.323	0
PCSK1	0	4.55424	0.309	0.008	0
MAPK9	0	0.412469	0.491	0.19	0
ENPP2	0	-4.97104	0.057	0.358	0
PLEKHA1	0	0.255932	0.64	0.339	0
WSCD2	0	2.0709	0.363	0.062	0
ATG5	0	0.390373	0.536	0.236	0
TOM1L1	0	2.56561	0.337	0.037	0
MFSD4A	0	3.27751	0.319	0.019	0
GPR63	0	2.98697	0.329	0.029	0
HABP4	0	0.332312	0.489	0.189	0
FSTL5	0	0.494512	0.449	0.15	0
SGTB	0	1.34635	0.396	0.097	0
TMEM163	0	0.386583	0.382	0.083	0
PARD3B	0	-4.29882	0.049	0.348	0
LONRF1	0	0.901456	0.43	0.131	0
ZFHX4	0	-4.06424	0.064	0.363	0
FAM106A	0	0.481336	0.493	0.194	0
MSH2	0	0.294421	0.515	0.217	0
FAM66C	0	0.386974	0.522	0.224	0
MIR9-3HG	0	1.23264	0.391	0.093	0
AAK1	0	0.42909	0.731	0.433	0
CMSS1	0	0.298491	0.617	0.319	0
LINC01608	0	-5.96027	0.028	0.326	0
PHTF2	0	0.193611	0.579	0.281	0
RYK	0	0.34308	0.54	0.243	0
NSD2	0	0.21191	0.558	0.261	0
SUN1	0	0.309382	0.519	0.222	0
AKAP8L	0	0.297414	0.505	0.208	0
LINC01331	0	6.38749	0.3	0.003	0
AL035530.2	0	0.692199	0.432	0.135	0
UBXN2B	0	0.367155	0.48	0.183	0
MIR2052HG	0	1.24306	0.408	0.111	0
TUB	0	1.75263	0.355	0.058	0
LINC02755	0	3.18731	0.319	0.022	0
SLC12A5	0	2.2505	0.353	0.056	0
NUP50-DT	0	0.63211	0.437	0.14	0
SYN1	0	2.33244	0.35	0.053	0
RGS4	0	2.8412	0.334	0.038	0
RANBP2	0	0.208994	0.56	0.264	0
RBMS1	0	0.357134	0.467	0.171	0
EPHA6	0	0.806485	0.541	0.245	0
SIMC1	0	0.646665	0.44	0.144	0
TMEM245	0	0.280595	0.555	0.259	0
PTPN1	0	0.6023	0.448	0.152	0
TCERG1	0	0.160382	0.61	0.314	0
ZER1	0	0.413598	0.498	0.202	0
GPALPP1	0	0.420902	0.477	0.181	0
HS3ST2	0	3.63919	0.325	0.029	0
GGT7	0	0.613023	0.435	0.139	0
AC079447.1	0	0.186699	0.501	0.206	0
OXSR1	0	0.291467	0.502	0.207	0
STOX2	0	0.266941	0.664	0.369	0
CELF1	0	0.287297	0.661	0.366	0
PRB2	0	3.07904	0.326	0.031	0
CAPRIN2	0	0.666315	0.446	0.151	0
AC079385.1	0	1.62919	0.383	0.088	0
MAN1A2	0	0.320309	0.704	0.409	0
DTWD2	0	0.381178	0.481	0.186	0
MLLT3	0	0.422715	0.703	0.408	0
KIAA0753	0	0.575997	0.427	0.132	0
PIAS2	0	0.289763	0.633	0.338	0
YWHAB	0	0.748334	0.43	0.135	0
AL024495.1	0	2.78591	0.32	0.025	0
AL445433.2	0	1.25594	0.394	0.1	0
TRIO	0	0.425409	0.805	0.511	0
ZDHHC14	0	0.275815	0.665	0.371	0
TMEM117	0	0.407149	0.65	0.356	0
ABCB9	0	1.04727	0.402	0.108	0
MALT1	0	0.526161	0.446	0.152	0
PIK3CA	0	0.268851	0.576	0.282	0
ARHGEF28	0	1.63805	0.366	0.072	0
CNR1	0	0.709399	0.373	0.079	0
LRRN3	0	1.46535	0.371	0.077	0
SUSD1	0	1.44261	0.377	0.083	0
VCL	0	0.517865	0.431	0.137	0
SLCO1A2	0	-5.03284	0.023	0.317	0
ATL2	0	0.202982	0.522	0.229	0
UXS1	0	0.969507	0.406	0.113	0
COLQ	0	0.922458	0.406	0.113	0
NSG2	0	1.26209	0.4	0.107	0
FIG4	0	0.406871	0.457	0.164	0
KIF21A	0	0.185408	0.641	0.348	0
CDR2	0	0.333435	0.502	0.209	0
MAP2K4	0	0.41119	0.676	0.383	0
DGKE	0	0.767992	0.435	0.142	0
VIPR1	0	3.91955	0.301	0.008	0
SPOCK3	0	-3.15278	0.331	0.624	0
NRN1	0	3.77479	0.307	0.014	0
SESN1	0	0.24941	0.575	0.282	0
AC060765.2	0	6.30754	0.3	0.007	0
LINC02398	0	1.72233	0.371	0.078	0
VEZT	0	0.313896	0.615	0.322	0
TMEM38A	0	1.64992	0.361	0.068	0
KIAA1841	0	0.323651	0.502	0.21	0
BEND6	0	0.485987	0.459	0.167	0
GDPD1	0	0.42783	0.464	0.172	0
DMD	0	1.11705	0.901	0.609	0
CYP4X1	0	2.28217	0.345	0.053	0
AC079352.1	0	-4.94858	0.061	0.353	0
AC009126.1	0	0.700816	0.43	0.138	0
PDE7A	0	0.224161	0.59	0.298	0
CSPP1	0	0.202961	0.581	0.289	0
ZNF106	0	0.243486	0.486	0.194	0
RPRD1A	0	0.24699	0.581	0.289	0
ATP10B	0	-4.76179	0.037	0.328	0
NCS1	0	1.14259	0.389	0.098	0
ZNF248	0	0.210109	0.638	0.347	0
TXNDC16	0	0.27684	0.51	0.219	0
GGA2	0	0.414939	0.461	0.17	0
NAF1	0	0.827725	0.419	0.128	0
PIK3R1	0	0.282367	0.701	0.41	0
AP2A2	0	0.325281	0.481	0.19	0
GABRA5	0	3.56148	0.313	0.022	0
VWA3A	0	2.72456	0.314	0.023	0
TRPC5	0	1.76406	0.36	0.069	0
FBXL17	0	0.800268	0.83	0.539	0
ENSA	0	0.259397	0.536	0.246	0
TRAF3IP1	0	0.560278	0.436	0.146	0
KIF9-AS1	0	0.194237	0.556	0.266	0
TRMT9B	0	1.32492	0.442	0.152	0
PDE3B	0	-0.135649	0.552	0.262	0
EXT2	0	0.220599	0.53	0.24	0
CSNK1G1	0	0.213345	0.507	0.217	0
SMPD3	0	2.51747	0.333	0.043	0
COX10-AS1	0	0.464049	0.452	0.162	0
AC011246.1	0	3.63786	0.316	0.026	0
SH3BP5	0	0.590109	0.425	0.135	0
PAQR3	0	1.22863	0.375	0.085	0
PDE8B	0	0.233432	0.585	0.295	0
PURG	0	0.412333	0.483	0.193	0
PARD3	0	-3.42791	0.083	0.373	0
SCMH1	0	0.127669	0.662	0.373	0
RNF144A	0	0.300918	0.656	0.367	0
PUS7	0	0.664426	0.399	0.11	0
RIC3	0	0.43959	0.451	0.162	0
MMP17	0	1.83383	0.334	0.045	0
N4BP2L1	0	0.234018	0.508	0.219	0
PLD3	0	0.267388	0.507	0.218	0
SATB1	0	1.39622	0.37	0.081	0
AC109466.1	0	4.11496	0.311	0.022	0
AL591519.1	0	2.02369	0.353	0.064	0
PTGDS	0	-5.24233	0.013	0.302	0
ZBTB16	0	0.216637	0.694	0.405	0
RPL37A	0	0.416568	0.458	0.17	0
HACL1	0	0.382375	0.467	0.179	0
BBS7	0	0.59936	0.429	0.141	0
IPO11	0	0.413197	0.449	0.161	0
WDR37	0	0.10199	0.543	0.255	0
JCAD	0	0.917093	0.341	0.053	0
NDRG3	0	0.539731	0.437	0.149	0
ITGA9	0	0.80882	0.428	0.14	0
ADAMTSL1	0	3.91837	0.312	0.024	0
DNAJC1	0	0.239652	0.611	0.323	0
RMST	0	2.39852	0.348	0.06	0
LINC02296	0	5.15903	0.297	0.009	0
PTPN2	0	0.139567	0.474	0.186	0
DENND5B	0	0.315249	0.694	0.406	0
NCK2	0	0.103761	0.452	0.165	0
TTC21B	0	0.219697	0.56	0.273	0
ABHD18	0	0.224857	0.524	0.237	0
DANT2	0	0.572052	0.803	0.516	0
MAP3K21	0	1.94692	0.345	0.058	0
LNPK	0	0.284068	0.488	0.201	0
CDKL1	0	0.193913	0.47	0.183	0
PPP4R4	0	1.18593	0.426	0.139	0
CNST	0	0.444854	0.453	0.167	0
ORC4	0	0.224905	0.53	0.244	0
TTN-AS1	0	0.537657	0.532	0.246	0
FOXP1	0	0.547518	0.759	0.473	0
HMGCR	0	1.36536	0.376	0.09	0
FAM171A1	0	0.149318	0.641	0.355	0
ZNRF1	0	0.397761	0.464	0.178	0
ANKRD27	0	0.802451	0.381	0.095	0
PCNT	0	0.64386	0.431	0.145	0
AC008574.1	0	5.52531	0.291	0.005	0
STK38L	0	0.565557	0.422	0.136	0
PEX5L	0	0.371868	0.821	0.535	0
CDC27	0	0.168197	0.566	0.28	0
KDM1A	0	0.421198	0.456	0.171	0
EIPR1	0	0.491918	0.437	0.152	0
LINC00461	0	-0.25272	0.65	0.365	0
URGCP	0	0.257318	0.503	0.218	0
MCPH1	0	0.129997	0.545	0.26	0
UNC13B	0	0.104772	0.45	0.165	0
CKAP5	0	0.168998	0.501	0.216	0
PTPN11	0	0.132826	0.54	0.255	0
STX2	0	0.937286	0.373	0.088	0
GPR180	0	0.754973	0.39	0.105	0
MCF2L	0	-0.249079	0.508	0.223	0
MAP2K1	0	0.463315	0.431	0.146	0
AC018685.2	0	5.14854	0.291	0.006	0
R3HDM2	0	0.542287	0.748	0.463	0
ZBTB46	0	0.846731	0.363	0.078	0
SLC17A5	0	0.869842	0.398	0.114	0
HIP1	0	-3.78576	0.177	0.461	0
KLHDC10	0	0.19298	0.518	0.234	0
RHOBTB2	0	1.90373	0.33	0.046	0
TBRG1	0	0.690563	0.392	0.108	0
PLXNC1	0	1.05923	0.383	0.099	0
VPS53	0	0.201796	0.632	0.348	0
AP2B1	0	0.231315	0.562	0.278	0
OLA1	0	0.213033	0.623	0.339	0
PANK3	0	0.388106	0.473	0.189	0
LIN28B	0	4.49778	0.294	0.01	0
AC021613.1	0	5.35722	0.29	0.006	0
SCAMP5	0	0.704915	0.423	0.139	0
LRP1B	0	0.678987	0.947	0.663	0
STMN1	0	1.1371	0.371	0.088	0
ATXN7	0	0.229833	0.491	0.208	0
MAP9	0	0.755447	0.406	0.123	0
CSTF3	0	0.216604	0.498	0.215	0
TMTC1	0	0.549372	0.462	0.179	0
DSTN	0	1.01776	0.399	0.116	0
AC093607.1	0	6.80643	0.287	0.004	0
TMEM14B	0	0.184733	0.626	0.343	0
MAP3K5	0	-0.193821	0.608	0.325	0
NCKAP1	0	0.337841	0.688	0.405	0
PXYLP1	0	1.40615	0.372	0.09	0
LHFPL5	0	3.0974	0.314	0.032	0
ZHX2	0	-3.49431	0.151	0.433	0
LIPE-AS1	0	0.437492	0.448	0.166	0
PLCB4	0	0.10926	0.456	0.174	0
MORF4L2	0	0.621773	0.429	0.147	0
PARM1	0	1.80996	0.354	0.072	0
GRID2	0	-0.309639	0.724	0.442	0
TBC1D9	0	0.472711	0.41	0.128	0
DACH1	0	0.966717	0.351	0.069	0
NR3C1	0	0.321795	0.688	0.406	0
TET3	0	0.239925	0.522	0.241	0
LINC00882	0	0.559703	0.79	0.509	0
CD200	0	0.684703	0.393	0.112	0
KPNA1	0	0.115407	0.546	0.265	0
SEMA3A	0	2.44585	0.329	0.048	0
SLC45A4	0	1.24185	0.351	0.07	0
ANXA11	0	1.40829	0.344	0.063	0
XYLB	0	0.841548	0.382	0.102	0
ELOVL6	0	0.28554	0.516	0.236	0
NRG2	0	0.255409	0.515	0.235	0
FAM120A	0	0.147097	0.545	0.265	0
KAT6B	0	0.223728	0.655	0.375	0
CEP295	0	0.302526	0.448	0.168	0
PTPN9	0	0.171005	0.501	0.221	0
UBE2O	0	0.293719	0.446	0.166	0
TXNL4A	0	0.523906	0.406	0.126	0
ZNF382	0	0.915742	0.38	0.1	0
GALNT14	0	1.83079	0.354	0.074	0
AC110614.1	0	4.34493	0.296	0.016	0
STAU2	0	0.404317	0.721	0.441	0
LINC00639	0	-5.45355	0.025	0.305	0
PPP1R16B	0	-0.202848	0.587	0.307	0
EFCAB7	0	0.781071	0.391	0.112	0
ABL2	0	0.110625	0.544	0.265	0
TANC1	0	-4.07207	0.046	0.325	0
NISCH	0	0.602288	0.397	0.118	0
MAP3K7	0	0.181167	0.559	0.28	0
STXBP5	0	0.687171	0.806	0.527	0
AC005537.1	0	2.48348	0.317	0.038	0
RASGEF1A	0	2.36744	0.321	0.042	0
CHST15	0	0.613968	0.375	0.096	0
TMED8	0	0.429651	0.428	0.149	0
FBXO22	0	0.116764	0.499	0.22	0
CECR2	0	-4.75013	0.039	0.318	0
CLIC4	0	-4.81194	0.019	0.298	0
ELOVL4	0	1.73646	0.346	0.067	0
SLC35F1	0	0.190347	0.62	0.341	0
ZNF675	0	0.598312	0.416	0.137	0
WDR47	0	0.396147	0.44	0.162	0
ANO10	0	0.13761	0.537	0.259	0
PPM1A	0	0.260638	0.514	0.236	0
EML1	0	0.179767	0.448	0.17	0
SEPTIN9	0	0.930364	0.376	0.098	0
KCNMB2	0	-0.274325	0.48	0.202	0
ASAP1	0	0.364254	0.745	0.467	0
SOX5	0	-0.43749	0.696	0.418	0
GLCE	0	0.173852	0.472	0.194	0
NLK	0	0.554706	0.744	0.466	0
FHL1	0	1.32599	0.362	0.084	0
VRK2	0	-5.28331	0.034	0.311	0
RPL31	0	0.667867	0.427	0.15	0
TAGLN3	0	2.2356	0.324	0.047	0
ZNF346	0	0.313537	0.452	0.175	0
ZNF25	0	0.29979	0.454	0.177	0
STIM1	0	0.360906	0.455	0.178	0
KCNK10	0	0.376148	0.375	0.098	0
CYP46A1	0	0.667899	0.393	0.116	0
AC106793.1	0	0.970113	0.376	0.099	0
FBXL20	0	0.144724	0.635	0.358	0
RAPGEFL1	0	2.08226	0.326	0.049	0
CCNT2-AS1	0	1.31204	0.361	0.084	0
KIRREL3	0	-0.229255	0.729	0.452	0
AC087564.1	0	-5.04407	0.022	0.299	0
CLTC	0	0.16716	0.611	0.334	0
TSHZ2	0	2.18233	0.361	0.084	0
PDCD10	0	0.395545	0.42	0.144	0
ETV5	0	0.911952	0.38	0.104	0
BAALC	0	-0.104234	0.532	0.256	0
NAALAD2	0	0.502978	0.421	0.145	0
GPRC5B	0	-4.59867	0.033	0.309	0
RAB3GAP1	0	0.115394	0.615	0.339	0
FLACC1	0	1.28985	0.354	0.078	0
EFR3A	0	0.154495	0.563	0.287	0
AC011474.1	0	1.26413	0.345	0.069	0
CYP1B1-AS1	0	3.11612	0.306	0.031	0
NPHP1	0	0.876946	0.364	0.089	0
PSMD14	0	0.14941	0.496	0.221	0
PCDH10	0	0.408416	0.447	0.172	0
KLHL3	0	0.168239	0.498	0.223	0
UTP23	0	0.32559	0.441	0.166	0
FRMD6	0	1.29811	0.365	0.09	0
RAB15	0	2.48619	0.315	0.04	0
CLMN	0	-4.07164	0.12	0.395	0
AC087500.1	0	0.593493	0.402	0.127	0
RAI1	0	0.568101	0.423	0.148	0
POU2F2	0	0.813174	0.333	0.058	0
NAPB	0	0.40662	0.459	0.184	0
GFRA2	0	3.78493	0.293	0.018	0
COL11A1	0	0.421422	0.404	0.13	0
CHML	0	2.5208	0.316	0.042	0
ATF2	0	0.132949	0.551	0.277	0
ADAM9	0	0.262397	0.439	0.165	0
SAMD8	0	0.161371	0.458	0.184	0
MPHOSPH8	0	0.120008	0.532	0.258	0
HDGFL3	0	0.217821	0.489	0.215	0
CABIN1	0	0.197097	0.464	0.19	0
VGLL4	0	0.111513	0.602	0.328	0
SLC6A7	0	4.55923	0.282	0.008	0
SOBP	0	0.370465	0.705	0.431	0
TMEM181	0	0.280015	0.472	0.198	0
PIK3C3	0	0.152173	0.587	0.313	0
MAPK1	0	0.138424	0.602	0.328	0
TPM3	0	0.557248	0.397	0.124	0
CNRIP1	0	0.904103	0.378	0.105	0
HSPA4L	0	0.678319	0.419	0.146	0
ADAM32	0	1.04562	0.364	0.091	0
TOX	0	1.02021	0.49	0.217	0
PRNP	0	0.640348	0.433	0.16	0
ANKRD13C	0	0.122685	0.602	0.329	0
UBN2	0	0.125517	0.588	0.315	0
FGFR2	0	-3.91078	0.139	0.412	0
CEMIP	0	0.599644	0.344	0.071	0
CAMK2N1	0	0.407582	0.462	0.19	0
LAMC1	0	0.845522	0.381	0.109	0
RNF149	0	-0.129201	0.527	0.255	0
TBR1	0	5.02964	0.275	0.003	0
FARSB	0	0.165224	0.468	0.196	0
MED23	0	0.243964	0.443	0.171	0
TMEM268	0	1.4082	0.333	0.061	0
RRAS2	0	0.76037	0.384	0.112	0
GPR135	0	0.584579	0.403	0.131	0
CCDC102B	0	0.30406	0.422	0.15	0
LZTS3	0	1.73351	0.327	0.055	0
ZNF831	0	4.83006	0.277	0.005	0
MOG	0	-5.66953	0.017	0.289	0
ANKRD42	0	1.42838	0.344	0.072	0
LINC01197	0	1.77804	0.349	0.077	0
CNIH3	0	0.408421	0.453	0.182	0
PDIA6	0	0.814295	0.361	0.09	0
SLC9A9	0	-3.21929	0.251	0.522	0
G3BP2	0	0.379053	0.462	0.191	0
SYCP2L	0	0.671394	0.386	0.115	0
GRM8	0	0.908586	0.381	0.11	0
ARHGAP39	0	0.793344	0.365	0.094	0
PTBP3	0	0.233754	0.433	0.162	0
TMEM179	0	2.28614	0.315	0.044	0
MAPKBP1	0	0.365033	0.432	0.161	0
GSE1	0	0.791483	0.425	0.154	0
SHROOM3	0	-0.215576	0.407	0.136	0
INPP4B	0	0.336701	0.574	0.303	0
JAZF1	0	0.273297	0.726	0.455	0
DKK3	0	0.616894	0.408	0.137	0
HECTD4	0	0.425445	0.715	0.444	0
ASPA	0	-5.33727	0.021	0.292	0
FXYD7	0	2.71711	0.294	0.023	0
RIMS3	0	2.8369	0.3	0.03	0
ADAM17	0	0.125672	0.488	0.218	0
AC010210.1	0	0.484487	0.385	0.115	0
ORC3	0	0.171594	0.483	0.213	0
MFSD4B	0	0.288155	0.441	0.171	0
KLHL7	0	0.22318	0.468	0.198	0
DMTN	0	2.42345	0.313	0.043	0
AC011603.2	0	0.689118	0.383	0.113	0
SCG5	0	0.643834	0.383	0.113	0
LINC00630	0	0.422531	0.427	0.157	0
VRK1	0	0.719394	0.374	0.105	0
UBAP1L	0	0.287921	0.427	0.158	0
MAP2K5	0	0.303105	0.673	0.404	0
GSG1L	0	1.50678	0.327	0.058	0
MEGF10	0	-4.13513	0.075	0.344	0
KIF1A	0	0.228373	0.45	0.182	0
PTCHD4	0	0.436553	0.398	0.13	0
HGSNAT	0	0.101589	0.518	0.25	0
AL139815.1	0	1.42816	0.331	0.063	0
TTC7B	0	0.226592	0.625	0.357	0
SULT1A1	0	1.2883	0.343	0.075	0
CCDC144NL-AS1	0	4.81937	0.277	0.009	0
ZCCHC2	0	0.161401	0.429	0.161	0
HDX	0	0.262474	0.439	0.171	0
NR3C2	0	0.1146	0.68	0.413	0
CCDC138	0	0.1283	0.449	0.182	0
AC023480.1	0	0.93743	0.374	0.107	0
ARL6	0	0.634892	0.394	0.127	0
VLDLR-AS1	0	0.231118	0.443	0.176	0
SLC1A1	0	0.124277	0.405	0.138	0
FBXO10	0	1.01307	0.358	0.091	0
RBM4	0	0.1329	0.456	0.189	0
TMTC3	0	0.299735	0.426	0.159	0
B3GLCT	0	0.804927	0.368	0.101	0
FSIP1	0	2.03458	0.318	0.051	0
ABCA3	0	0.389676	0.421	0.154	0
GSPT1	0	0.166527	0.444	0.177	0
SYT4	0	2.70629	0.303	0.036	0
CHM	0	0.159498	0.534	0.267	0
FAM107B	0	-5.10832	0.027	0.294	0
FOLH1	0	-5.55624	0.019	0.286	0
ACBD6	0	0.150283	0.644	0.378	0
METTL6	0	0.308361	0.425	0.159	0
ARL13B	0	0.241213	0.427	0.161	0
LINC01322	0	0.451671	0.41	0.144	0
PEX3	0	0.196836	0.458	0.192	0
CLDN12	0	0.715219	0.375	0.109	0
TMBIM6	0	0.494027	0.389	0.123	0
GNG2	0	1.14853	0.36	0.094	0
ABCA6	0	0.181749	0.391	0.125	0
TMX4	0	0.992134	0.392	0.126	0
TTC28-AS1	0	0.134144	0.484	0.218	0
ESRRG	0	0.129941	0.603	0.337	0
MYOM2	0	2.72775	0.287	0.021	0
SAMD12	0	0.189574	0.814	0.548	0
JMY	0	0.203862	0.468	0.203	0
CSNK1G3	0	0.10124	0.485	0.22	0
AC005753.2	0	1.55001	0.332	0.067	0
SPIDR	0	0.301689	0.759	0.494	0
PCMTD1	0	0.138372	0.622	0.357	0
SYT12	0	2.42173	0.306	0.041	0
HM13	0	0.314331	0.421	0.156	0
SUPT3H	0	0.166115	0.732	0.467	0
SIPA1L1	0	0.879634	0.821	0.556	0
STX12	0	0.122292	0.461	0.197	0
AC110296.1	0	3.55555	0.278	0.014	0
AC079760.1	0	0.43546	0.385	0.121	0
KCNC1	0	1.13187	0.358	0.094	0
AP001972.3	0	2.59899	0.298	0.034	0
TMEM120B	0	0.997114	0.361	0.097	0
KIAA0556	0	0.262682	0.422	0.158	0
LRRC37B	0	0.288629	0.41	0.146	0
NOL4L	0	0.215218	0.409	0.145	0
YLPM1	0	0.101023	0.598	0.334	0
IFT172	0	0.222745	0.417	0.154	0
TMEM144	0	-4.73479	0.138	0.401	0
RFX3	0	0.588643	0.738	0.475	0
AL583827.1	0	5.50479	0.266	0.003	0
GOLM1	0	0.675005	0.385	0.122	0
C2CD3	0	0.251125	0.441	0.178	0
ITPK1	0	0.161641	0.445	0.182	0
PPP2R5C	0	0.13283	0.63	0.367	0
AC025887.2	0	2.37494	0.302	0.039	0
AC091138.1	0	1.7508	0.319	0.056	0
LMTK3	0	1.39331	0.328	0.065	0
OPRM1	0	2.51386	0.292	0.029	0
JAK2	0	-0.15502	0.576	0.313	0
P3H2	0	0.441299	0.367	0.105	0
ASCC3	0	0.101104	0.643	0.381	0
RHEB	0	0.403228	0.443	0.181	0
AC104964.1	0	1.83198	0.309	0.047	0
FAM219A	0	0.278263	0.436	0.174	0
CCND2	0	0.733354	0.375	0.113	0
G2E3	0	0.130648	0.438	0.176	0
SOCS7	0	0.519104	0.384	0.122	0
PDXK	0	0.161173	0.414	0.152	0
ADK	0	0.251693	0.719	0.457	0
PTPRS	0	0.126681	0.577	0.315	0
GOLGB1	0	-0.16601	0.556	0.295	0
INKA2	0	1.97271	0.295	0.034	0
STX6	0	0.269001	0.414	0.153	0
GTDC1	0	0.335573	0.737	0.476	0
SLC12A8	0	1.89597	0.319	0.058	0
GRK4	0	0.316505	0.43	0.169	0
TRIM36	0	1.20885	0.316	0.055	0
TMEM170B	0	0.584619	0.385	0.124	0
ATP6V1B2	0	0.71828	0.366	0.105	0
PTCHD1	0	0.820097	0.318	0.057	0
ZDHHC21	0	0.290527	0.695	0.434	0
CTIF	0	0.114104	0.597	0.336	0
ITGA9-AS1	0	0.306459	0.44	0.18	0
MOBP	0	-5.25488	0.101	0.361	0
ADGRL3	0	0.60239	0.921	0.661	0
MARCH11	0	1.05335	0.351	0.091	0
PRAG1	0	1.36898	0.321	0.061	0
LINC00609	0	-4.84285	0.104	0.364	0
C16orf87	0	1.0158	0.327	0.067	0
ZNF540	0	0.458351	0.4	0.14	0
ZNF331	0	0.53142	0.412	0.152	0
FAAH2	0	0.652153	0.382	0.122	0
PTN	0	-3.85339	0.085	0.345	0
MIR31HG	0	1.48926	0.285	0.025	0
NRG4	0	2.83556	0.289	0.029	0
CCSAP	0	0.304842	0.389	0.13	0
GFPT1	0	0.304993	0.418	0.159	0
NAB1	0	0.377156	0.393	0.134	0
IL12A-AS1	0	4.2134	0.27	0.011	0
SLC7A14	0	0.490479	0.398	0.139	0
ARHGAP10	0	0.558232	0.366	0.107	0
CCNC	0	0.438349	0.395	0.136	0
PTEN	0	-0.306052	0.627	0.368	0
LINC00937	0	1.498	0.326	0.067	0
AC084816.1	0	3.74892	0.271	0.012	0
RANBP10	0	0.542694	0.383	0.124	0
Z83843.1	0	0.400803	0.412	0.153	0
JAKMIP2	0	0.269627	0.715	0.456	0
JAZF1-AS1	0	2.81528	0.288	0.029	0
STUM	0	2.03901	0.289	0.031	0
LRRN1	0	0.408678	0.387	0.129	0
LINC01184	0	0.119711	0.634	0.376	0
TNFRSF21	0	1.04433	0.343	0.085	0
SLC16A10	0	1.3895	0.349	0.091	0
SCG3	0	0.55398	0.379	0.121	0
HYDIN	0	0.508985	0.362	0.104	0
PITPNM3	0	1.95072	0.316	0.058	0
ZNF667	0	0.49837	0.36	0.102	0
FGF13	0	-0.482729	0.368	0.11	0
AC006148.1	0	-0.203335	0.599	0.341	0
DOP1A	0	0.128882	0.678	0.421	0
CFAP44	0	0.419616	0.364	0.107	0
DCX	0	1.11173	0.361	0.104	0
LMBRD1	0	0.113457	0.591	0.334	0
CCDC66	0	-0.151177	0.557	0.301	0
PBX1	0	0.325475	0.746	0.49	0
PTPN14	0	0.316728	0.345	0.089	0
ITGB1BP1	0	0.304218	0.402	0.146	0
CAB39	0	-0.215346	0.515	0.259	0
CCK	0	2.36419	0.29	0.034	0
AC006058.1	0	2.8917	0.278	0.022	0
NAA50	0	0.18992	0.417	0.161	0
AC019205.1	0	0.538367	0.383	0.127	0
SLC26A4	0	1.94795	0.306	0.05	0
AP4S1	0	0.104255	0.438	0.182	0
SPIN3	0	0.755689	0.355	0.099	0
ZNF721	0	0.193372	0.697	0.441	0
PDS5B	0	0.152886	0.684	0.429	0
EPHB2	0	0.337336	0.375	0.12	0
RIMKLA	0	1.91522	0.308	0.053	0
TTC1	0	0.301769	0.401	0.146	0
MSC-AS1	0	3.03141	0.288	0.033	0
TSNARE1	0	0.493462	0.369	0.114	0
ZMIZ1-AS1	0	1.72974	0.299	0.044	0
MYO1D	0	-0.62984	0.643	0.388	0
CACNA1I	0	3.10539	0.28	0.025	0
AIG1	0	0.143418	0.662	0.408	0
TENT4A	0	0.160049	0.407	0.153	0
BRSK2	0	0.860462	0.334	0.08	0
NOVA1	0	0.242613	0.753	0.499	0
IFT43	0	0.116179	0.442	0.188	0
AAGAB	0	0.336044	0.384	0.13	0
CPEB1	0	-0.228551	0.46	0.206	0
LRRC40	0	0.236308	0.405	0.152	0
AP1S3	0	1.50513	0.303	0.05	0
GLB1	0	0.250649	0.411	0.158	0
SCLT1	0	-0.228898	0.633	0.38	0
ICE1	0	-0.149983	0.527	0.274	0
ANXA6	0	1.22449	0.336	0.083	0
TPD52	0	-0.241526	0.509	0.256	0
PLEC	0	0.760284	0.345	0.092	0
KRTAP5-AS1	0	1.79271	0.311	0.058	0
SYNDIG1	0	-1.22318	0.617	0.364	0
QRICH1	0	0.110013	0.444	0.192	0
SLC7A14-AS1	0	-4.9679	0.113	0.365	0
C5orf30	0	0.65959	0.357	0.105	0
BTBD9	0	0.442314	0.758	0.506	0
AL078600.1	0	1.1141	0.307	0.055	0
ITSN1	0	-0.257974	0.637	0.385	0
RABGAP1	0	0.229315	0.688	0.436	0
TASOR2	0	-0.196596	0.569	0.317	0
ULK2	0	-0.109966	0.541	0.29	0
WDR78	0	0.627551	0.358	0.107	0
TSEN2	0	0.163984	0.422	0.171	0
VPS8	0	0.109256	0.615	0.364	0
AL445623.2	0	0.635925	0.356	0.105	0
GPATCH2L	0	-0.102083	0.52	0.269	0
TSPAN3	0	0.186434	0.417	0.166	0
AVL9	0	-0.112892	0.583	0.332	0
LARP4B	0	-0.106199	0.56	0.31	0
SLC4A8	0	-0.391461	0.562	0.312	0
ARNT2	0	0.13309	0.681	0.431	0
ZCCHC17	0	0.296928	0.389	0.139	0
SYNPR	0	-0.20784	0.375	0.125	0
FIP1L1	0	-0.104817	0.513	0.263	0
GHR	0	1.02062	0.363	0.113	0
CPEB4	0	0.229237	0.742	0.492	0
SCRN1	0	0.195415	0.422	0.172	0
FAM3C	0	0.712206	0.381	0.131	0
FAM66D	0	0.159511	0.423	0.173	0
RNF19A	0	-0.214686	0.521	0.271	0
ZNF26	0	0.35724	0.37	0.12	0
YPEL1	0	0.964385	0.329	0.079	0
TYRO3	0	0.167713	0.345	0.095	0
PHF14	0	0.222965	0.712	0.462	0
SACS	0	-0.176184	0.564	0.314	0
CCDC186	0	0.262279	0.401	0.152	0
AC069133.1	0	4.54339	0.26	0.011	0
ANKRD46	0	0.432134	0.366	0.117	0
PFKP	0	0.203246	0.368	0.119	0
TBC1D15	0	-0.153095	0.502	0.253	0
FOXO1	0	-3.93237	0.062	0.311	0
AL365295.1	0	0.14096	0.375	0.126	0
ATP1A3	0	1.51845	0.325	0.076	0
OPRD1	0	1.82526	0.289	0.04	0
DDX1	0	0.14842	0.41	0.161	0
USP49	0	0.233398	0.408	0.159	0
SYT13	0	2.43956	0.287	0.038	0
RHBDL3	0	0.759567	0.344	0.095	0
PSPC1	0	0.156839	0.671	0.423	0
LINC01170	0	-5.69059	0.023	0.271	0
THRAP3	0	-0.104447	0.49	0.242	0
TCTEX1D2	0	0.767143	0.361	0.113	0
GARS	0	0.411989	0.367	0.119	0
KYAT1	0	0.38443	0.385	0.137	0
HOMER2	0	0.588294	0.356	0.108	0
MAP3K3	0	-0.111748	0.439	0.191	0
PDE4A	0	1.77005	0.309	0.061	0
SIN3B	0	0.354793	0.37	0.122	0
NRIP1	0	-0.368966	0.529	0.281	0
ADARB2	0	-3.0698	0.1	0.348	0
PTPN12	0	-0.22802	0.532	0.285	0
SARAF	0	0.328752	0.403	0.156	0
CSRNP2	0	0.792064	0.338	0.091	0
HRH1	0	1.14245	0.313	0.066	0
MFAP3	0	0.533421	0.365	0.118	0
C8orf34	0	0.269616	0.362	0.115	0
RNLS	0	0.156148	0.439	0.192	0
RYR3	0	-1.13373	0.484	0.237	0
SULT4A1	0	2.10864	0.294	0.047	0
ATG2B	0	-0.140456	0.568	0.321	0
USP31	0	-0.266026	0.462	0.216	0
AMY2B	0	0.28072	0.382	0.136	0
MIA3	0	0.10861	0.419	0.173	0
ZBTB18	0	0.945684	0.318	0.072	0
XPO7	0	-0.110983	0.502	0.256	0
GAPVD1	0	-0.198506	0.52	0.274	0
MADD	0	0.326744	0.379	0.133	0
BSCL2	0	1.60753	0.308	0.062	0
FKBP3	0	0.401771	0.364	0.118	0
AC040168.1	0	0.144036	0.412	0.166	0
STK4	0	-0.152987	0.416	0.17	0
MAPT	0	0.125203	0.712	0.466	0
GNAI3	0	0.150933	0.394	0.149	0
TF	0	-4.5746	0.146	0.391	0
MOB1B	0	0.164858	0.392	0.147	0
JAKMIP3	0	-0.148213	0.449	0.204	0
SV2A	0	1.36482	0.321	0.076	0
NBAS	0	0.359429	0.714	0.469	0
CCDC148	0	0.634708	0.363	0.118	0
KBTBD12	0	-0.271868	0.353	0.108	0
TSPYL1	0	1.83244	0.306	0.061	0
SERINC1	0	0.224685	0.42	0.175	0
LINC00535	0	1.23065	0.312	0.067	0
PKM	0	0.522098	0.365	0.12	0
SLC13A3	0	-0.326336	0.524	0.279	0
MTMR1	0	-0.131568	0.482	0.237	0
ZC3H8	0	0.109438	0.412	0.167	0
NUP153	0	-0.106517	0.469	0.224	0
ZFAND1	0	0.757231	0.346	0.101	0
ZBTB38	0	-0.20823	0.533	0.289	0
LCMT1	0	0.118349	0.401	0.157	0
ADAM11	0	2.86523	0.27	0.026	0
NOVA2	0	0.887293	0.337	0.093	0
SMS	0	0.704729	0.332	0.088	0
AC233976.1	0	2.24907	0.28	0.036	0
SKI	0	-0.242924	0.44	0.196	0
SILC1	0	-3.99571	0.052	0.296	0
MGAT4A	0	-0.7391	0.484	0.24	0
PGAP1	0	0.144815	0.479	0.235	0
IFT122	0	0.465155	0.353	0.109	0
SMARCAD1	0	-0.157107	0.524	0.28	0
NUCB2	0	0.727128	0.355	0.111	0
CTTN	0	-0.113757	0.437	0.193	0
AL356295.1	0	4.79537	0.26	0.016	0
TOP1	0	-0.191233	0.525	0.281	0
SMIM12	0	0.708982	0.344	0.1	0
FAM184A	0	-0.367899	0.458	0.215	0
LHPP	0	0.197099	0.385	0.142	0
TESC	0	1.95189	0.27	0.027	0
MED4	0	0.242476	0.385	0.142	0
MPHOSPH6	0	0.677558	0.34	0.097	0
CNNM2	0	-0.125313	0.595	0.352	0
NCR3LG1	0	2.00158	0.29	0.047	0
STX3	0	0.978022	0.327	0.084	0
PCID2	0	0.106903	0.377	0.134	0
BRD4	0	-0.124186	0.48	0.237	0
MICAL3	0	0.187082	0.715	0.472	0
CHIC1	0	-0.157293	0.536	0.294	0
TRAPPC11	0	-0.131062	0.449	0.207	0
PSMB7	0	0.128222	0.392	0.15	0
THY1	0	2.23929	0.281	0.039	0
SLC7A6	0	0.49656	0.339	0.097	0
AC239809.3	0	0.404012	0.358	0.116	0
RMDN2	0	0.640871	0.345	0.103	0
AFTPH	0	-0.118445	0.445	0.203	0
REPS1	0	-0.265784	0.59	0.348	0
CDC123	0	0.348435	0.355	0.113	0
RUFY2	0	-0.116844	0.611	0.369	0
TNKS2	0	-0.153384	0.498	0.256	0
USP14	0	-0.126105	0.488	0.246	0
CALM3	0	1.8397	0.296	0.054	0
SHANK3	0	0.10428	0.381	0.139	0
RLF	0	-0.16328	0.584	0.342	0
DOCK7	0	-0.553586	0.559	0.318	0
DNMT3A	0	-0.151455	0.529	0.288	0
NAA25	0	-0.242231	0.527	0.286	0
RNF11	0	0.33133	0.394	0.153	0
IL12RB2	0	2.55637	0.272	0.031	0
GPLD1	0	1.01902	0.33	0.089	0
HTRA1	0	-4.65367	0.028	0.269	0
LRRC9	0	2.67953	0.269	0.028	0
LGALSL-DT	0	1.38791	0.3	0.059	0
AL590705.1	0	1.16262	0.317	0.076	0
QSER1	0	-0.243718	0.479	0.238	0
DCUN1D5	0	0.454894	0.361	0.12	0
ACVR1B	0	0.890858	0.325	0.084	0
LINC00407	0	1.79067	0.289	0.048	0
TPGS2	0	0.447647	0.348	0.107	0
SERINC3	0	0.330718	0.378	0.137	0
CASK	0	-0.228271	0.603	0.362	0
BICD1	0	0.135914	0.7	0.459	0
NFXL1	0	0.151524	0.384	0.144	0
SOX6	0	-3.66487	0.09	0.33	0
NAE1	0	0.140965	0.389	0.149	0
LINC01284	0	2.53774	0.268	0.028	0
NTNG1	0	1.06652	0.36	0.12	0
LINC01821	0	6.34362	0.243	0.003	0
SEC22A	0	-0.115511	0.436	0.196	0
PRMT9	0	0.901544	0.348	0.108	0
PON2	0	-4.74022	0.013	0.253	0
PTDSS1	0	0.946634	0.32	0.08	0
PCGF6	0	0.447416	0.351	0.111	0
AP004608.1	0	0.877217	0.322	0.082	0
CAPS2	0	0.101254	0.514	0.274	0
UGGT2	0	0.183414	0.722	0.482	0
TMCO3	0	0.181928	0.38	0.14	0
RBM25	0	-0.185614	0.592	0.352	0
USP10	0	-0.166695	0.436	0.196	0
GPATCH8	0	0.30751	0.733	0.493	0
LINC00662	0	-0.17634	0.476	0.236	0
MARK4	0	0.398242	0.38	0.14	0
ALG13	0	-0.269397	0.503	0.263	0
MAP4K3	0	0.134276	0.687	0.448	0
DHX36	0	-0.23934	0.533	0.294	0
CEP57L1	0	0.171246	0.383	0.144	0
SPTBN2	0	2.4481	0.275	0.036	0
PTPRN	0	2.28676	0.284	0.045	0
LARP1	0	-0.114028	0.495	0.256	0
INO80	0	-0.172683	0.494	0.255	0
MYO5A	0	0.19906	0.758	0.519	0
FA2H	0	-5.29673	0.015	0.254	0
DOK5	0	0.345989	0.373	0.134	0
TTC3	0	0.387885	0.796	0.557	0
VPS45	0	-0.269844	0.535	0.297	0
TSGA10	0	-0.504015	0.521	0.283	0
DCUN1D4	0	-0.116889	0.522	0.284	0
FNIP2	0	-0.331363	0.562	0.324	0
TBC1D8	0	0.19506	0.398	0.16	0
AC010280.1	0	2.63709	0.26	0.022	0
ERGIC1	0	0.181384	0.403	0.165	0
TBPL1	0	0.773128	0.332	0.094	0
C7orf50	0	0.727044	0.33	0.092	0
FAM66A	0	0.991117	0.334	0.096	0
AL117336.2	0	0.128985	0.389	0.151	0
VPS36	0	-0.103227	0.442	0.204	0
VPS9D1	0	0.63781	0.327	0.089	0
WWC3	0	0.171249	0.379	0.141	0
ANKRD36	0	0.113333	0.729	0.491	0
PPARGC1A	0	0.263315	0.377	0.139	0
XPO4	0	-0.193022	0.513	0.275	0
AC005225.2	0	0.495391	0.359	0.121	0
TSHZ1	0	0.388851	0.375	0.137	0
MAGED1	0	-0.125258	0.489	0.251	0
FBXO42	0	-0.158294	0.536	0.299	0
ATF6	0	-0.32161	0.54	0.303	0
ZNF493	0	-0.201386	0.532	0.295	0
SPECC1L	0	-0.222046	0.56	0.323	0
MRAP2	0	2.51866	0.269	0.032	0
RALA	0	0.204915	0.378	0.141	0
SBNO1	0	-0.166938	0.449	0.212	0
TUBGCP3	0	-0.195368	0.451	0.214	0
ZNF236	0	-0.163079	0.444	0.207	0
TAF1B	0	0.332193	0.352	0.115	0
MAPRE3	0	0.517481	0.348	0.111	0
CCNT2	0	-0.257944	0.515	0.278	0
AC117453.1	0	5.39728	0.243	0.006	0
SUB1	0	0.499759	0.365	0.128	0
COL23A1	0	1.18523	0.286	0.049	0
PNMA2	0	1.48866	0.304	0.067	0
ATAD2	0	0.998792	0.317	0.08	0
CELF2-DT	0	5.26442	0.24	0.003	0
ERO1A	0	0.266242	0.364	0.127	0
MYO9A	0	0.165352	0.736	0.499	0
NPTXR	0	1.83225	0.29	0.053	0
ZDHHC17	0	-0.140855	0.552	0.316	0
EP400	0	-0.235607	0.523	0.287	0
EPHB6	0	2.31651	0.27	0.034	0
ZNF251	0	-0.187195	0.446	0.21	0
CBWD5	0	0.768728	0.326	0.09	0
PPP2R2D	0	-0.263367	0.446	0.21	0
NRXN2	0	0.329284	0.38	0.144	0
CA11	0	2.82584	0.258	0.022	0
ZNF827	0	-0.131531	0.493	0.257	0
TTC37	0	-0.145158	0.613	0.377	0
ADGRB1	0	1.02162	0.307	0.071	0
AC036108.1	0	1.56929	0.296	0.06	0
ENOSF1	0	-3.96083	0.08	0.316	0
DLG3	0	1.2678	0.311	0.075	0
TAF15	0	-0.154885	0.577	0.341	0
MTMR7	0	-0.438774	0.554	0.319	0
KLF12	0	-0.23729	0.534	0.299	0
TNPO3	0	-0.110451	0.442	0.207	0
ZNF846	0	-0.182345	0.381	0.146	0
[truncated: 14,858 more rows]

## Sheet: S5C - Inhibitory Neurons RF-AME
TF	TF family	RF	AME
AHR	bHLH	0.0333815	34.8327
AIRE	SAND	0.0300383	1.03433
ALX1	Homeodomain	0.0625413	22.4449
AR	Nuclear receptor	0.0380082	17.9318
TFAP2A	AP-2	0.0385449	2.28651
TFAP2B	AP-2	0.0218771	8.91364
TFAP2C	AP-2	0.028582	2.44855
ARID5B	ARID/BRIGHT	0.0202002	0.812479
ARNT	bHLH	0.0877371	49.6126
ASCL1	bHLH	0.0480687	108.55
ATF1	bZIP	0.030818	32.6737
ATF2	bZIP	0.030153	25.384
ATF3	bZIP	0.028951	37.5058
ATF4	bZIP	0.0173476	3.08145
ATF6	bZIP	0.026198	8.96257
ATOH1	bHLH	0.0221517	33.8097
BACH1	bZIP	0.0336219	99.9666
BACH2	bZIP	0.0396657	138.796
BATF3	bZIP	0.0254602	25.8069
BATF	bZIP	0.0285741	49.1175
BCL11A	C2H2 ZF	0.0887142	310.329
BCL6	C2H2 ZF	0.019041	5.30452
BHLHA15	bHLH	0.0286324	65.5702
BHLHE40	bHLH	0.0491086	81.4271
ARNTL	bHLH	0.0516062	99.1421
T	T-box	0.0328555	72.2104
CDX1	Homeodomain	0.0195033	3.9431
CDX2	Homeodomain	0.0213789	0.779892
CEBPA	bZIP	0.0194982	0.735182
CEBPB	bZIP	0.019546	1.5544
CEBPD	bZIP	0.0228934	0.744727
CEBPE	bZIP	0.0210323	0.195179
CEBPG	bZIP	0.0214184	8.79317
CLOCK	bHLH	0.0347309	72.0655
EBF1	EBF1	0.0212605	2.48149
NR2F1	Nuclear receptor	0.0249513	33.6162
NR2F2	Nuclear receptor	0.0964592	0.30103
CREB1	bZIP	0.0323589	27.0357
CREM	bZIP	0.0238041	9.08831
CRX	Homeodomain	0.0225578	0.50724
CTCFL	C2H2 ZF	0.0900862	44.9469
CTCF	C2H2 ZF	0.127093	35.3072
CUX1	CUT; Homeodomain	0.0698816	0.390406
DBP	bZIP	0.0582873	37.5884
DLX3	Homeodomain	0.0392763	20.8297
DUX4	Homeodomain	0.0222878	7.27327
E2F1	E2F	0.0598851	206.883
E2F2	E2F	0.0504308	1.71444
E2F3	E2F	0.0354564	258.152
E2F4	E2F	0.086994	235.551
E2F5	E2F	0.0378914	0.0579919
E2F6	E2F	0.0588934	332.81
E2F7	E2F	0.119462	390.793
EGR1	C2H2 ZF	1	801.335
EGR2	C2H2 ZF	0.86019	770.983
EHF	Ets	0.0229828	36.2565
ELF1	Ets	0.0195805	30.6946
ELF2	Ets	0.0166852	58.2676
ELF3	Ets; AT hook	0.0239363	72.8356
ELF5	Ets	0.0280448	123.79
ELK1	Ets	0.0151491	9.72354
ELK4	Ets	0.0173592	10
EPAS1	bHLH	0.0742988	66.9547
ERG	Ets	0.0373249	197.319
ESRRA	Nuclear receptor	0.0572674	6.47237
ESRRB	Nuclear receptor	0.109411	0.440093
ESRRG	Nuclear receptor	0.0377956	0.30103
ESR1	Nuclear receptor	0.0283632	0.728158
ESR2	Nuclear receptor	0.0367623	0.906578
ETS1	Ets	0.0245079	85.317
ETS2	Ets	0.0685187	263.38
ETV1	Ets	0.0146449	31.719
ETV2	Ets	0.0290234	88.4962
ETV4	Ets	0.0298303	196.959
ETV5	Ets	0.0646456	316.24
MECOM	C2H2 ZF	0.021761	1.40782
FEV	Ets	0.022415	173.575
FEZF1	C2H2 ZF	0.0209327	5.22403
FLI1	Ets	0.0738113	282.564
FOSB	bZIP	0.332191	425.873
FOSL1	bZIP	0.412639	463.222
FOSL2	bZIP	0.458819	456.099
FOS	bZIP	0.318604	432.678
FOXA1	Forkhead	0.0181055	0.90309
FOXA2	Forkhead	0.0186181	0.440093
FOXA3	Forkhead	0.0219978	0.463442
FOXC1	Forkhead	0.0345059	2.66354
FOXH1	Forkhead	0.0262307	0.505845
FOXI1	Forkhead	0.101358	2.18977
FOXJ2	Forkhead	0.0279277	3.65758
FOXJ3	Forkhead	0.0469263	28.7122
FOXK1	Forkhead	0.02346	4.55909
FOXM1	Forkhead	0.0206202	1.34199
FOXO1	Forkhead	0.0210764	18.5406
FOXO3	Forkhead	0.0216301	0.0899095
FOXO4	Forkhead	0.044536	0.30103
FOXP1	Forkhead	0.039415	69.4522
FOXP2	Forkhead	0.0196147	0.0136762
FOXQ1	Forkhead	0.0237951	0.643974
GABPA	Ets	0.0158101	38.4634
GATA1	GATA	0.0168659	3.73283
GATA2	GATA	0.0186054	3.26043
GATA3	GATA	0.036077	59.9914
GATA4	GATA	0.0186984	2.41567
GATA6	GATA	0.0186693	0.638272
NR3C1	Nuclear receptor	0.0212572	7.15181
GFI1B	C2H2 ZF	0.0237639	13.0453
GFI1	C2H2 ZF	0.0253336	17.9788
GLI3	C2H2 ZF	0.0483353	93.8928
GRHL2	Grainyhead	0.0494489	0.978811
NHLH1	bHLH	0.0253395	20.4908
HIC1	C2H2 ZF	0.0319428	0.124939
HIF1A	bHLH	0.0326865	71.5376
HINFP	C2H2 ZF	0.038534	1.45469
HLF	bZIP	0.0350985	26.9706
HNF1A	Homeodomain	0.0758472	6.47756
HNF1B	Homeodomain	0.0589739	11.1325
HNF4A	Nuclear receptor	0.0883755	0.0277972
HNF4G	Nuclear receptor	0.0841045	0.0136762
ONECUT1	CUT; Homeodomain	0.0849571	0.440093
HSF1	HSF	0.0200459	6.45842
HSF2	HSF	0.0273143	5.44733
TCF12	bHLH	0.0458851	117.607
HOXA10	Homeodomain	0.136957	20.8125
HOXA13	Homeodomain	0.0673108	2.40894
HOXA1	Homeodomain	0.0308611	0.832683
HOXA9	Homeodomain	0.0319338	12.054
HOXB13	Homeodomain	0.0355097	6.21254
HOXB4	Homeodomain	0.0152481	4.72354
HOXB7	Homeodomain	0.0221153	0.655608
HOXB8	Homeodomain	0.0223048	0.716699
HOXC9	Homeodomain	0.0165748	1.11464
IKZF1	C2H2 ZF	0.0588869	229.636
INSM1	C2H2 ZF	0.0316069	0.488117
IRF1	IRF	0.119081	101
IRF2	IRF	0.0748887	58.5031
IRF3	IRF	0.154736	288.636
IRF4	IRF	0.0302622	61.6402
IRF7	IRF	0.0402047	50.3799
IRF8	IRF	0.0564794	71.8386
IRF9	IRF	0.0331487	3.05061
ISL1	Homeodomain	0.0423275	1.20412
TCF4	bHLH	0.0602248	183.31
JUNB	bZIP	0.265313	373.326
JUND	bZIP	0.292485	404.697
JUN	bZIP	0.329418	429.903
ZBTB33	C2H2 ZF	0.0209289	7.66555
KLF12	C2H2 ZF	0.0260563	138.266
KLF15	C2H2 ZF	0.282773	439.947
KLF1	C2H2 ZF	0.0673833	274.232
KLF3	C2H2 ZF	0.171759	375.402
KLF4	C2H2 ZF	0.0443052	197.478
KLF5	C2H2 ZF	0.0782624	337.499
KLF6	C2H2 ZF	0.114151	429.322
KLF8	C2H2 ZF	0.0237401	26.1255
KLF9	C2H2 ZF	0.164762	168.65
LEF1	HMG/Sox	0.020933	23.1831
LHX2	Homeodomain	0.0230111	2.59517
LHX3	Homeodomain	0.125619	10.7328
LYL1	bHLH	0.0417955	157.06
MAFB	bZIP	0.0216104	65.5482
MAFF	bZIP	0.0237645	61.8601
MAFG	bZIP	0.018461	19.6345
MAFK	bZIP	0.0221685	40.9666
MAF	bZIP	0.0240774	45.6234
MAX	bHLH	0.0543548	112.191
MAZ	C2H2 ZF	0.316984	533.39
MBD2	MBD	0.0245157	0.643974
MECP2	MBD; AT hook	0	6.86967
MEF2A	MADS box	0.294853	174.59
MEF2B	MADS box	0.186973	128.332
MEF2C	MADS box	0.275813	155.254
MEF2D	MADS box	0.29506	157.007
MEIS1	Homeodomain	0.0220814	6.61618
MEIS2	Homeodomain	0.0726308	38.8327
MITF	bHLH	0.0252588	44.2464
MTF1	C2H2 ZF	0.0200917	5.60906
MXI1	bHLH	0.079515	154.056
MYB	Myb/SANT	0.0245637	10.1884
MYCN	bHLH	0.0309103	46.041
MYC	bHLH	0.0373079	70.983
MYF6	bHLH	0.00980886	84.3478
MYOD1	bHLH	0.0348088	76.6253
MYOG	bHLH	0.0318306	66.9469
MZF1	C2H2 ZF	0.0258703	55.8861
NANOG	Homeodomain	0.0412181	17.8013
NEUROD1	bHLH	0.0167783	14.1118
NEUROD2	bHLH	0.019693	33.0092
NFE2L1	bZIP	0.0363584	107.455
NFE2L2	bZIP	0.0522241	127.375
NFATC1	Rel	0.0791091	195.893
NFATC2	Rel	0.0526996	72.383
NFATC3	Rel	0.0340237	43.5513
NFATC4	Rel	0.0440452	70.2518
NFE2	bZIP	0.0454795	128.285
NFIA	SMAD	0.0361327	10.8794
NFIC	SMAD	0.0324612	22.0214
NFKB1	Rel	0.0171214	2.98297
NFKB2	Rel	0.0223602	1.93181
NFYA	CBF/NF-Y	0.241719	4.31247
NFYB	Unknown	0.258661	2.48149
NFYC	Unknown	0.261179	4.44129
NKX2-1	Homeodomain	0.0508767	0.440093
NKX2-5	Homeodomain	0.0186275	18.2933
NKX2-8	Homeodomain	0.0710288	0.0520764
NKX3-1	Homeodomain	0.0245667	3.11577
NKX3-2	Homeodomain	0.0196901	2.19723
NKX6-1	Homeodomain	0.045819	11.8447
NOBOX	Homeodomain	0.0215164	1.82974
NR1D1	Nuclear receptor	0.0243703	64.3125
NR1H3	Nuclear receptor	0.049499	0.917215
NR1H4	Nuclear receptor	0.0427054	1.30452
NR1I2	Nuclear receptor	0.0532836	0.4698
NR1I3	Nuclear receptor	0.0375552	0.124939
NR2C1	Nuclear receptor	0.0834707	0.162412
NR2C2	Nuclear receptor	0.0474101	0.127261
NR2E3	Nuclear receptor	0.0230526	2.74473
NR4A1	Nuclear receptor	0.0193449	3.01909
NR4A2	Nuclear receptor	0.0414443	0.124939
NR5A2	Nuclear receptor	0.164766	0.619789
NR6A1	Nuclear receptor	0.0345209	1.26201
NRF1	Unknown	0.0227648	8.21325
OLIG2	bHLH	0.0211239	48.2865
OSR2	C2H2 ZF	0.0371489	79.8827
OTX2	Homeodomain	0.023067	0.183096
OVOL1	C2H2 ZF	0.0213079	13.5768
ZNF146	C2H2 ZF	0.0204032	1.70997
TP53	p53	0.0310682	1.21183
TP63	p53	0.0286739	1.04672
TP73	p53	0.0360152	1.11295
PATZ1	C2H2 ZF; AT hook	0.122061	403.693
PAX5	Paired box	0.0226591	57.3429
PAX6	Homeodomain; Paired box	0.0232944	4.88273
PBX1	Homeodomain	0.0274342	27.7282
PBX2	Homeodomain	0.020568	0.673664
PBX3	Homeodomain	0.0231791	28.8665
PDX1	Homeodomain	0.0187767	0.90309
CBFB	Unknown	0.0209415	14.0329
POU1F1	Homeodomain; POU	0.082091	13.4698
PKNOX1	Homeodomain	0.0287638	27.279
POU2F1	Homeodomain; POU	0.0331479	9.83565
POU2F2	Homeodomain; POU	0.044596	21.0835
POU3F1	Homeodomain; POU	0.0414904	9.60555
POU3F2	Homeodomain; POU	0.0247777	13.5114
POU5F1	Homeodomain; POU	0.0405057	12.5654
PPARA	Nuclear receptor	0.0323945	0.767004
PPARG	Nuclear receptor	0.0331666	18.6126
PRDM14	C2H2 ZF	0.0401793	0.011441
PRDM1	C2H2 ZF	0.0324317	83.8539
PRDM6	C2H2 ZF	0.148728	150.47
PGR	Nuclear receptor	0.0222339	8.0752
PRRX2	Homeodomain	0.0245609	5.26281
PTF1A	bHLH	0.027497	89.7352
RARA	Nuclear receptor	0.0448483	9.266
RARG	Nuclear receptor	0.0208612	4.25104
RELB	Rel	0.0218821	1.73518
REL	Rel	0.0174067	21.752
REST	C2H2 ZF	0.0207614	3.31247
RFX1	RFX	0.0582022	35.6757
RFX2	RFX	0.0682585	56.3904
RFX3	RFX	0.0547711	50.6308
RFX5	RFX	0.0339993	35.719
RORA	Nuclear receptor	0.0519938	0.146302
RORC	Nuclear receptor	0.0298515	34.5391
RUNX1	Runt	0.0232244	2.37572
RUNX2	Runt	0.02678	55.6326
RUNX3	Runt	0.0194633	2.40894
RXRA	Nuclear receptor	0.0217131	110.427
RXRB	Nuclear receptor	0.0183404	7.91009
RXRG	Nuclear receptor	0.054279	0.162412
SALL4	C2H2 ZF	0.174293	447.706
SIX1	Homeodomain	0.0229503	3.07263
SIX2	Homeodomain	0.0268296	6.5867
SMAD2	SMAD	0.0448105	146.362
SMAD3	SMAD	0.128884	309.321
SMAD4	SMAD	0.0316985	66.0516
SMARCA1	Myb/SANT	0.0260471	39.4486
SMARCA5	Myb/SANT	0.0196982	15.6635
SNAI1	C2H2 ZF	0.00987739	68.5654
SNAI2	C2H2 ZF	0.0238387	48.082
SOX10	HMG/Sox	0.0247823	1.04672
SOX17	HMG/Sox	0.0257301	0.30103
SOX2	HMG/Sox	0.0199515	26.4202
SOX3	HMG/Sox	0.0185244	3.97881
SOX4	HMG/Sox	0.021441	43.0097
SOX5	HMG/Sox	0.0203544	0.0277972
SOX9	HMG/Sox	0.0193937	0.440093
SP1	C2H2 ZF	0.080473	96.6819
SP2	C2H2 ZF	0.164238	302.536
SP3	C2H2 ZF	0.223813	416.991
SP4	C2H2 ZF	0.171865	441.139
SPI1	Ets	0.0236321	58.3546
SPIB	Ets	0.018565	40.5391
SREBF1	bHLH	0.0215966	95.8447
SREBF2	bHLH	0.02248	121.697
SRF	MADS box	0.0347503	2.02
SRY	HMG/Sox	0.024892	4.87615
STAT5A	STAT	0.0305145	20.0438
STAT5B	STAT	0.0386938	19.7305
STAT1	STAT	0.0285372	15.7144
STAT2	STAT	0.158173	139.983
STAT3	STAT	0.0245835	21.2069
STAT4	STAT	0.0252855	21.4134
STAT6	STAT	0.0278655	19.0044
NR5A1	Nuclear receptor	0.118395	0.423659
RBPJ	CSL	0.085749	245.199
TAF1	Unknown	0.0981337	345.402
TAL1	bHLH	0.0191387	3.30539
TBP	TBP	0.0314164	13.7932
TBX21	T-box	0.102751	411.562
TBX3	T-box	0.0555586	287.907
TCF7	HMG/Sox	0.0230537	0.30103
TEAD1	TEA	0.0284887	30.2277
TEAD4	TEA	0.0297483	31.3487
RELA	Rel	0.0186995	3.10347
TCF7L1	HMG/Sox	0.0209789	0.412289
TCF7L2	HMG/Sox	0.0293501	0.364516
TFAP4	bHLH	0.0213305	28.5638
TFDP1	E2F	0.0640154	269.983
TCF3	bHLH	0.0700778	99.3152
TFE3	bHLH	0.0284947	37.8069
TFEB	bHLH	0.0176164	16.3391
TGIF1	Homeodomain	0.0656586	91.4949
THAP11	THAP finger	0.0218501	4.14146
THAP1	THAP finger	0.0195668	36.6946
THRA	Nuclear receptor	0.033186	22.71
THRB	Nuclear receptor	0.0204879	9.10347
TWIST1	bHLH	0.0288525	9.01818
YY1	C2H2 ZF	0.023072	1.42251
USF1	bHLH	0.0262172	28.7375
USF2	bHLH	0.032783	38.8416
VDR	Nuclear receptor	0.0478066	0.872895
VEZF1	C2H2 ZF	0.208732	484.405
WT1	C2H2 ZF	0.298043	466.57
ZNF324	C2H2 ZF	0.0224322	105.312
ZNF354A	C2H2 ZF	0.0671104	29.8268
ZBTB14	C2H2 ZF	0.0192616	6.5376
ZBTB17	C2H2 ZF	0.218594	466.424
ZBTB18	C2H2 ZF	0.017621	20.2388
ZBTB48	C2H2 ZF	0.0498292	0.60206
ZBTB7A	C2H2 ZF	0.264581	0.60206
ZBTB6	C2H2 ZF	0.0220739	25.6459
ZEB1	C2H2 ZF; Homeodomain	0.0344296	114.121
ZFP28	C2H2 ZF	0.0918377	83.7122
ZFP42	C2H2 ZF	0.0222492	1.85078
ZFP82	C2H2 ZF	0.0303903	61.9031
ZFX	C2H2 ZF	0.0250046	4.54212
ZIC1	C2H2 ZF	0.0181227	138.889
ZIC3	C2H2 ZF	0.0306933	44.064
ZIM3	C2H2 ZF	0.028972	6.68613
ZKSCAN1	C2H2 ZF	0.0232222	13.4672
ZNF121	C2H2 ZF	0.0358331	73.9136
ZNF134	C2H2 ZF	0.0268694	0.66354
ZNF136	C2H2 ZF	0.0204042	1.70997
ZNF140	C2H2 ZF	0.0231149	6.0752
ZNF143	C2H2 ZF	0.0239468	15.4962
ZNF214	C2H2 ZF	0.0268914	0.60206
ZNF250	C2H2 ZF	0.0174394	1.65956
ZNF257	C2H2 ZF	0.0221546	9
ZNF260	C2H2 ZF	0.0195249	2.66756
ZNF263	C2H2 ZF	0.126317	400.409
ZNF264	C2H2 ZF	0.0267501	1.84164
ZNF274	C2H2 ZF	0.0201562	7.35067
ZNF281	C2H2 ZF	0.110613	330.582
ZNF317	C2H2 ZF	0.0208814	5.96257
ZNF320	C2H2 ZF	0.038031	11.0186
ZNF322	C2H2 ZF	0.0365869	35.8794
ZNF329	C2H2 ZF	0.0284833	1.31785
ZNF331	C2H2 ZF	0.0222651	3.2668
ZNF335	C2H2 ZF	0.0299331	58.0137
ZNF341	C2H2 ZF	0.107521	378.337
ZNF350	C2H2 ZF	0.0247415	17.1445
ZNF382	C2H2 ZF	0.0213367	0.60206
ZNF384	C2H2 ZF	0.0271343	2.42481
ZNF394	C2H2 ZF	0.042637	79.7986
ZNF418	C2H2 ZF	0.0220226	18.9101
ZNF436	C2H2 ZF	0.0195798	8.75203
ZNF449	C2H2 ZF	0.0925818	0.853872
ZNF467	C2H2 ZF	0.179516	381.187
ZNF490	C2H2 ZF	0.0199912	0.643974
ZNF502	C2H2 ZF	0.0157125	0.756962
ZNF528	C2H2 ZF	0.024629	7.73049
ZNF547	C2H2 ZF	0.0229443	5.56225
ZNF549	C2H2 ZF	0.0237195	2.49894
ZNF554	C2H2 ZF	0.0262749	29.8097
ZNF563	C2H2 ZF	0.0205874	33.8041
ZNF582	C2H2 ZF	0.0211843	1.266
ZNF586	C2H2 ZF	0.0196689	1.0013
ZNF667	C2H2 ZF	0.0261184	0.350665
ZNF680	C2H2 ZF	0.0227295	1.50585
ZNF708	C2H2 ZF	0.0244069	14.1701
ZNF768	C2H2 ZF	0.0269281	19.098
ZNF770	C2H2 ZF	0.118913	293.029
ZNF816	C2H2 ZF	0.0353018	12.382
ZNF18	C2H2 ZF	0.030823	52.2041
ZNF41	C2H2 ZF	0.0234093	10.9066
ZNF76	C2H2 ZF	0.0304087	72.8239
ZNF85	C2H2 ZF	0.0268998	3.7122
ZNF8	C2H2 ZF	0.0215415	1.70997
ZSCAN22	C2H2 ZF	0.101166	328.386
ZSCAN31	C2H2 ZF	0.0191901	37.8861

## Sheet: S5D - Inhibitory Neurons DEG
gene	p_val	avg_log2FC	pct.1	pct.2	p_val_adj
LINC01687	0	7.12947	0.017	0	0
DLX6	0	6.94203	0.047	0	0
WNT16	0	6.86334	0.039	0	0
AC113347.4	0	6.55513	0.044	0.001	0
AP001496.4	0	6.3928	0.018	0	0
DLX2	0	6.25344	0.018	0	0
CHRNA2	0	6.20963	0.058	0.001	0
DLX6-AS1	0	6.10652	0.628	0.009	0
AC093765.2	0	6.06667	0.036	0.001	0
AL121578.3	0	6.05914	0.177	0.004	0
GAD2	0	5.90795	0.599	0.008	0
AC006364.1	0	5.89989	0.017	0	0
NKX6-3	7.59848e-283	5.79842	0.014	0	2.56996e-278
GPR149	0	5.7962	0.221	0.004	0
DLX5	0	5.79216	0.039	0	0
RELN	0	5.79186	0.291	0.017	0
DLX1	0	5.69173	0.138	0.001	0
PRLHR	0	5.62995	0.076	0.001	0
SYTL5	0	5.62767	0.334	0.009	0
VIP	0	5.6059	0.097	0.002	0
SHISA8	0	5.57551	0.044	0.001	0
CALB2	0	5.47247	0.11	0.002	0
SST	0	5.4166	0.125	0.002	0
NMU	0	5.38249	0.091	0.002	0
AL136114.1	0	5.37293	0.239	0.01	0
AP003555.2	0	5.37188	0.116	0.002	0
GRIP2	0	5.33894	0.398	0.012	0
SLC35F4	0	5.25839	0.467	0.021	0
TRBC2	0	5.18508	0.022	0.001	0
TAC1	0	5.13603	0.125	0.002	0
AL139090.1	0	5.10895	0.016	0	0
AC004862.1	0	5.10003	0.036	0.001	0
LINC02488	0	5.03481	0.084	0.003	0
BTBD11	0	5.00593	0.6	0.028	0
PLSCR5	8.87538e-239	4.95664	0.011	0	3.00183e-234
TAC3	0	4.93822	0.044	0.002	0
LHX6	0	4.9356	0.214	0.006	0
CDCA7	0	4.92393	0.036	0.001	0
AC046195.2	0	4.89231	0.064	0.006	0
MEPE	0	4.88296	0.033	0.001	0
FLT3	0	4.8545	0.258	0.014	0
PNOC	0	4.85105	0.086	0.001	0
GRIK1	0	4.83711	0.767	0.116	0
SLC32A1	0	4.83554	0.067	0.001	0
AC073316.1	0	4.8262	0.026	0.001	0
AC092376.2	0	4.82034	0.059	0.001	0
RGS8	0	4.81711	0.152	0.007	0
TACR1	0	4.76342	0.237	0.017	0
AC092819.3	0	4.75719	0.044	0.001	0
SP9	0	4.75581	0.028	0	0
GJD2	0	4.75155	0.019	0.001	0
PDCL2	0	4.73061	0.036	0.001	0
ANK1	0	4.70582	0.584	0.038	0
NDNF	0	4.7011	0.039	0.002	0
LINC01035	3.09803e-201	4.69686	0.014	0.001	1.04782e-196
GAD1	0	4.68333	0.686	0.025	0
AC104129.1	3.97652e-284	4.66994	0.015	0.001	1.34494e-279
LINC02257	0	4.63922	0.027	0.001	0
AC097713.1	0	4.62737	0.045	0.004	0
NDST4	0	4.59608	0.2	0.009	0
SP8	0	4.59304	0.017	0	0
AKAIN1	0	4.58241	0.068	0.002	0
AC000372.1	4.81342e-137	4.58114	0.011	0.001	1.62799e-132
AC076968.2	0	4.5715	0.115	0.008	0
PRRT4	0	4.55081	0.065	0.002	0
NXPH2	0	4.54273	0.322	0.015	0
LINC01305	7.56383e-284	4.52334	0.012	0	2.55824e-279
HGFAC	1.71689e-249	4.51919	0.013	0.001	5.80686e-245
AL391832.4	0	4.48245	0.172	0.007	0
SCARA5	0	4.4473	0.039	0.002	0
TRPC7	0	4.38826	0.043	0.003	0
LINC00587	3.96794e-221	4.37873	0.015	0.001	1.34204e-216
PPP3R2	0	4.37696	0.045	0.004	0
GRIN3A	0	4.37648	0.506	0.052	0
AC011228.2	2.88147e-267	4.33151	0.015	0.001	9.7457e-263
AC092376.1	0	4.3115	0.058	0.002	0
NPR3	0	4.29523	0.065	0.003	0
ZNF385D	0	4.25669	0.88	0.185	0
MYO5B	0	4.25165	0.284	0.021	0
CASC6	0	4.25025	0.044	0.003	0
NPPC	0	4.23898	0.027	0.001	0
LINC00354	0	4.22999	0.167	0.015	0
PKP2	0	4.21959	0.227	0.015	0
AL359649.1	0	4.21783	0.089	0.006	0
AC079148.3	0	4.20756	0.148	0.005	0
AC023468.1	1.00624e-151	4.19159	0.012	0.001	3.4033e-147
GRIN2D	0	4.17379	0.308	0.012	0
LINC01655	1.9036e-221	4.16942	0.012	0.001	6.43835e-217
LINC01705	0	4.15573	0.027	0.001	0
AJ006995.1	0	4.15207	0.038	0.002	0
FBN2	0	4.13295	0.153	0.012	0
AC006449.1	2.1185e-247	4.12894	0.015	0.001	7.16519e-243
GLRA2	0	4.11722	0.372	0.038	0
GRPR	0	4.09619	0.046	0.002	0
SFTA3	0	4.08692	0.019	0.001	0
PTHLH	0	4.08491	0.042	0.002	0
THSD7B	0	4.06331	0.233	0.046	0
HAPLN1	0	4.04174	0.12	0.004	0
ADAMTS20	0	4.04084	0.082	0.005	0
ZNF385D-AS2	0	4.02359	0.035	0.002	0
GRIP1	0	4.01633	0.943	0.27	0
AC018437.3	5.43384e-166	4.00509	0.013	0.001	1.83783e-161
ANO1	0	4.00005	0.151	0.008	0
AC087457.1	0	3.99096	0.304	0.026	0
KLF5	0	3.98712	0.105	0.013	0
NXPH1	0	3.98672	0.707	0.075	0
NRIP3	0	3.98309	0.31	0.035	0
AC132803.1	0	3.95439	0.222	0.062	0
AC093840.2	0	3.94159	0.048	0.002	0
SLC27A6	0	3.94057	0.156	0.015	0
MAFB	0	3.91622	0.104	0.003	0
NPY	1.51706e-166	3.90896	0.014	0.002	5.13101e-162
SYNPR	0	3.90476	0.64	0.15	0
COL25A1	0	3.89846	0.386	0.078	0
AL137027.1	4.24766e-165	3.89622	0.013	0.001	1.43664e-160
RAB3B	0	3.87757	0.198	0.02	0
AC073530.1	0	3.86144	0.038	0.003	0
ANKRD55	0	3.85324	0.42	0.038	0
EGFL6	0	3.84202	0.02	0.001	0
AC092376.3	0	3.83921	0.025	0.001	0
FGF13	0	3.83394	0.514	0.154	0
ELFN1	0	3.82449	0.2	0.014	0
LINC01931	0	3.82193	0.075	0.014	0
KIT	0	3.81464	0.175	0.013	0
AC104803.1	6.72307e-256	3.79571	0.016	0.001	2.27388e-251
SIAH3	0	3.76518	0.327	0.045	0
LINC01583	3.88401e-130	3.76049	0.012	0.001	1.31365e-125
SLC17A8	0	3.75841	0.04	0.003	0
LINC00290	0	3.75538	0.084	0.008	0
LYPD6B	0	3.75442	0.347	0.028	0
LRRC38	0	3.74864	0.052	0.003	0
AC108169.1	0	3.74581	0.233	0.03	0
ARX	0	3.71659	0.246	0.009	0
PPP1R1C	0	3.685	0.085	0.009	0
AC016766.1	0	3.68463	0.104	0.008	0
TRIM67	0	3.68098	0.182	0.013	0
CRH	0	3.67493	0.059	0.004	0
VAX1	0	3.6747	0.062	0.002	0
AC024651.1	1.16774e-108	3.66882	0.011	0.002	3.94952e-104
SPATA48	0	3.65378	0.038	0.003	0
PVALB	0	3.63695	0.046	0.001	0
AL392083.1	0	3.62138	0.029	0.001	0
ADARB2	0	3.61726	0.473	0.233	0
AC079296.1	0	3.6154	0.283	0.043	0
CXCL14	0	3.6145	0.203	0.016	0
TENM3-AS1	0	3.61049	0.214	0.028	0
ENTPD3	0	3.58929	0.438	0.075	0
SLC47A1	0	3.58522	0.188	0.019	0
NPAS1	0	3.58366	0.145	0.022	0
LINC02520	1.57339e-265	3.5647	0.018	0.001	5.32151e-261
C1QTNF2	0	3.5554	0.107	0.011	0
C8orf34-AS1	0	3.54048	0.101	0.014	0
LGI2	0	3.52729	0.158	0.009	0
LINC01324	1.4024e-132	3.52613	0.01	0.001	4.74319e-128
IGF1	0	3.52476	0.433	0.016	0
AL161629.1	0	3.51843	0.058	0.008	0
FNDC1	4.32964e-208	3.51423	0.018	0.002	1.46437e-203
SHH	5.31178e-271	3.48491	0.022	0.002	1.79655e-266
SYNDIG1L	0	3.48056	0.034	0.004	0
CAMK2N2	0	3.47497	0.042	0.004	0
AC007405.2	0	3.45913	0.023	0.001	0
OTOF	0	3.456	0.053	0.01	0
SV2C	0	3.44845	0.121	0.02	0
AC024028.1	2.94567e-259	3.444	0.016	0.001	9.96286e-255
OSTN	0	3.40232	0.053	0.01	0
AC006974.2	0	3.39228	0.018	0.001	0
ANKRD34B	0	3.38328	0.024	0.002	0
LINC01162	6.57549e-219	3.36735	0.019	0.002	2.22396e-214
PCP4L1	0	3.35902	0.176	0.013	0
MYO16	0	3.35424	0.501	0.131	0
VWC2	0	3.34434	0.654	0.134	0
C8orf34	0	3.32814	0.566	0.148	0
SLC9A2	0	3.3238	0.131	0.02	0
SOX1	0	3.32236	0.082	0.004	0
PWRN4	0	3.31169	0.355	0.041	0
AC022523.1	0	3.30324	0.086	0.016	0
AC007463.1	0	3.29474	0.023	0.002	0
SCGN	1.46395e-90	3.29452	0.01	0.001	4.95137e-86
AC011990.1	2.47564e-125	3.26036	0.01	0.001	8.37312e-121
KCNA3	2.5413e-168	3.25939	0.023	0.004	8.59517e-164
SCN1A-AS1	0	3.25912	0.402	0.103	0
AC084064.1	8.27717e-229	3.25849	0.012	0	2.79951e-224
SGCZ	0	3.25769	0.678	0.264	0
KCNAB3	0	3.25522	0.18	0.016	0
NGF	0	3.25485	0.121	0.006	0
HRH3	0	3.23778	0.06	0.006	0
CACNA2D2	0	3.21142	0.223	0.037	0
KIAA1211	0	3.20754	0.714	0.115	0
SLC10A4	0	3.20364	0.046	0.004	0
MIR4527HG	4.70587e-287	3.17467	0.026	0.003	1.59162e-282
C8orf87	1.37436e-166	3.16979	0.026	0.006	4.64836e-162
MIR548A1HG	0	3.16156	0.028	0.003	0
CHRNA7	0	3.1598	0.223	0.069	0
EYS	0	3.15886	0.259	0.065	0
AC005229.5	4.62368e-265	3.15308	0.023	0.003	1.56382e-260
COCH	0	3.14814	0.109	0.016	0
TRPA1	6.75923e-48	3.12882	0.015	0.006	2.28611e-43
Z93022.1	1.16652e-106	3.1224	0.01	0.001	3.9454e-102
GALNTL6	0	3.11517	0.672	0.278	0
PTCHD4	0	3.11443	0.626	0.164	0
AC005993.1	5.76912e-107	3.10021	0.015	0.003	1.95123e-102
AL023553.1	1.4835e-188	3.09643	0.021	0.003	5.01748e-184
TENM1	0	3.09496	0.641	0.16	0
KCNS3	0	3.08899	0.269	0.024	0
TOX3	0	3.08178	0.471	0.057	0
SLC5A8	0	3.07917	0.124	0.019	0
AC109129.1	3.26334e-185	3.07914	0.026	0.005	1.10373e-180
AL356961.1	0	3.07459	0.022	0.001	0
NTF3	6.47911e-270	3.07198	0.017	0.001	2.19137e-265
BX842242.1	0	3.06847	0.064	0.006	0
AL121852.1	7.88603e-293	3.06546	0.034	0.006	2.66721e-288
KCNC2	0	3.06155	0.878	0.283	0
AC087379.2	2.49912e-122	3.04526	0.01	0.001	8.45253e-118
AC121342.1	5.61019e-278	3.041	0.02	0.002	1.89748e-273
CORT	0	3.03889	0.043	0.005	0
AC024337.2	6.24908e-162	3.03627	0.013	0.001	2.11356e-157
PTGFR	0	3.02902	0.052	0.004	0
AC005040.2	3.98384e-253	3.02487	0.035	0.007	1.34741e-248
AC091576.1	8.16867e-61	3.01706	0.02	0.007	2.76281e-56
ARL4C	0	3.01199	0.311	0.046	0
TENM3	0	3.00867	0.81	0.257	0
CBLN1	4.7139e-81	3.00553	0.012	0.002	1.59434e-76
AC092969.1	0	2.99967	0.274	0.058	0
AL161449.2	0	2.99894	0.087	0.018	0
AC092335.1	2.04254e-189	2.99811	0.028	0.006	6.90828e-185
MYO3B	0	2.99063	0.123	0.013	0
SOX1-OT	0	2.97999	0.289	0.029	0
AC013265.1	0	2.97722	0.16	0.025	0
AL450338.2	0	2.9712	0.102	0.028	0
FSTL5	0	2.96877	0.646	0.197	0
ST8SIA2	0	2.96843	0.05	0.008	0
AC008551.1	4.31451e-268	2.96684	0.021	0.002	1.45925e-263
AC097499.2	1.8609e-73	2.96289	0.01	0.002	6.29392e-69
AL365361.1	0	2.96239	0.125	0.025	0
OPRK1	0	2.96114	0.065	0.016	0
ZNF804A	0	2.95873	0.636	0.226	0
RASGRF2-AS1	0	2.95467	0.144	0.03	0
BEST4	3.00813e-111	2.95179	0.017	0.004	1.01741e-106
CCNJL	0	2.94663	0.252	0.028	0
ALKAL1	8.60145e-137	2.94445	0.013	0.002	2.90918e-132
AL592156.2	0	2.94307	0.163	0.05	0
CNR1	0	2.9413	0.397	0.149	0
AL365204.1	1.43207e-161	2.93739	0.021	0.004	4.84354e-157
HPGD	2.98896e-173	2.9318	0.032	0.008	1.01093e-168
CNTN5	0	2.92903	0.807	0.282	0
AP005203.1	0	2.92452	0.061	0.006	0
TSPAN2	0	2.92194	0.067	0.01	0
ECE2	0	2.91126	0.305	0.039	0
AC006305.1	9.77814e-162	2.90226	0.026	0.006	3.30716e-157
CHRNA6	0	2.89112	0.038	0.005	0
LINC02133	3.47308e-267	2.89064	0.059	0.017	1.17466e-262
SCTR	2.71801e-167	2.89041	0.025	0.005	9.19285e-163
KLRG2	4.4013e-83	2.88954	0.011	0.002	1.48861e-78
IQGAP2	0	2.88763	0.142	0.016	0
SNRPN	0	2.8829	0.789	0.223	0
RAB3C	0	2.87784	0.763	0.226	0
THSD7A	0	2.87014	0.7	0.216	0
KCP	0	2.86669	0.045	0.007	0
TOX2	0	2.85825	0.388	0.101	0
SAMD5	0	2.85451	0.407	0.109	0
BCL11B	0	2.83788	0.4	0.081	0
HTR7	0	2.8343	0.119	0.023	0
ERBB4	0	2.82887	0.869	0.528	0
AC091074.3	5.65616e-68	2.82522	0.011	0.002	1.91303e-63
MAGEL2	4.06312e-122	2.81026	0.014	0.002	1.37423e-117
AL445123.2	0	2.80873	0.159	0.036	0
AL356108.1	0	2.80675	0.093	0.014	0
AL033504.1	0	2.80175	0.364	0.097	0
ELAVL2	0	2.78709	0.658	0.183	0
CDH7	0	2.78185	0.339	0.084	0
MINAR1	0	2.78177	0.124	0.015	0
MYRFL	0	2.77388	0.185	0.03	0
FREM1	0	2.77281	0.288	0.087	0
DAB1-AS1	1.09876e-64	2.77179	0.01	0.002	3.71623e-60
AC005252.4	9.46857e-87	2.77103	0.01	0.001	3.20246e-82
AC005725.1	8.27325e-250	2.76882	0.025	0.003	2.79818e-245
AL445623.2	0	2.76634	0.521	0.144	0
LINC02456	0	2.76554	0.023	0.001	0
AC027702.1	3.6202e-165	2.75133	0.011	0.001	1.22442e-160
NHS	0	2.74871	0.677	0.149	0
AC137770.1	0	2.74571	0.159	0.047	0
GRIK2	0	2.7385	0.96	0.415	0
SOX11	0	2.73845	0.055	0.005	0
ADORA2A-AS1	2.33316e-173	2.73151	0.02	0.003	7.8912e-169
AC117461.1	0	2.72412	0.081	0.019	0
MME	0	2.72004	0.073	0.014	0
SHISA6	0	2.7161	0.468	0.13	0
AC068205.1	2.79698e-251	2.6964	0.032	0.006	9.45996e-247
CALB1	2.59576e-281	2.69358	0.077	0.026	8.77937e-277
RSPO3	5.58113e-277	2.68302	0.077	0.026	1.88765e-272
TRPC4	0	2.68278	0.389	0.081	0
AL136090.2	5.32243e-203	2.6714	0.015	0.001	1.80015e-198
UBASH3B	0	2.66864	0.597	0.11	0
AC004946.1	0	2.66713	0.09	0.022	0
PRDM1	0	2.66563	0.189	0.02	0
AC006566.1	1.40182e-86	2.66032	0.01	0.002	4.74125e-82
KIF26B	0	2.65668	0.643	0.177	0
AC027288.3	0	2.64877	0.266	0.093	0
VSTM2A	0	2.64704	0.387	0.088	0
COL21A1	0	2.64618	0.3	0.064	0
AC068722.1	0	2.64178	0.081	0.021	0
ADAMTS5	0	2.63707	0.062	0.005	0
VSTM2A-OT1	0	2.63231	0.341	0.084	0
MARCH11	0	2.62905	0.468	0.139	0
CFAP161	0	2.62235	0.445	0.118	0
SCN7A	0	2.62221	0.137	0.024	0
RPP25	1.19235e-236	2.62208	0.017	0.001	4.03278e-232
ALK	0	2.62111	0.511	0.117	0
SLC24A3	0	2.61366	0.655	0.113	0
AC004485.1	0	2.59956	0.059	0.012	0
AC007405.1	0	2.59847	0.26	0.041	0
SCGB1A1	4.99583e-130	2.59523	0.019	0.004	1.68969e-125
AC010857.1	1.92572e-119	2.59113	0.02	0.005	6.51317e-115
HCN4	3.05662e-128	2.59077	0.023	0.006	1.03381e-123
AC010267.1	2.31655e-94	2.58989	0.015	0.003	7.83504e-90
AC073332.1	0	2.58727	0.381	0.126	0
KIAA1217	0	2.58556	0.788	0.294	0
CYGB	1.26049e-284	2.58395	0.04	0.008	4.26323e-280
ADAMTS6	0	2.58112	0.275	0.047	0
SLC22A3	0	2.57796	0.109	0.019	0
EYA4	0	2.57514	0.19	0.042	0
NPNT	0	2.57472	0.095	0.018	0
LRRC39	0	2.57409	0.341	0.077	0
AC010196.1	2.46541e-102	2.57184	0.012	0.002	8.33851e-98
AC005999.2	0	2.57013	0.14	0.038	0
HUNK	0	2.56759	0.443	0.132	0
KCNK3	0	2.56494	0.129	0.028	0
LINC02371	5.74471e-270	2.55924	0.042	0.009	1.94298e-265
VWA5B1	2.30636e-192	2.55483	0.019	0.002	7.80057e-188
NR2F2-AS1	0	2.55447	0.26	0.033	0
BEND4	0	2.5522	0.066	0.019	0
CHRM2	0	2.5519	0.261	0.075	0
LINC01837	1.0842e-200	2.55105	0.046	0.014	3.66699e-196
KIF26B-AS1	1.44007e-255	2.54401	0.025	0.003	4.87061e-251
ZCCHC12	4.65032e-162	2.5366	0.015	0.002	1.57283e-157
AFF2	0	2.53297	0.47	0.139	0
AC003044.1	0	2.53001	0.13	0.031	0
QRFPR	1.11135e-184	2.52943	0.045	0.014	3.75882e-180
AC009139.1	1.39713e-77	2.52311	0.01	0.002	4.72536e-73
GLRA1	2.45819e-180	2.5228	0.027	0.006	8.3141e-176
NECAB2	0	2.51124	0.121	0.029	0
INPP5J	0	2.50352	0.069	0.014	0
KCNJ5	3.54706e-275	2.50237	0.027	0.004	1.19969e-270
AC092448.1	2.20484e-67	2.5004	0.01	0.002	7.4572e-63
AL392083.2	0	2.49277	0.022	0.001	0
ADCYAP1R1	0	2.48671	0.429	0.081	0
CPLX3	2.29433e-186	2.48537	0.017	0.002	7.75988e-182
AC016642.1	2.70627e-290	2.48439	0.044	0.009	9.15313e-286
AC008133.1	3.44766e-67	2.48333	0.01	0.002	1.16607e-62
LINC02653	4.73998e-221	2.48237	0.04	0.01	1.60316e-216
AC016650.1	1.03173e-85	2.47984	0.017	0.004	3.48952e-81
AC044798.3	1.22993e-61	2.47124	0.015	0.005	4.15986e-57
AC073525.1	7.91157e-263	2.47071	0.052	0.014	2.67585e-258
KIRREL1	0	2.46717	0.147	0.019	0
GDPD5	0	2.46668	0.149	0.034	0
AC021594.2	0	2.466	0.079	0.02	0
LINC01193	4.69028e-97	2.46588	0.017	0.004	1.58635e-92
AC107918.6	3.36058e-70	2.46386	0.014	0.004	1.13662e-65
SLCO5A1	0	2.45413	0.183	0.049	0
PAWR	0	2.45245	0.253	0.041	0
BMP3	2.34121e-130	2.43951	0.026	0.007	7.91844e-126
GRIK3	0	2.42258	0.428	0.127	0
NAT16	4.99514e-204	2.41767	0.018	0.002	1.68946e-199
AC073636.1	1.07073e-80	2.41651	0.012	0.002	3.62143e-76
TRPM8	5.39515e-98	2.41163	0.012	0.002	1.82475e-93
XKR4	0	2.40042	0.892	0.344	0
DAB1	0	2.39454	0.923	0.41	0
LINC01412	2.48406e-296	2.39122	0.052	0.012	8.40159e-292
AC022679.1	1.87834e-98	2.39113	0.019	0.005	6.35292e-94
KLHL14	1.34671e-238	2.3891	0.054	0.016	4.55483e-234
ARHGAP28	0	2.38394	0.234	0.075	0
AL121932.2	5.63451e-176	2.37787	0.041	0.012	1.9057e-171
AL357873.1	0	2.37726	0.151	0.044	0
BSPRY	2.02421e-157	2.37296	0.029	0.007	6.8463e-153
INHBA-AS1	0	2.36712	0.131	0.033	0
AMH	4.96261e-282	2.36539	0.035	0.006	1.67845e-277
SEMA4G	0	2.36356	0.096	0.011	0
EXO1	1.20585e-141	2.35929	0.024	0.006	4.07844e-137
DOK7	4.71569e-97	2.35874	0.015	0.003	1.59494e-92
SCN5A	7.66226e-271	2.35813	0.045	0.011	2.59153e-266
PRKG1-AS1	0	2.35738	0.077	0.016	0
CNTNAP3B	0	2.349	0.356	0.127	0
CDH9	0	2.34578	0.668	0.234	0
AC062021.1	0	2.3384	0.04	0.004	0
ROBO2	0	2.33704	0.924	0.36	0
KCNC1	0	2.33669	0.458	0.146	0
WNT4	8.13119e-131	2.33607	0.022	0.005	2.75013e-126
LINC01482	0	2.33341	0.073	0.022	0
DLGAP1-AS5	0	2.33323	0.077	0.02	0
LYPD6	0	2.32889	0.29	0.033	0
LINC01497	7.72606e-101	2.32513	0.013	0.002	2.61311e-96
KAZN-AS1	0	2.32496	0.154	0.045	0
MFSD9	0	2.31774	0.115	0.026	0
CNTNAP2	0	2.30827	0.994	0.57	0
NEFH	6.16975e-304	2.30786	0.059	0.016	2.08673e-299
FBLN7	0	2.30203	0.259	0.073	0
AL354794.1	4.23833e-67	2.30159	0.01	0.002	1.43349e-62
AC104257.1	1.03551e-122	2.2987	0.011	0.001	3.5023e-118
MMP26	4.25767e-88	2.29842	0.014	0.003	1.44003e-83
AC015961.1	1.41501e-51	2.29182	0.014	0.005	4.78585e-47
PENK	7.74429e-167	2.28914	0.018	0.003	2.61927e-162
LINC01470	0	2.28498	0.129	0.04	0
AC005064.1	4.67636e-202	2.28245	0.023	0.004	1.58164e-197
EPHA7	0	2.27979	0.554	0.184	0
AP001094.2	2.67172e-195	2.27763	0.025	0.004	9.03628e-191
HS3ST1	0	2.27506	0.204	0.064	0
CARMIL3	0	2.27259	0.062	0.014	0
ZMAT4	0	2.26565	0.622	0.262	0
AC027312.1	3.62852e-213	2.26046	0.019	0.002	1.22724e-208
ASS1	0	2.25848	0.135	0.029	0
NETO2	0	2.24708	0.57	0.202	0
RND3	0	2.24697	0.172	0.021	0
CRTAC1	0	2.24637	0.308	0.089	0
DCX	0	2.24081	0.491	0.15	0
CLMP	0	2.24074	0.226	0.059	0
LINC01889	7.6997e-66	2.23723	0.011	0.002	2.60419e-61
VGF	0	2.23679	0.076	0.022	0
TMEM26-AS1	9.57327e-82	2.23497	0.02	0.006	3.23787e-77
GNG4	0	2.22439	0.243	0.047	0
IGF2BP3	0	2.21925	0.093	0.016	0
LINC02125	1.74367e-244	2.21794	0.057	0.017	5.89744e-240
MYO3A	0	2.21643	0.054	0.007	0
NGF-AS1	2.86224e-92	2.21607	0.013	0.002	9.68066e-88
HTR2C	0	2.2135	0.117	0.018	0
AP000897.1	1.05482e-148	2.21061	0.014	0.002	3.56761e-144
MEIOB	6.30579e-292	2.20902	0.05	0.012	2.13275e-287
AC068633.1	8.65524e-125	2.19973	0.076	0.038	2.92737e-120
ABCG4	2.62767e-211	2.19887	0.048	0.014	8.8873e-207
ZIM2	0	2.19837	0.248	0.07	0
TMEM200C	0	2.19836	0.109	0.035	0
PODXL2	0	2.1967	0.308	0.085	0
LANCL3	0	2.19666	0.139	0.045	0
TCIM	0	2.19658	0.081	0.011	0
TRIM7	1.47462e-125	2.19528	0.021	0.005	4.98746e-121
CBLC	6.08554e-79	2.19062	0.01	0.002	2.05825e-74
AL035425.3	2.87514e-108	2.18244	0.013	0.002	9.72429e-104
SPTB	0	2.1821	0.316	0.098	0
LINC01697	6.97121e-49	2.18115	0.011	0.003	2.3578e-44
CALY	0	2.17898	0.251	0.082	0
AC103726.1	1.18981e-89	2.17509	0.011	0.002	4.02418e-85
VSTM2L	0	2.17125	0.21	0.07	0
NMBR	1.12571e-120	2.16907	0.024	0.006	3.80738e-116
ATG9B	8.70082e-142	2.16787	0.026	0.006	2.94279e-137
AC099753.1	3.63868e-219	2.16513	0.024	0.004	1.23068e-214
GPR176	0	2.16477	0.368	0.118	0
AL031293.1	5.13036e-118	2.16468	0.02	0.005	1.73519e-113
PLCXD3	0	2.15523	0.327	0.085	0
LINC02327	3.90275e-155	2.1542	0.04	0.013	1.31999e-150
AC009301.1	7.31847e-54	2.1485	0.022	0.009	2.47525e-49
PCDH11X	0	2.14656	0.472	0.206	0
CDC42EP3	0	2.14508	0.214	0.065	0
AC139720.1	0	2.14021	0.101	0.03	0
SULF1	0	2.13965	0.182	0.037	0
PIP5K1B	0	2.13853	0.63	0.204	0
CIB4	5.70134e-104	2.13575	0.024	0.007	1.92831e-99
LINC02826	4.68948e-308	2.13358	0.076	0.024	1.58608e-303
ABI3BP	5.737e-182	2.1303	0.067	0.026	1.94037e-177
VSTM5	0	2.12951	0.139	0.05	0
PTPRM	0	2.12901	0.784	0.302	0
AC110491.1	3.51017e-164	2.12471	0.04	0.012	1.18721e-159
ADAMTS15	1.36134e-180	2.12471	0.024	0.004	4.60432e-176
AC023593.1	1.22003e-200	2.11811	0.029	0.006	4.12639e-196
AC022679.2	1.3567e-103	2.11476	0.021	0.006	4.58862e-99
ATP1A3	0	2.11364	0.389	0.129	0
AL137024.1	0	2.11285	0.078	0.017	0
POU3F4	1.73816e-284	2.11244	0.023	0.002	5.87882e-280
LINC02840	1.35218e-78	2.11058	0.013	0.003	4.57335e-74
MYB	1.26977e-81	2.10895	0.019	0.005	4.2946e-77
SEZ6	0	2.10687	0.142	0.052	0
KAZN	0	2.10442	0.98	0.563	0
AC005009.2	0	2.10403	0.239	0.042	0
AC062022.2	0	2.10339	0.112	0.043	0
AC007877.1	1.68069e-49	2.10312	0.026	0.012	5.68442e-45
POSTN	0	2.10274	0.069	0.009	0
HCRTR1	1.13174e-49	2.10226	0.015	0.005	3.82777e-45
IGLON5	0	2.10127	0.074	0.021	0
AL035252.2	1.73309e-30	2.09845	0.012	0.005	5.86165e-26
AC016933.1	9.11431e-181	2.09792	0.031	0.007	3.08264e-176
CXCL13	1.94011e-215	2.09736	0.053	0.016	6.56183e-211
AL445433.2	0	2.09728	0.472	0.163	0
LINC01322	0	2.0949	0.518	0.195	0
LINC01387	1.26444e-102	2.09454	0.015	0.003	4.27658e-98
UNC13C	0	2.09388	0.435	0.232	0
LINC01948	0	2.09324	0.051	0.008	0
EDNRA	0	2.09238	0.091	0.025	0
SLC44A5	0	2.09217	0.794	0.298	0
RET	4.16072e-256	2.08988	0.047	0.011	1.40724e-251
SYT10	3.60043e-242	2.08754	0.098	0.041	1.21774e-237
PLCH1	0	2.08312	0.418	0.115	0
SDK1	0	2.08062	0.657	0.265	0
AL157703.1	3.37661e-30	2.08032	0.01	0.004	1.14204e-25
CHRNB3	3.17685e-132	2.07994	0.034	0.011	1.07447e-127
CCDC184	2.65278e-101	2.07975	0.026	0.008	8.97224e-97
AC145207.1	5.60066e-240	2.07724	0.069	0.024	1.89426e-235
AC107918.5	1.83916e-53	2.07277	0.012	0.003	6.2204e-49
FRMPD1	0	2.07026	0.19	0.03	0
INPP4B	0	2.06893	0.744	0.347	0
AL160262.1	2.01682e-42	2.06886	0.01	0.003	6.82129e-38
SLC29A4	0	2.06645	0.128	0.023	0
KCNH2	0	2.06306	0.08	0.023	0
AC016717.2	0	2.05884	0.094	0.032	0
ADRA1D	3.44699e-77	2.05787	0.025	0.009	1.16584e-72
FAM131C	0	2.05466	0.04	0.005	0
SLC7A8	0	2.0523	0.388	0.131	0
AL590705.3	2.83292e-45	2.04972	0.013	0.005	9.5815e-41
TBL1Y	2.12914e-140	2.0458	0.035	0.011	7.20119e-136
VWA5A	0	2.03672	0.195	0.033	0
EPHA6	0	2.03494	0.78	0.285	0
JHY	0	2.03115	0.206	0.074	0
AC016587.1	3.73362e-81	2.03055	0.01	0.002	1.26279e-76
PCOLCE-AS1	1.38917e-114	2.0304	0.013	0.002	4.69844e-110
AC010967.1	1.42723e-154	2.027	0.039	0.012	4.82718e-150
SYNGR3	3.45812e-175	2.02335	0.066	0.026	1.16961e-170
PLD5	0	2.0231	0.535	0.172	0
LOX	1.97645e-71	2.02177	0.011	0.002	6.68475e-67
RTP5	2.11179e-129	2.02093	0.014	0.002	7.1425e-125
PKD1L1	0	2.0206	0.353	0.093	0
GRIA1	0	2.01564	0.856	0.331	0
NYAP2	0	2.01343	0.476	0.187	0
PIP5KL1	1.3514e-89	2.00994	0.023	0.007	4.57071e-85
PDGFD	1.19417e-229	2.00812	0.111	0.05	4.03894e-225
VWC2L	0	2.00752	0.343	0.101	0
AC007277.1	0	2.00068	0.067	0.01	0
GRXCR2	8.02317e-103	1.99775	0.017	0.004	2.7136e-98
AC092645.2	1.66717e-70	1.98608	0.017	0.005	5.6387e-66
FBLIM1	0	1.98558	0.059	0.009	0
AC111006.1	0	1.98542	0.144	0.051	0
AC074286.1	0	1.98393	0.149	0.034	0
AFAP1	0	1.98114	0.571	0.172	0
CRHBP	0	1.98061	0.114	0.015	0
FAM110B	0	1.97952	0.589	0.202	0
RAB17	5.09607e-102	1.97925	0.027	0.009	1.72359e-97
AL596087.3	4.05849e-40	1.97225	0.011	0.004	1.37266e-35
AC108690.1	6.35907e-142	1.97114	0.029	0.008	2.15076e-137
KLHDC8A	3.58444e-281	1.96932	0.055	0.014	1.21233e-276
AC005908.3	1.12628e-244	1.96864	0.089	0.035	3.80932e-240
AC092640.1	3.35001e-265	1.96676	0.122	0.055	1.13304e-260
IGSF3	0	1.96523	0.161	0.065	0
LINC01619	0	1.963	0.244	0.061	0
AL596087.2	0	1.96261	0.259	0.112	0
PAM	0	1.9622	0.804	0.344	0
FRMPD3	0	1.9617	0.192	0.033	0
AC096667.1	1.06865e-71	1.96112	0.017	0.005	3.61438e-67
NAP1L3	0	1.96053	0.206	0.061	0
AC144833.1	1.76116e-167	1.95985	0.064	0.026	5.95661e-163
PPEF2	4.05623e-46	1.9579	0.014	0.005	1.3719e-41
LRP8	0	1.9551	0.456	0.158	0
LINC02082	0	1.95508	0.1	0.035	0
AL159978.1	7.1322e-47	1.95272	0.011	0.003	2.41225e-42
AC114284.1	1.41242e-123	1.9508	0.041	0.015	4.77709e-119
AL356124.1	8.74198e-220	1.94746	0.176	0.102	2.95671e-215
UPP1	0	1.94607	0.28	0.09	0
AC079089.1	2.05962e-179	1.94595	0.038	0.011	6.96604e-175
AC009135.1	1.22025e-27	1.9448	0.024	0.013	4.12713e-23
OVCH1	0	1.94464	0.132	0.05	0
AC027698.1	1.72494e-145	1.94312	0.023	0.005	5.83408e-141
GPR12	0	1.94152	0.083	0.027	0
OC90	1.01062e-21	1.93993	0.01	0.004	3.41812e-17
ZPBP	0	1.93918	0.078	0.02	0
RPH3A	0	1.93735	0.554	0.223	0
CORO6	0	1.93667	0.197	0.08	0
C5orf67	1.7095e-106	1.93421	0.021	0.006	5.78187e-102
KCNMB2	0	1.93387	0.685	0.242	0
WFDC2	8.10479e-286	1.93366	0.052	0.013	2.7412e-281
MARCH4	0	1.93316	0.452	0.168	0
NTN4	0	1.93224	0.384	0.11	0
AL354824.1	5.12173e-231	1.92754	0.067	0.023	1.73227e-226
ROBO1	0	1.92739	0.776	0.504	0
RASD2	1.31801e-223	1.9262	0.055	0.017	4.45777e-219
TMEM145	0	1.92503	0.13	0.033	0
KCNIP1	0	1.92231	0.601	0.153	0
LINC02398	0	1.92085	0.397	0.148	0
CES3	2.02671e-86	1.92008	0.027	0.009	6.85474e-82
AC010615.2	0	1.91934	0.09	0.028	0
NSG1	0	1.91586	0.106	0.035	0
CNTNAP3	0	1.91463	0.287	0.102	0
SCN2B	0	1.91373	0.112	0.038	0
SCRT1	6.06433e-122	1.91078	0.053	0.022	2.05108e-117
AC005597.1	4.59807e-144	1.91076	0.01	0.001	1.55516e-139
LINC02397	1.46137e-226	1.90109	0.02	0.002	4.94265e-222
AC106795.2	4.41156e-25	1.90038	0.011	0.005	1.49208e-20
SLIT2	0	1.89958	0.557	0.293	0
GABRG3	0	1.89877	0.785	0.3	0
C3orf67-AS1	0	1.89383	0.239	0.098	0
LINC02136	1.52723e-36	1.89228	0.013	0.005	5.1654e-32
MYOZ3	5.49442e-133	1.89085	0.022	0.005	1.85832e-128
TMEM35A	0	1.89082	0.109	0.037	0
CBLN4	1.79144e-137	1.88819	0.09	0.047	6.05901e-133
PCDH19	0	1.88759	0.327	0.12	0
LINC02795	0	1.8873	0.12	0.048	0
AC121493.1	3.96914e-171	1.88485	0.025	0.005	1.34244e-166
AC012213.1	0	1.88282	0.143	0.053	0
GPR83	2.54525e-69	1.88218	0.028	0.012	8.60856e-65
HPSE	0	1.87538	0.031	0.003	0
AMOTL1	0	1.87514	0.411	0.093	0
CRYBG1	0	1.8748	0.083	0.021	0
CDH13	0	1.87472	0.602	0.308	0
DLGAP1	0	1.87443	0.989	0.475	0
OPRD1	0	1.87416	0.208	0.114	0
INSYN2A	0	1.87375	0.175	0.039	0
GRM4	0	1.86985	0.139	0.045	0
AP000943.2	0	1.86955	0.345	0.106	0
CPLX1	0	1.86413	0.281	0.111	0
ADCY8	0	1.86268	0.606	0.184	0
DNAI1	0	1.86179	0.101	0.032	0
VAV2	0	1.85801	0.362	0.075	0
ACHE	5.06594e-159	1.85742	0.037	0.011	1.7134e-154
KCNQ4	2.05184e-274	1.85603	0.091	0.034	6.93974e-270
AC095057.3	1.62113e-153	1.85442	0.032	0.009	5.48298e-149
AC087477.2	6.00734e-263	1.85204	0.039	0.008	2.0318e-258
PAPPA-AS1	8.08511e-209	1.85098	0.038	0.009	2.73455e-204
AC003093.1	7.78592e-234	1.85086	0.066	0.022	2.63336e-229
DOCK11	0	1.84591	0.47	0.079	0
SLC38A8	3.08462e-42	1.84558	0.015	0.006	1.04328e-37
AC004704.1	1.50887e-25	1.84338	0.01	0.004	5.10331e-21
Z93403.1	3.81515e-84	1.84247	0.018	0.005	1.29036e-79
VWDE	7.48303e-39	1.84188	0.077	0.054	2.53091e-34
SLC38A4	2.3415e-40	1.84051	0.01	0.003	7.91941e-36
SLC4A3	0	1.8397	0.099	0.027	0
ADRA2A	1.87264e-26	1.8396	0.012	0.005	6.33365e-22
CYP3A5	9.36247e-192	1.83888	0.039	0.01	3.16657e-187
ZNF385D-AS1	0	1.82941	0.036	0.003	0
PPARG	0	1.82847	0.325	0.113	0
AC092422.1	0	1.82836	0.281	0.109	0
AC092445.1	1.47927e-64	1.82473	0.02	0.007	5.00318e-60
ADAMTS9-AS2	0	1.82443	0.554	0.188	0
RBMS3	0	1.82275	0.865	0.364	0
MTUS2	0	1.82255	0.8	0.329	0
PRR16	0	1.82149	0.408	0.218	0
AC099506.1	7.2129e-95	1.82093	0.032	0.012	2.43955e-90
AC084882.1	3.78625e-47	1.82055	0.013	0.004	1.28059e-42
STAC2	0	1.81822	0.119	0.045	0
AL590434.1	1.49088e-65	1.81811	0.014	0.004	5.04246e-61
EFCAB6-AS1	6.45712e-47	1.81444	0.032	0.016	2.18393e-42
DIRAS3	0	1.81388	0.062	0.013	0
NT5C1A	2.11679e-90	1.81355	0.03	0.011	7.15941e-86
AC021504.1	2.7071e-39	1.8123	0.015	0.006	9.15597e-35
SATB1-AS1	0	1.81137	0.396	0.201	0
AP006261.1	0	1.81121	0.179	0.074	0
ADRA1A	0	1.81081	0.405	0.089	0
MPPED1	0	1.80924	0.404	0.176	0
AC016168.2	6.8508e-57	1.80739	0.023	0.009	2.31708e-52
AC106795.3	0	1.80677	0.152	0.071	0
AC020930.1	4.58454e-215	1.80421	0.036	0.008	1.55058e-210
FGF12-AS1	1.03341e-122	1.80135	0.051	0.021	3.4952e-118
AC069155.1	6.93644e-31	1.80121	0.012	0.005	2.34604e-26
TMEM74B	8.132e-121	1.79992	0.056	0.025	2.7504e-116
COL19A1	0	1.79954	0.297	0.157	0
AC090983.1	2.1091e-116	1.79543	0.047	0.019	7.1334e-112
HCG24	4.29778e-25	1.79393	0.013	0.006	1.4536e-20
KCNG2	4.91499e-190	1.79094	0.042	0.012	1.66235e-185
LINC01968	2.40744e-82	1.79089	0.015	0.004	8.14243e-78
AL022313.4	3.7697e-78	1.78971	0.033	0.014	1.27499e-73
MMP24	0	1.78883	0.265	0.103	0
AC025627.1	3.66473e-87	1.78741	0.021	0.006	1.23948e-82
LMOD3	5.52255e-59	1.78632	0.012	0.003	1.86784e-54
B4GALT6	0	1.78523	0.444	0.19	0
AC124312.5	1.07936e-103	1.78267	0.041	0.017	3.65062e-99
RIMBP2	0	1.78157	0.699	0.268	0
IRS1	0	1.78032	0.23	0.081	0
FGF9	0	1.77795	0.272	0.105	0
TRIM71	3.63532e-279	1.77688	0.092	0.034	1.22954e-274
SV2A	0	1.77495	0.352	0.133	0
LINC00200	0	1.77459	0.093	0.012	0
CTXND1	0	1.77443	0.223	0.042	0
CACNG2	0	1.77223	0.565	0.214	0
AC011124.2	6.55631e-29	1.77007	0.014	0.006	2.21747e-24
LINC00534	0	1.76925	0.125	0.044	0
HMCN2	0	1.76923	0.053	0.008	0
CNTN4	0	1.76834	0.849	0.358	0
LINC00402	2.68017e-141	1.76771	0.019	0.003	9.06486e-137
NNMT	4.71162e-239	1.76046	0.106	0.046	1.59356e-234
KCNK2	0	1.7602	0.217	0.068	0
SLITRK3	0	1.76005	0.153	0.059	0
LRRC36	5.35442e-185	1.75933	0.036	0.009	1.81097e-180
AL049749.1	6.32216e-191	1.7573	0.057	0.02	2.13828e-186
SYN2	0	1.75714	0.853	0.333	0
CSDC2	0	1.75455	0.075	0.022	0
AC073316.3	5.94284e-78	1.75397	0.013	0.003	2.00999e-73
ADAM33	0	1.75364	0.053	0.012	0
LINC02389	0	1.75289	0.47	0.198	0
COL12A1	0	1.74386	0.263	0.103	0
DISP2	0	1.7437	0.135	0.056	0
GABRG3-AS1	0	1.74297	0.139	0.058	0
PLPPR5	0	1.74272	0.503	0.199	0
PNPLA5	4.44065e-33	1.73871	0.022	0.011	1.50192e-28
SOX6	0	1.73705	0.565	0.202	0
AC006112.1	1.34057e-195	1.73564	0.113	0.056	4.53408e-191
SRRM4	0	1.73459	0.753	0.284	0
KCNJ3	0	1.73408	0.809	0.323	0
PAPPA	0	1.73325	0.072	0.019	0
RSPO2	0	1.73319	0.3	0.15	0
AC008700.1	2.611e-51	1.73202	0.014	0.005	8.83094e-47
CLEC2L	0	1.72809	0.276	0.113	0
RIPOR2	0	1.72695	0.488	0.181	0
DRD3	1.08216e-58	1.72641	0.01	0.003	3.66009e-54
DUSP4	5.47132e-150	1.72638	0.051	0.019	1.85051e-145
ASIC4	0	1.72537	0.064	0.01	0
HCN3	4.75688e-111	1.72151	0.032	0.011	1.60887e-106
PCDH11Y	0	1.71914	0.301	0.142	0
KCTD19	2.26324e-48	1.71886	0.013	0.004	7.65473e-44
PLS1	0	1.71604	0.136	0.055	0
SLC8A3	0	1.71536	0.581	0.21	0
RXRG	0	1.71506	0.054	0.011	0
SYT2	9.12098e-177	1.71355	0.049	0.016	3.0849e-172
LPA	1.83978e-21	1.71335	0.02	0.011	6.2225e-17
AC008105.3	0	1.71246	0.209	0.073	0
AP001318.2	0	1.7123	0.103	0.038	0
SCG2	0	1.71073	0.244	0.055	0
KCNT1	0	1.70944	0.364	0.155	0
TNFAIP8L3	2.47495e-196	1.70623	0.067	0.025	8.37078e-192
FRAS1	0	1.70583	0.472	0.242	0
KCNK12	0	1.70559	0.205	0.085	0
AC026888.1	2.80715e-18	1.70481	0.01	0.005	9.49433e-14
TLE2	0	1.70167	0.145	0.034	0
FAM78B	0	1.70129	0.403	0.183	0
CACNA1D	0	1.70052	0.829	0.344	0
GREM2	0	1.69922	0.194	0.069	0
AP000757.1	8.96356e-21	1.69893	0.011	0.005	3.03165e-16
TTC39A	3.54137e-122	1.69863	0.065	0.031	1.19776e-117
GALNT14	0	1.69639	0.349	0.145	0
RGS12	0	1.69506	0.497	0.24	0
SYNPR-AS1	5.47115e-148	1.69456	0.057	0.023	1.85045e-143
GRIN2B	0	1.69331	0.893	0.35	0
ATP8A2	0	1.69316	0.881	0.371	0
SMIM17	0	1.69263	0.242	0.096	0
SLC26A4	0	1.6925	0.244	0.123	0
TUFT1	3.36851e-131	1.68778	0.046	0.017	1.1393e-126
AC005599.1	6.89506e-55	1.68716	0.026	0.012	2.33205e-50
AC021678.2	1.02769e-67	1.68661	0.012	0.003	3.47586e-63
DEPDC1-AS1	1.10247e-20	1.6846	0.012	0.006	3.72877e-16
SGO1-AS1	0	1.68429	0.348	0.127	0
LINC01229	9.11521e-92	1.68318	0.017	0.004	3.08295e-87
AL358937.1	3.41665e-144	1.68303	0.032	0.009	1.15558e-139
F2R	1.94221e-113	1.68261	0.02	0.005	6.56895e-109
LINC01945	6.00795e-63	1.68226	0.044	0.023	2.03201e-58
DNMT3B	0	1.68117	0.088	0.022	0
SLC12A5-AS1	2.95747e-37	1.68048	0.01	0.003	1.00027e-32
CACNG4	0	1.67762	0.271	0.044	0
TRPC6	0	1.67681	0.176	0.074	0
LAMA3	0	1.67537	0.172	0.054	0
ADGRA1-AS1	1.68506e-89	1.67226	0.031	0.012	5.69923e-85
ADGRG6	0	1.6704	0.068	0.014	0
PARM1	0	1.66772	0.35	0.143	0
LRRTM1	1.39054e-170	1.66724	0.06	0.023	4.7031e-166
CNTNAP3C	1.84776e-300	1.66704	0.056	0.014	6.2495e-296
TIAM1	0	1.66518	0.803	0.404	0
RIMS4	0	1.66368	0.172	0.077	0
VASH2	1.19358e-115	1.66316	0.048	0.02	4.03691e-111
SEZ6L2	0	1.66158	0.321	0.123	0
ANKEF1	9.92325e-101	1.66097	0.028	0.009	3.35624e-96
RHOXF1	2.08927e-51	1.65986	0.015	0.005	7.06634e-47
AC140481.1	7.58565e-89	1.65851	0.042	0.018	2.56562e-84
OSBPL10	0	1.65817	0.507	0.211	0
LINC02054	7.04902e-123	1.65797	0.056	0.025	2.38412e-118
SNHG14	0	1.65725	0.996	0.711	0
AL008628.1	2.0616e-23	1.65688	0.013	0.006	6.97275e-19
AC060834.2	9.84788e-67	1.65534	0.017	0.005	3.33075e-62
AC114316.1	3.41752e-06	1.65343	0.032	0.026	0.115587
AIM2	1.93276e-157	1.65189	0.023	0.005	6.53697e-153
FGF18	1.9021e-83	1.64933	0.025	0.009	6.43328e-79
CD36	8.45137e-156	1.64785	0.073	0.032	2.85842e-151
AC106729.1	0	1.6474	0.106	0.034	0
VAT1L	0	1.64716	0.24	0.081	0
PLXNA4	0	1.64566	0.621	0.282	0
LINC00504	0	1.64317	0.171	0.06	0
AC135782.1	8.12708e-77	1.64234	0.05	0.025	2.74874e-72
FGF17	7.71393e-116	1.642	0.056	0.025	2.609e-111
GNAL	0	1.63782	0.49	0.152	0
SLC1A6	6.2651e-92	1.63545	0.058	0.029	2.11898e-87
LINC01844	2.29308e-157	1.63446	0.092	0.045	7.75566e-153
AZU1	1.11334e-63	1.63409	0.021	0.008	3.76552e-59
AL096865.1	1.05488e-275	1.63183	0.02	0.002	3.56782e-271
FGF14	0	1.6314	0.972	0.436	0
LINC00599	0	1.62974	0.523	0.21	0
LAMP5	1.24769e-157	1.62719	0.057	0.022	4.21993e-153
NMNAT2	0	1.62512	0.748	0.289	0
HAPLN4	1.33541e-107	1.62383	0.037	0.014	4.51663e-103
RBMS3-AS2	7.38946e-204	1.62365	0.04	0.01	2.49926e-199
LINC02144	0	1.62331	0.075	0.022	0
DLEU7	0	1.61919	0.359	0.147	0
CNTN4-AS2	7.32943e-40	1.61907	0.029	0.015	2.47896e-35
PROX1-AS1	0	1.61889	0.206	0.042	0
TMEM191C	7.30652e-21	1.61726	0.014	0.007	2.47121e-16
GABRB2	0	1.61723	0.84	0.332	0
HCRTR2	1.23775e-50	1.61647	0.052	0.031	4.18631e-46
HCN1	0	1.61579	0.847	0.322	0
CMTM8	0	1.6141	0.285	0.059	0
PCSK1N	0	1.61386	0.09	0.031	0
ADAMTS19-AS1	5.60693e-112	1.61286	0.089	0.049	1.89637e-107
AC025470.2	2.83402e-27	1.61119	0.021	0.011	9.58521e-23
AC005548.1	2.51045e-23	1.61082	0.011	0.005	8.49085e-19
CDKN3	5.12926e-80	1.61076	0.042	0.019	1.73482e-75
USP44	0	1.61011	0.121	0.028	0
AC007535.1	6.45666e-41	1.60964	0.021	0.01	2.18377e-36
MIMT1	1.80166e-105	1.60418	0.049	0.021	6.09358e-101
NAAA	0	1.60211	0.202	0.074	0
AL133538.1	0	1.60162	0.075	0.02	0
MEG9	1.23556e-124	1.6005	0.063	0.029	4.1789e-120
EREG	1.13825e-43	1.60023	0.01	0.003	3.84979e-39
NSG2	0	1.59931	0.451	0.173	0
SLC9A7	0	1.59834	0.386	0.151	0
DNER	0	1.59601	0.703	0.289	0
RGS7BP	0	1.59592	0.586	0.236	0
RGSL1	3.77942e-22	1.59375	0.01	0.004	1.27828e-17
MYT1L	0	1.59193	0.908	0.362	0
NETO1	0	1.59191	0.627	0.296	0
AL158828.1	1.26262e-140	1.59044	0.047	0.017	4.27042e-136
ADRA1B	2.43662e-293	1.59022	0.184	0.098	8.24113e-289
SLC16A10	0	1.59001	0.403	0.148	0
AP001596.1	1.94558e-41	1.59	0.021	0.01	6.58034e-37
RBMS3-AS3	0	1.58901	0.093	0.017	0
AL357153.1	3.51046e-50	1.58886	0.025	0.011	1.18731e-45
AC091138.1	0	1.58861	0.265	0.13	0
CYYR1-AS1	3.52529e-134	1.58795	0.076	0.036	1.19232e-129
GABRA6	9.07957e-260	1.58762	0.179	0.096	3.07089e-255
EIF4E1B	5.69073e-102	1.58635	0.061	0.029	1.92472e-97
CPNE7	1.25658e-200	1.58388	0.092	0.04	4.25001e-196
PXDNL	0	1.58384	0.277	0.112	0
AC084361.1	3.88008e-113	1.58207	0.061	0.029	1.31232e-108
PACRG	0	1.58166	0.686	0.307	0
SCAMP5	0	1.58134	0.485	0.201	0
ZBED9	2.83836e-82	1.57951	0.062	0.033	9.59991e-78
ANGPT1	0	1.57739	0.139	0.036	0
LINC02192	4.93764e-14	1.57641	0.016	0.01	1.67001e-09
LINC01013	5.53799e-239	1.5756	0.068	0.023	1.87306e-234
LINC02253	4.34481e-24	1.57512	0.027	0.017	1.4695e-19
PNMA8A	5.3495e-197	1.57449	0.087	0.038	1.80931e-192
AC138512.1	1.49117e-81	1.57238	0.044	0.02	5.04345e-77
HLA-F-AS1	0	1.57164	0.07	0.018	0
RELL2	1.19119e-73	1.56858	0.043	0.021	4.02885e-69
CHRNB2	6.71904e-63	1.56733	0.03	0.013	2.27251e-58
LINC01344	0	1.56652	0.067	0.016	0
HAR1A	2.97422e-31	1.5659	0.013	0.006	1.00594e-26
AC104002.3	1.54861e-47	1.56538	0.019	0.007	5.23772e-43
MIR381HG	5.23765e-19	1.56477	0.013	0.007	1.77148e-14
GRID2IP	4.02123e-186	1.56466	0.058	0.02	1.36006e-181
FGF12	0	1.56458	0.954	0.423	0
KCNIP2	0	1.56272	0.215	0.073	0
DOK4	8.64081e-73	1.56241	0.04	0.019	2.9225e-68
AL139042.1	4.53574e-41	1.56188	0.015	0.006	1.53408e-36
AP001599.1	1.13149e-35	1.56158	0.023	0.012	3.82691e-31
ANKRD29	0	1.55911	0.28	0.103	0
AC090241.2	7.81498e-235	1.55731	0.149	0.077	2.64318e-230
AL133284.1	1.74186e-61	1.55662	0.013	0.004	5.89131e-57
AC100832.2	8.31695e-15	1.55658	0.012	0.007	2.81296e-10
TRPC3	0	1.55494	0.153	0.069	0
LINC02033	2.66046e-18	1.55466	0.011	0.006	8.99819e-14
SYT3	1.72784e-150	1.55374	0.065	0.027	5.84389e-146
AC137932.3	5.3132e-85	1.55286	0.025	0.008	1.79703e-80
LINC01060	1.30889e-173	1.55205	0.046	0.015	4.42694e-169
PPM1E	0	1.55174	0.715	0.306	0
FLRT3	0	1.55108	0.184	0.094	0
AC021979.3	1.03721e-30	1.55107	0.01	0.004	3.50804e-26
PITPNM3	0	1.54665	0.287	0.127	0
INA	0	1.54659	0.195	0.082	0
SLC2A14	1.14882e-71	1.54643	0.021	0.007	3.88555e-67
MACROD2-AS1	4.16382e-38	1.54566	0.023	0.011	1.40829e-33
LINC01885	6.10712e-19	1.5451	0.03	0.02	2.06555e-14
AC107464.1	1.20743e-64	1.5439	0.016	0.005	4.08376e-60
AP001120.5	1.44982e-29	1.54319	0.012	0.005	4.90357e-25
SNRK-AS1	4.29417e-47	1.54291	0.023	0.01	1.45238e-42
SUN3	4.23766e-60	1.54261	0.037	0.018	1.43326e-55
GRK3	0	1.54124	0.75	0.369	0
CIB2	5.90457e-163	1.53888	0.036	0.01	1.99704e-158
MAP3K9	0	1.53751	0.37	0.159	0
F2RL1	2.6979e-94	1.53657	0.01	0.001	9.12485e-90
CHRD	8.28636e-195	1.53498	0.079	0.033	2.80261e-190
PCDH8	3.83542e-282	1.53413	0.075	0.024	1.29721e-277
FAM43B	3.94806e-67	1.5336	0.014	0.004	1.33531e-62
AC007405.3	4.79126e-137	1.52954	0.038	0.012	1.6205e-132
AC005394.1	1.46475e-16	1.52801	0.015	0.008	4.95408e-12
TCTEX1D1	8.69739e-260	1.52686	0.118	0.053	2.94163e-255
AL670729.3	3.70865e-99	1.52575	0.028	0.009	1.25434e-94
FGF14-AS1	7.86662e-31	1.52213	0.02	0.01	2.66065e-26
RND2	1.29262e-134	1.52164	0.026	0.007	4.3719e-130
AC022893.2	3.26569e-27	1.51929	0.026	0.015	1.10452e-22
ERICH5	8.85983e-58	1.51889	0.018	0.007	2.99657e-53
HOOK1	0	1.51562	0.39	0.174	0
C6	1.9849e-82	1.51107	0.014	0.003	6.71334e-78
OSBPL3	0	1.51099	0.616	0.269	0
GAL3ST3	5.98077e-30	1.50998	0.019	0.009	2.02282e-25
HHLA1	5.73097e-27	1.50955	0.02	0.01	1.93833e-22
GPRIN1	2.13896e-112	1.50882	0.073	0.037	7.23439e-108
AC133485.7	1.00996e-20	1.50705	0.026	0.016	3.41587e-16
PLPPR3	2.16184e-71	1.50462	0.033	0.014	7.31178e-67
GDAP1L1	0	1.50401	0.237	0.113	0
HMGB3	1.39386e-55	1.50316	0.014	0.004	4.7143e-51
PEG3	0	1.50249	0.507	0.203	0
TCTE1	6.38302e-48	1.5019	0.028	0.014	2.15886e-43
AP000317.1	0	1.50042	0.185	0.073	0
CLVS2	0	1.50013	0.553	0.234	0
FGF14-IT1	2.50119e-239	1.49915	0.126	0.06	8.45953e-235
AC087427.1	2.58761e-12	1.49845	0.012	0.007	8.75182e-08
TEKT5	7.9698e-28	1.49794	0.018	0.009	2.69555e-23
LINC00298	2.51376e-235	1.49787	0.111	0.05	8.50205e-231
CCNE1	1.67288e-95	1.49685	0.033	0.012	5.65802e-91
MYRIP	0	1.49642	0.81	0.346	0
LINC01237	0	1.49634	0.261	0.099	0
AC012349.1	9.49784e-27	1.49628	0.01	0.004	3.21236e-22
FNDC10	3.89651e-43	1.4957	0.014	0.005	1.31788e-38
FAM135B	0	1.4949	0.659	0.288	0
PNMA2	0	1.49431	0.3	0.127	0
INSYN1	1.54569e-237	1.4931	0.066	0.022	5.22784e-233
AC064807.2	6.52758e-58	1.48968	0.025	0.01	2.20776e-53
AC004069.1	4.70102e-45	1.48698	0.015	0.006	1.58998e-40
PRSS55	6.45e-45	1.48547	0.035	0.019	2.18152e-40
AC073114.1	1.59323e-127	1.48396	0.06	0.026	5.38861e-123
PEG10	0	1.48301	0.118	0.043	0
AC079385.2	1.06298e-14	1.48273	0.014	0.008	3.5952e-10
MEF2C-AS2	0	1.48165	0.217	0.088	0
AC022469.1	1.10418e-140	1.48054	0.071	0.033	3.73457e-136
SCML4	2.00375e-41	1.47898	0.035	0.019	6.77709e-37
ATP2B3	0	1.47839	0.193	0.087	0
GNB3	1.77558e-45	1.47772	0.033	0.017	6.00535e-41
AL590705.1	0	1.47604	0.294	0.14	0
TLCD3B	2.98061e-81	1.47527	0.033	0.014	1.0081e-76
ARHGAP20	0	1.47434	0.538	0.242	0
AC024901.1	0	1.47391	0.538	0.224	0
LINC01498	3.38183e-13	1.47163	0.012	0.007	1.1438e-08
SEPTIN6	0	1.47118	0.319	0.12	0
CNTN6	0	1.47033	0.291	0.138	0
HTR5A	1.53478e-82	1.46967	0.057	0.03	5.19093e-78
GP6	1.48288e-242	1.46961	0.123	0.058	5.01541e-238
DACH2	7.47019e-86	1.4687	0.135	0.092	2.52657e-81
KRTAP5-AS1	0	1.46858	0.271	0.127	0
ANKRD30BL	0	1.46797	0.673	0.286	0
CADPS	0	1.46763	0.897	0.391	0
IQSEC3	0	1.46682	0.317	0.147	0
PYGO1	0	1.46572	0.264	0.046	0
EGFR	0	1.46568	0.372	0.116	0
SLC27A2	8.34603e-166	1.4651	0.082	0.037	2.8228e-161
PRKG2	0	1.46412	0.277	0.122	0
XKR7	6.28166e-116	1.46297	0.093	0.051	2.12458e-111
NXNL2	4.91705e-75	1.46216	0.038	0.017	1.66305e-70
TUSC3	0	1.46147	0.634	0.267	0
CNNM1	0	1.46004	0.435	0.19	0
GPLD1	0	1.45863	0.336	0.149	0
AL353626.1	2.85302e-38	1.45854	0.022	0.01	9.64949e-34
AP000229.1	1.2142e-155	1.45721	0.089	0.043	4.10665e-151
MAST1	0	1.45689	0.39	0.171	0
ZFR2	0	1.45274	0.409	0.182	0
GABRA4	0	1.45119	0.54	0.231	0
FGF12-AS3	1.87767e-20	1.44994	0.01	0.005	6.35067e-16
SCN9A	0	1.44986	0.231	0.088	0
PANK1	0	1.44949	0.232	0.103	0
CSRP3-AS1	2.89149e-61	1.4487	0.035	0.017	9.77961e-57
AL356094.2	1.91634e-41	1.44733	0.046	0.028	6.48145e-37
AL512380.1	1.17845e-21	1.447	0.01	0.004	3.98575e-17
SCUBE3	9.5001e-97	1.44696	0.025	0.008	3.21313e-92
TAFA4	0	1.44661	0.217	0.053	0
FHDC1	2.75141e-233	1.44576	0.049	0.014	9.30583e-229
TXLNB	2.52218e-76	1.44377	0.041	0.019	8.53052e-72
PLXNC1	0	1.44294	0.37	0.172	0
ASTN2-AS1	1.63295e-156	1.44154	0.036	0.01	5.52295e-152
AC104248.1	1.89021e-134	1.44106	0.051	0.02	6.39306e-130
NPM2	0	1.44083	0.218	0.106	0
AL359764.1	7.49444e-49	1.44036	0.036	0.019	2.53477e-44
OCM	7.31372e-24	1.44024	0.014	0.007	2.47364e-19
TUBB3	3.78562e-249	1.43888	0.11	0.048	1.28037e-244
AC092162.2	1.97123e-50	1.43881	0.02	0.008	6.6671e-46
FBN3	5.28826e-220	1.43793	0.043	0.011	1.7886e-215
TSHR	1.24646e-163	1.43741	0.05	0.017	4.21578e-159
KRT222	4.56754e-197	1.43653	0.131	0.069	1.54483e-192
HSPA4L	0	1.43593	0.498	0.204	0
ARSF	0	1.43495	0.052	0.01	0
LINC01905	9.06209e-96	1.43409	0.011	0.002	3.06498e-91
AL353759.1	7.63121e-112	1.43156	0.038	0.014	2.58103e-107
AC011472.1	1.22811e-117	1.4311	0.047	0.019	4.1537e-113
SRRM3	0	1.4303	0.628	0.254	0
AP005121.1	4.0615e-07	1.43015	0.019	0.014	0.0137368
PCLO	0	1.43013	0.893	0.367	0
PTPRO	0	1.42974	0.631	0.273	0
AC061961.1	1.26342e-193	1.42962	0.109	0.053	4.27316e-189
FAM189A1	0	1.42931	0.643	0.269	0
LHFPL4	0	1.42615	0.487	0.208	0
LMNB1-DT	8.95787e-92	1.42561	0.042	0.018	3.02973e-87
WLS	0	1.42549	0.48	0.175	0
KCNJ12	3.18156e-79	1.42534	0.045	0.022	1.07607e-74
LY6H	7.83169e-116	1.42534	0.082	0.043	2.64884e-111
LINC01607	7.5247e-57	1.42521	0.03	0.014	2.545e-52
AJ003147.2	7.49609e-13	1.4242	0.025	0.017	2.53533e-08
MACC1	1.12114e-111	1.42404	0.042	0.017	3.7919e-107
TMEM221	2.47755e-77	1.42386	0.029	0.012	8.37957e-73
AL591518.1	5.28905e-125	1.42315	0.041	0.015	1.78886e-120
GLYATL2	0	1.42314	0.178	0.082	0
CGREF1	2.48453e-268	1.42239	0.148	0.073	8.40316e-264
SEMA6C	4.94126e-223	1.42158	0.091	0.038	1.67123e-218
CDH3	3.5017e-277	1.41526	0.156	0.077	1.18434e-272
AP006545.1	3.95775e-12	1.4152	0.01	0.006	1.33859e-07
ABCA10	0	1.41516	0.607	0.263	0
TLNRD1	9.34401e-220	1.4148	0.08	0.031	3.16033e-215
ITPR1-DT	1.26885e-32	1.41454	0.03	0.017	4.2915e-28
FAM20A	9.03606e-106	1.41077	0.045	0.019	3.05618e-101
MCF2	0	1.41076	0.17	0.075	0
DGKD	0	1.41069	0.537	0.163	0
AL359317.1	1.12113e-154	1.40896	0.062	0.025	3.79188e-150
TRANK1	0	1.40622	0.518	0.227	0
MGAT4C	0	1.40515	0.727	0.388	0
WSCD2	0	1.40462	0.302	0.146	0
AP006545.3	6.53014e-29	1.40386	0.025	0.014	2.20862e-24
TCEAL6	3.27338e-69	1.40375	0.047	0.024	1.10712e-64
AC105290.1	1.33416e-68	1.40354	0.047	0.024	4.51241e-64
AC012076.1	4.25672e-17	1.40291	0.017	0.01	1.43971e-12
SCN1A	0	1.40153	0.783	0.332	0
SYT16	0	1.40133	0.765	0.313	0
AC005355.1	5.92736e-61	1.40057	0.036	0.018	2.00475e-56
NANOS3	4.32134e-111	1.40028	0.077	0.04	1.46156e-106
MAFG-DT	1.33691e-35	1.40016	0.015	0.006	4.52171e-31
OPN5	1.20264e-54	1.39991	0.011	0.003	4.06756e-50
ROR2	1.48393e-262	1.39691	0.084	0.031	5.01894e-258
FAR2	0	1.39549	0.568	0.242	0
AC018450.1	9.2103e-53	1.39491	0.043	0.024	3.11511e-48
KCND2	0	1.39472	0.826	0.384	0
AL591002.1	4.28451e-141	1.39444	0.032	0.009	1.44911e-136
MAP7D2	0	1.39426	0.359	0.162	0
AC025263.1	2.84841e-227	1.39249	0.031	0.006	9.6339e-223
LINC01586	3.60843e-20	1.39147	0.019	0.011	1.22044e-15
HS6ST2	0	1.39102	0.253	0.113	0
N4BP2	0	1.39083	0.349	0.123	0
MEG8	0	1.39081	0.825	0.348	0
ESR2	0	1.39057	0.163	0.071	0
AL353613.1	1.54866e-18	1.39029	0.012	0.006	5.23789e-14
SLC29A1	2.97048e-143	1.38752	0.073	0.034	1.00468e-138
AMIGO1	2.32918e-88	1.38742	0.04	0.017	7.87777e-84
TRMT9B	0	1.38732	0.532	0.212	0
NYNRIN	1.92844e-160	1.38708	0.038	0.011	6.52237e-156
TMTC1	0	1.38478	0.53	0.24	0
BX890604.2	8.30137e-202	1.38165	0.122	0.062	2.80769e-197
AL031595.2	8.914e-24	1.38066	0.011	0.005	3.01489e-19
AC126773.6	9.01574e-50	1.37992	0.038	0.02	3.0493e-45
SPAG16	0	1.37916	0.704	0.352	0
AP000704.1	2.28172e-90	1.37754	0.03	0.011	7.71722e-86
TPH2	1.53751e-21	1.37724	0.018	0.01	5.20016e-17
AC133565.1	3.06162e-18	1.3768	0.015	0.008	1.0355e-13
AC008507.4	2.83066e-40	1.37655	0.011	0.003	9.57384e-36
FXYD6	0	1.37633	0.453	0.223	0
PLPPR4	0	1.3755	0.631	0.27	0
CALN1	0	1.37447	0.522	0.3	0
AC036108.1	0	1.3741	0.247	0.126	0
SLFNL1	1.38848e-19	1.37378	0.01	0.005	4.69612e-15
GRPEL2-AS1	2.20107e-72	1.37374	0.032	0.014	7.44446e-68
CENPW	3.61753e-18	1.37329	0.018	0.01	1.22352e-13
AC090921.1	7.20276e-77	1.37292	0.05	0.025	2.43612e-72
SLITRK4	0	1.37289	0.22	0.111	0
TSPYL2	0	1.37185	0.23	0.095	0
LINC00310	0	1.37157	0.148	0.059	0
LINC02299	3.4574e-09	1.37126	0.01	0.006	0.000116936
LINC00535	0	1.37075	0.248	0.138	0
TSHZ3	0	1.37034	0.359	0.188	0
RUNX1T1	0	1.37031	0.673	0.357	0
CCDC136	0	1.37022	0.373	0.139	0
MAP3K21	0	1.36916	0.284	0.139	0
RNF175	0	1.36826	0.545	0.231	0
PDE3A	0	1.368	0.26	0.083	0
LINC01771	6.35661e-153	1.36505	0.109	0.058	2.14993e-148
GABRA1	0	1.36355	0.557	0.243	0
PTPRN	0	1.35994	0.232	0.112	0
CD24	4.82879e-79	1.35932	0.039	0.018	1.63319e-74
AC011978.2	1.09738e-14	1.3591	0.011	0.006	3.71157e-10
EPHA5-AS1	5.44499e-286	1.35752	0.193	0.104	1.8416e-281
AC072028.1	4.04543e-193	1.35671	0.123	0.064	1.36824e-188
LINC00943	0	1.35634	0.041	0.007	0
SETBP1	0	1.35617	0.814	0.396	0
SNURF	6.29791e-117	1.35543	0.072	0.036	2.13008e-112
TMEM151B	4.2271e-245	1.35466	0.158	0.083	1.42969e-240
AC092338.2	3.18911e-25	1.35412	0.011	0.004	1.07862e-20
CNTNAP5	0	1.35409	0.826	0.372	0
AL591519.1	0	1.35277	0.293	0.145	0
AC007370.2	3.09969e-56	1.35273	0.034	0.017	1.04838e-51
AC078789.1	5.3568e-15	1.35181	0.016	0.01	1.81178e-10
BICDL1	0	1.35055	0.532	0.225	0
TRHDE	8.48913e-263	1.35032	0.352	0.239	2.87119e-258
LINC01567	2.90615e-90	1.34975	0.039	0.017	9.82917e-86
MACROD2	0	1.3486	0.895	0.539	0
LRRFIP1	0	1.34829	0.724	0.342	0
TMEM182	0	1.34741	0.102	0.035	0
PAQR9-AS1	6.82644e-47	1.34723	0.026	0.012	2.30884e-42
AC005726.3	6.47983e-40	1.34717	0.021	0.01	2.19161e-35
AC025809.1	0	1.34618	0.302	0.162	0
LINC01551	0	1.34525	0.349	0.178	0
RAPGEF4-AS1	1.14588e-134	1.34392	0.115	0.065	3.8756e-130
PRC1-AS1	7.68487e-191	1.34336	0.113	0.056	2.59918e-186
PLEKHD1	1.0752e-20	1.34253	0.031	0.02	3.63653e-16
AC124798.1	4.25647e-102	1.34141	0.084	0.047	1.43962e-97
CELF4	0	1.33993	0.744	0.287	0
ALDH1A2	0	1.33977	0.222	0.107	0
RBFOX1	0	1.33843	0.977	0.449	0
AL358777.1	4.89964e-40	1.33705	0.02	0.009	1.65716e-35
GABRD	9.08835e-115	1.3363	0.093	0.051	3.07386e-110
ERICH2	4.26669e-112	1.33483	0.028	0.009	1.44308e-107
FXYD2	3.00212e-26	1.33439	0.019	0.01	1.01538e-21
TTC39B	0	1.33436	0.477	0.225	0
THRB-AS1	6.656e-43	1.33393	0.05	0.03	2.25119e-38
GPR158-AS1	7.53667e-34	1.33344	0.038	0.023	2.54905e-29
IMPG2	0	1.33257	0.134	0.05	0
ZC2HC1B	6.12413e-169	1.33062	0.063	0.025	2.0713e-164
FP326651.1	2.73596e-21	1.32912	0.018	0.01	9.25358e-17
FADS6	1.04958e-100	1.32828	0.074	0.039	3.5499e-96
AC005833.2	2.81792e-15	1.32763	0.011	0.006	9.53077e-11
GPR61	3.27162e-85	1.32725	0.087	0.052	1.10653e-80
NRSN1	0	1.32608	0.403	0.191	0
AC009899.1	0	1.32583	0.463	0.205	0
AL109947.1	6.76557e-47	1.32442	0.012	0.004	2.28825e-42
AL596214.1	2.76481e-130	1.32421	0.107	0.059	9.35113e-126
PTPRT	0	1.32408	0.533	0.326	0
GPAT3	1.4113e-240	1.32381	0.105	0.045	4.77331e-236
PAK3	0	1.32342	0.791	0.324	0
AC010230.1	1.71643e-40	1.32339	0.046	0.028	5.80529e-36
LINC02240	1.16366e-127	1.3232	0.045	0.017	3.93575e-123
SLC9A5	2.86005e-193	1.32298	0.105	0.05	9.67325e-189
LBH	0	1.32067	0.093	0.028	0
DGKE	0	1.32003	0.462	0.212	0
AL138690.1	1.46761e-06	1.31881	0.015	0.011	0.0496376
AC055788.1	8.668e-42	1.31728	0.024	0.012	2.93169e-37
DENND1B	0	1.31726	0.555	0.252	0
AC136604.3	1.12513e-45	1.31718	0.039	0.022	3.80541e-41
AC090629.1	8.4828e-166	1.31671	0.105	0.053	2.86905e-161
DCHS1	4.67778e-285	1.31638	0.065	0.019	1.58212e-280
C1orf220	4.50179e-114	1.31494	0.054	0.024	1.52259e-109
SHISAL1	1.70527e-91	1.31458	0.096	0.057	5.76757e-87
KLHL29	0	1.31458	0.526	0.246	0
AC090577.1	1.57811e-31	1.31413	0.01	0.004	5.33749e-27
ST8SIA4	0	1.3139	0.282	0.102	0
NEK10	0	1.31354	0.617	0.264	0
PANX2	5.41871e-57	1.31194	0.037	0.019	1.83271e-52
AC006148.1	0	1.31142	0.755	0.384	0
NAP1L5	0	1.31131	0.132	0.054	0
CDH12	0	1.31112	0.553	0.304	0
LINC01703	2.31848e-94	1.31039	0.02	0.005	7.84158e-90
PWRN1	0	1.31032	0.596	0.204	0
DIRAS1	7.24001e-101	1.30824	0.057	0.027	2.44871e-96
REEP1	0	1.30794	0.503	0.224	0
NPAP1	1.65759e-157	1.30645	0.037	0.011	5.60631e-153
XK	2.09602e-103	1.30448	0.101	0.06	7.08916e-99
NDN	1.21651e-115	1.30418	0.035	0.012	4.11447e-111
SMIM18	1.0271e-45	1.30175	0.025	0.012	3.47384e-41
IGFBPL1	5.50477e-17	1.30154	0.016	0.009	1.86182e-12
AC090948.4	8.37875e-67	1.30092	0.015	0.004	2.83386e-62
AC010735.2	1.23296e-69	1.30056	0.037	0.017	4.17012e-65
GRM5-AS1	4.76935e-54	1.30053	0.06	0.036	1.61309e-49
AL157896.1	5.22431e-32	1.30048	0.025	0.014	1.76697e-27
SHANK1	0	1.29873	0.304	0.147	0
SNTG1	0	1.29805	0.906	0.41	0
AC126182.3	2.34828e-31	1.29774	0.012	0.005	7.94235e-27
PPARGC1A	0	1.29698	0.378	0.199	0
NAALAD2	0	1.29539	0.466	0.208	0
RNF207	6.29055e-104	1.29479	0.09	0.051	2.12759e-99
RTL1	2.68609e-09	1.29424	0.012	0.008	9.0849e-05
AC092813.1	8.02137e-58	1.29388	0.051	0.029	2.71299e-53
LINC02645	6.30584e-09	1.29373	0.03	0.023	0.000213276
LINC00884	0	1.29333	0.269	0.113	0
DKK2	5.29185e-292	1.29315	0.143	0.067	1.78981e-287
GPR3	6.65657e-60	1.2928	0.014	0.004	2.25139e-55
KITLG	0	1.29276	0.297	0.147	0
ACAN	6.59736e-228	1.29246	0.029	0.005	2.23136e-223
AC097534.1	2.1591e-53	1.29198	0.03	0.014	7.30251e-49
CELF3	2.54105e-126	1.29159	0.092	0.049	8.59435e-122
SVOP	0	1.29097	0.523	0.22	0
SULT4A1	0	1.28951	0.232	0.118	0
PHACTR2	0	1.28821	0.447	0.213	0
NRXN3	0	1.28816	0.989	0.696	0
SLC12A5	0	1.2876	0.284	0.14	0
SMOC2	0	1.28738	0.099	0.023	0
ADAMTS17	0	1.28617	0.416	0.168	0
C20orf203	1.29582e-267	1.28549	0.139	0.066	4.38274e-263
KCNE2	7.44018e-57	1.28448	0.022	0.008	2.51642e-52
PTPRN2	0	1.28446	0.891	0.379	0
AC007128.2	1.71261e-26	1.28416	0.01	0.004	5.79239e-22
METTL24	0	1.28404	0.269	0.111	0
AKR1C2	3.62844e-53	1.28344	0.02	0.008	1.22721e-48
AC013391.2	1.71241e-145	1.2834	0.04	0.013	5.79171e-141
AC027128.1	5.22822e-133	1.28305	0.021	0.004	1.76829e-128
CDHR2	2.93261e-80	1.28132	0.052	0.026	9.91866e-76
AC016723.1	2.13513e-119	1.28122	0.059	0.026	7.22145e-115
AC009275.1	1.74493e-117	1.28013	0.028	0.008	5.90171e-113
RERG	0	1.27977	0.356	0.125	0
AL157829.1	7.69871e-85	1.27894	0.03	0.011	2.60386e-80
LINC02023	1.92508e-07	1.27799	0.011	0.007	0.00651101
AC079298.3	0	1.27597	0.174	0.084	0
AL353704.2	1.64022e-27	1.27577	0.018	0.009	5.54756e-23
MIR4713HG	7.10121e-134	1.27543	0.043	0.016	2.40177e-129
SOHLH2	7.52883e-83	1.27523	0.046	0.022	2.5464e-78
AL137786.1	4.51063e-22	1.27481	0.035	0.023	1.52558e-17
B3GALT1	8.47367e-122	1.27401	0.06	0.027	2.86597e-117
AP001347.1	0	1.27376	0.472	0.241	0
AL157388.1	0	1.27335	0.159	0.06	0
TBC1D30	0	1.27136	0.3	0.141	0
AC092142.1	3.00552e-231	1.27051	0.131	0.064	1.01653e-226
CLVS1	0	1.26901	0.612	0.276	0
CORO2A	1.37919e-192	1.26852	0.13	0.068	4.66471e-188
B4GAT1	6.94919e-105	1.26711	0.049	0.022	2.35035e-100
AL136981.3	7.90935e-18	1.26617	0.01	0.005	2.6751e-13
PABPC1L2B	5.97453e-19	1.26538	0.014	0.008	2.02071e-14
CITED2	1.61969e-224	1.26528	0.057	0.018	5.4781e-220
ASTN2	0	1.26393	0.822	0.574	0
ERO1B	0	1.26379	0.479	0.205	0
ATCAY	0	1.26343	0.48	0.213	0
RNF128	2.88234e-265	1.26253	0.144	0.069	9.74865e-261
ADAMTS12	1.56891e-155	1.26252	0.042	0.014	5.30635e-151
SLC7A14	0	1.26206	0.451	0.196	0
MEX3B	9.60436e-45	1.26109	0.019	0.008	3.24839e-40
RAC3	1.73516e-19	1.26064	0.012	0.006	5.86865e-15
RUNX2	0	1.2604	0.354	0.102	0
RUSC1	3.1677e-195	1.25992	0.105	0.05	1.07138e-190
SPRY4-AS1	0	1.25965	0.493	0.235	0
ZNF732	1.10371e-33	1.25936	0.029	0.016	3.73298e-29
PDE11A	0	1.25839	0.072	0.017	0
GNG12-AS1	0	1.25626	0.147	0.04	0
FBXO16	0	1.25534	0.394	0.187	0
RIMKLA	0	1.25472	0.239	0.127	0
LINC01937	1.22072e-207	1.25411	0.17	0.097	4.12871e-203
AL359764.2	1.93787e-25	1.25314	0.043	0.029	6.55426e-21
TENM2	0	1.25299	0.88	0.443	0
PDXP	5.73924e-51	1.25269	0.043	0.024	1.94112e-46
AC107980.1	3.62179e-73	1.25141	0.057	0.031	1.22496e-68
BEND6	0	1.25128	0.513	0.233	0
SLC12A1	8.15654e-56	1.25036	0.059	0.035	2.7587e-51
FBXO17	0	1.24952	0.223	0.101	0
AC008992.1	1.89023e-27	1.24903	0.028	0.016	6.39314e-23
IGFL4	0	1.24886	0.29	0.121	0
TAFA2	0	1.24746	0.72	0.369	0
AL160191.1	2.01241e-31	1.24622	0.034	0.02	6.80636e-27
ARHGAP44	0	1.24578	0.681	0.295	0
TTC9	1.59182e-146	1.24576	0.094	0.048	5.38387e-142
DPP10-AS3	2.26182e-100	1.24512	0.044	0.018	7.64993e-96
DOK6	0	1.24441	0.704	0.305	0
KLF12	0	1.24401	0.648	0.341	0
TMPRSS11A	6.59925e-35	1.24328	0.016	0.007	2.232e-30
RNF180	0	1.24307	0.615	0.294	0
ATP6V0C	0	1.24243	0.171	0.079	0
CACNA1G	1.07942e-191	1.24173	0.142	0.077	3.65082e-187
CACNG8	0	1.24014	0.436	0.2	0
RANBP17	0	1.23952	0.645	0.276	0
AC005288.1	1.94538e-17	1.23936	0.014	0.008	6.57965e-13
TRNP1	2.03e-97	1.23875	0.063	0.032	6.86585e-93
PCDHAC2	1.17769e-28	1.23859	0.017	0.008	3.98318e-24
AL353593.1	9.81114e-27	1.23716	0.013	0.006	3.31832e-22
N4BP3	2.14921e-47	1.23704	0.033	0.017	7.26906e-43
FNDC5	5.48495e-151	1.23611	0.069	0.03	1.85512e-146
TRIM25	0	1.23602	0.133	0.052	0
VEPH1	1.37086e-49	1.23578	0.027	0.012	4.63653e-45
NEXMIF	0	1.23531	0.568	0.249	0
RAB3A	9.1036e-98	1.23399	0.073	0.039	3.07902e-93
UNC5D	0	1.23225	0.705	0.344	0
ROPN1L	1.82637e-22	1.23125	0.036	0.024	6.17716e-18
PTCH2	0	1.23123	0.222	0.108	0
ELOVL4	0	1.23063	0.286	0.146	0
RUNDC3B	0	1.23062	0.676	0.293	0
AC117944.1	4.0175e-11	1.22943	0.026	0.019	1.3588e-06
LINC02631	1.29617e-08	1.22852	0.017	0.012	0.000438389
BCAS4	0	1.22843	0.208	0.101	0
ADARB1	0	1.22842	0.466	0.228	0
DAPK1	0	1.22723	0.665	0.308	0
AL513164.1	4.47519e-84	1.22696	0.023	0.007	1.5136e-79
C3orf35	0	1.22563	0.248	0.115	0
CLGN	1.19775e-39	1.22465	0.041	0.024	4.05103e-35
CADM3	0	1.22425	0.266	0.129	0
PAK5	0	1.22419	0.656	0.283	0
NCR3LG1	5.74254e-285	1.2237	0.213	0.119	1.94224e-280
TMEM130	0	1.22323	0.33	0.156	0
CELSR3	4.79048e-103	1.22282	0.073	0.038	1.62023e-98
C20orf187	1.73447e-45	1.22259	0.014	0.005	5.86634e-41
PCDH18	2.4163e-133	1.22178	0.036	0.012	8.17241e-129
TMEM179	9.48503e-245	1.22162	0.215	0.126	3.20803e-240
NCALD	0	1.2206	0.698	0.335	0
PCDHA4	1.06864e-141	1.22036	0.041	0.014	3.61435e-137
DRC1	2.38401e-81	1.22009	0.071	0.04	8.06318e-77
CACNA1A	0	1.21984	0.835	0.37	0
TUBB2A	1.11456e-96	1.21936	0.073	0.039	3.76968e-92
TRPC5	0	1.21935	0.303	0.151	0
SLC6A1-AS1	4.75635e-110	1.2188	0.018	0.004	1.60869e-105
SRL	1.42514e-98	1.2187	0.019	0.005	4.82011e-94
PAQR9	1.38804e-23	1.21869	0.034	0.022	4.69463e-19
TMPRSS11D	1.36456e-57	1.21753	0.028	0.012	4.61521e-53
PRMT8	0	1.21748	0.4	0.192	0
ITGA8	0	1.21744	0.188	0.063	0
CRHR2	1.0702e-24	1.21628	0.049	0.034	3.61963e-20
AL442163.1	2.19945e-83	1.21598	0.09	0.054	7.43898e-79
COL7A1	1.9251e-205	1.21576	0.051	0.016	6.51106e-201
AL109933.5	8.72922e-154	1.21543	0.153	0.092	2.9524e-149
AC022973.4	2.88965e-17	1.21485	0.016	0.009	9.77336e-13
AC133065.1	5.33223e-22	1.21451	0.019	0.011	1.80347e-17
GRIA4	0	1.21451	0.736	0.435	0
AC137561.1	1.77037e-12	1.21396	0.017	0.011	5.98774e-08
LINC00393	2.99114e-31	1.21379	0.018	0.008	1.01166e-26
C9orf129	1.20873e-244	1.21376	0.162	0.086	4.08818e-240
HYMAI	3.68588e-91	1.21365	0.048	0.022	1.24664e-86
TCEA3	0	1.21308	0.076	0.022	0
RPS6KA6	0	1.21297	0.439	0.204	0
P3H3	1.39409e-172	1.21094	0.099	0.048	4.71509e-168
LRRN2	0	1.2108	0.447	0.219	0
AC011369.1	4.29772e-25	1.21077	0.03	0.018	1.45358e-20
AL139393.1	1.71885e-268	1.2101	0.193	0.106	5.81348e-264
AC005592.1	2.05507e-08	1.20888	0.011	0.007	0.000695066
LUZP2	0	1.20749	0.449	0.166	0
RGS17	0	1.20737	0.333	0.181	0
GABBR2	0	1.20679	0.827	0.325	0
LRRC2	1.29778e-89	1.20588	0.118	0.076	4.38934e-85
AP001341.1	5.88323e-97	1.20546	0.078	0.043	1.98983e-92
AC108452.1	1.6942e-42	1.20468	0.07	0.047	5.73011e-38
AC004147.2	3.74669e-16	1.20387	0.023	0.015	1.26721e-11
TRERF1	0	1.20363	0.561	0.265	0
LINC02646	1.26364e-228	1.20333	0.155	0.082	4.27389e-224
GRIN1	0	1.20327	0.48	0.219	0
CPEB2-DT	0	1.20297	0.23	0.108	0
CDS1	0	1.20141	0.328	0.139	0
AC109811.1	6.28771e-10	1.20099	0.011	0.007	2.12663e-05
CCSER1	0	1.20098	0.956	0.423	0
AC073842.1	2.04839e-60	1.20006	0.052	0.029	6.92808e-56
OBSL1	0	1.20001	0.142	0.058	0
CA1	1.80972e-20	1.19872	0.015	0.008	6.12083e-16
AC005089.1	1.75683e-42	1.19831	0.045	0.027	5.94194e-38
AL390838.1	5.55535e-21	1.19814	0.017	0.009	1.87893e-16
MIR7-3HG	3.83173e-60	1.19751	0.093	0.062	1.29597e-55
FAXC	0	1.1973	0.399	0.193	0
HTR1E	0	1.197	0.351	0.207	0
BCL11A	0	1.19484	0.442	0.231	0
MANEAL	2.60977e-36	1.19436	0.035	0.02	8.82677e-32
AC012074.1	1.03061e-106	1.19422	0.056	0.026	3.48575e-102
FAM184B	0	1.19406	0.2	0.088	0
TCTN2	1.80702e-234	1.19383	0.153	0.08	6.11171e-230
HPCAL4	3.23288e-126	1.19317	0.125	0.075	1.09342e-121
DNM1	0	1.19311	0.611	0.266	0
AC018953.2	0.63024	1.19303	0.03	0.032	1
RPS6KA2	0	1.19278	0.873	0.537	0
AC144521.1	4.80031e-25	1.19238	0.024	0.013	1.62356e-20
CORIN	1.91335e-130	1.19186	0.08	0.039	6.47132e-126
COL15A1	1.15659e-141	1.19184	0.029	0.008	3.91182e-137
LINC01902	5.22424e-122	1.18993	0.128	0.077	1.76694e-117
TMEM51-AS1	1.78222e-298	1.18977	0.056	0.014	6.02782e-294
FIGNL2	4.97539e-39	1.18959	0.029	0.015	1.68278e-34
ABCG8	4.06822e-15	1.18873	0.039	0.029	1.37595e-10
GACAT2	1.4306e-34	1.18756	0.031	0.018	4.83859e-30
TACC2	0	1.18741	0.41	0.183	0
AC023510.1	4.61221e-12	1.18605	0.01	0.006	1.55994e-07
PLA2R1	0	1.18486	0.245	0.122	0
AL160412.1	3.08629e-16	1.18433	0.01	0.005	1.04385e-11
PCDH15	0	1.18407	0.556	0.135	0
CAMSAP3	2.06696e-83	1.18399	0.08	0.046	6.99089e-79
AMMECR1	0	1.18397	0.514	0.261	0
MPP6	0	1.18376	0.574	0.271	0
AL157893.2	6.44095e-45	1.18289	0.036	0.019	2.17846e-40
AC006065.4	1.15672e-184	1.18107	0.021	0.003	3.91225e-180
AC092614.1	2.78847e-20	1.18064	0.011	0.005	9.43115e-16
NR2F2	0	1.18046	0.096	0.02	0
FHOD3	0	1.17957	0.578	0.299	0
AKR1E2	6.3432e-139	1.17942	0.117	0.066	2.1454e-134
PNMA3	6.82577e-125	1.1794	0.128	0.077	2.30861e-120
RASGRP2	5.70874e-202	1.17902	0.074	0.029	1.93081e-197
TMEM120B	0	1.17725	0.35	0.165	0
MIR124-2HG	0	1.17558	0.576	0.261	0
ANKRD30B	2.82151e-184	1.17557	0.22	0.143	9.54291e-180
GPR153	4.85642e-16	1.17547	0.025	0.017	1.64254e-11
AC008591.1	4.72074e-273	1.17543	0.257	0.156	1.59665e-268
EPHB6	7.35166e-130	1.17508	0.165	0.108	2.48648e-125
TMEM238	6.76961e-07	1.17456	0.011	0.007	0.0228962
RAB37	2.81354e-206	1.17446	0.182	0.106	9.51597e-202
AC092375.2	1.40914e-31	1.17422	0.01	0.004	4.76599e-27
SHISA9	0	1.1739	0.606	0.334	0
SLC26A8	4.10517e-110	1.1728	0.121	0.075	1.38845e-105
AC018647.3	1.21342e-153	1.17222	0.055	0.021	4.10404e-149
SLC10A5	6.94646e-10	1.17177	0.013	0.008	2.34943e-05
LINC01151	5.88956e-90	1.17172	0.021	0.006	1.99197e-85
BLM	0	1.17171	0.119	0.03	0
ADGRA1	7.36208e-292	1.17078	0.185	0.097	2.49e-287
NOS1	0	1.17049	0.21	0.076	0
PIANP	8.29127e-41	1.16797	0.041	0.024	2.80427e-36
AL691432.4	1.4334e-06	1.16787	0.017	0.013	0.0484804
AL353572.4	9.85379e-33	1.16651	0.035	0.021	3.33275e-28
LINC01277	0	1.16598	0.283	0.126	0
KLF3-AS1	0	1.16563	0.409	0.177	0
AP002762.2	3.69014e-76	1.16426	0.044	0.021	1.24808e-71
FABP3	9.02895e-66	1.16414	0.054	0.03	3.05377e-61
AL009179.1	1.86144e-29	1.16391	0.037	0.023	6.29576e-25
CCNG2	2.70032e-299	1.16332	0.179	0.091	9.13302e-295
CDHR1	2.24198e-154	1.16331	0.048	0.017	7.58283e-150
SLC22A17	0	1.16307	0.216	0.1	0
AC104041.1	2.20333e-86	1.16245	0.062	0.032	7.45209e-82
AP001033.1	9.09657e-43	1.16189	0.03	0.016	3.07664e-38
GPRASP2	1.98262e-128	1.1618	0.084	0.043	6.70561e-124
BMP6	0	1.16166	0.13	0.03	0
GALNT8	0	1.16076	0.341	0.142	0
TMEM26	4.2255e-204	1.16008	0.049	0.015	1.42915e-199
CCDC169	4.55345e-89	1.15987	0.054	0.026	1.54007e-84
TEX12	1.84919e-57	1.15945	0.031	0.014	6.25433e-53
AL139340.1	1.30853e-42	1.15928	0.01	0.003	4.42572e-38
LINC02636	3.36204e-266	1.15823	0.207	0.118	1.13711e-261
AL139240.1	0.000267826	1.15668	0.01	0.007	1
TMEM271	9.18423e-15	1.15622	0.02	0.013	3.10629e-10
ESYT3	9.08651e-163	1.15617	0.143	0.083	3.07324e-158
VWA5B2	2.21565e-108	1.15583	0.123	0.076	7.49378e-104
LINC02112	3.46666e-238	1.15514	0.127	0.06	1.17249e-233
MINAR2	6.36144e-15	1.15481	0.014	0.008	2.15157e-10
EPHA10	7.84645e-238	1.15425	0.177	0.098	2.65383e-233
RGL4	5.51973e-21	1.15419	0.01	0.004	1.86688e-16
AC019117.2	6.07337e-21	1.15418	0.038	0.026	2.05414e-16
FRY-AS1	1.6924e-70	1.15391	0.049	0.025	5.72404e-66
AC066612.1	0.0077549	1.1538	0.013	0.011	1
ANKRD50	0	1.15357	0.298	0.123	0
ICA1	0	1.15337	0.606	0.282	0
RHBDL1	4.87008e-27	1.15317	0.034	0.021	1.64716e-22
LINC02664	1.39199e-153	1.15298	0.089	0.043	4.70798e-149
LINC01197	0	1.15273	0.292	0.153	0
MID2	0	1.1524	0.172	0.071	0
GREB1	0	1.15213	0.42	0.17	0
AL133475.1	5.30779e-18	1.15192	0.014	0.008	1.7952e-13
USP2-AS1	6.81885e-220	1.15186	0.185	0.106	2.30627e-215
BSCL2	0	1.15112	0.247	0.132	0
GRID2	0	1.15111	0.724	0.513	0
AL133335.1	7.70063e-36	1.1505	0.017	0.008	2.60451e-31
ZNF33B	0	1.15011	0.368	0.158	0
NPTXR	0	1.14984	0.23	0.121	0
OCA2	4.99191e-120	1.14952	0.201	0.141	1.68836e-115
AC126773.3	6.33469e-23	1.14735	0.017	0.009	2.14252e-18
FAM71E1	1.90793e-22	1.14656	0.013	0.006	6.45299e-18
CAPN14	6.39782e-40	1.14638	0.051	0.032	2.16387e-35
SCX	1.63891e-26	1.14624	0.015	0.007	5.54313e-22
SLC41A2	0	1.14563	0.545	0.254	0
ADAMTS19	0	1.14525	0.381	0.212	0
KCNJ6	0	1.14304	0.572	0.256	0
SPTBN4	0	1.14302	0.7	0.314	0
SYN1	0	1.14264	0.262	0.14	0
TSPAN9	0	1.14239	0.315	0.129	0
AMER3	1.16102e-44	1.14165	0.076	0.052	3.92679e-40
WASF3-AS1	4.19589e-56	1.14162	0.013	0.004	1.41913e-51
AC159540.2	1.37761e-162	1.14149	0.148	0.086	4.65936e-158
ABCA9-AS1	1.58386e-34	1.14026	0.03	0.016	5.35694e-30
RNFT2	0	1.13968	0.286	0.137	0
LPCAT4	6.59131e-248	1.13938	0.188	0.105	2.22931e-243
AL049796.1	3.72064e-66	1.13808	0.02	0.007	1.25839e-61
QPCTL	3.29593e-129	1.13688	0.073	0.035	1.11475e-124
AP002989.1	7.80737e-54	1.13649	0.043	0.023	2.64061e-49
SPIRE2	0	1.13617	0.219	0.108	0
SCML2	0	1.13589	0.164	0.055	0
AL034347.1	1.50883e-65	1.13536	0.059	0.033	5.10317e-61
RFPL1S	0	1.13408	0.368	0.176	0
AL158071.5	1.54347e-62	1.13334	0.023	0.009	5.22031e-58
PLCE1	0	1.13272	0.244	0.079	0
AC073569.2	1.26427e-251	1.13185	0.051	0.014	4.27601e-247
RIMS2	0	1.13153	0.952	0.421	0
ZNF124	0	1.12945	0.267	0.122	0
AL451070.1	2.32746e-62	1.1262	0.047	0.025	7.87193e-58
ABCC1	0	1.12611	0.371	0.174	0
GALNT17	0	1.12525	0.783	0.343	0
FGD5	0	1.12515	0.104	0.037	0
ELFN2	3.67035e-89	1.12486	0.07	0.038	1.24139e-84
TFR2	7.79119e-41	1.12448	0.038	0.021	2.63513e-36
AL390957.1	5.72506e-257	1.12431	0.171	0.089	1.93633e-252
ITGA3	6.26969e-268	1.12391	0.201	0.113	2.12053e-263
AP001781.1	4.54188e-42	1.12333	0.029	0.014	1.53615e-37
AC099066.2	8.54646e-06	1.12327	0.011	0.008	0.289058
AC012501.2	1.19332e-27	1.12273	0.027	0.016	4.03605e-23
TCTEX1D2	0	1.12262	0.359	0.175	0
KCTD16	0	1.12213	0.798	0.355	0
PTPRU	2.38777e-88	1.12102	0.11	0.07	8.07591e-84
PKNOX2	0	1.12097	0.599	0.295	0
MTCL1	0	1.12023	0.535	0.261	0
MORN3	2.14454e-59	1.11886	0.064	0.038	7.25325e-55
AP000345.2	8.09138e-46	1.11662	0.019	0.008	2.73667e-41
AC005753.2	3.32868e-285	1.11623	0.246	0.146	1.12583e-280
NBEA	0	1.11505	0.94	0.617	0
AL022397.1	1.24296e-16	1.11352	0.013	0.007	4.20393e-12
AC093151.8	3.78651e-68	1.1131	0.029	0.012	1.28067e-63
P3H2-AS1	4.13496e-88	1.11309	0.093	0.056	1.39853e-83
TXNDC16	0	1.11111	0.568	0.284	0
CTXN2	1.40963e-18	1.11082	0.014	0.007	4.76765e-14
DAPK1-IT1	8.70849e-19	1.10987	0.02	0.012	2.94538e-14
PPIAL4G	2.03539e-24	1.10917	0.019	0.01	6.88411e-20
GRIN2A	0	1.10877	0.78	0.398	0
CYP2D6	1.58433e-27	1.10877	0.01	0.004	5.35854e-23
U91319.1	0	1.10858	0.383	0.208	0
PPFIA3	1.26511e-221	1.10802	0.165	0.091	4.27884e-217
AL357054.2	0	1.10795	0.254	0.128	0
LINC02720	2.65204e-30	1.10758	0.04	0.025	8.96973e-26
PAK6	4.1085e-62	1.10687	0.078	0.049	1.38958e-57
CKAP2	3.27797e-217	1.10678	0.12	0.058	1.10868e-212
NRG2	0	1.10647	0.61	0.292	0
B3GALNT1	4.99669e-288	1.10527	0.193	0.104	1.68998e-283
AC004083.1	0	1.10355	0.318	0.151	0
EPHA8	5.08606e-15	1.10312	0.011	0.006	1.72021e-10
ARL6IP1	0	1.1023	0.269	0.128	0
SYP	0	1.10141	0.354	0.179	0
CHRM3	0	1.09839	0.718	0.338	0
TMEM9	1.62234e-197	1.09837	0.104	0.048	5.48707e-193
LINC00824	1.84439e-35	1.09803	0.026	0.014	6.23808e-31
CPLX2	0	1.09783	0.255	0.147	0
ERC1	0	1.09707	0.846	0.535	0
SEPTIN3	5.79413e-259	1.09696	0.206	0.118	1.95969e-254
ZNF860	2.17195e-13	1.09582	0.028	0.019	7.34595e-09
AC022469.2	1.59002e-24	1.09568	0.014	0.007	5.37777e-20
ZNF641	0	1.09481	0.193	0.076	0
GPC6	0	1.0939	0.451	0.297	0
LEFTY1	6.31381e-100	1.09375	0.084	0.047	2.13546e-95
TRMT11	0	1.09309	0.762	0.415	0
PRICKLE2-AS3	1.14785e-10	1.09153	0.015	0.009	3.88227e-06
RAMAC	6.80688e-17	1.08972	0.01	0.005	2.30222e-12
RASL10B	3.55329e-30	1.08956	0.012	0.005	1.20179e-25
SRSF12	2.46286e-243	1.08956	0.197	0.113	8.32988e-239
CEACAM19	4.05794e-101	1.08926	0.085	0.047	1.37248e-96
SLC14A2	5.82323e-73	1.08898	0.068	0.039	1.96953e-68
GPR27	2.28215e-22	1.08877	0.018	0.009	7.71867e-18
TMEM97	6.06575e-37	1.08857	0.026	0.013	2.05156e-32
DLGAP3	0	1.08849	0.326	0.173	0
SAMD10	5.69848e-23	1.08829	0.017	0.009	1.92734e-18
L1CAM	3.34121e-126	1.088	0.115	0.067	1.13007e-121
AP006295.1	5.44987e-15	1.08748	0.017	0.01	1.84325e-10
PLSCR2	9.35573e-25	1.08597	0.018	0.01	3.1643e-20
AC079465.1	1.05565e-206	1.0848	0.044	0.012	3.57042e-202
GRM5	0	1.08448	0.833	0.396	0
TMEM132B	0	1.08419	0.833	0.442	0
TMEM106C	3.18739e-57	1.08281	0.069	0.043	1.07804e-52
ASPM	9.41566e-95	1.08266	0.032	0.012	3.18457e-90
AC008105.1	1.84848e-15	1.08235	0.028	0.019	6.25194e-11
STX1B	5.41677e-213	1.08228	0.173	0.098	1.83206e-208
AC005726.5	1.46447e-21	1.08225	0.011	0.005	4.95312e-17
HAR1B	5.13828e-17	1.08154	0.014	0.008	1.73787e-12
ACTL6B	1.31558e-139	1.08136	0.145	0.088	4.44955e-135
NINL	0	1.08117	0.338	0.099	0
MYPN	5.23153e-36	1.08005	0.011	0.004	1.76941e-31
TCF4-AS1	4.49024e-73	1.07997	0.022	0.008	1.51869e-68
RBP4	4.05865e-08	1.07993	0.024	0.018	0.00137272
SYT13	1.55115e-218	1.07917	0.194	0.114	5.2463e-214
AC027031.2	8.68388e-196	1.07861	0.124	0.063	2.93706e-191
FRRS1L	0	1.07834	0.621	0.281	0
CACNA1B	0	1.07798	0.844	0.345	0
SUSD4	0	1.07744	0.525	0.253	0
AC068051.1	1.67385e-273	1.07633	0.105	0.042	5.6613e-269
AC100774.1	1.53199e-27	1.07539	0.018	0.009	5.18149e-23
CELF5	0	1.07429	0.532	0.242	0
OSBPL6	0	1.07384	0.758	0.386	0
CYB561	6.04244e-60	1.07317	0.083	0.053	2.04367e-55
ANKRD7	0	1.07265	0.315	0.169	0
AC127521.1	2.62423e-16	1.07263	0.013	0.007	8.87566e-12
ZNF233	4.69736e-55	1.07218	0.074	0.047	1.58874e-50
RHOXF1-AS1	5.20459e-117	1.07193	0.061	0.028	1.7603e-112
DPP6	0	1.07114	0.824	0.535	0
CCK	8.95028e-80	1.07086	0.161	0.117	3.02716e-75
TOGARAM2	0	1.07076	0.168	0.067	0
LNP1	9.36436e-225	1.06987	0.108	0.049	3.16722e-220
TMEM178A	0	1.06982	0.452	0.238	0
GNG2	0	1.06961	0.337	0.164	0
KCNT2	0	1.06908	0.428	0.307	0
JPH4	0	1.06864	0.331	0.176	0
KIAA1324	0	1.06858	0.408	0.201	0
PROX1	0	1.06856	0.253	0.074	0
UBE2QL1	0	1.0673	0.263	0.145	0
SLC4A10	0	1.06695	0.872	0.359	0
DHRS11	7.38834e-63	1.06601	0.053	0.029	2.49889e-58
DIPK1B	3.76573e-136	1.06537	0.078	0.037	1.27365e-131
AL121929.2	1.90323e-05	1.06447	0.019	0.015	0.643709
PHTF1	0	1.06421	0.478	0.24	0
NR2E1	0	1.06375	0.066	0.014	0
PRSS51	1.9527e-17	1.0633	0.052	0.039	6.60443e-13
STS	0	1.06289	0.406	0.222	0
SLC6A1	0	1.06275	0.698	0.241	0
TSPYL4	4.81861e-217	1.06254	0.146	0.077	1.62975e-212
AC005518.1	3.87502e-118	1.06209	0.042	0.016	1.31061e-113
AL512603.2	2.87905e-46	1.06195	0.07	0.045	9.73751e-42
NAP1L2	7.32141e-164	1.06179	0.13	0.072	2.47625e-159
LINC01238	1.30137e-72	1.06161	0.022	0.008	4.4015e-68
TMEM266	0	1.06151	0.268	0.147	0
TCEAL2	1.53482e-163	1.06108	0.114	0.06	5.19107e-159
LYG2	6.44473e-09	1.06052	0.01	0.007	0.000217974
AC119868.2	1.28586e-25	1.06021	0.035	0.022	4.34905e-21
ARHGAP18	4.35388e-196	1.05934	0.162	0.092	1.47257e-191
TUNAR	1.91919e-16	1.05932	0.039	0.028	6.4911e-12
RAPGEF4	0	1.05911	0.806	0.369	0
PBX4	2.84988e-163	1.0584	0.133	0.074	9.63888e-159
SYCE1	3.78326e-76	1.05791	0.123	0.084	1.27958e-71
EFNA3	2.67374e-20	1.05785	0.015	0.008	9.04311e-16
ABHD14A	1.31699e-89	1.0566	0.058	0.029	4.45433e-85
MRAP2	1.73919e-118	1.05651	0.162	0.107	5.8823e-114
ANKRD6	0	1.05647	0.353	0.178	0
AL031289.1	8.43237e-47	1.05607	0.017	0.007	2.852e-42
AC092683.1	0	1.05589	0.415	0.213	0
LINC00623	1.37848e-305	1.05558	0.148	0.068	4.66229e-301
LARGE-AS1	0.00147003	1.05397	0.012	0.01	1
FLYWCH2	2.4228e-195	1.05387	0.115	0.056	8.19438e-191
AC103876.1	5.43969e-202	1.05329	0.15	0.081	1.83981e-197
GPRASP1	0	1.05266	0.309	0.155	0
AC020687.1	1.18427e-23	1.05169	0.031	0.02	4.00545e-19
TUBA8	5.36256e-24	1.05124	0.052	0.036	1.81372e-19
AL450345.2	0	1.05098	0.067	0.017	0
AL138778.1	0.147682	1.05055	0.011	0.01	1
AC005703.4	8.21868e-105	1.05048	0.066	0.033	2.77972e-100
AC079382.2	1.53524e-174	1.0496	0.159	0.093	5.1925e-170
LRRD1	2.70961e-188	1.04778	0.079	0.033	9.16443e-184
CHRM1	6.27459e-19	1.04765	0.037	0.025	2.12219e-14
BRWD1-AS1	1.72072e-19	1.04734	0.016	0.009	5.81981e-15
RALGPS2	0	1.04713	0.549	0.256	0
AP001825.1	1.63268e-199	1.04655	0.179	0.105	5.52206e-195
AP000867.5	1.88914e-30	1.04588	0.011	0.004	6.38946e-26
EFNB3	1.83921e-09	1.04562	0.032	0.025	6.22058e-05
AL021408.1	8.24125e-94	1.04544	0.042	0.018	2.78735e-89
AC009264.1	1.34908e-143	1.04502	0.05	0.019	4.56285e-139
AC073050.1	0	1.04408	0.726	0.396	0
UNC119	6.59399e-49	1.04319	0.034	0.017	2.23022e-44
TMEM132E	6.14577e-99	1.04208	0.085	0.047	2.07862e-94
ANKRD34C-AS1	0	1.04115	0.343	0.212	0
TM6SF2	8.38385e-31	1.04028	0.011	0.004	2.83559e-26
AC109441.1	7.29248e-10	1.04026	0.02	0.014	2.46646e-05
MYCN	9.15742e-53	1.03988	0.02	0.008	3.09722e-48
AC055717.1	0.00814928	1.03974	0.013	0.011	1
CYP4X1	7.16428e-210	1.03944	0.227	0.143	2.4231e-205
TEKT3	5.46969e-26	1.03906	0.02	0.011	1.84996e-21
ETNK2	4.30822e-39	1.03903	0.03	0.016	1.45713e-34
AC006041.2	4.60569e-85	1.03825	0.101	0.063	1.55774e-80
KCNJ4	2.47903e-35	1.03711	0.061	0.041	8.38457e-31
MIR34AHG	0	1.03682	0.176	0.068	0
FBXO41	1.84643e-191	1.03588	0.177	0.105	6.24499e-187
AL162586.2	6.24824e-14	1.03581	0.018	0.011	2.11328e-09
KSR2	0	1.03561	0.769	0.322	0
SHANK2	0	1.03442	0.677	0.311	0
CCDC120	1.34854e-47	1.0341	0.043	0.024	4.56102e-43
SLC5A3	0	1.03372	0.307	0.124	0
AL161443.1	2.2669e-111	1.03325	0.059	0.027	7.66709e-107
LINC01562	4.41004e-71	1.03269	0.049	0.025	1.49156e-66
MEF2C-AS1	0	1.03267	0.723	0.378	0
LY6G5C	3.99056e-17	1.03239	0.011	0.005	1.34969e-12
LINC02298	3.98598e-13	1.03211	0.011	0.006	1.34814e-08
PLCXD2	1.02661e-103	1.03043	0.066	0.033	3.47219e-99
AC093787.2	1.42426e-28	1.03031	0.019	0.01	4.81714e-24
PATE2	1.33076e-08	1.03021	0.012	0.008	0.000450088
CMBL	3.34107e-109	1.02993	0.079	0.042	1.13002e-104
PAFAH1B3	5.07403e-60	1.02965	0.024	0.01	1.71614e-55
AL591428.1	6.08614e-09	1.02931	0.018	0.013	0.000205845
DPY19L2	0	1.02909	0.468	0.234	0
COL6A6	6.47022e-21	1.02874	0.022	0.013	2.18836e-16
ERICH3	0	1.02857	0.337	0.177	0
AL354897.1	5.87642e-47	1.02822	0.048	0.028	1.98752e-42
ADGRL2	0	1.02806	0.731	0.336	0
CD247	6.53883e-150	1.02675	0.111	0.059	2.21156e-145
REXO5	3.68741e-56	1.02629	0.045	0.025	1.24715e-51
ZNF250	0	1.02556	0.179	0.083	0
B4GALNT1	1.10613e-47	1.02407	0.082	0.056	3.74114e-43
AC005753.3	6.3981e-09	1.0224	0.024	0.018	0.000216396
FAM226B	1.0695e-22	1.02182	0.027	0.017	3.61727e-18
ACOT12	8.44952e-24	1.02167	0.022	0.012	2.8578e-19
C19orf71	3.65667e-82	1.02135	0.03	0.012	1.23676e-77
AC007780.1	5.94249e-176	1.02082	0.116	0.059	2.00987e-171
GDF10	4.23245e-19	1.02067	0.011	0.005	1.4315e-14
CCDC148	0	1.01916	0.357	0.18	0
LINC00620	5.81785e-27	1.01881	0.046	0.031	1.96771e-22
LIPI	8.66607e-23	1.01837	0.018	0.01	2.93104e-18
UBE2Q2L	2.97751e-21	1.0172	0.018	0.01	1.00705e-16
ARSG	0	1.01716	0.292	0.147	0
GPRIN3	0	1.01668	0.222	0.064	0
SEMA6D	0	1.01665	0.479	0.344	0
MAP2	0	1.01663	0.898	0.44	0
IL15	1.24461e-155	1.01606	0.059	0.023	4.20951e-151
AC125793.1	2.13486e-12	1.01528	0.011	0.006	7.22053e-08
KIF5A	0	1.01483	0.314	0.167	0
WDR19	0	1.01428	0.491	0.247	0
AC132825.3	1.34355e-16	1.01389	0.014	0.008	4.54414e-12
AP002852.1	1.59353e-05	1.01323	0.012	0.009	0.538963
AC026803.3	6.66994e-30	1.01311	0.03	0.018	2.25591e-25
ANXA6	0	1.0127	0.285	0.154	0
RBM11	3.77817e-108	1.01261	0.115	0.069	1.27785e-103
AC092125.1	0.0523209	1.01203	0.017	0.015	1
PRKCE	0	1.01188	0.852	0.516	0
DLGAP4	0	1.01104	0.587	0.291	0
SOX5-AS1	6.72569e-28	1.01031	0.014	0.006	2.27476e-23
AC025159.1	0	1.01017	0.601	0.327	0
SPOCK2	0	1.01002	0.295	0.124	0
RAI2	1.03364e-178	1.00902	0.148	0.084	3.49597e-174
MEOX2	5.67955e-15	1.00784	0.034	0.024	1.92094e-10
SNPH	3.66767e-215	1.00736	0.16	0.087	1.24048e-210
HRH4	9.73625e-17	1.00724	0.011	0.006	3.29299e-12
RSKR	0	1.00723	0.171	0.078	0
FAAH2	0	1.00627	0.386	0.187	0
KCNC3	9.25584e-277	1.00626	0.141	0.066	3.13051e-272
AC018742.1	1.72731e-13	1.00583	0.024	0.016	5.84211e-09
AP000221.1	1.59847e-10	1.00574	0.017	0.011	5.40636e-06
CAMK1G	5.88908e-90	1.00521	0.127	0.083	1.9918e-85
CLSTN3	0	1.005	0.343	0.177	0
ARMCX5-GPRASP2-ENSG00000286237	6.73395e-30	1.00408	0.028	0.016	2.27756e-25
LINC02728	1.07351e-43	1.00388	0.018	0.007	3.63084e-39
TMEM108	0	1.00362	0.792	0.401	0
TVP23A	0	1.00347	0.351	0.185	0
AC092353.2	6.19494e-12	1.00286	0.017	0.011	2.09525e-07
TP53I11	1.09626e-67	1.00268	0.039	0.018	3.70779e-63
CEND1	3.26878e-115	1.00093	0.093	0.051	1.10557e-110
AC090579.1	1.35941e-206	1.00062	0.166	0.093	4.59781e-202
FP325335.1	1.13244e-21	1.00023	0.039	0.026	3.83012e-17
CEMIP	1.41836e-169	0.999339	0.231	0.156	4.79718e-165
SATB1	4.67761e-266	0.999041	0.267	0.168	1.58206e-261
KCNIP2-AS1	1.39136e-71	0.998985	0.028	0.011	4.70584e-67
CRACR2A	2.37555e-203	0.997963	0.103	0.047	8.03457e-199
DNAH14	4.18265e-262	0.997796	0.284	0.181	1.41466e-257
FBLL1	6.11939e-31	0.997171	0.016	0.008	2.0697e-26
AL049830.3	3.71202e-34	0.99645	0.025	0.013	1.25548e-29
ST6GALNAC4	2.45792e-30	0.996431	0.027	0.015	8.31318e-26
CCDC38	3.93372e-13	0.9961	0.012	0.007	1.33046e-08
NSMCE3	1.52665e-75	0.995192	0.063	0.034	5.16342e-71
RARB	0	0.994884	0.355	0.21	0
AC068279.2	4.19687e-06	0.994853	0.013	0.009	0.141946
AC079140.6	6.64305e-219	0.994777	0.136	0.069	2.24681e-214
AC025165.2	1.0121e-14	0.993568	0.023	0.015	3.42313e-10
AC092652.1	8.66812e-07	0.992151	0.017	0.012	0.0293173
UCHL1	0	0.990779	0.314	0.174	0
AC099066.1	5.67299e-13	0.990628	0.033	0.024	1.91872e-08
ZDHHC22	1.25745e-41	0.989133	0.062	0.04	4.25294e-37
TMEM25	1.71989e-90	0.988416	0.093	0.055	5.81702e-86
ELMOD1	0	0.988303	0.499	0.253	0
AF230666.1	1.0306e-25	0.988242	0.014	0.007	3.48569e-21
AC006581.2	9.35314e-188	0.987501	0.139	0.075	3.16342e-183
SPATS1	4.30328e-25	0.986445	0.014	0.006	1.45546e-20
GNAS	0	0.9862	0.615	0.307	0
CACNB4	0	0.985502	0.778	0.389	0
GPR155	0	0.984946	0.539	0.267	0
SPIN3	0	0.9848	0.304	0.17	0
MCTP2	2.63387e-220	0.984796	0.075	0.028	8.90827e-216
SLC26A4-AS1	1.44937e-102	0.984785	0.074	0.039	4.90207e-98
AL138756.1	5.97532e-48	0.984687	0.075	0.05	2.02097e-43
CACNG7	0	0.9837	0.317	0.155	0
CHST2	5.05637e-21	0.983622	0.025	0.015	1.71016e-16
DRICH1	1.39621e-145	0.983157	0.068	0.03	4.72226e-141
SOX15	6.3957e-11	0.983146	0.011	0.006	2.16315e-06
RNF24	0	0.982605	0.61	0.306	0
DAO	1.31621e-11	0.982542	0.01	0.005	4.45167e-07
OVGP1	7.68101e-45	0.982194	0.062	0.039	2.59787e-40
FAM9B	7.19217e-20	0.982005	0.011	0.005	2.43253e-15
SLC2A13	0	0.981604	0.794	0.375	0
AC132938.1	2.37648e-16	0.981265	0.02	0.012	8.03774e-12
SNCAIP	0	0.98087	0.268	0.104	0
ASAH2B	2.22069e-63	0.980616	0.068	0.04	7.51081e-59
FNBP1L	0	0.980445	0.467	0.198	0
ST8SIA5	0	0.980207	0.513	0.242	0
CAP2	0	0.979826	0.561	0.264	0
DMKN	1.10135e-17	0.978851	0.039	0.027	3.72498e-13
PACSIN1	0	0.977534	0.322	0.173	0
AC005726.1	0	0.976354	0.182	0.086	0
PTPN5	0	0.97587	0.314	0.17	0
RSPH9	8.45026e-16	0.975676	0.036	0.025	2.85805e-11
AC011700.1	1.13291e-153	0.975344	0.019	0.003	3.83171e-149
PLCB1	0	0.974908	0.954	0.536	0
SPRN	1.21748e-05	0.974714	0.014	0.01	0.411776
JPH3	0	0.974067	0.316	0.17	0
RTL9	8.13911e-62	0.973781	0.039	0.019	2.75281e-57
GPR162	2.43816e-43	0.973749	0.07	0.047	8.24633e-39
PDE10A	0	0.973661	0.814	0.41	0
BCAT1	0	0.972475	0.41	0.158	0
CTSK	1.48968e-58	0.97232	0.047	0.025	5.03841e-54
STMN2	0	0.971077	0.409	0.2	0
AC092338.3	9.88397e-36	0.970723	0.028	0.015	3.34296e-31
CHPF	4.6594e-51	0.969992	0.023	0.01	1.5759e-46
SPATA6L	0	0.96995	0.291	0.16	0
LRFN1	6.98151e-20	0.969916	0.034	0.023	2.36128e-15
ARL9	7.15265e-30	0.969899	0.033	0.019	2.41917e-25
ITFG1-AS1	1.61802e-11	0.969871	0.021	0.014	5.47248e-07
RASGRF2	0	0.969479	0.692	0.418	0
FRMD3	0	0.969164	0.395	0.169	0
AP001972.3	1.91271e-104	0.969107	0.172	0.118	6.46918e-100
AC024270.5	5.45506e-171	0.967989	0.087	0.04	1.84501e-166
AC008269.1	0	0.967709	0.488	0.253	0
THRB-IT1	6.07064e-21	0.967486	0.064	0.048	2.05321e-16
AC092652.2	1.10103e-12	0.967433	0.032	0.023	3.72392e-08
AC079385.1	0	0.967021	0.304	0.173	0
SLC24A4	4.84358e-193	0.966969	0.219	0.138	1.6382e-188
MORC2-AS1	5.08098e-46	0.966194	0.024	0.011	1.71849e-41
LINC01503	1.38058e-161	0.965345	0.088	0.042	4.66941e-157
MAPK8IP2	2.61979e-86	0.964875	0.092	0.055	8.86064e-82
AL136456.1	1.2444e-33	0.964671	0.112	0.086	4.20882e-29
CYP2C8	4.53851e-31	0.964061	0.041	0.025	1.53502e-26
EEF1A2	4.7351e-132	0.963114	0.127	0.075	1.60151e-127
UXT-AS1	7.01047e-55	0.963094	0.028	0.013	2.37108e-50
Z95114.4	3.51603e-83	0.962876	0.054	0.027	1.18919e-78
AL133410.1	1.22632e-299	0.962723	0.194	0.102	4.14765e-295
AC002064.1	1.70498e-20	0.96269	0.039	0.027	5.76658e-16
MROH1	0	0.962268	0.47	0.244	0
AC098588.3	0	0.962088	0.543	0.288	0
AC104964.2	0.0158042	0.961615	0.014	0.012	1
CCDC85A	0	0.960986	0.491	0.286	0
SMKR1	0.000451409	0.960933	0.013	0.01	1
SLCO4C1	2.97846e-13	0.959367	0.066	0.053	1.00737e-08
AEBP2	0	0.958711	0.798	0.441	0
PDIA2	6.30593e-79	0.958548	0.066	0.036	2.13279e-74
CENPV	3.2595e-160	0.958229	0.115	0.061	1.10243e-155
NAT14	1.34626e-29	0.958151	0.034	0.021	4.55332e-25
AC068790.9	1.71388e-13	0.957343	0.015	0.009	5.79667e-09
SCN2A	0	0.957304	0.804	0.354	0
TRHDE-AS1	1.72657e-42	0.957296	0.133	0.102	5.8396e-38
LSM11	2.6228e-101	0.956994	0.11	0.067	8.87082e-97
PGRMC1	3.65276e-262	0.956953	0.15	0.073	1.23544e-257
AC009228.1	5.05056e-101	0.956575	0.081	0.044	1.7082e-96
TMC5	5.4344e-36	0.956066	0.022	0.011	1.83802e-31
CHD5	0	0.954464	0.333	0.183	0
NSF	0	0.954454	0.506	0.259	0
CDR2	0	0.953389	0.532	0.278	0
ASTN1	0	0.953367	0.768	0.392	0
C5orf49	4.70095e-44	0.953066	0.033	0.017	1.58995e-39
CYTH3	0	0.952264	0.515	0.257	0
AC239800.2	5.32712e-46	0.952098	0.026	0.012	1.80174e-41
UNC80	0	0.952031	0.776	0.357	0
AC007368.1	0	0.951985	0.426	0.188	0
MSR1	4.12402e-155	0.951872	0.055	0.02	1.39483e-150
AC068491.3	0.00219375	0.950423	0.013	0.01	1
CSMD3	0	0.950415	0.847	0.446	0
ADARB2-AS1	0	0.950191	0.061	0.009	0
CBR3-AS1	6.60199e-245	0.949725	0.135	0.065	2.23293e-240
DUSP26	1.11919e-106	0.949514	0.084	0.045	3.78533e-102
AL360015.1	7.45148e-102	0.949173	0.045	0.019	2.52024e-97
GRWD1	3.80506e-30	0.949097	0.017	0.008	1.28695e-25
LINC00574	2.62885e-10	0.948965	0.014	0.009	8.89129e-06
EBP	4.75231e-80	0.948933	0.054	0.027	1.60733e-75
TBKBP1	3.80234e-111	0.948795	0.062	0.029	1.28603e-106
AP005230.1	1.27677e-36	0.948284	0.079	0.056	4.31829e-32
GSDME	0	0.948262	0.144	0.061	0
AC008456.1	1.27476e-22	0.948019	0.013	0.006	4.31148e-18
EXT1	0	0.948007	0.729	0.449	0
B3GALT2	1.25718e-102	0.94739	0.113	0.069	4.25202e-98
LURAP1L	0	0.946295	0.231	0.089	0
LINC00327	4.24189e-63	0.945772	0.034	0.016	1.43469e-58
EML5	0	0.945604	0.555	0.307	0
NQO2	0	0.94311	0.427	0.232	0
AJ239322.1	0.892489	0.942898	0.016	0.016	1
AP002784.1	1.56013e-96	0.942513	0.041	0.017	5.27668e-92
CAND2	0	0.941558	0.234	0.123	0
AL035427.1	2.24257e-57	0.941327	0.059	0.034	7.58482e-53
AC011511.2	1.64374e-08	0.940982	0.019	0.013	0.000555947
SCN8A	0	0.940869	0.72	0.322	0
AC079790.1	7.8865e-11	0.940297	0.02	0.014	2.66737e-06
C3orf49	1.04552e-07	0.940078	0.021	0.016	0.00353615
TMC3-AS1	1.32641e-123	0.939867	0.117	0.068	4.48619e-119
LINC02245	0	0.939849	0.453	0.232	0
SYT14	0	0.938881	0.777	0.421	0
TTC39C	0	0.938837	0.479	0.246	0
TMEM14A	1.95359e-167	0.938186	0.186	0.116	6.60742e-163
AC124016.2	8.14649e-43	0.937462	0.044	0.026	2.7553e-38
LINC02231	2.58982e-72	0.937301	0.048	0.024	8.7593e-68
DNMBP	0	0.937217	0.258	0.126	0
AC087636.1	1.57508e-05	0.936868	0.008	0.012	0.532725
LAPTM4B	0	0.935614	0.224	0.088	0
TCF4	0	0.935285	0.934	0.747	0
PPP4R4	0	0.935204	0.44	0.209	0
STEAP2-AS1	2.71277e-200	0.934991	0.143	0.076	9.17514e-196
LINC02796	8.35775e-24	0.934205	0.054	0.038	2.82676e-19
SIDT1	0	0.934058	0.433	0.226	0
GPR158	0	0.932961	0.692	0.321	0
PNMA6A	1.71661e-16	0.932808	0.019	0.011	5.80592e-12
C1orf146	2.68398e-25	0.932213	0.017	0.009	9.07777e-21
AC016816.1	1.3734e-10	0.931964	0.016	0.011	4.6451e-06
ANKFN1	0	0.931777	0.303	0.143	0
AC002094.4	4.97032e-23	0.931303	0.015	0.007	1.68106e-18
AL352984.1	3.09317e-54	0.93119	0.029	0.013	1.04617e-49
C2orf27A	0	0.931	0.379	0.182	0
ARHGDIG	2.01766e-35	0.930713	0.047	0.03	6.82413e-31
C9orf24	8.22629e-180	0.93067	0.114	0.058	2.78229e-175
AC097709.1	2.36364e-38	0.929936	0.014	0.005	7.99431e-34
LY6E-DT	7.35519e-149	0.929806	0.173	0.109	2.48767e-144
AC006511.4	1.88385e-07	0.929786	0.033	0.026	0.00637157
HSPA13	6.35851e-178	0.92959	0.151	0.086	2.15058e-173
AR	0	0.928937	0.103	0.033	0
AL031599.1	1.19594e-15	0.92832	0.014	0.008	4.04491e-11
AC092720.1	3.51935e-18	0.928153	0.055	0.041	1.19032e-13
MIR9-3HG	0	0.928014	0.329	0.176	0
RIPPLY2	7.20523e-50	0.927825	0.049	0.028	2.43695e-45
WNT10B	0.166631	0.927583	0.036	0.034	1
GPR19	2.64368e-197	0.926759	0.178	0.104	8.94145e-193
PDC	7.56029e-06	0.924933	0.014	0.01	0.255704
DAAM1	0	0.924173	0.679	0.351	0
SLC2A11	0	0.923689	0.233	0.115	0
SOSTDC1	1.72225e-06	0.923486	0.012	0.008	0.05825
CA3	3.99452e-41	0.923144	0.136	0.106	1.35103e-36
CAMKV	1.23029e-32	0.921864	0.079	0.057	4.1611e-28
PPP1R13B	0	0.919913	0.582	0.304	0
SNX10	0	0.919099	0.4	0.203	0
Z99572.1	1.04708e-75	0.918473	0.097	0.061	3.54144e-71
GP1BB	1.1051e-67	0.918303	0.088	0.056	3.73766e-63
AL356608.3	3.7764e-41	0.918214	0.036	0.02	1.27726e-36
AL049552.1	1.05523e-19	0.917875	0.018	0.01	3.56899e-15
GALNT7	0	0.917747	0.531	0.289	0
PRRG3	9.79139e-21	0.91756	0.069	0.053	3.31164e-16
LINC01102	0	0.917304	0.303	0.168	0
FRMD4A	0	0.917295	0.957	0.549	0
PFKM	4.25614e-160	0.915935	0.132	0.074	1.43951e-155
MAPK13	1.22649e-11	0.915469	0.057	0.046	4.14824e-07
AC063960.2	1.49817e-09	0.915102	0.011	0.007	5.06713e-05
CDK5	1.67082e-07	0.915074	0.012	0.008	0.00565104
CDKL2	0	0.914823	0.336	0.171	0
GUCY1A1	0	0.914357	0.273	0.134	0
AC025265.1	9.20271e-09	0.914135	0.037	0.029	0.000311254
AC126177.3	0	0.913778	0.073	0.017	0
SLC3A1	3.49172e-61	0.913755	0.059	0.034	1.18097e-56
ATP1B1	0	0.913377	0.681	0.357	0
CIT	0	0.913304	0.58	0.278	0
LINC02591	9.27834e-41	0.913264	0.04	0.023	3.13812e-36
AC093849.3	6.3443e-32	0.912587	0.025	0.014	2.14577e-27
WIF1	0	0.912572	0.174	0.027	0
AL357054.3	6.60419e-16	0.912059	0.011	0.006	2.23367e-11
RNF227	1.02559e-26	0.911916	0.014	0.007	3.46875e-22
LINC00581	0.00233106	0.911258	0.012	0.009	1
AC007614.1	1.36979e-09	0.911196	0.052	0.043	4.63292e-05
IL16	2.49688e-209	0.910962	0.079	0.031	8.44495e-205
ARNT2	0	0.91057	0.778	0.48	0
LYPD5	1.2078e-274	0.910403	0.159	0.078	4.08502e-270
ACSM6	2.06349e-10	0.909358	0.015	0.01	6.97914e-06
CYP4Z1	1.1988e-21	0.909135	0.066	0.05	4.05458e-17
CPO	4.47698e-50	0.909055	0.069	0.044	1.51421e-45
BAAT	9.09371e-22	0.908836	0.055	0.04	3.07568e-17
AC072026.2	2.78573e-16	0.908551	0.027	0.018	9.42191e-12
AL137246.1	0.0256095	0.908403	0.014	0.012	1
PSD	7.08241e-140	0.908086	0.168	0.107	2.39541e-135
MAGEE1	3.96637e-49	0.908081	0.057	0.035	1.3415e-44
LINC02516	5.63383e-50	0.907838	0.014	0.005	1.90547e-45
AC004816.1	9.43331e-20	0.907752	0.052	0.038	3.19053e-15
GLT1D1	0	0.907607	0.328	0.178	0
LONRF3	0	0.907457	0.132	0.042	0
SFRP1	0	0.907344	0.046	0.009	0
AC007785.3	3.05421e-61	0.907015	0.091	0.06	1.033e-56
PCDHGC4	3.42808e-32	0.906989	0.01	0.003	1.15945e-27
AL049569.1	1.23593e-13	0.906932	0.018	0.012	4.18018e-09
AC005225.2	0	0.906928	0.356	0.181	0
RIMS1	0	0.906562	0.843	0.397	0
ZNF385A	7.28385e-208	0.905439	0.086	0.035	2.46354e-203
CHROMR	5.78373e-191	0.905303	0.161	0.092	1.95617e-186
EPHB3	1.02343e-59	0.904362	0.03	0.013	3.46145e-55
SLC35F2	1.01403e-81	0.903868	0.06	0.031	3.42965e-77
PEG13	8.8632e-21	0.903676	0.022	0.013	2.99771e-16
KIAA0513	0	0.903203	0.343	0.189	0
ABCA5	0	0.903202	0.714	0.39	0
TENM4	0	0.902957	0.74	0.386	0
AC093765.3	5.52296e-135	0.902843	0.055	0.023	1.86797e-130
AC090617.5	5.23348e-18	0.902063	0.034	0.023	1.77007e-13
GAS2	0	0.901908	0.394	0.226	0
ANKRD42	1.94242e-288	0.901799	0.256	0.153	6.56967e-284
STEAP2	0	0.900898	0.294	0.165	0
DDX25	0	0.900549	0.217	0.114	0
ACRV1	0.000184154	0.899685	0.01	0.008	1
SCARF2	5.34763e-42	0.899053	0.019	0.008	1.80867e-37
GSTA4	0	0.898844	0.401	0.202	0
HTR4	6.14507e-92	0.898298	0.165	0.115	2.07839e-87
AC008610.1	1.18475e-67	0.897828	0.051	0.027	4.00707e-63
ZNF540	0	0.897661	0.402	0.205	0
AL512625.2	1.07238e-11	0.897542	0.018	0.012	3.62699e-07
AC025178.1	5.62602e-104	0.896559	0.08	0.043	1.90283e-99
TMEM178B	0	0.896026	0.871	0.456	0
RIIAD1	0.0908464	0.895783	0.014	0.013	1
LINC02797	4.89503e-08	0.895409	0.035	0.027	0.0016556
WASF3	0	0.895148	0.514	0.232	0
SPINT2	6.69769e-206	0.895129	0.137	0.071	2.26529e-201
MKRN2OS	9.91261e-46	0.894724	0.045	0.026	3.35264e-41
ZNF74	2.10769e-71	0.894607	0.078	0.047	7.12862e-67
TRIB3	4.4888e-32	0.894422	0.036	0.022	1.5182e-27
LINC01563	0	0.892457	0.193	0.045	0
SPON1-AS1	1.48379e-19	0.892281	0.031	0.021	5.01847e-15
SLC22A14	2.36141e-51	0.89221	0.102	0.072	7.98676e-47
AL021937.3	1.74093e-08	0.8922	0.022	0.016	0.000588817
PRKAA2	0	0.891628	0.506	0.267	0
AC113615.1	6.51691e-06	0.891046	0.015	0.011	0.220415
LINC01918	3.70016e-16	0.890684	0.01	0.005	1.25147e-11
RBKS	5.26059e-281	0.890561	0.166	0.082	1.77924e-276
DZIP1	0	0.890371	0.543	0.286	0
MALINC1	9.85583e-53	0.890238	0.048	0.027	3.33344e-48
MORN4	1.23972e-228	0.89009	0.176	0.098	4.19299e-224
AC134312.4	0.000102276	0.889659	0.036	0.031	1
ZNF618	0	0.889454	0.271	0.124	0
CHRNA4	7.11269e-22	0.888375	0.035	0.023	2.40565e-17
AL138820.1	3.33352e-16	0.887972	0.029	0.02	1.12746e-11
SPAG5	8.23291e-30	0.887828	0.02	0.01	2.78453e-25
AC080013.1	1.65752e-45	0.887374	0.071	0.046	5.60608e-41
TSPAN11	2.26039e-263	0.886244	0.053	0.014	7.6451e-259
LINC01553	1.63918e-19	0.88566	0.012	0.006	5.54404e-15
AP003393.1	6.38455e-37	0.885079	0.049	0.031	2.15938e-32
CEP250	0	0.884052	0.247	0.123	0
C2orf81	1.42144e-05	0.883859	0.026	0.021	0.48076
AC108463.3	0.00224801	0.88335	0.017	0.014	1
AC009630.1	6.37992e-188	0.883151	0.086	0.038	2.15782e-183
LINC00158	2.35724e-112	0.88291	0.131	0.082	7.97267e-108
CRMP1	0	0.882745	0.384	0.211	0
P4HA3	3.51414e-28	0.881921	0.029	0.017	1.18855e-23
CAMK2B	0	0.8816	0.524	0.259	0
SLC19A2	0	0.881399	0.193	0.095	0
PLAGL1	0	0.880823	0.322	0.145	0
AF235103.3	3.13171e-238	0.880643	0.091	0.036	1.05921e-233
THRB	0	0.880177	0.842	0.427	0
HMGCLL1	0	0.879898	0.438	0.235	0
LRRC6	0	0.879645	0.447	0.239	0
AC068700.2	0.000900916	0.879486	0.011	0.008	1
RNF157	0	0.8783	0.561	0.281	0
NRSN2	2.10729e-204	0.878174	0.15	0.082	7.12729e-200
C5orf66	1.72557e-22	0.877975	0.031	0.019	5.83623e-18
OOSP3	0.0157356	0.877136	0.018	0.016	1
PTGIS	9.80938e-38	0.876633	0.042	0.025	3.31773e-33
PABPC1L2A	7.0078e-11	0.876507	0.011	0.007	2.37018e-06
SERTM1	8.01945e-105	0.876401	0.103	0.06	2.71234e-100
LINC01847	2.15858e-25	0.875935	0.022	0.012	7.30074e-21
PCYOX1	6.5859e-299	0.875348	0.186	0.095	2.22748e-294
PCDHAC1	2.94047e-16	0.875141	0.023	0.015	9.94526e-12
PCYOX1L	1.11672e-115	0.874804	0.097	0.054	3.77698e-111
HPYR1	2.51247e-29	0.873297	0.092	0.07	8.49767e-25
SLC29A2	6.67355e-51	0.873044	0.041	0.022	2.25713e-46
DPT	0.000343253	0.872929	0.027	0.023	1
MCTP1	0	0.87212	0.686	0.334	0
TMSB15B-ENSG00000269226	3.61314e-26	0.871865	0.032	0.02	1.22204e-21
TCEAL5	6.6443e-49	0.871428	0.052	0.031	2.24723e-44
PRPS1	2.56022e-86	0.870992	0.045	0.02	8.65918e-82
LINC00964	4.38955e-12	0.870842	0.028	0.02	1.48463e-07
[truncated: 13,076 more rows]

## Sheet: S5E - Microglia RF-AME
S	TF family	RF	AME
AHR	bHLH	0.0259629	3.97881
AIRE	SAND	0.0238242	1.14448
ALX1	Homeodomain	0.0201364	1.22841
AR	Nuclear receptor	0.0442654	70.4056
TFAP2A	AP-2	0.0209528	4.25181
TFAP2B	AP-2	0.0165093	4.90658
TFAP2C	AP-2	0.0166197	5.75945
ARID5B	ARID/BRIGHT	0.0209984	1.57349
ARNT	bHLH	0.0669979	22.6882
ASCL1	bHLH	0.0178559	9
ATF1	bZIP	0.0345825	32.6421
ATF2	bZIP	0.0413114	45.5346
ATF3	bZIP	0.044421	44
ATF4	bZIP	0.0234383	8.13253
ATF6	bZIP	0.0295802	7.5986
ATOH1	bHLH	0.0330844	35.4559
BACH1	bZIP	0.0267488	35.2161
BACH2	bZIP	0.0298701	38.7773
BATF3	bZIP	0.0317184	40.9547
BATF	bZIP	0.022043	13.2291
BCL11A	C2H2 ZF	0.513846	651.967
BCL6	C2H2 ZF	0.0210695	10.6253
BHLHA15	bHLH	0.0301056	41.0434
BHLHE40	bHLH	0.0309654	32.1688
ARNTL	bHLH	0.0577914	60.5607
T	T-box	0.0195316	6.23359
CDX1	Homeodomain	0.0188874	2.45717
CDX2	Homeodomain	0.0212002	1.81816
CEBPA	bZIP	0.0405947	24.5129
CEBPB	bZIP	0.0472479	21.3979
CEBPD	bZIP	0.0311483	8.9431
CEBPE	bZIP	0.0266901	13.7747
CEBPG	bZIP	0.0276987	13.9586
CLOCK	bHLH	0.0291621	34.2041
EBF1	EBF1	0.0232502	1.76195
NR2F1	Nuclear receptor	0.0189775	32.0511
NR2F2	Nuclear receptor	0.044429	0.962574
CREB1	bZIP	0.0344228	29.062
CREM	bZIP	0.0234851	9.38091
CRX	Homeodomain	0.0387	0.179799
CTCFL	C2H2 ZF	0.114707	25.2798
CTCF	C2H2 ZF	0.166561	32.384
CUX1	CUT; Homeodomain	0.0661365	0.0899095
DBP	bZIP	0.0282279	19.2708
DLX3	Homeodomain	0.0205953	0.90309
DUX4	Homeodomain	0.0191777	1.45469
E2F1	E2F	0.0245068	54.6946
E2F2	E2F	0.0434772	0.716699
E2F3	E2F	0.026854	94.6364
E2F4	E2F	0.0346298	59.8013
E2F5	E2F	0.0397822	0.534617
E2F6	E2F	0.0232069	102.991
E2F7	E2F	0.0560029	176.043
EGR1	C2H2 ZF	0.0458449	122.312
EGR2	C2H2 ZF	0.0640216	146.695
EHF	Ets	0.625868	544.173
ELF1	Ets	0.454324	520.821
ELF2	Ets	0.340025	585.333
ELF3	Ets; AT hook	0.58682	622.793
ELF5	Ets	0.64967	707.69
ELK1	Ets	0.181808	300.389
ELK4	Ets	0.115611	162.876
EPAS1	bHLH	0.0461575	34.4271
ERG	Ets	0.442881	619.775
ESRRA	Nuclear receptor	0.0476687	8.9914
ESRRB	Nuclear receptor	0.0703549	1.81816
ESRRG	Nuclear receptor	0.0645715	0.90309
ESR1	Nuclear receptor	0.0227863	2.06148
ESR2	Nuclear receptor	0.0229555	1.75203
ETS1	Ets	0.433964	607.032
ETS2	Ets	0.158963	471.963
ETV1	Ets	0.182145	326.492
ETV2	Ets	0.373433	480.292
ETV4	Ets	0.246394	545.192
ETV5	Ets	0.372487	619.313
MECOM	C2H2 ZF	0.0193581	0.632644
FEV	Ets	0.0809219	300.06
FEZF1	C2H2 ZF	0.0241309	24.3429
FLI1	Ets	0.213281	434.845
FOSB	bZIP	0.0344743	57.0106
FOSL1	bZIP	0.0413507	56.0975
FOSL2	bZIP	0.0413486	53.7235
FOS	bZIP	0.0390901	59.644
FOXA1	Forkhead	0.0299764	22.4101
FOXA2	Forkhead	0.0248561	15.4365
FOXA3	Forkhead	0.0229808	12.0362
FOXC1	Forkhead	0.0319945	10.1409
FOXH1	Forkhead	0.0189255	3.14086
FOXI1	Forkhead	0.0521428	2.70997
FOXJ2	Forkhead	0.035499	44.3947
FOXJ3	Forkhead	0.0748992	70.384
FOXK1	Forkhead	0.046598	90.9208
FOXM1	Forkhead	0.03211	40.3054
FOXO1	Forkhead	0.0429558	116.818
FOXO3	Forkhead	0.0280723	29.7986
FOXO4	Forkhead	0.0163109	8.97881
FOXP1	Forkhead	0.0525856	115.013
FOXP2	Forkhead	0.026526	32.6904
FOXQ1	Forkhead	0.022389	2.87943
GABPA	Ets	0.558686	494.68
GATA1	GATA	0.0199967	4.88606
GATA2	GATA	0.0179046	4.56864
GATA3	GATA	0.0255457	56.3468
GATA4	GATA	0.0196588	3.63639
GATA6	GATA	0.0185527	2.5817
NR3C1	Nuclear receptor	0.0204593	4.59007
GFI1B	C2H2 ZF	0.0201036	4.13136
GFI1	C2H2 ZF	0.0226524	4.16813
GLI3	C2H2 ZF	0.0255021	4.26043
GRHL2	Grainyhead	0.0476504	0.0154727
NHLH1	bHLH	0.0231823	11.0721
HIC1	C2H2 ZF	0.051619	0.844664
HIF1A	bHLH	0.0443866	92.9586
HINFP	C2H2 ZF	0.035199	1.20412
HLF	bZIP	0.0253291	16.5346
HNF1A	Homeodomain	0.0259506	2.65956
HNF1B	Homeodomain	0.0267082	2.61798
HNF4A	Nuclear receptor	0.044657	0.568636
HNF4G	Nuclear receptor	0.0415464	1.44009
ONECUT1	CUT; Homeodomain	0.0975308	0.162412
HSF1	HSF	0.025361	6.00656
HSF2	HSF	0.0412833	2.76955
TCF12	bHLH	0.0189785	18.7696
HOXA10	Homeodomain	0.0456103	14.9136
HOXA13	Homeodomain	0.036081	5.58336
HOXA1	Homeodomain	0.0378037	0.679854
HOXA9	Homeodomain	0.0164904	2.11805
HOXB13	Homeodomain	0.0253656	11.4622
HOXB4	Homeodomain	0.0161645	1.80688
HOXB7	Homeodomain	0.0195959	0.505845
HOXB8	Homeodomain	0.0188978	0.463442
HOXC9	Homeodomain	0.0165195	2.6925
IKZF1	C2H2 ZF	0.0150579	10.5129
INSM1	C2H2 ZF	0.0241673	1.56864
IRF1	IRF	0.37177	331.133
IRF2	IRF	0.251595	254.396
IRF3	IRF	0.305332	418.818
IRF4	IRF	0.374775	428.271
IRF7	IRF	0.0254719	71.2269
IRF8	IRF	0.420578	421.415
IRF9	IRF	0.0481731	13.15
ISL1	Homeodomain	0.0394495	0.643974
TCF4	bHLH	0.0272549	34.7055
JUNB	bZIP	0.0349644	52.3325
JUND	bZIP	0.0379526	54.5391
JUN	bZIP	0.0443369	59.9208
ZBTB33	C2H2 ZF	0.0213132	0.623423
KLF12	C2H2 ZF	0.0390465	58.8928
KLF15	C2H2 ZF	0.0943607	168.936
KLF1	C2H2 ZF	0.047681	70.4449
KLF3	C2H2 ZF	0.0760292	87.8665
KLF4	C2H2 ZF	0.0447642	53.3458
KLF5	C2H2 ZF	0.0569801	83.4622
KLF6	C2H2 ZF	0.0599029	118.824
KLF8	C2H2 ZF	0.0184564	7.05948
KLF9	C2H2 ZF	0.0347794	43.7747
LEF1	HMG/Sox	0.0232911	35.5003
LHX2	Homeodomain	0.0217124	0.4698
LHX3	Homeodomain	0.0195071	0.982967
LYL1	bHLH	0.0449943	117.488
MAFB	bZIP	0.0282876	27.8794
MAFF	bZIP	0.0270992	32.7375
MAFG	bZIP	0.0293849	21.8794
MAFK	bZIP	0.0311633	22.3224
MAF	bZIP	0.0321304	34.7122
MAX	bHLH	0.0459625	48.762
MAZ	C2H2 ZF	0.104183	216.947
MBD2	MBD	0.0185566	0.399027
MECP2	MBD; AT hook	0.00250065	5.24565
MEF2A	MADS box	0.0913192	82.6308
MEF2B	MADS box	0.0761652	77.3605
MEF2C	MADS box	0.0958272	79.0311
MEF2D	MADS box	0.101357	68.5214
MEIS1	Homeodomain	0.018179	1.30277
MEIS2	Homeodomain	0.0262519	1.37161
MITF	bHLH	0.0609974	55.9469
MTF1	C2H2 ZF	0.0193622	0.455932
MXI1	bHLH	0.040752	40.4365
MYB	Myb/SANT	0.0211193	5.24795
MYCN	bHLH	0.0733148	69.8477
MYC	bHLH	0.0744787	65.5436
MYF6	bHLH	0.000717148	9.02273
MYOD1	bHLH	0.0198291	15.7932
MYOG	bHLH	0.0225352	12.9586
MZF1	C2H2 ZF	0.0264377	85.5243
NANOG	Homeodomain	0.0172442	2.75449
NEUROD1	bHLH	0.028824	32.5935
NEUROD2	bHLH	0.0279397	32.2907
NFE2L1	bZIP	0.0140971	21.1851
NFE2L2	bZIP	0.0320397	27.8665
NFATC1	Rel	0.04209	183.22
NFATC2	Rel	0.0239084	21.1101
NFATC3	Rel	0.0207195	7.65758
NFATC4	Rel	0.0200803	28.6003
NFE2	bZIP	0.0302128	32.0074
NFIA	SMAD	0.058375	34.6234
NFIC	SMAD	0.0824034	47.2076
NFKB1	Rel	0.0208367	4.06449
NFKB2	Rel	0.0280604	4.77989
NFYA	CBF/NF-Y	0.0755558	4.42251
NFYB	Unknown	0.0836818	5.68194
NFYC	Unknown	0.0734594	5.55596
NKX2-1	Homeodomain	0.0671843	0.0277972
NKX2-5	Homeodomain	0.025683	22.1986
NKX2-8	Homeodomain	0.112778	0.093665
NKX3-1	Homeodomain	0.0307963	1.91721
NKX3-2	Homeodomain	0.025456	1.13312
NKX6-1	Homeodomain	0.0176023	1.90658
NOBOX	Homeodomain	0.0191762	1.07883
NR1D1	Nuclear receptor	0.0220551	53.1152
NR1H3	Nuclear receptor	0.0312843	2.54061
NR1H4	Nuclear receptor	0.0219675	1.61618
NR1I2	Nuclear receptor	0.0506161	0.728158
NR1I3	Nuclear receptor	0.0475754	0.60206
NR2C1	Nuclear receptor	0.0432456	1.62893
NR2C2	Nuclear receptor	0.0395148	0.649752
NR2E3	Nuclear receptor	0.0200728	2.51286
NR4A1	Nuclear receptor	0.0197174	5.36653
NR4A2	Nuclear receptor	0.0269433	0.681937
NR5A2	Nuclear receptor	0.0429952	3.65561
NR6A1	Nuclear receptor	0.0260439	0.505845
NRF1	Unknown	0.020696	3.20691
OLIG2	bHLH	0.0395236	62.9101
OSR2	C2H2 ZF	0.0309421	46.8861
OTX2	Homeodomain	0.039373	0.395774
OVOL1	C2H2 ZF	0.0176189	4.69897
ZNF146	C2H2 ZF	0.0196655	3.31247
TP53	p53	0.0278193	0.530178
TP63	p53	0.0227393	1.86967
TP73	p53	0.0324976	1.20412
PATZ1	C2H2 ZF; AT hook	0.0537902	155.735
PAX5	Paired box	0.0292928	21.0315
PAX6	Homeodomain; Paired box	0.0306723	0.812479
PBX1	Homeodomain	0.0235908	0.30103
PBX2	Homeodomain	0.0208435	0.60206
PBX3	Homeodomain	0.0249594	0.333482
PDX1	Homeodomain	0.0337271	0.30103
CBFB	Unknown	0.0502216	57.433
POU1F1	Homeodomain; POU	0.0223565	5.29843
PKNOX1	Homeodomain	0.025168	0.497573
POU2F1	Homeodomain; POU	0.0220873	6.45593
POU2F2	Homeodomain; POU	0.0264749	11.109
POU3F1	Homeodomain; POU	0.0177708	3.2426
POU3F2	Homeodomain; POU	0.0193548	5.72125
POU5F1	Homeodomain; POU	0.0186697	2.08092
PPARA	Nuclear receptor	0.0320199	2.59517
PPARG	Nuclear receptor	0.0264816	13.8268
PRDM14	C2H2 ZF	0.0306803	0.688246
PRDM1	C2H2 ZF	0.0685792	175.27
PRDM6	C2H2 ZF	0.0518298	116.369
PGR	Nuclear receptor	0.0219734	14.262
PRRX2	Homeodomain	0.0102363	0.90309
PTF1A	bHLH	0.0359175	58.091
RARA	Nuclear receptor	0.0383395	4.42022
RARG	Nuclear receptor	0.0251601	5.7122
RELB	Rel	0.0272839	2.19791
REL	Rel	0.0274792	61.58
REST	C2H2 ZF	0.0218623	3.81248
RFX1	RFX	0.0262969	5.52288
RFX2	RFX	0.0247283	5.04001
RFX3	RFX	0.0236412	3.02457
RFX5	RFX	0.0212961	5.68613
RORA	Nuclear receptor	0.0294069	2.21254
RORC	Nuclear receptor	0.0269212	6.84771
RUNX1	Runt	0.122765	95.2652
RUNX2	Runt	0.0947451	83.4012
RUNX3	Runt	0.105557	87.163
RXRA	Nuclear receptor	0.0198272	71.0391
RXRB	Nuclear receptor	0.0242499	8.64782
RXRG	Nuclear receptor	0.0435903	0.568636
SALL4	C2H2 ZF	0.0336159	64.8097
SIX1	Homeodomain	0.0259194	10.6126
SIX2	Homeodomain	0.0244375	27.2083
SMAD2	SMAD	0.02249	28.6198
SMAD3	SMAD	0.0249181	60.0186
SMAD4	SMAD	0.0223057	9.40671
SMARCA1	Myb/SANT	0.0222076	51.065
SMARCA5	Myb/SANT	0.0214501	11.9747
SNAI1	C2H2 ZF	0.0164053	0.390406
SNAI2	C2H2 ZF	0.0448754	0.744727
SOX10	HMG/Sox	0.0286624	0.30103
SOX17	HMG/Sox	0.0229876	1.45967
SOX2	HMG/Sox	0.0202579	37.8928
SOX3	HMG/Sox	0.021229	10.6946
SOX4	HMG/Sox	0.0218581	53.3354
SOX5	HMG/Sox	0.0165523	0.779892
SOX9	HMG/Sox	0.0215533	0.30103
SP1	C2H2 ZF	0.0418146	49.4935
SP2	C2H2 ZF	0.0866173	87.1918
SP3	C2H2 ZF	0.0577089	93.752
SP4	C2H2 ZF	0.0644215	148.061
SPI1	Ets	0.988401	836.873
SPIB	Ets	0.722916	639.883
SREBF1	bHLH	0.0193201	15.6038
SREBF2	bHLH	0.0296743	44.214
SRF	MADS box	0.0262399	7.09151
SRY	HMG/Sox	0.017254	21.3152
STAT5A	STAT	0.0213793	13.2457
STAT5B	STAT	0.0201716	14.4001
STAT1	STAT	0.0237341	33.983
STAT2	STAT	0.310445	315.393
STAT3	STAT	0.0280448	26.3316
STAT4	STAT	0.0197805	23.983
STAT6	STAT	0.0214295	15.5702
NR5A1	Nuclear receptor	0.0347308	4.33913
RBPJ	CSL	0.0233186	33.3862
TAF1	Unknown	0.0743481	203.115
TAL1	bHLH	0.0231718	4.48545
TBP	TBP	0.0240953	15.3675
TBX21	T-box	0.0290022	78.8697
TBX3	T-box	0.0232241	20.0752
TCF7	HMG/Sox	0.0320229	2.1107
TEAD1	TEA	0.0205888	6.23582
TEAD4	TEA	0.0217198	3.47886
RELA	Rel	0.0255466	4.58004
TCF7L1	HMG/Sox	0.0292985	1.20412
TCF7L2	HMG/Sox	0.0486016	0.643974
TFAP4	bHLH	0.0181433	13.2147
TFDP1	E2F	0.0299502	91.1494
TCF3	bHLH	0.018356	11.3706
TFE3	bHLH	0.0496473	48.3251
TFEB	bHLH	0.0334598	20.9666
TGIF1	Homeodomain	0.011294	7.37366
THAP11	THAP finger	0.0241277	6.93181
THAP1	THAP finger	0.0241021	16.1778
THRA	Nuclear receptor	0.029151	6.0511
THRB	Nuclear receptor	0.0284922	4.4023
TWIST1	bHLH	0.0295443	17.3134
YY1	C2H2 ZF	0.0236354	0.978811
USF1	bHLH	0.0808568	56.1415
USF2	bHLH	0.0815763	57.2604
VDR	Nuclear receptor	0.0382377	1.48545
VEZF1	C2H2 ZF	0.0905788	228
WT1	C2H2 ZF	0.0872425	152.099
ZNF324	C2H2 ZF	0.027057	25.104
ZNF354A	C2H2 ZF	0.034342	34.9208
ZBTB14	C2H2 ZF	0.0206085	0.863279
ZBTB17	C2H2 ZF	0.080547	229.042
ZBTB18	C2H2 ZF	0.0211016	10.4078
ZBTB48	C2H2 ZF	0.0278102	0.747147
ZBTB7A	C2H2 ZF	0.0758471	0.30103
ZBTB6	C2H2 ZF	0.0193296	6.95861
ZEB1	C2H2 ZF; Homeodomain	0.0538003	0.262013
ZFP28	C2H2 ZF	0.0907201	97.1057
ZFP42	C2H2 ZF	0.0219578	2.451
ZFP82	C2H2 ZF	0.0315065	87.3206
ZFX	C2H2 ZF	0.0209169	11.0716
ZIC1	C2H2 ZF	0.0194004	12.0496
ZIC3	C2H2 ZF	0.0225948	9.18111
ZIM3	C2H2 ZF	0.0280775	15.7645
ZKSCAN1	C2H2 ZF	0.0267715	4.97881
ZNF121	C2H2 ZF	0.0363295	34.2182
ZNF134	C2H2 ZF	0.0291398	0.124939
ZNF136	C2H2 ZF	0.0200868	0.764472
ZNF140	C2H2 ZF	0.0260482	3.95861
ZNF143	C2H2 ZF	0.0214665	7.23508
ZNF214	C2H2 ZF	0.0294241	1.10624
ZNF250	C2H2 ZF	0.0230677	1.07883
ZNF257	C2H2 ZF	0.025271	10.2358
ZNF260	C2H2 ZF	0.0191189	4.1107
ZNF263	C2H2 ZF	0.0480333	164.205
ZNF264	C2H2 ZF	0.0271709	1.30715
ZNF274	C2H2 ZF	0.0235341	3.77728
ZNF281	C2H2 ZF	0.0391604	99.8386
ZNF317	C2H2 ZF	0.0215145	1.52578
ZNF320	C2H2 ZF	0.0173172	3.14026
ZNF322	C2H2 ZF	0.0321106	21.9914
ZNF329	C2H2 ZF	0.027652	1.31876
ZNF331	C2H2 ZF	0.0258639	1.82681
ZNF335	C2H2 ZF	0.0260964	27.8827
ZNF341	C2H2 ZF	0.062878	185.541
ZNF350	C2H2 ZF	0.0184856	30.0985
ZNF382	C2H2 ZF	0.0215979	2.82391
ZNF384	C2H2 ZF	0.0402873	0.30103
ZNF394	C2H2 ZF	0.0270046	95.5361
ZNF418	C2H2 ZF	0.0259761	53.8633
ZNF436	C2H2 ZF	0.0296569	10.1433
ZNF449	C2H2 ZF	0.0281496	3.21112
ZNF467	C2H2 ZF	0.0783076	196.437
ZNF490	C2H2 ZF	0.0238689	0.423659
ZNF502	C2H2 ZF	0.0227258	0.60206
ZNF528	C2H2 ZF	0.0228403	15.7352
ZNF547	C2H2 ZF	0.025388	0.628932
ZNF549	C2H2 ZF	0.0250304	1.71444
ZNF554	C2H2 ZF	0.0223765	18.5952
ZNF563	C2H2 ZF	0.0211344	13.1302
ZNF582	C2H2 ZF	0.0210248	0.974694
ZNF586	C2H2 ZF	0.0196115	1.20412
ZNF667	C2H2 ZF	0.0334382	0.30103
ZNF680	C2H2 ZF	0.0222801	3.16368
ZNF708	C2H2 ZF	0.0228117	7.37161
ZNF768	C2H2 ZF	0.0289015	18.5607
ZNF770	C2H2 ZF	0.0816191	101.714
ZNF816	C2H2 ZF	0.0230204	22.5287
ZNF18	C2H2 ZF	0.0230573	5.77989
ZNF41	C2H2 ZF	0.022658	19.9914
ZNF76	C2H2 ZF	0.0239974	12.3969
ZNF85	C2H2 ZF	0.0200015	7.61261
ZNF8	C2H2 ZF	0.020015	3.01144
ZSCAN22	C2H2 ZF	0.0418991	108.44
ZSCAN31	C2H2 ZF	0.0228797	29.6861

## Sheet: S5F - Microglia DEG
gene	p_val	avg_log2FC	pct.1	pct.2	p_val_adj
MAGI2	0	-6.6968	0.019	0.941	0
PCDH9	0	-6.73186	0.031	0.939	0
CADM2	0	-7.08858	0.011	0.911	0
LSAMP	0	-6.72417	0.014	0.884	0
PPP2R2B	0	-6.58374	0.02	0.882	0
ADGRB3	0	-6.16656	0.026	0.888	0
DOCK8	0	8.62243	0.875	0.017	0
CTNND2	0	-6.62009	0.011	0.851	0
ANK2	0	-4.7526	0.059	0.88	0
APBB1IP	0	9.06197	0.821	0.011	0
NCAM2	0	-6.69929	0.012	0.816	0
PTPRD	0	-6.88991	0.007	0.807	0
ANKS1B	0	-8.30821	0.005	0.803	0
ADAM28	0	9.07343	0.803	0.011	0
IL1RAPL1	0	-6.97003	0.015	0.807	0
LRMDA	0	5.5292	0.976	0.188	0
DLG2	0	-4.04692	0.164	0.952	0
NTM	0	-6.20263	0.018	0.804	0
LRP1B	0	-7.23311	0.011	0.796	0
DOCK3	0	-5.46067	0.024	0.806	0
ADGRL3	0	-7.40817	0.006	0.787	0
CDC42BPA	0	-5.38089	0.02	0.795	0
NCAM1	0	-6.30083	0.01	0.783	0
SNHG14	0	-6.89018	0.018	0.782	0
NRXN3	0	-7.45574	0.007	0.768	0
ARHGAP24	0	4.85179	0.891	0.14	0
ANK3	0	-6.0076	0.017	0.767	0
TBXAS1	0	7.47691	0.774	0.027	0
AKAP6	0	-5.52619	0.021	0.761	0
DMD	0	-6.62939	0.009	0.743	0
NLGN1	0	-7.58319	0.006	0.738	0
GRIA2	0	-7.5724	0.005	0.73	0
NKAIN2	0	-6.78216	0.01	0.728	0
FRMD5	0	-6.93648	0.009	0.725	0
LIMCH1	0	-5.93453	0.012	0.727	0
GRID1	0	-5.57214	0.012	0.714	0
LRRC7	0	-8.27538	0.004	0.702	0
PPFIA2	0	-6.95194	0.004	0.702	0
FYB1	0	8.45724	0.696	0.009	0
DNM3	0	-3.29628	0.119	0.804	0
INPP5D	0	6.13297	0.734	0.051	0
MAPK10	0	-4.69559	0.032	0.714	0
P2RY12	0	8.64309	0.699	0.021	0
NPAS3	0	-3.78205	0.122	0.797	0
CADM1	0	-6.32974	0.009	0.679	0
GPM6B	0	-5.39733	0.013	0.683	0
SLC24A2	0	-5.76419	0.021	0.69	0
MAP7	0	-5.78425	0.013	0.681	0
TRIM2	0	-4.89581	0.021	0.688	0
SGIP1	0	-5.64659	0.01	0.675	0
ST6GAL1	0	5.26098	0.89	0.225	0
ENOX1	0	-6.75697	0.007	0.672	0
TTLL7	0	-5.60489	0.016	0.678	0
OTUD7A	0	-4.21283	0.034	0.69	0
KIF1B	0	-3.0361	0.08	0.735	0
PEX5L	0	-5.90541	0.01	0.664	0
NRXN1	0	-7.44538	0.005	0.657	0
NRG3	0	-7.8291	0.007	0.658	0
DLEU1	0	5.46183	0.792	0.141	0
CNTNAP2	0	-8.52234	0.003	0.653	0
LRRC4C	0	-6.95101	0.007	0.656	0
ATP8B4	0	6.09191	0.772	0.123	0
NALCN	0	-6.71234	0.005	0.651	0
LNCAROD	0	9.65457	0.65	0.005	0
SPOCK1	0	-5.93933	0.011	0.655	0
CACNA2D1	0	-5.88469	0.01	0.654	0
AGAP1	0	-2.90644	0.136	0.777	0
ATP8A1	0	-4.20855	0.04	0.681	0
FAM155A	0	-7.44176	0.006	0.646	0
RORA	0	-4.68944	0.037	0.676	0
KAZN	0	-7.34775	0.007	0.644	0
NTRK2	0	-6.2646	0.01	0.643	0
CTNNA2	0	-6.74018	0.012	0.641	0
SPTBN1	0	-3.93039	0.03	0.656	0
LINC00882	0	-6.46964	0.008	0.634	0
DANT2	0	-4.84372	0.018	0.643	0
PTPRK	0	-5.74526	0.017	0.641	0
RUNX1	0	6.58571	0.686	0.064	0
DOCK2	0	7.34319	0.649	0.028	0
APBB2	0	-5.00592	0.019	0.639	0
ASTN2	0	-5.44408	0.013	0.633	0
TRIM9	0	-7.43787	0.003	0.623	0
TJP1	0	-2.54444	0.148	0.768	0
RASGEF1C	0	5.83914	0.758	0.141	0
APP	0	-3.56073	0.053	0.669	0
PPP1R9A	0	-5.37725	0.011	0.624	0
AOAH	0	5.1103	0.736	0.124	0
PLCB1	0	-8.19931	0.005	0.616	0
RAPGEF5	0	-5.27863	0.013	0.623	0
DIP2C	0	-2.42628	0.136	0.746	0
DNAJC6	0	-5.84253	0.01	0.619	0
NEGR1	0	-7.92775	0.005	0.612	0
NOVA1	0	-6.18232	0.007	0.614	0
LINC01374	0	8.0185	0.63	0.024	0
LPAR6	0	7.10699	0.634	0.031	0
UNC5C	0	-2.91922	0.098	0.7	0
C3	0	8.29405	0.608	0.007	0
SCD5	0	-4.8086	0.019	0.618	0
COBL	0	-6.03005	0.008	0.607	0
GPM6A	0	-5.85174	0.014	0.612	0
DPP6	0	-7.9753	0.003	0.598	0
ARHGAP15	0	6.65821	0.626	0.033	0
HECW2	0	-6.1782	0.006	0.599	0
MIR100HG	0	-4.44892	0.021	0.614	0
PTPRC	0	7.65379	0.597	0.006	0
SLCO2B1	0	5.65906	0.628	0.039	0
ERBB4	0	-7.31989	0.009	0.597	0
AC008691.1	0	6.74461	0.666	0.079	0
PHLPP1	0	-3.6437	0.085	0.672	0
PHACTR3	0	-6.04742	0.006	0.592	0
KLHL32	0	-5.27616	0.014	0.595	0
SYK	0	8.92334	0.585	0.005	0
CNTN1	0	-6.89951	0.005	0.584	0
SH3GL3	0	-6.14912	0.006	0.585	0
CPED1	0	6.58632	0.607	0.031	0
AK5	0	-6.50864	0.007	0.582	0
EDIL3	0	-5.80953	0.013	0.588	0
TMEFF2	0	-6.08282	0.007	0.581	0
LINC00632	0	-7.727	0.003	0.575	0
MAPT	0	-5.91608	0.006	0.577	0
AC092691.1	0	-6.73273	0.004	0.574	0
NRCAM	0	-7.13167	0.004	0.573	0
JAKMIP2	0	-5.69328	0.006	0.571	0
FUT9	0	-5.83845	0.006	0.571	0
RBFOX2	0	-3.92925	0.031	0.594	0
TMTC2	0	-4.75211	0.034	0.596	0
DOCK9	0	-4.53207	0.018	0.58	0
UNC79	0	-7.55809	0.003	0.565	0
DLGAP1	0	-8.4671	0.003	0.564	0
NFASC	0	-5.57908	0.008	0.568	0
RGS7	0	-8.93881	0.002	0.561	0
FYN	0	-4.44403	0.017	0.576	0
LINC02712	0	9.18666	0.567	0.008	0
DPP10	0	-6.27849	0.025	0.583	0
SYNE1	0	-3.26552	0.077	0.634	0
KALRN	0	-7.46428	0.003	0.559	0
PRKACB	0	-2.43708	0.104	0.659	0
PALD1	0	5.64851	0.618	0.063	0
LPCAT2	0	5.49691	0.622	0.067	0
ITPR2	0	3.75843	0.928	0.374	0
ROBO1	0	-5.98909	0.01	0.564	0
PDE4D	0	-2.91046	0.183	0.736	0
MPDZ	0	-3.96705	0.019	0.572	0
NEBL	0	-5.27612	0.013	0.565	0
IQCJ-SCHIP1	0	-7.61197	0.003	0.553	0
GNAO1	0	-5.18113	0.008	0.557	0
SORBS1	0	-5.34611	0.014	0.563	0
PKP4	0	-3.13878	0.063	0.611	0
ABCC4	0	5.31669	0.669	0.122	0
AHI1	0	-2.29844	0.108	0.654	0
MAST4	0	-6.12047	0.009	0.554	0
DSCAML1	0	-5.91042	0.007	0.552	0
SRGAP2	0	4.71071	0.84	0.296	0
SOBP	0	-5.62874	0.007	0.55	0
ARFGEF3	0	-5.71397	0.006	0.549	0
LRRTM4	0	-8.42647	0.003	0.545	0
KIRREL3	0	-4.62231	0.03	0.572	0
DISC1	0	3.60142	0.731	0.191	0
TSPAN5	0	-2.48373	0.084	0.624	0
SFMBT2	0	4.32215	0.893	0.353	0
PALM2-AKAP2	0	-4.19075	0.042	0.582	0
FMN2	0	-7.0131	0.004	0.54	0
SPOCK3	0	-6.01347	0.012	0.547	0
PTPRG	0	-4.54145	0.029	0.563	0
AGBL4	0	-6.92289	0.005	0.538	0
SLCO3A1	0	-4.85927	0.016	0.549	0
CSMD1	0	-8.20814	0.004	0.536	0
RBFOX1	0	-7.4644	0.007	0.539	0
CSF1R	0	8.08758	0.541	0.01	0
ARNT2	0	-5.15311	0.01	0.541	0
MAGI1	0	-1.91337	0.165	0.696	0
SOX2-OT	0	-5.26415	0.014	0.544	0
MDGA2	0	-7.20931	0.004	0.534	0
MICAL3	0	-2.93029	0.051	0.58	0
TMEM178B	0	-7.86786	0.003	0.531	0
FUT8	0	-2.04712	0.159	0.687	0
OPCML	0	-7.64931	0.004	0.531	0
ANO4	0	-6.18376	0.008	0.533	0
FGF14	0	-8.67448	0.002	0.527	0
PBX1	0	-2.55537	0.079	0.602	0
PLCL1	0	-2.89974	0.117	0.64	0
AL163541.1	0	7.42467	0.588	0.065	0
GRM3	0	-6.18685	0.008	0.53	0
RTN1	0	-5.12846	0.01	0.531	0
DPYD	0	-2.72146	0.087	0.607	0
ANKRD28	0	-2.66453	0.059	0.579	0
PHYHIPL	0	-5.65073	0.006	0.526	0
TNIK	0	-2.91976	0.081	0.6	0
TENM2	0	-6.98569	0.003	0.522	0
MYO6	0	-1.86021	0.118	0.636	0
CSMD3	0	-7.43536	0.002	0.52	0
KIF5C	0	-5.1828	0.007	0.524	0
STXBP5L	0	-6.91421	0.003	0.52	0
MLLT3	0	-4.06569	0.016	0.533	0
TNRC6C	0	-1.99969	0.094	0.611	0
CLASP2	0	-1.76062	0.305	0.822	0
NEO1	0	-2.61918	0.07	0.587	0
PDE1C	0	-5.49368	0.013	0.529	0
MAP2	0	-6.66924	0.006	0.521	0
SLC44A1	0	-2.88392	0.144	0.658	0
SIK3	0	-2.01549	0.301	0.815	0
OSBP2	0	-5.16514	0.009	0.523	0
ATRNL1	0	-8.35827	0.002	0.514	0
GABRB1	0	-6.92627	0.004	0.515	0
ZNF704	0	-4.26378	0.019	0.53	0
TMEM132B	0	-7.96507	0.003	0.514	0
KCNIP4	0	-7.92247	0.007	0.517	0
CCSER1	0	-7.32859	0.003	0.513	0
ARAP2	0	-2.24666	0.152	0.661	0
ADD3	0	-3.48501	0.031	0.54	0
FGF12	0	-7.58311	0.005	0.512	0
SEPTIN7	0	-1.95202	0.201	0.708	0
RIMS2	0	-7.76493	0.004	0.51	0
SLAIN1	0	-3.38396	0.057	0.563	0
PRUNE2	0	-4.00299	0.035	0.54	0
PHACTR1	0	-3.68503	0.096	0.6	0
MBOAT2	0	-4.2419	0.015	0.518	0
ADCY2	0	-6.62077	0.005	0.508	0
CACNA1C	0	-6.28705	0.006	0.509	0
PDE1A	0	-6.46067	0.006	0.508	0
GRIK2	0	-8.01662	0.004	0.506	0
STK39	0	-4.6595	0.012	0.513	0
SESTD1	0	-4.04765	0.015	0.515	0
CYFIP1	0	4.74001	0.744	0.246	0
TMEM161B-AS1	0	-1.74034	0.133	0.63	0
BLNK	0	9.0575	0.501	0.004	0
CHST11	0	3.44888	0.789	0.294	0
THRB	0	-6.88783	0.006	0.501	0
SGCD	0	-5.9835	0.008	0.503	0
MEG3	0	-8.25314	0.003	0.497	0
NCKAP1	0	-3.05365	0.033	0.525	0
DGKI	0	-8.65266	0.002	0.494	0
GRIA4	0	-7.40391	0.003	0.495	0
LINC02798	0	5.28278	0.646	0.155	0
RYR2	0	-8.56902	0.002	0.493	0
KCTD8	0	-5.83992	0.008	0.499	0
SNTG1	0	-7.70761	0.003	0.494	0
NFIB	0	-5.15675	0.014	0.505	0
ABLIM1	0	-5.20232	0.013	0.503	0
NTRK3	0	-5.55422	0.009	0.499	0
CACNA2D3	0	-6.9599	0.006	0.495	0
DYNC1I1	0	-5.65245	0.006	0.495	0
LRRTM3	0	-7.26713	0.002	0.49	0
CDH20	0	-5.70633	0.011	0.499	0
CDK14	0	-5.24574	0.01	0.497	0
CACNB2	0	-5.99295	0.008	0.495	0
GALNT13	0	-6.89833	0.004	0.49	0
PCDH7	0	-7.47898	0.004	0.49	0
SYT14	0	-6.99683	0.002	0.487	0
PPM1H	0	-3.83354	0.025	0.51	0
RNF144A	0	-6.54305	0.004	0.488	0
RTN3	0	-2.4382	0.064	0.547	0
GPHN	0	-1.33125	0.347	0.83	0
SAMD12	0	-1.78069	0.179	0.661	0
MAML3	0	3.77941	0.737	0.255	0
ADAM22	0	-6.9064	0.004	0.486	0
PLXDC2	0	4.11802	0.989	0.507	0
LINC00461	0	-6.12714	0.004	0.485	0
SYT1	0	-7.11484	0.007	0.488	0
SAMSN1	0	7.85083	0.498	0.017	0
STOX2	0	-4.44359	0.012	0.492	0
CDH2	0	-5.91121	0.006	0.486	0
DLC1	0	-4.41474	0.026	0.505	0
RCAN2	0	-4.79937	0.01	0.488	0
PDE10A	0	-6.91596	0.005	0.482	0
CADPS	0	-9.03087	0.001	0.476	0
IPCEF1	0	4.60997	0.688	0.213	0
TRPC1	0	-2.38123	0.051	0.525	0
CAMTA1	0	-1.29336	0.226	0.7	0
KHDRBS2	0	-6.94441	0.006	0.48	0
RIMS1	0	-7.39504	0.002	0.475	0
SH3D19	0	-5.25641	0.01	0.482	0
CSRNP3	0	-5.62881	0.005	0.476	0
GRIA3	0	-7.72785	0.002	0.473	0
FLI1	0	4.01217	0.506	0.036	0
GRM5	0	-8.13673	0.002	0.472	0
SNAP91	0	-6.61105	0.003	0.472	0
BACH2	0	-3.00552	0.034	0.503	0
FAM171A1	0	-5.41784	0.006	0.475	0
LY86	0	8.80734	0.48	0.012	0
DCLK1	0	-7.32728	0.003	0.471	0
IGSF11	0	-4.86586	0.01	0.477	0
FRY	0	-5.4515	0.008	0.475	0
AOPEP	0	-1.3205	0.18	0.646	0
TMEM108	0	-6.37629	0.005	0.471	0
MAP1B	0	-2.83482	0.022	0.488	0
CNTNAP4	0	-7.10788	0.004	0.47	0
KIF21A	0	-5.15687	0.006	0.47	0
SP100	0	5.06111	0.499	0.036	0
GRIN2A	0	-7.70175	0.004	0.467	0
MYO1D	0	-3.62683	0.034	0.497	0
CHL1	0	-6.97943	0.004	0.466	0
DGKB	0	-6.57728	0.004	0.466	0
PTPRN2	0	-7.88105	0.002	0.464	0
NAV1	0	-2.16681	0.08	0.541	0
LYN	0	5.32864	0.504	0.043	0
PDZD2	0	-6.05642	0.009	0.47	0
RASGRF2	0	-5.10895	0.012	0.473	0
MIR181A1HG	0	-3.29656	0.032	0.492	0
ATP9A	0	-4.59031	0.009	0.468	0
KCND2	0	-9.45882	0.002	0.46	0
MAP4K5	0	-1.36867	0.176	0.634	0
DCLK2	0	-5.13039	0.011	0.468	0
SLC12A2	0	-3.03019	0.039	0.496	0
WDFY4	0	7.32938	0.471	0.014	0
AC073050.1	0	-7.06214	0.003	0.458	0
SLC35F1	0	-7.69024	0.003	0.458	0
IKZF1	0	8.11639	0.46	0.005	0
BNC2	0	5.60921	0.489	0.035	0
HIVEP2	0	-1.57185	0.091	0.544	0
NR2F1-AS1	0	-6.20882	0.006	0.459	0
DLGAP2	0	-7.75412	0.003	0.456	0
A2M	0	4.20196	0.49	0.037	0
ATP8A2	0	-8.17552	0.002	0.455	0
AL589740.1	0	-6.08539	0.006	0.458	0
LHFPL2	0	4.76784	0.61	0.158	0
LRFN5	0	-7.70842	0.002	0.453	0
KCNH1	0	-7.73344	0.002	0.452	0
ZHX3	0	-1.83632	0.087	0.536	0
MYT1L	0	-7.63601	0.002	0.451	0
AC006148.1	0	-7.22347	0.002	0.451	0
DENND5B	0	-1.93083	0.076	0.525	0
PTK2	0	-1.11935	0.364	0.813	0
DAB1	0	-3.82103	0.047	0.495	0
ELAVL3	0	-5.14127	0.005	0.453	0
FOXP1	0	-1.41715	0.144	0.592	0
CNTNAP5	0	-8.94008	0.002	0.449	0
GRM7	0	-7.78932	0.002	0.449	0
ROBO2	0	-8.25384	0.004	0.451	0
CLIP4	0	-5.33973	0.006	0.452	0
ICA1L	0	-5.72008	0.007	0.453	0
STXBP5	0	-1.35339	0.198	0.644	0
ZNF483	0	-4.15191	0.01	0.456	0
MGAT4C	0	-6.54048	0.005	0.451	0
PCLO	0	-6.08295	0.008	0.453	0
CNKSR2	0	-7.34407	0.003	0.447	0
SPARCL1	0	-4.60074	0.014	0.457	0
USP54	0	-3.11712	0.041	0.484	0
ATP2B2	0	-6.98748	0.003	0.445	0
TMEM232	0	-3.68492	0.025	0.467	0
FRMPD4	0	-8.36311	0.002	0.444	0
SLC4A10	0	-8.53402	0.002	0.443	0
PRICKLE2	0	-5.26069	0.008	0.449	0
ZBTB16	0	-1.6344	0.084	0.525	0
PRKCE	0	-1.76661	0.137	0.578	0
AKAP13	0	3.76001	0.677	0.237	0
HS3ST4	0	3.52311	0.627	0.187	0
SNAP25	0	-4.13897	0.013	0.453	0
CNTN4	0	-7.92351	0.001	0.44	0
PPP2R2C	0	-7.5296	0.002	0.441	0
EFNA5	0	-7.2778	0.003	0.442	0
SASH1	0	-4.50471	0.014	0.453	0
DST	0	-1.66293	0.45	0.887	0
PPP1R12B	0	-1.29677	0.143	0.58	0
MEF2C	0	2.7462	0.917	0.481	0
ARPP21	0	-6.89821	0.003	0.439	0
DUBR	0	-5.35428	0.007	0.443	0
NECAB1	0	-5.34398	0.007	0.443	0
FLRT2	0	-5.59602	0.007	0.443	0
SLC22A15	0	-5.3925	0.007	0.442	0
DLG1	0	-1.53347	0.308	0.743	0
KCNQ5	0	-6.72873	0.006	0.441	0
RALYL	0	-7.45585	0.003	0.438	0
GRIN2B	0	-5.26547	0.003	0.438	0
PLEKHA5	0	-2.76564	0.08	0.515	0
EXOC6B	0	-1.16294	0.353	0.787	0
MAF	0	5.41103	0.501	0.067	0
R3HDM1	0	-2.26195	0.167	0.601	0
MARK1	0	-5.72178	0.004	0.437	0
HSPA12A	0	-6.09161	0.004	0.437	0
SORL1	0	3.82895	0.826	0.393	0
KIF13A	0	-2.07469	0.093	0.525	0
IQSEC1	0	-3.31457	0.025	0.457	0
CX3CR1	0	9.44089	0.435	0.003	0
RETREG1	0	-5.9993	0.004	0.436	0
RAPGEF4	0	-4.53831	0.012	0.443	0
NOL4	0	-7.57045	0.002	0.433	0
MYO9A	0	-1.06228	0.169	0.6	0
ABCA5	0	-3.45409	0.02	0.45	0
FNBP1	0	-1.35334	0.208	0.637	0
PXK	0	-2.8964	0.061	0.49	0
SORBS2	0	-5.63257	0.006	0.435	0
XKR4	0	-7.68172	0.003	0.432	0
TSC22D1	0	-2.16976	0.074	0.503	0
UNC80	0	-8.45382	0.001	0.429	0
KCTD16	0	-7.5219	0.002	0.43	0
KCNQ1OT1	0	-3.19288	0.038	0.465	0
ARHGAP25	0	6.35809	0.477	0.05	0
BMERB1	0	-6.25491	0.003	0.43	0
SYNDIG1	0	4.12446	0.859	0.432	0
CACNA1B	0	-7.68152	0.001	0.427	0
BTBD8	0	-2.44554	0.037	0.462	0
CDH18	0	-9.0195	0.001	0.426	0
MEG8	0	-7.65655	0.002	0.427	0
SCN2A	0	-5.85222	0.005	0.429	0
PRH1	0	-1.55932	0.077	0.501	0
HS6ST3	0	-9.1201	0.002	0.426	0
ANKRD36C	0	-1.03432	0.164	0.588	0
LARGE1	0	-1.69168	0.146	0.57	0
CSMD2	0	-6.90219	0.002	0.424	0
CHN1	0	-3.85405	0.017	0.439	0
PIK3R5	0	8.34094	0.427	0.005	0
AGTPBP1	0	-1.14368	0.184	0.605	0
GABRB3	0	-8.21899	0.001	0.422	0
MAML2	0	2.36706	0.754	0.334	0
WDR17	0	-5.8392	0.005	0.424	0
FBXL7	0	-5.47936	0.014	0.433	0
ANKIB1	0	-1.01423	0.197	0.616	0
TAFA2	0	-5.35473	0.013	0.432	0
TMEM132D	0	-8.80741	0.002	0.421	0
PRKD1	0	-4.90434	0.008	0.427	0
PTPRS	0	-5.17795	0.005	0.424	0
EML6	0	-7.05973	0.002	0.42	0
ZFPM2	0	-6.04321	0.005	0.423	0
MMP16	0	-7.76577	0.002	0.419	0
FAM13C	0	-4.61763	0.008	0.425	0
GALNT17	0	-7.71146	0.001	0.417	0
CSF2RA	0	8.17197	0.427	0.011	0
ENAH	0	-4.10251	0.011	0.426	0
MTMR7	0	-5.68221	0.004	0.419	0
PPP1R16B	0	-4.70222	0.008	0.423	0
ZFHX3	0	3.03867	0.667	0.253	0
SYN2	0	-7.7884	0.002	0.416	0
ASIC2	0	-9.42095	0.001	0.415	0
LRRFIP2	0	-1.26717	0.111	0.524	0
PDZRN3	0	-4.9938	0.008	0.421	0
GRIA1	0	-7.53647	0.002	0.415	0
ATL1	0	-4.98626	0.007	0.42	0
PRKG1	0	-5.20458	0.01	0.422	0
NLGN4X	0	-7.92173	0.002	0.414	0
ANKRD36	0	-0.980508	0.181	0.592	0
CPE	0	-5.22738	0.007	0.418	0
CDH10	0	-5.08788	0.011	0.422	0
GABRB2	0	-6.86024	0.003	0.414	0
HECW1	0	-7.53981	0.002	0.413	0
RUNX1T1	0	-5.56428	0.004	0.415	0
GALNT18	0	-5.07235	0.009	0.42	0
ATP1B1	0	-4.81383	0.006	0.416	0
PDE8B	0	-6.72238	0.004	0.414	0
PPFIBP1	0	-3.98768	0.016	0.425	0
FAT3	0	-7.64533	0.003	0.411	0
BICD1	0	-1.13883	0.154	0.561	0
MYRIP	0	-4.48906	0.015	0.422	0
UNC5D	0	-7.94263	0.001	0.408	0
MEGF9	0	-2.20311	0.049	0.455	0
ADAM23	0	-7.27101	0.002	0.408	0
SRGAP2B	0	4.94696	0.565	0.159	0
RIN3	0	5.44831	0.468	0.063	0
SCN1A	0	-7.73634	0.002	0.407	0
LIFR	0	-4.50755	0.013	0.418	0
DYNC2H1	0	-1.60404	0.071	0.476	0
TNRC6A	0	-1.05942	0.327	0.732	0
HCN1	0	-7.69752	0.002	0.406	0
MTUS2	0	-7.80042	0.002	0.406	0
GABBR2	0	-6.96075	0.003	0.406	0
PCGF5	0	-1.43592	0.091	0.494	0
MCF2L2	0	-3.39777	0.029	0.432	0
RBM47	0	6.81205	0.423	0.02	0
AL513166.1	0	-8.13253	0.002	0.404	0
REV3L	0	-0.859488	0.213	0.615	0
COLGALT2	0	-5.68864	0.005	0.407	0
INPP4B	0	-4.79634	0.013	0.415	0
SRPK2	0	-0.625416	0.285	0.686	0
CHRM3	0	-8.24528	0.003	0.404	0
KCNJ3	0	-8.04941	0.001	0.402	0
FAM149A	0	5.88356	0.481	0.08	0
ASAP1	0	-1.15917	0.18	0.581	0
FBN1	0	-4.57579	0.008	0.409	0
ADGRL2	0	-7.27392	0.003	0.403	0
KIFAP3	0	-2.12585	0.05	0.45	0
ZNF385B	0	-7.63626	0.003	0.403	0
MBNL2	0	-1.00023	0.234	0.634	0
LDB2	0	-6.30033	0.007	0.407	0
KIAA1324L	0	-3.71052	0.019	0.419	0
ARHGAP22	0	3.60721	0.708	0.308	0
SPAG9	0	-0.70917	0.198	0.598	0
RNASET2	0	5.00243	0.542	0.143	0
TTLL11	0	-2.46587	0.039	0.438	0
C1orf21	0	-6.8643	0.002	0.399	0
BRINP3	0	-7.30856	0.002	0.399	0
KIF3A	0	-4.76556	0.007	0.404	0
JAM3	0	-1.9778	0.063	0.46	0
PAK3	0	-6.36839	0.003	0.4	0
ENTPD1	0	4.3452	0.465	0.069	0
CRTC3	0	-4.25346	0.01	0.406	0
GAS7	0	-1.97208	0.059	0.455	0
ERC2	0	-2.60402	0.076	0.471	0
FOXP2	0	3.04971	0.572	0.177	0
PTPN4	0	-0.98469	0.154	0.548	0
CD47	0	-2.00601	0.055	0.449	0
KSR2	0	-7.34413	0.002	0.396	0
IGF1R	0	-1.09677	0.149	0.543	0
TEAD1	0	-3.98326	0.014	0.408	0
AFDN	0	-1.07613	0.127	0.519	0
LUC7L2	0	-0.918041	0.158	0.55	0
KIAA1549L	0	-6.59913	0.003	0.395	0
RALGAPA1	0	-0.615643	0.298	0.69	0
GNAI1	0	-3.93066	0.015	0.406	0
KIAA1958	0	-4.31282	0.01	0.401	0
MEIS2	0	-5.51024	0.007	0.398	0
TCF4	0	-0.96045	0.397	0.788	0
CTDSPL	0	-2.89643	0.028	0.419	0
NCALD	0	-5.03916	0.008	0.398	0
ANO5	0	-6.18426	0.004	0.394	0
REPS2	0	-2.40898	0.04	0.43	0
TSPAN7	0	-2.52743	0.038	0.428	0
LRRC8B	0	-2.07756	0.06	0.449	0
TNR	0	-7.20483	0.002	0.391	0
BRINP1	0	-7.8024	0.002	0.391	0
FRMD4A	0	2.50017	0.971	0.582	0
ABI2	0	-1.2549	0.109	0.497	0
MCTP1	0	-5.38912	0.008	0.396	0
IFI16	0	3.96992	0.466	0.079	0
SLC35F3	0	-7.6495	0.002	0.389	0
ASB3	0	-0.947129	0.169	0.556	0
FAM171B	0	-4.8303	0.005	0.392	0
SERPINI1	0	-6.28115	0.003	0.39	0
SCN8A	0	-7.1096	0.002	0.389	0
CDH11	0	-4.50781	0.008	0.395	0
MYH10	0	-6.51053	0.003	0.39	0
MERTK	0	3.72869	0.527	0.141	0
STXBP1	0	-5.13429	0.006	0.392	0
PAM	0	-2.96144	0.034	0.419	0
NELL2	0	-6.85379	0.001	0.386	0
SIPA1L1	0	-0.700473	0.28	0.665	0
SHISA9	0	-8.76245	0.001	0.386	0
KCTD1	0	-6.7737	0.002	0.387	0
LINGO2	0	-9.15737	0.001	0.385	0
STARD13	0	-1.13502	0.128	0.512	0
SYT16	0	-6.54121	0.002	0.386	0
ZSWIM5	0	-2.54604	0.032	0.415	0
APC	0	-0.883845	0.205	0.588	0
ARHGEF12	0	-1.1483	0.151	0.534	0
MYO5A	0	-0.762433	0.235	0.618	0
MIAT	0	-9.56713	0.001	0.384	0
CDKL5	0	-2.06161	0.061	0.444	0
GPR158	0	-6.4848	0.002	0.384	0
ZNF532	0	-0.827168	0.138	0.52	0
TAFA5	0	-4.9431	0.005	0.387	0
LPGAT1	0	-1.54027	0.129	0.51	0
CPEB4	0	-0.529254	0.214	0.595	0
CASTOR3	0	-2.27184	0.04	0.421	0
ZFP36L1	0	4.18632	0.45	0.07	0
RHBDF2	0	7.61971	0.392	0.012	0
GAB1	0	-1.51854	0.184	0.564	0
SLC9A9	0	2.80596	0.79	0.411	0
SPTBN4	0	-8.92437	0.001	0.38	0
PSD3	0	-0.80711	0.301	0.679	0
ACYP2	0	-0.620653	0.238	0.616	0
AFF3	0	-1.6036	0.09	0.468	0
LMCD1-AS1	0	-2.16015	0.072	0.45	0
GUCY1A2	0	-5.58327	0.004	0.382	0
GABRG3	0	-8.41454	0.001	0.378	0
RUFY3	0	-0.649008	0.176	0.552	0
SLC44A5	0	-8.16386	0.001	0.377	0
PTBP2	0	-0.791782	0.256	0.632	0
IQGAP1	0	-3.1352	0.027	0.403	0
ITSN1	0	-1.07235	0.113	0.489	0
ZFYVE28	0	-2.52253	0.038	0.413	0
KCNQ3	0	2.70471	0.848	0.473	0
INSR	0	-1.37295	0.081	0.456	0
KCND3	0	-7.10147	0.002	0.376	0
ANKRD44	0	3.29305	0.765	0.391	0
RABGEF1	0	-0.534192	0.212	0.586	0
TMEM135	0	-0.980161	0.11	0.484	0
KCNC2	0	-8.72466	0.001	0.375	0
RBMS3	0	-2.98077	0.07	0.443	0
UBA6-AS1	0	-1.55777	0.074	0.447	0
GFOD1	0	-3.78308	0.011	0.384	0
RUFY2	0	-1.1017	0.096	0.469	0
SHANK2	0	-8.29054	0.001	0.374	0
PPM1E	0	-9.61144	0.001	0.374	0
WDPCP	0	-0.532902	0.259	0.631	0
LINC01184	0	-0.988085	0.11	0.482	0
KIAA1217	0	-7.72639	0.001	0.373	0
CTNNA3	0	-3.42643	0.15	0.522	0
SECISBP2L	0	-0.961953	0.135	0.507	0
ZNF710	0	4.32973	0.501	0.129	0
PDE8A	0	-1.48239	0.194	0.566	0
TMEM156	0	7.61719	0.381	0.01	0
SLC13A3	0	-4.42131	0.009	0.38	0
LANCL1	0	-2.45967	0.042	0.412	0
CYFIP2	0	-4.32631	0.009	0.379	0
SH3PXD2A	0	-3.77994	0.013	0.383	0
SLC1A2	0	-5.42232	0.012	0.382	0
LMO3	0	-5.44294	0.004	0.374	0
CALM1	0	-1.57814	0.042	0.412	0
MAPRE2	0	-0.840209	0.168	0.538	0
DIPK1A	0	-0.886328	0.119	0.488	0
SCN3A	0	-7.68573	0.001	0.37	0
CPLANE1	0	-0.640516	0.153	0.522	0
GRIP1	0	-8.68806	0.002	0.371	0
ABR	0	3.44638	0.745	0.376	0
AC107223.1	0	-6.42936	0.004	0.372	0
RALGPS1	0	-1.006	0.101	0.469	0
DOK6	0	-6.62267	0.003	0.371	0
EHBP1	0	-0.753476	0.203	0.571	0
ST6GALNAC3	0	2.97486	0.854	0.487	0
TBC1D32	0	-0.983274	0.102	0.469	0
ALOX5	0	7.95459	0.377	0.01	0
PTPRT	0	-7.87388	0.002	0.369	0
SYN3	0	-7.6032	0.002	0.369	0
KIDINS220	0	-0.476047	0.216	0.582	0
DAPK1	0	-6.24832	0.003	0.369	0
TMEFF1	0	-3.72672	0.013	0.379	0
FOXN3	0	3.34392	0.874	0.508	0
HOMER1	0	-4.0582	0.017	0.382	0
TNS3	0	3.41012	0.481	0.116	0
LINC01278	0	-0.788705	0.158	0.523	0
LINC01122	0	-8.28393	0.001	0.365	0
PACRG	0	-5.1456	0.006	0.37	0
SH3GL2	0	-6.14283	0.002	0.366	0
LHFPL6	0	-5.01229	0.01	0.374	0
CAMK4	0	-5.37397	0.006	0.369	0
TNKS	0	-0.51082	0.262	0.625	0
TECPR2	0	-1.42866	0.079	0.442	0
NFIX	0	-3.31873	0.018	0.381	0
MNAT1	0	-0.70847	0.2	0.563	0
NMNAT2	0	-9.38921	0.001	0.363	0
DZIP3	0	-1.47802	0.062	0.424	0
SEPTIN11	0	-2.86472	0.031	0.393	0
ZFYVE16	0	-0.935414	0.24	0.602	0
WASF1	0	-5.77497	0.003	0.365	0
CNTN5	0	-7.72046	0.002	0.364	0
RGS6	0	-5.44988	0.009	0.371	0
CDC14B	0	-0.706361	0.189	0.55	0
SPATS2L	0	-1.95213	0.057	0.418	0
SRGAP3	0	-0.888073	0.155	0.516	0
CDH8	0	-7.25281	0.002	0.363	0
CTIF	0	-1.20288	0.081	0.442	0
EPHA6	0	-7.17551	0.003	0.363	0
SERINC5	0	-1.78687	0.073	0.433	0
HS3ST5	0	-6.14857	0.004	0.364	0
CORO2B	0	-5.05522	0.005	0.365	0
RBFOX3	0	-7.17433	0.002	0.362	0
TARBP1	0	-1.4371	0.08	0.439	0
CPEB2	0	-1.56678	0.084	0.443	0
BAALC	0	-4.61603	0.008	0.367	0
SACS	0	-1.63301	0.057	0.416	0
KCNH7	0	-8.90037	0.001	0.359	0
SPAG16	0	-1.98268	0.054	0.412	0
TPST1	0	-1.4949	0.078	0.436	0
SRRM4	0	-8.21917	0.001	0.359	0
ASXL3	0	-6.59203	0.002	0.36	0
MACROD2	0	-1.15133	0.242	0.6	0
PANTR1	0	-5.73702	0.003	0.36	0
TGFBR2	0	4.526	0.392	0.035	0
AMPH	0	-7.3076	0.002	0.359	0
MXI1	0	-2.19109	0.034	0.39	0
CDK17	0	-0.819707	0.139	0.495	0
ARHGAP44	0	-6.43686	0.003	0.359	0
CELF4	0	-5.87392	0.004	0.36	0
SPTAN1	0	-2.41869	0.036	0.391	0
PLEKHA1	0	-1.09684	0.104	0.459	0
HECTD4	0	-0.556842	0.198	0.553	0
DPYSL2	0	-0.501311	0.261	0.616	0
DIAPH2	0	3.16099	0.71	0.355	0
CCPG1	0	-1.54134	0.067	0.421	0
ZNF536	0	-5.6876	0.008	0.362	0
BMP2K	0	3.47266	0.69	0.336	0
RNF220	0	-5.1129	0.028	0.381	0
PPM1L	0	-1.11586	0.135	0.488	0
RUNDC3B	0	-5.51067	0.004	0.357	0
TRPM3	0	-5.19899	0.009	0.362	0
ST6GALNAC5	0	-8.41172	0.001	0.353	0
ANKRD26	0	-0.975491	0.095	0.447	0
NLK	0	-0.809904	0.226	0.578	0
NETO1	0	-8.01687	0.002	0.354	0
RGL1	0	-0.33466	0.17	0.521	0
ARHGEF3	0	-3.32612	0.019	0.37	0
KCNQ1	0	7.0108	0.371	0.02	0
HMGB1	0	-0.808715	0.143	0.494	0
TFDP2	0	-0.931276	0.107	0.457	0
UBE4B	0	-0.67899	0.15	0.5	0
ZNF827	0	-5.34364	0.004	0.354	0
CDH12	0	-8.31715	0.001	0.351	0
SGCE	0	-4.58436	0.006	0.356	0
SCAI	0	-1.53825	0.099	0.449	0
LRRC49	0	-4.20517	0.009	0.359	0
ASTN1	0	-1.27057	0.106	0.455	0
ANKRD30BL	0	-8.65751	0.001	0.35	0
FAM169A	0	-5.37234	0.003	0.352	0
CEP112	0	-3.00103	0.021	0.37	0
FHOD3	0	-8.56163	0.001	0.35	0
ZNF248	0	-0.763453	0.115	0.463	0
LRRK1	0	3.75289	0.528	0.18	0
CACNA1E	0	-7.81608	0.002	0.35	0
FAM135B	0	-6.02727	0.002	0.35	0
DIXDC1	0	-4.0989	0.009	0.357	0
DDHD1	0	-0.942053	0.095	0.443	0
PLEKHH1	0	-4.23203	0.019	0.367	0
EPN2	0	-1.19203	0.134	0.482	0
TULP4	0	-0.846285	0.133	0.48	0
SLC20A2	0	-0.785828	0.132	0.479	0
MAPK8	0	-0.335576	0.223	0.57	0
PKNOX2	0	-6.87517	0.002	0.349	0
PCSK2	0	-6.9243	0.002	0.349	0
MEF2A	0	3.45781	0.93	0.584	0
PDE4DIP	0	-1.74061	0.047	0.393	0
TAFA1	0	-7.39283	0.002	0.348	0
AC046134.2	0	-1.28224	0.071	0.417	0
LMTK2	0	-3.04997	0.019	0.365	0
WNK2	0	-6.0366	0.003	0.349	0
LINC00342	0	-0.473182	0.185	0.53	0
GPR137C	0	-1.32598	0.075	0.42	0
MYO1F	0	7.20016	0.362	0.017	0
CASC4	0	-0.323847	0.206	0.55	0
SLC8A1	0	1.87032	0.797	0.453	0
MAP3K13	0	-1.64125	0.053	0.397	0
CRPPA	0	-3.96846	0.01	0.354	0
GRB10	0	-4.45226	0.007	0.351	0
FOCAD	0	-1.27459	0.148	0.492	0
PAK5	0	-8.55124	0.001	0.345	0
NT5DC1	0	-1.8702	0.058	0.401	0
NDFIP2	0	-4.83603	0.006	0.349	0
PTPN13	0	-2.10851	0.055	0.397	0
GALNTL6	0	-8.61402	0.001	0.343	0
SEC14L5	0	-7.31545	0.001	0.343	0
GABRA2	0	-5.8167	0.003	0.345	0
CEP85L	0	-0.61881	0.161	0.503	0
SORCS1	0	-6.33718	0.004	0.346	0
CALN1	0	-7.72077	0.002	0.343	0
FAR1	0	-0.570642	0.177	0.518	0
NEK1	0	-0.415671	0.162	0.503	0
NRG2	0	-4.62167	0.006	0.347	0
TRMT11	0	-0.896987	0.132	0.473	0
AEBP2	0	-1.13006	0.16	0.501	0
KCNB1	0	-5.82589	0.003	0.344	0
OPHN1	0	-1.51456	0.101	0.442	0
ABHD2	0	-1.77484	0.058	0.398	0
TARSL2	0	-1.5356	0.063	0.403	0
GTDC1	0	-0.516071	0.242	0.582	0
EPHA4	0	-5.67136	0.005	0.345	0
GPC5	0	-5.8893	0.011	0.351	0
MED12L	0	-1.82676	0.105	0.444	0
ME1	0	-5.38706	0.004	0.343	0
PLXNA4	0	-7.90975	0.001	0.34	0
GRIK4	0	-6.63147	0.002	0.341	0
NBEA	0	-1.27979	0.333	0.672	0
C11orf49	0	-0.883052	0.101	0.44	0
SLC16A7	0	-4.2632	0.006	0.345	0
TOM1L2	0	-1.12249	0.076	0.415	0
NPAS2	0	-5.24358	0.004	0.342	0
CNNM2	0	-0.626872	0.113	0.451	0
PPP2R3A	0	-2.46448	0.035	0.373	0
SHC3	0	-4.09368	0.012	0.35	0
TENM3	0	-5.81814	0.004	0.341	0
FZD3	0	-5.48116	0.003	0.34	0
AC025159.1	0	-2.62351	0.04	0.377	0
ARHGAP5	0	-0.630376	0.187	0.524	0
DTNA	0	-1.33192	0.29	0.627	0
VSNL1	0	-4.54355	0.007	0.344	0
WDR60	0	-0.870824	0.084	0.421	0
SLC4A8	0	-1.40757	0.076	0.413	0
POLR2F	0	-3.99011	0.02	0.357	0
PLEKHA6	0	-5.78964	0.003	0.339	0
ESRRG	0	-1.20471	0.108	0.444	0
PDE7B	0	-5.77075	0.006	0.342	0
FRRS1L	0	-5.82925	0.003	0.339	0
RIMBP2	0	-7.84099	0.001	0.337	0
ALCAM	0	-1.0828	0.217	0.552	0
PGBD5	0	-4.94131	0.006	0.341	0
DNER	0	-3.22187	0.021	0.356	0
LINC02232	0	3.86968	0.435	0.1	0
DOCK1	0	-4.61647	0.014	0.349	0
SIK2	0	-0.62699	0.155	0.49	0
ZDHHC20	0	-0.822507	0.146	0.481	0
KCNT2	0	-6.26511	0.004	0.338	0
MIPOL1	0	-1.89317	0.039	0.373	0
FARP1	0	-1.20494	0.085	0.419	0
LONRF2	0	-4.64959	0.004	0.337	0
CAMK2A	0	-5.27539	0.004	0.337	0
SAT1	0	3.78047	0.532	0.199	0
PATJ	0	-2.642	0.024	0.357	0
TRAF3IP2-AS1	0	-0.455208	0.158	0.491	0
ADCY9	0	-2.85952	0.019	0.352	0
GPI	0	-0.97189	0.074	0.407	0
KLHL24	0	-0.519915	0.136	0.468	0
BBS2	0	-2.02766	0.041	0.373	0
ZFYVE9	0	-0.820799	0.093	0.425	0
PPM1B	0	-0.514452	0.177	0.508	0
NELL1	0	-7.86058	0.001	0.332	0
PRICKLE1	0	-7.11724	0.002	0.333	0
TTC7B	0	-0.617854	0.133	0.464	0
DCC	0	-7.52409	0.002	0.333	0
CREB5	0	-3.57347	0.026	0.357	0
ARID5B	0	-1.13455	0.082	0.413	0
CNTN3	0	-7.3506	0.002	0.332	0
NAPEPLD	0	-1.92579	0.041	0.371	0
SYBU	0	-6.19748	0.002	0.332	0
DZIP1	0	-5.79588	0.003	0.333	0
MRTFB	0	-1.47226	0.128	0.458	0
SGCZ	0	-9.45941	0.001	0.33	0
FGFR2	0	-6.03756	0.004	0.333	0
TPT1-AS1	0	-0.711206	0.107	0.436	0
IL6ST	0	3.3196	0.573	0.244	0
OLFM3	0	-8.50366	0.001	0.329	0
LARP1B	0	-1.11758	0.076	0.404	0
SYNJ2	0	-4.65408	0.007	0.335	0
CLVS1	0	-4.97054	0.005	0.333	0
FAM66C	0	-3.28929	0.013	0.341	0
CIT	0	-7.69224	0.002	0.33	0
GPC6	0	-7.07784	0.003	0.331	0
FAM189A1	0	-5.98097	0.003	0.331	0
ABLIM2	0	-6.35287	0.003	0.33	0
HULC	0	-1.17773	0.07	0.397	0
ESYT2	0	-1.01018	0.111	0.438	0
SRCIN1	0	-5.84989	0.003	0.33	0
RAB31	0	3.38144	0.5	0.173	0
PLPPR4	0	-5.0756	0.003	0.329	0
AL392172.2	0	8.96662	0.328	0.002	0
MGAT4A	0	3.64804	0.635	0.309	0
AC098588.3	0	-4.32051	0.009	0.335	0
SLC1A3	0	1.3754	0.632	0.306	0
RUNX2	0	4.02245	0.445	0.119	0
CEP126	0	-4.11714	0.008	0.334	0
TMEM14B	0	-0.558386	0.131	0.456	0
TUSC3	0	-5.3426	0.003	0.328	0
RYR3	0	-5.06708	0.011	0.336	0
MYEF2	0	-1.10111	0.065	0.39	0
SV2B	0	-7.46823	0.002	0.327	0
KIAA0825	0	-0.889802	0.1	0.425	0
LRP6	0	-0.864808	0.099	0.424	0
ST7	0	-3.65266	0.011	0.335	0
KCNB2	0	-6.49723	0.002	0.326	0
RAB11FIP4	0	-6.17738	0.002	0.326	0
VPS13A	0	-1.24776	0.084	0.408	0
FIGN	0	-5.45741	0.005	0.328	0
PIK3AP1	0	7.67693	0.332	0.009	0
EPB41L1	0	-3.36569	0.012	0.335	0
ASAP2	0	-4.98101	0.004	0.326	0
ANKRD36B	0	-1.23737	0.062	0.384	0
MICAL2	0	-5.24441	0.005	0.327	0
EVA1C	0	-3.5954	0.012	0.334	0
ZFP36L2	0	5.01615	0.359	0.038	0
PGAP1	0	-3.25399	0.013	0.334	0
MOB3B	0	-1.50969	0.072	0.393	0
DNM1	0	-5.80348	0.003	0.324	0
RGS10	0	8.07173	0.326	0.005	0
PTPRR	0	-7.36876	0.001	0.322	0
NME7	0	-1.08092	0.061	0.381	0
CCDC85A	0	-5.14726	0.006	0.326	0
SORCS2	0	-3.83802	0.011	0.331	0
TLR2	0	7.4946	0.325	0.005	0
FSTL4	0	-7.73872	0.001	0.321	0
ZMAT4	0	-6.72187	0.001	0.321	0
ST8SIA1	0	-5.49527	0.004	0.324	0
SLC38A1	0	-4.39679	0.006	0.326	0
VEZT	0	-0.589864	0.118	0.438	0
SEZ6L	0	-5.41341	0.004	0.324	0
MIR137HG	0	-9.88672	0.001	0.32	0
MAP4K3-DT	0	-1.94111	0.044	0.363	0
PARP14	0	3.97552	0.377	0.058	0
RBPJ	0	-0.532362	0.198	0.517	0
RANBP17	0	-3.14109	0.017	0.336	0
KANK1	0	-4.9656	0.011	0.33	0
MPPED2	0	-5.87703	0.003	0.322	0
AL049828.1	0	-0.613019	0.151	0.47	0
GABRG2	0	-5.55875	0.003	0.321	0
TOGARAM1	0	-0.58702	0.112	0.43	0
TANC2	0	-0.731929	0.286	0.604	0
RNF180	0	-2.0163	0.03	0.348	0
LDLRAD4	0	3.03569	0.895	0.578	0
AL139260.1	0	-1.38542	0.06	0.377	0
DGKG	0	-3.94442	0.018	0.335	0
STX18-AS1	0	-1.3406	0.058	0.375	0
NR3C2	0	-0.55726	0.202	0.519	0
MPP6	0	-4.13026	0.007	0.324	0
CADPS2	0	-3.16448	0.048	0.365	0
ZNF493	0	-0.982491	0.074	0.391	0
FANCL	0	-1.24161	0.072	0.388	0
FBXL2	0	-7.34049	0.001	0.317	0
TBC1D19	0	-1.27377	0.056	0.372	0
AC124852.1	0	-6.58711	0.002	0.318	0
TOX	0	-4.85564	0.009	0.325	0
C10orf90	0	-5.88701	0.007	0.323	0
STXBP6	0	-4.83317	0.007	0.323	0
RNF157	0	-3.0154	0.014	0.33	0
DDAH1	0	-5.29818	0.004	0.319	0
PLPPR1	0	-6.04848	0.004	0.319	0
ANKRD13C	0	-0.569396	0.123	0.437	0
ODF2L	0	-0.860302	0.083	0.397	0
AC002460.2	0	-4.94752	0.007	0.321	0
HIVEP1	0	-1.54678	0.042	0.356	0
SRRM3	0	-9.40909	0.001	0.315	0
MIR124-2HG	0	-7.58438	0.001	0.315	0
IRAK3	0	4.22456	0.352	0.038	0
SLC38A6	0	-2.2049	0.024	0.338	0
ABCA10	0	-4.26208	0.006	0.32	0
CRB1	0	-4.79676	0.007	0.32	0
LINC01250	0	-9.29569	0.001	0.314	0
CRIM1	0	-3.55354	0.016	0.329	0
FAM153CP	0	-9.17219	0.001	0.314	0
CAP2	0	-5.76126	0.002	0.315	0
HIP1	0	-2.38936	0.064	0.377	0
AHCYL2	0	-0.775853	0.175	0.488	0
AC090578.1	0	-7.14308	0.001	0.314	0
ATG2B	0	-0.576331	0.107	0.42	0
ACSL3	0	-0.378419	0.15	0.462	0
ARHGEF4	0	-5.96274	0.003	0.315	0
EPHB1	0	-3.49247	0.014	0.326	0
MAGI2-AS3	0	-4.599	0.004	0.316	0
ST18	0	-5.94636	0.018	0.33	0
ZNF462	0	-5.59792	0.003	0.315	0
FAM214A	0	-0.657319	0.12	0.432	0
AATK	0	-4.12334	0.01	0.322	0
KLHL4	0	-5.77645	0.005	0.317	0
RPAP2	0	-0.337432	0.153	0.464	0
TGFBR1	0	4.76458	0.399	0.088	0
PLXNA2	0	-1.9581	0.045	0.356	0
TF	0	-5.27744	0.01	0.321	0
KCNMB2	0	-7.73205	0.001	0.312	0
ADCY1	0	-6.2697	0.002	0.313	0
ZKSCAN1	0	-0.755258	0.122	0.433	0
XYLT1	0	-1.96232	0.076	0.387	0
SYT11	0	-3.87793	0.007	0.317	0
REPS1	0	-0.523151	0.135	0.445	0
NRG1	0	-6.81128	0.002	0.312	0
CRYL1	0	-1.37518	0.051	0.361	0
MPRIP	0	-0.470218	0.119	0.429	0
ZNF708	0	-0.926218	0.121	0.431	0
PDE4B	0	-1.34899	0.435	0.744	0
EFR3B	0	-3.81252	0.01	0.319	0
TSGA10	0	-1.0582	0.07	0.379	0
CERS6	0	-1.05538	0.134	0.443	0
CLSTN2	0	-7.52621	0.002	0.311	0
FAM184A	0	-5.80058	0.004	0.313	0
BMPER	0	-5.81874	0.002	0.311	0
PRKAA2	0	-4.94429	0.003	0.311	0
SLC6A1	0	-6.05394	0.004	0.312	0
KCNH8	0	-5.51227	0.01	0.318	0
KLHL3	0	-2.40991	0.024	0.332	0
FGD4	0	2.94373	0.612	0.304	0
KCNJ6	0	-6.11467	0.002	0.31	0
NCOA7	0	-0.679258	0.164	0.472	0
ZNF365	0	-5.41552	0.003	0.31	0
NCKAP1L	0	7.8515	0.315	0.008	0
SPART	0	-1.04842	0.071	0.378	0
SNRPN	0	-8.06387	0.001	0.308	0
PLA2G4C	0	-2.4955	0.025	0.332	0
PTCHD1-AS	0	-5.94093	0.003	0.31	0
SLC4A7	0	3.74829	0.565	0.258	0
HBS1L	0	-0.878647	0.096	0.402	0
FMNL3	0	3.91915	0.465	0.159	0
SORCS3	0	-6.61165	0.002	0.308	0
CLMN	0	-5.16641	0.008	0.314	0
AC007389.1	0	-5.05434	0.005	0.31	0
CCDC3	0	-5.44598	0.003	0.308	0
CPNE8	0	-4.00814	0.011	0.316	0
SEMA6D	0	-1.9408	0.07	0.375	0
CPEB1	0	-5.3557	0.003	0.308	0
ITGAX	0	9.06502	0.308	0.003	0
PREX1	0	2.6604	0.588	0.283	0
DLGAP4	0	-1.81646	0.038	0.342	0
SEMA6A	0	-4.22502	0.01	0.314	0
POU6F2	0	-5.73133	0.003	0.307	0
C11orf80	0	-4.51991	0.005	0.309	0
CABP1	0	-7.14995	0.001	0.305	0
SPATA7	0	-1.32288	0.047	0.351	0
SH3RF3	0	3.25171	0.662	0.359	0
HCG17	0	-0.593162	0.09	0.393	0
CSPP1	0	-0.584805	0.1	0.403	0
EPHA5	0	-7.00254	0.002	0.305	0
BASP1-AS1	0	-6.61336	0.002	0.305	0
RAB3C	0	-5.05653	0.004	0.307	0
IRAK1BP1	0	-1.86982	0.029	0.332	0
STXBP5-AS1	0	-5.56177	0.004	0.307	0
PITPNC1	0	-2.17853	0.132	0.435	0
RYR1	0	4.53015	0.399	0.097	0
SATB2	0	-6.83042	0.002	0.304	0
CD86	0	8.72155	0.304	0.002	0
CAMK2B	0	-4.5103	0.004	0.306	0
CCDC171	0	-0.788024	0.085	0.387	0
NFATC2	0	5.37716	0.331	0.03	0
RYBP	0	-0.966761	0.125	0.426	0
CDH9	0	-8.48472	0.001	0.302	0
B3GAT1	0	-4.79716	0.004	0.305	0
MAPK4	0	-5.71514	0.003	0.304	0
DGCR9	0	-6.91543	0.001	0.302	0
TMEM165	0	-1.24299	0.208	0.508	0
CACNG3	0	-9.83771	0.001	0.301	0
SOX5	0	-1.48934	0.228	0.527	0
SUSD4	0	-5.73337	0.002	0.301	0
ADD2	0	-7.77357	0.001	0.3	0
PRKAR2B	0	-6.70671	0.002	0.301	0
PPP1R13B	0	-1.2495	0.053	0.352	0
STRN	0	-0.535029	0.144	0.442	0
DOCK5	0	-3.84722	0.038	0.336	0
GLRB	0	-6.87149	0.001	0.299	0
SLC41A2	0	-3.98578	0.006	0.304	0
HDGFL3	0	-2.32942	0.025	0.323	0
SLC16A1-AS1	0	-0.666231	0.09	0.387	0
TTC21B	0	-0.628437	0.089	0.386	0
DCUN1D4	0	-0.797683	0.082	0.379	0
AC105383.1	0	-6.1071	0.002	0.299	0
PURG	0	-3.66595	0.009	0.306	0
RAB11FIP3	0	-1.07036	0.063	0.36	0
CCDC92	0	-0.651515	0.09	0.386	0
MFSD6	0	-2.64007	0.017	0.313	0
NDFIP1	0	-0.450674	0.12	0.416	0
KIAA0319	0	-7.37995	0.001	0.297	0
ZFPM2-AS1	0	5.6643	0.357	0.061	0
ZNF37A	0	-0.266571	0.13	0.426	0
KATNAL1	0	-2.9194	0.014	0.31	0
SLC4A4	0	-5.13936	0.008	0.303	0
PAPSS1	0	-1.3162	0.051	0.346	0
ELMOD1	0	-6.78849	0.002	0.297	0
FEZ1	0	-4.44164	0.005	0.3	0
CDH13	0	-1.50928	0.063	0.358	0
AQP4-AS1	0	-6.69035	0.003	0.298	0
PTPRE	0	3.10314	0.665	0.371	0
SSX2IP	0	-4.94481	0.003	0.297	0
IFT80	0	-1.4532	0.059	0.353	0
NDST3	0	-8.28174	0.001	0.295	0
KCNN2	0	-6.12402	0.002	0.296	0
LRFN2	0	-7.84388	0.001	0.295	0
TMEM144	0	-4.09027	0.031	0.324	0
YWHAZ	0	-0.675002	0.105	0.398	0
AL391840.1	0	-7.86112	0.001	0.294	0
XACT	0	6.20443	0.316	0.023	0
KLHL29	0	-6.63427	0.002	0.294	0
GABRA1	0	-4.97044	0.003	0.295	0
SYTL2	0	-3.53286	0.008	0.3	0
ITGAM	0	8.53521	0.295	0.003	0
MTCL1	0	-3.00831	0.016	0.308	0
AL591501.1	0	-6.31275	0.001	0.293	0
AC079781.5	0	-0.449445	0.11	0.401	0
CAMK2N1	0	-3.88023	0.006	0.297	0
DYNC1I2	0	-0.362599	0.127	0.418	0
AC008269.1	0	-4.43311	0.005	0.296	0
RGS7BP	0	-6.00377	0.002	0.293	0
MIR3936HG	0	-2.59351	0.016	0.307	0
CEP290	0	-0.388458	0.115	0.405	0
TTLL5	0	-0.501153	0.107	0.397	0
LNX1	0	-8.22875	0.001	0.291	0
JAKMIP3	0	-3.03049	0.012	0.302	0
CELF5	0	-6.48486	0.002	0.292	0
OTUD7B	0	-3.70337	0.011	0.3	0
KCTD3	0	-1.02671	0.06	0.349	0
DNAH7	0	-5.53095	0.003	0.292	0
SH3BGRL2	0	-4.01059	0.006	0.295	0
ZNF804B	0	-6.86919	0.001	0.29	0
RNF24	0	-0.92818	0.068	0.357	0
INTU	0	-1.48342	0.042	0.33	0
ZRANB3	0	-0.749141	0.081	0.369	0
AC007364.1	0	-2.80203	0.024	0.312	0
CA10	0	-7.62421	0.002	0.29	0
ST8SIA5	0	-7.51939	0.001	0.289	0
LRRC28	0	-0.578619	0.107	0.394	0
LINC01141	0	7.02318	0.31	0.023	0
ARMC9	0	-3.32435	0.011	0.298	0
MRPS30-DT	0	-2.63608	0.019	0.306	0
CALD1	0	-3.79872	0.009	0.296	0
PREX2	0	-4.88096	0.011	0.298	0
LIPA	0	-1.14763	0.08	0.367	0
KCNMB4	0	-1.1729	0.079	0.366	0
KIZ	0	-0.898501	0.078	0.365	0
CDH4	0	-4.97579	0.004	0.291	0
EFCAB2	0	-1.17864	0.055	0.341	0
MSH2	0	-1.14989	0.047	0.333	0
PLEKHM3	0	-0.480726	0.097	0.383	0
CACNA1A	0	-1.28915	0.155	0.441	0
CCDC30	0	-0.94526	0.058	0.344	0
UPP2	0	-4.70916	0.006	0.292	0
NIM1K	0	-6.62371	0.001	0.287	0
ARMC2	0	-1.78688	0.03	0.315	0
TPD52	0	-0.916857	0.071	0.356	0
CTTN	0	-4.36467	0.005	0.29	0
KIAA1841	0	-1.35033	0.04	0.324	0
AL357153.2	0	-1.2584	0.05	0.334	0
CLVS2	0	-6.27196	0.002	0.286	0
THSD7A	0	-5.58113	0.005	0.289	0
ARHGEF10	0	-2.33258	0.028	0.312	0
RUBCNL	0	5.03652	0.345	0.061	0
CDKL1	0	-3.35569	0.011	0.295	0
CLSTN1	0	-0.462736	0.103	0.386	0
BRINP2	0	-1.30265	0.066	0.349	0
KIF1A	0	-4.25433	0.004	0.287	0
SLC7A14-AS1	0	-5.71692	0.008	0.291	0
RAD9A	0	-2.44646	0.017	0.3	0
TBC1D22A	0	2.99081	0.747	0.464	0
LINC01138	0	-1.91984	0.033	0.315	0
AC025569.1	0	6.06842	0.323	0.041	0
ZNF385D	0	-6.66903	0.003	0.285	0
TMTC1	0	-4.14734	0.007	0.289	0
PTPN11	0	-0.663451	0.084	0.366	0
FAM81A	0	-5.96884	0.003	0.285	0
FRAS1	0	-6.63401	0.002	0.283	0
EML5	0	-0.774607	0.07	0.351	0
RREB1	0	3.91464	0.339	0.059	0
PDZRN4	0	-7.06821	0.001	0.281	0
MIR646HG	0	3.51089	0.438	0.158	0
RFTN2	0	-5.00437	0.008	0.288	0
RNF175	0	-5.84257	0.003	0.283	0
ITGB8	0	-5.66337	0.003	0.283	0
LINC00609	0	-5.68595	0.007	0.287	0
BACH1	0	3.45621	0.472	0.192	0
CYBB	0	7.09762	0.297	0.017	0
SUN1	0	-0.88603	0.058	0.337	0
FSD1L	0	-1.46748	0.034	0.313	0
WDR59	0	-0.425513	0.098	0.377	0
SLC2A5	0	7.6366	0.288	0.009	0
AL096803.2	0	-0.703889	0.073	0.352	0
KLHL23	0	-3.26752	0.011	0.29	0
SNED1	0	-4.72034	0.006	0.285	0
FGD2	0	8.52007	0.282	0.003	0
IFT88	0	-0.965159	0.069	0.348	0
IFNGR1	0	3.95394	0.428	0.15	0
RASGRF1	0	-6.02042	0.002	0.28	0
DOCK11	0	3.53938	0.393	0.115	0
IDS	0	-1.236	0.044	0.322	0
CD53	0	6.1285	0.304	0.026	0
ENSA	0	-0.72946	0.08	0.358	0
GABRA4	0	-4.2271	0.004	0.282	0
AL357522.1	0	7.26959	0.294	0.016	0
LAMA2	0	-5.17397	0.009	0.287	0
ALS2	0	-0.776489	0.063	0.34	0
ALPK1	0	4.89338	0.331	0.054	0
PCDH10	0	-5.07772	0.003	0.28	0
SPRY4-AS1	0	-5.66957	0.002	0.279	0
AC011346.1	0	-1.71708	0.048	0.325	0
BEND6	0	-4.91968	0.003	0.28	0
SKAP2	0	3.75928	0.499	0.222	0
AC016831.7	0	-0.4533	0.108	0.385	0
KIAA1549	0	-5.01262	0.004	0.281	0
CCP110	0	-1.82576	0.045	0.322	0
PLD3	0	-1.01356	0.053	0.33	0
MOBP	0	-5.98925	0.007	0.284	0
ELOVL6	0	-0.858099	0.068	0.345	0
ADGRV1	0	-6.04177	0.007	0.284	0
PARD3	0	-5.13372	0.009	0.286	0
SPATS2	0	-0.875623	0.069	0.346	0
TMEM178A	0	-8.17635	0.001	0.277	0
AC108519.1	0	-1.19974	0.05	0.326	0
USP53	0	3.67424	0.501	0.225	0
CAPS2	0	-0.653904	0.093	0.369	0
RPH3A	0	-6.75647	0.001	0.277	0
HABP4	0	-1.70874	0.029	0.305	0
MIS18BP1	0	4.40311	0.416	0.14	0
TRIM37	0	-0.667277	0.076	0.352	0
PLCB4	0	-4.26524	0.007	0.283	0
AC024901.1	0	-6.74434	0.001	0.276	0
DPY19L2	0	-6.89852	0.001	0.276	0
BICDL1	0	-7.70243	0.001	0.276	0
KCNK13	0	6.01036	0.307	0.032	0
UNC13A	0	-5.19434	0.002	0.277	0
ZNF586	0	-0.969871	0.053	0.328	0
ZNF804A	0	-3.57134	0.015	0.29	0
CASC15	0	-3.20734	0.022	0.297	0
AKAP12	0	-4.29615	0.005	0.279	0
LIN7A	0	-4.65871	0.004	0.278	0
RFLNA	0	-5.82051	0.002	0.276	0
CPD	0	-0.993375	0.058	0.332	0
TP53BP1	0	-0.620213	0.07	0.344	0
GAP43	0	-5.11936	0.003	0.276	0
PCSK6	0	-4.95004	0.007	0.28	0
ZNF544	0	-1.71291	0.03	0.303	0
AC245060.5	0	-0.682862	0.055	0.328	0
MLH3	0	-0.771943	0.072	0.345	0
TERF2IP	0	-0.690953	0.08	0.353	0
TLR1	0	6.96661	0.281	0.009	0
SPP1	0	5.52672	0.326	0.054	0
GABBR1	0	-4.42507	0.004	0.276	0
ZER1	0	-1.23743	0.044	0.316	0
LINC00511	0	-5.89213	0.003	0.275	0
BTBD3	0	-1.69856	0.041	0.313	0
KIAA1671	0	-3.98811	0.006	0.278	0
ZNRF3	0	-2.46291	0.033	0.305	0
NOS1AP	0	-0.818038	0.073	0.345	0
GDPD1	0	-2.79128	0.013	0.285	0
ZBTB8OS	0	-0.469223	0.087	0.358	0
MLIP	0	-7.95504	0.001	0.272	0
HMGCLL1	0	-5.95908	0.001	0.272	0
AC006504.5	0	-3.98204	0.007	0.278	0
AC011287.1	0	-3.04123	0.014	0.285	0
AJAP1	0	-10.0814	0	0.27	0
REEP1	0	-7.077	0.001	0.271	0
SLIT2	0	-1.84815	0.068	0.338	0
SLC35A1	0	-1.51248	0.033	0.303	0
PRKAR1B	0	-4.88656	0.003	0.273	0
UPF3A	0	-0.694448	0.07	0.34	0
SNTB2	0	-4.7085	0.006	0.276	0
ADCY5	0	-5.15155	0.003	0.272	0
EPB41L4B	0	-6.36403	0.002	0.271	0
SVOP	0	-6.47894	0.001	0.27	0
LPIN1	0	-2.00319	0.026	0.295	0
RAB40B	0	-2.54181	0.022	0.291	0
VLDLR-AS1	0	-3.32539	0.012	0.28	0
ADARB2	0	-6.70844	0.007	0.275	0
IL18	0	8.05062	0.274	0.006	0
USP31	0	-1.2704	0.045	0.313	0
PKIG	0	-3.79607	0.007	0.275	0
SGSM1	0	-1.2443	0.042	0.31	0
CACNG2	0	-6.58491	0.002	0.27	0
ADSS	0	-0.84228	0.068	0.335	0
BCL11A	0	-6.5149	0.002	0.269	0
ZFHX4	0	-5.66564	0.005	0.272	0
SLC8A3	0	-6.31316	0.001	0.268	0
GNB5	0	-4.07183	0.004	0.271	0
DIRC3	0	-3.15228	0.012	0.278	0
BSN	0	-5.38814	0.002	0.268	0
NEAT1	0	1.21146	0.792	0.526	0
ADGRL1	0	-3.36651	0.009	0.275	0
AGO2	0	-0.694669	0.08	0.346	0
GRM1	0	-8.65728	0	0.265	0
LRRC6	0	-3.00072	0.012	0.277	0
MRC1	0	7.01067	0.271	0.006	0
UNC13C	0	-4.83247	0.005	0.27	0
CMTM4	0	-2.98554	0.01	0.275	0
NLRP1	0	5.63552	0.289	0.024	0
SRGAP2C	0	4.01657	0.442	0.178	0
HCK	0	7.32081	0.275	0.011	0
WDR19	0	-1.55453	0.026	0.29	0
SDK1	0	2.21053	0.566	0.302	0
GABPB1-AS1	0	-0.563958	0.084	0.348	0
GRK4	0	-3.31892	0.008	0.271	0
PTPRO	0	-1.83091	0.067	0.33	0
TRHDE	0	-7.34349	0.002	0.265	0
MOK	0	-4.94105	0.003	0.266	0
SHROOM4	0	-5.5934	0.006	0.269	0
IL13RA1	0	5.18201	0.288	0.025	0
KCNK1	0	-8.00134	0.001	0.263	0
TFEC	0	7.53494	0.269	0.007	0
PTPRZ1	0	-6.26429	0.004	0.266	0
PTN	0	-5.3193	0.005	0.267	0
TRMT9B	0	-7.13878	0.002	0.264	0
FBXO21	0	-0.720611	0.064	0.326	0
TMEM132C	0	-5.10045	0.006	0.268	0
CPB2-AS1	0	-4.1001	0.011	0.273	0
PWRN1	0	-7.17449	0.002	0.264	0
COL4A5	0	-5.78782	0.006	0.268	0
DOCK10	0	0.603357	0.691	0.429	0
ITGA9-AS1	0	-2.12422	0.02	0.282	0
AC079447.1	0	-0.82454	0.059	0.32	0
MSR1	0	5.50591	0.274	0.013	0
GRIN1	0	-5.51375	0.002	0.263	0
FXYD6	0	-4.47914	0.003	0.264	0
SLITRK5	0	-5.8133	0.002	0.263	0
AC040168.1	0	-6.06102	0.002	0.263	0
LINC00599	0	-8.85871	0.001	0.261	0
PKIA	0	-3.78932	0.006	0.266	0
DENND3	0	3.93719	0.466	0.206	0
AC013287.1	0	-8.05496	0.001	0.261	0
RIC3	0	-2.37607	0.013	0.273	0
ALG1L9P	0	-4.25437	0.005	0.265	0
DYNC2LI1	0	-1.81333	0.023	0.283	0
SIDT1	0	-5.00322	0.005	0.264	0
NKAIN3	0	-6.05612	0.007	0.266	0
LINC00476	0	-0.712369	0.064	0.323	0
ARHGAP12	0	3.18756	0.535	0.276	0
RAB3IP	0	-3.59177	0.012	0.271	0
PCDH17	0	-5.16976	0.003	0.262	0
AP001347.1	0	-2.06213	0.022	0.281	0
AC079352.1	0	-6.15915	0.006	0.264	0
TRAK2	0	-0.439317	0.068	0.326	0
OSBPL10	0	-5.19575	0.002	0.26	0
NMD3	0	-0.724708	0.068	0.326	0
MEGF10	0	-5.10501	0.005	0.263	0
DAAM2	0	-5.44721	0.006	0.264	0
ZNF138	0	-0.484295	0.074	0.332	0
COL26A1	0	-6.57045	0.002	0.26	0
CCDC82	0	-0.729454	0.062	0.32	0
VAV1	0	7.67419	0.266	0.008	0
LRRN2	0	-6.35398	0.002	0.259	0
ATP1B3	0	-0.902003	0.061	0.318	0
AC116565.1	0	-7.70571	0.001	0.258	0
AC104596.1	0	-2.27675	0.038	0.295	0
POT1-AS1	0	-3.07603	0.015	0.272	0
LINC02642	0	9.23446	0.259	0.002	0
ADAP2	0	4.45917	0.314	0.057	0
HACD3	0	-1.50478	0.033	0.289	0
ATCAY	0	-5.4314	0.002	0.258	0
KCNIP4-IT1	0	-8.20698	0.001	0.256	0
JMY	0	-0.810742	0.051	0.306	0
LINC02062	0	-1.45795	0.039	0.294	0
FAM66D	0	-2.4764	0.015	0.27	0
CAMK2G	0	-1.06079	0.071	0.326	0
SLIT1	0	-7.45251	0.001	0.256	0
WASF3	0	-1.92144	0.024	0.279	0
SYNPO2	0	-4.23518	0.005	0.259	0
ENPP2	0	-4.64924	0.012	0.266	0
GOLGA8B	0	-3.45194	0.007	0.261	0
ANKDD1A	0	-1.67246	0.038	0.292	0
UBAP1L	0	-3.57936	0.008	0.262	0
LHFPL4	0	-5.73287	0.002	0.255	0
B3GNT5	0	6.32022	0.286	0.033	0
KIAA0408	0	-3.77745	0.004	0.257	0
ELAVL2	0	-6.44965	0.001	0.254	0
OLR1	0	8.09529	0.262	0.009	0
ETV6	0	2.728	0.615	0.362	0
FAM124A	0	-4.82566	0.005	0.258	0
IQCK	0	-3.76786	0.008	0.261	0
AMMECR1	0	-0.930554	0.051	0.304	0
PRKCZ	0	-3.05879	0.009	0.261	0
C1orf61	0	-4.38935	0.007	0.259	0
DNAH6	0	-5.83412	0.002	0.254	0
FSTL5	0	-4.45907	0.013	0.265	0
EPB41L2	0	2.61277	0.791	0.539	0
MFHAS1	0	-1.97173	0.028	0.28	0
SOX6	0	-6.1079	0.007	0.259	0
PRR16	0	-6.59694	0.002	0.253	0
AL158077.2	0	-5.30198	0.003	0.254	0
USP6NL	0	3.27446	0.428	0.177	0
PKD1	0	-1.55045	0.023	0.274	0
DPYSL5	0	-5.49031	0.003	0.253	0
KIF6	0	-5.05976	0.006	0.256	0
SCGB2B2	0	-2.35059	0.019	0.268	0
ARHGAP6	0	3.55188	0.341	0.092	0
RCSD1	0	4.80935	0.295	0.046	0
FLNB	0	-4.43228	0.004	0.253	0
KBTBD12	0	3.7553	0.43	0.181	0
SMAD1	0	-4.19749	0.004	0.253	0
RAB30	0	-2.8367	0.013	0.262	0
SLC6A15	0	-7.07198	0.001	0.25	0
ACTN4	0	-0.990705	0.049	0.298	0
PITPNM2	0	-1.65415	0.028	0.276	0
PLPPR5	0	-8.06599	0	0.248	0
CXXC4-AS1	0	-7.55497	0.001	0.249	0
HSPA4L	0	-4.2414	0.004	0.252	0
NME5	0	-8.54074	0	0.248	0
SRPK1	0	-0.834136	0.05	0.298	0
HDAC2-AS2	0	-1.60307	0.073	0.321	0
NAALAD2	0	-5.08244	0.003	0.251	0
PPP4R4	0	-6.51563	0.001	0.249	0
PEG3	0	-3.68033	0.005	0.253	0
AL117329.1	0	-8.83246	0.001	0.249	0
PCDH11X	0	-6.69862	0.002	0.25	0
CCDC138	0	-1.20355	0.037	0.285	0
ZNF25	0	-1.22811	0.035	0.283	0
NEK11	0	-1.40182	0.034	0.281	0
ATP6AP1L	0	-1.91941	0.025	0.272	0
MYOF	0	4.37982	0.278	0.031	0
PRNP	0	-2.01773	0.018	0.265	0
KDM5B	0	-0.75264	0.052	0.299	0
AC007563.2	0	-7.92654	0.001	0.248	0
KHDRBS2-OT	0	-6.94078	0.001	0.248	0
KLHL7	0	-0.661381	0.055	0.302	0
RORB	0	-5.9188	0.002	0.249	0
AC009899.1	0	-7.6086	0.001	0.248	0
BCAS1	0	-5.5316	0.005	0.252	0
GMCL1	0	-1.26324	0.038	0.285	0
CFAP221	0	-6.02298	0.001	0.247	0
LINC01322	0	-7.50919	0.001	0.247	0
MARCH3	0	3.29185	0.348	0.102	0
ADCY8	0	-6.21096	0.002	0.248	0
GAS2	0	-2.86179	0.012	0.258	0
ACTN1	0	-4.05698	0.005	0.251	0
SCAMP5	0	-5.05016	0.002	0.248	0
RAB27B	0	-7.88894	0.001	0.247	0
LAMP2	0	-1.27036	0.069	0.315	0
BICC1	0	-2.05215	0.023	0.268	0
KLHL42	0	-1.58865	0.026	0.271	0
AC053527.2	0	-0.942334	0.06	0.305	0
ARHGAP26	0	1.94939	0.761	0.516	0
EFCAB6	0	-2.62473	0.013	0.258	0
ADAMTS19	0	-7.14503	0.001	0.245	0
LGI1	0	-6.58559	0.002	0.246	0
LDLRAD3	0	-3.96839	0.008	0.252	0
LRMP	0	4.48364	0.327	0.083	0
GPALPP1	0	-0.814702	0.05	0.294	0
AC104806.2	0	-1.19512	0.035	0.278	0
SLC9B2	0	-4.4393	0.002	0.245	0
AC079015.1	0	9.13438	0.246	0.003	0
RPS6KA6	0	-7.8296	0.001	0.244	0
LRCH2	0	-5.08025	0.002	0.245	0
TNNI3K	0	-1.76145	0.03	0.272	0
AC092745.5	0	-1.48046	0.026	0.268	0
ATP1A1	0	-0.897611	0.052	0.294	0
ATP2B4	0	-1.11487	0.05	0.292	0
ST6GAL2	0	-7.44093	0.001	0.243	0
STARD9	0	-1.05833	0.056	0.298	0
ABCA3	0	-2.4448	0.015	0.257	0
ZDBF2	0	-0.946279	0.042	0.284	0
CSF3R	0	8.48988	0.244	0.003	0
CRMP1	0	-5.48833	0.002	0.243	0
SOGA3	0	-7.93863	0.001	0.242	0
MKNK1	0	3.83767	0.445	0.205	0
LANCL2	0	-1.39544	0.03	0.27	0
UTP23	0	-1.24858	0.032	0.272	0
PTPDC1	0	-1.59641	0.03	0.27	0
GAB3	0	5.74015	0.258	0.018	0
SH3BP5	0	-3.40876	0.006	0.246	0
MTMR12	0	-0.86394	0.046	0.286	0
LINC01414	0	-10.9377	0	0.24	0
MAP6	0	-5.27735	0.002	0.242	0
DPH6-DT	0	-1.26014	0.051	0.291	0
CBLN2	0	-8.50377	0.001	0.241	0
CACNG8	0	-5.78375	0.001	0.241	0
AF165147.1	0	-2.91401	0.017	0.257	0
NXPE3	0	-1.74548	0.035	0.274	0
PHLPP2	0	-0.965968	0.039	0.278	0
ANTXR1	0	-0.933383	0.056	0.295	0
EPHA7	0	-6.26836	0.002	0.241	0
IFT43	0	-0.85311	0.047	0.286	0
U91319.1	0	-6.35679	0.001	0.24	0
KCNQ2	0	-7.47829	0.001	0.24	0
PHTF1	0	-0.674255	0.043	0.281	0
HACL1	0	-0.717305	0.051	0.289	0
SLC7A14	0	-7.3236	0.001	0.239	0
WWC1	0	-5.91878	0.002	0.24	0
CHD7	0	1.89705	0.496	0.258	0
SLC1A1	0	-5.03248	0.003	0.241	0
DKK3	0	-4.02445	0.003	0.241	0
LINC02389	0	-3.98598	0.005	0.243	0
ANKRD34C-AS1	0	-6.63844	0.001	0.239	0
PRRG1	0	-2.6997	0.016	0.254	0
FTX	0	-0.555784	0.63	0.868	0
AC233296.1	0	-4.84233	0.007	0.245	0
KIAA1324	0	-5.60274	0.001	0.238	0
SHROOM3	0	-5.47066	0.003	0.24	0
AL391807.1	0	-4.55736	0.003	0.24	0
LINC01268	0	9.46986	0.239	0.002	0
CDON	0	-5.24313	0.001	0.238	0
AP3B2	0	-5.34676	0.002	0.239	0
ZNRF1	0	-0.661607	0.05	0.287	0
CDYL2	0	-4.16615	0.006	0.243	0
LRRC4B	0	-4.70938	0.003	0.24	0
DYSF	0	-1.98535	0.028	0.264	0
UNC13B	0	-1.33194	0.038	0.274	0
ADAMTS9-AS2	0	-4.46579	0.008	0.244	0
AC009126.1	0	-2.6398	0.013	0.249	0
HTR1E	0	-9.7261	0	0.236	0
ANO3	0	-5.83732	0.003	0.239	0
PLP1	0	-4.81737	0.013	0.249	0
USP49	0	-1.81262	0.021	0.256	0
FAM219A	0	-0.935439	0.04	0.275	0
TMEM184B	0	-1.65132	0.024	0.259	0
SATB1-AS1	0	-6.2011	0.001	0.236	0
RARB	0	-5.27977	0.003	0.238	0
NELFA	0	-0.721342	0.05	0.285	0
OLFM1	0	-3.32805	0.005	0.24	0
ILDR2	0	-5.83422	0.002	0.236	0
MDH1	0	-2.0918	0.015	0.249	0
ANKRD33B	0	-6.3267	0.002	0.236	0
NRXN2	0	-5.48945	0.002	0.236	0
ADAMTSL3	0	-4.45876	0.005	0.239	0
AC034268.2	0	-9.1582	0.001	0.235	0
HLF	0	-3.88175	0.004	0.238	0
ZC3H12B	0	-3.79598	0.006	0.24	0
ZNF346	0	-0.782417	0.048	0.281	0
NYAP2	0	-8.96305	0.001	0.234	0
TTC39B	0	-1.06913	0.034	0.267	0
ATP10B	0	-5.41655	0.005	0.238	0
FBXO32	0	-2.66005	0.013	0.246	0
AC004158.1	0	-5.43955	0.003	0.236	0
DGKH	0	-1.25237	0.036	0.268	0
COL11A1	0	-5.32769	0.003	0.235	0
AC006230.1	0	5.54361	0.284	0.052	0
LINC02693	0	-4.83252	0.003	0.234	0
B4GALT6	0	-5.88411	0.001	0.232	0
TENM1	0	-11.2243	0	0.231	0
STAT4	0	-3.68413	0.005	0.236	0
GSTA4	0	-3.82087	0.006	0.237	0
WDR47	0	-0.802817	0.038	0.268	0
ABHD6	0	-1.66516	0.029	0.259	0
GRAMD2B	0	-2.92512	0.025	0.255	0
LINC01608	0	-6.11014	0.004	0.234	0
PGM5	0	4.55459	0.254	0.024	0
CNNM1	0	-7.1224	0.001	0.231	0
LINC00320	0	-5.83766	0.003	0.233	0
SHANK3	0	-4.6143	0.003	0.233	0
CYP7B1	0	-4.59489	0.005	0.235	0
PPARGC1A	0	-5.63235	0.002	0.231	0
GUCY1B1	0	-4.39643	0.003	0.232	0
TTC8	0	-0.913766	0.041	0.27	0
ECE1	0	-3.46984	0.007	0.236	0
LINC00299	0	-4.73233	0.008	0.237	0
OTULINL	0	5.53675	0.285	0.056	0
AC008571.2	0	-6.20285	0.006	0.235	0
LONRF1	0	-2.16203	0.016	0.245	0
STMN2	0	-2.97894	0.007	0.236	0
PAG1	0	3.01008	0.508	0.279	0
MAPK6	0	-0.999721	0.045	0.273	0
NWD2	0	-8.83164	0.001	0.229	0
TMEM150C	0	-5.41234	0.002	0.23	0
PRMT8	0	-5.89445	0.001	0.229	0
MAPKBP1	0	-0.912621	0.037	0.265	0
ABCA8	0	-5.32922	0.006	0.234	0
RNF213-AS1	0	-1.57918	0.025	0.253	0
GNB4	0	3.90715	0.358	0.13	0
PTPRB	0	-2.83517	0.015	0.243	0
DPF3	0	-4.04255	0.007	0.235	0
LRRN1	0	-8.837	0.001	0.228	0
EPHA3	0	-5.10334	0.004	0.231	0
BBS7	0	-1.35667	0.023	0.25	0
MFAP3L	0	-4.37928	0.005	0.232	0
FAXC	0	-5.15888	0.002	0.229	0
SYT9	0	-5.40481	0.002	0.229	0
AC007368.1	0	-8.11244	0.001	0.228	0
EIF4E3	0	-3.99413	0.003	0.229	0
CPNE4	0	-3.04017	0.019	0.245	0
NRSN1	0	-6.2239	0.002	0.228	0
CTNNAL1	0	-4.78319	0.002	0.228	0
ARHGAP23	0	-3.92881	0.008	0.234	0
ZNF540	0	-2.32256	0.014	0.24	0
PLD5	0	-6.36229	0.002	0.227	0
IFT172	0	-1.15686	0.03	0.255	0
AC019211.1	0	-8.5053	0.001	0.226	0
JPH1	0	-7.07456	0.001	0.226	0
SNX32	0	-3.80643	0.003	0.228	0
KCNH5	0	-7.12764	0.001	0.226	0
ST8SIA3	0	-6.27757	0.001	0.226	0
RHOBTB3	0	-2.4111	0.023	0.247	0
CFAP69	0	-2.76174	0.008	0.232	0
DGKE	0	-1.2313	0.029	0.253	0
ABCA6	0	-4.79518	0.003	0.227	0
CFAP36	0	-3.33036	0.005	0.228	0
PGM2L1	0	-2.12555	0.01	0.233	0
DOK5	0	-4.75603	0.003	0.226	0
PKN2-AS1	0	-5.11651	0.004	0.226	0
UGT8	0	-4.82439	0.008	0.23	0
ABLIM3	0	-3.82937	0.006	0.228	0
LY86-AS1	0	-5.74208	0.004	0.226	0
FBXO16	0	-7.28846	0.001	0.223	0
OPTN	0	-3.37253	0.006	0.228	0
SMAP2	0	3.40707	0.514	0.293	0
RAB6B	0	-3.57093	0.003	0.224	0
TACC2	0	-5.58402	0.001	0.222	0
KNDC1	0	-5.10948	0.002	0.223	0
FERMT2	0	-3.1242	0.012	0.233	0
NREP	0	-2.33856	0.017	0.238	0
ELMO1	0	1.47842	0.84	0.619	0
NIPA1	0	-2.38183	0.014	0.235	0
RAVER2	0	-4.44703	0.003	0.223	0
SILC1	0	-6.32818	0.002	0.222	0
GULP1	0	-5.02003	0.003	0.223	0
TMEM64	0	-3.35574	0.009	0.229	0
GDA	0	-4.27717	0.003	0.223	0
SVEP1	0	-4.62303	0.007	0.227	0
SLCO1A2	0	-5.42082	0.006	0.226	0
GPRC5B	0	-5.28255	0.004	0.224	0
PALLD	0	-3.04549	0.015	0.234	0
RAPGEF1	0	3.1088	0.525	0.306	0
AC012494.1	0	-5.54135	0.007	0.226	0
SYNPR	0	-6.96645	0.002	0.221	0
PHLDB1	0	-5.57919	0.005	0.224	0
ARNTL2	0	-7.39872	0.001	0.22	0
AACS	0	-2.44128	0.011	0.23	0
ZFR2	0	-8.3093	0.001	0.22	0
BCR	0	-1.44031	0.031	0.25	0
HTRA1	0	2.5494	0.394	0.176	0
AC011995.2	0	-7.22197	0.001	0.219	0
CD200	0	-5.42827	0.001	0.219	0
MAP9	0	-2.149	0.012	0.23	0
AL445250.1	0	-3.31752	0.014	0.232	0
GOLM1	0	-4.0186	0.004	0.222	0
APBB1	0	-3.70539	0.006	0.224	0
IGSF9B	0	-8.19375	0.001	0.219	0
SCG3	0	-5.463	0.002	0.22	0
AC006115.2	0	-1.64022	0.024	0.242	0
NHS	0	-3.66035	0.007	0.225	0
FAM78B	0	-4.9979	0.003	0.22	0
DENND2A	0	-3.38987	0.01	0.227	0
CEP164	0	-1.4072	0.029	0.246	0
RPGRIP1L	0	-2.48684	0.011	0.228	0
RNF165	0	-6.62888	0.001	0.218	0
CACHD1	0	-5.56023	0.004	0.22	0
NSG2	0	-5.83389	0.001	0.217	0
TUBE1	0	-1.31256	0.024	0.24	0
RALGDS	0	-1.74895	0.027	0.243	0
CYP46A1	0	-3.96813	0.005	0.221	0
AC067956.1	0	-8.18299	0.001	0.216	0
SCG5	0	-5.333	0.001	0.216	0
AC009432.2	0	9.09108	0.217	0.002	0
GREB1L	0	-5.87192	0.003	0.218	0
TSHZ3	0	-4.47369	0.004	0.219	0
TMX4	0	-2.34927	0.012	0.227	0
GOLT1B	0	-1.40295	0.021	0.235	0
AMER2	0	-4.80104	0.004	0.218	0
FAAH2	0	-2.88106	0.007	0.221	0
MARCH4	0	-10.4888	0	0.213	0
SYT7	0	-5.69922	0.001	0.214	0
SLC22A10	0	-5.76216	0.002	0.215	0
ARPP19	0	-1.83695	0.022	0.235	0
TVP23A	0	-4.99362	0.002	0.215	0
NDRG4	0	-2.84296	0.006	0.219	0
IRF8	0	9.37829	0.214	0.001	0
MPPED1	0	-7.79129	0.001	0.214	0
SUSD6	0	3.36636	0.415	0.202	0
SPEF2	0	-1.83071	0.017	0.229	0
XAF1	0	3.06394	0.27	0.058	0
LRP2BP	0	-4.01747	0.004	0.216	0
LINGO1	0	-4.53125	0.003	0.215	0
MGAT5B	0	-5.38491	0.002	0.214	0
CARD8	0	3.50564	0.282	0.07	0
AL445433.2	0	-9.07124	0	0.211	0
COLQ	0	-2.3002	0.012	0.223	0
ADAM19	0	-4.62604	0.003	0.214	0
GRM8	0	-6.18178	0.002	0.213	0
DISP1	0	3.72837	0.382	0.172	0
HOOK1	0	-5.58661	0.001	0.211	0
FAM153B	0	-9.37437	0	0.21	0
LRP11	0	-2.37271	0.012	0.222	0
ABCA2	0	-4.47413	0.007	0.217	0
MPP7	0	-4.3749	0.003	0.213	0
LUZP2	0	-7.6815	0.001	0.211	0
HIP1R	0	-4.43972	0.004	0.214	0
ABCB9	0	-2.92225	0.008	0.218	0
LINC00639	0	-4.82118	0.008	0.218	0
EML2	0	-2.36716	0.013	0.223	0
SYP	0	-5.5313	0.001	0.211	0
CTSB	0	4.37548	0.345	0.135	0
PLA2G4A	0	4.35217	0.275	0.066	0
CHD5	0	-5.82596	0.002	0.211	0
NTNG1	0	-5.73031	0.003	0.212	0
LAMC1	0	-4.55419	0.003	0.212	0
GREB1	0	-4.64112	0.002	0.211	0
AC018730.1	0	-5.00493	0.003	0.212	0
CCDC148	0	-4.43063	0.003	0.212	0
INPP1	0	-4.05005	0.005	0.214	0
S100Z	0	7.05162	0.218	0.009	0
CD74	0	6.64952	0.217	0.008	0
SLIT3	0	-3.8799	0.007	0.216	0
C8orf34	0	-7.83071	0.001	0.21	0
LINC01551	0	-10.6746	0	0.209	0
GIPC1	0	-2.30436	0.014	0.223	0
DOCK4	0	3.10757	0.967	0.758	0
MIR2052HG	0	-2.32218	0.015	0.223	0
NGEF	0	-9.14381	0.001	0.209	0
GHR	0	-5.64668	0.001	0.209	0
CARD11	0	6.35916	0.222	0.014	0
ANKRD24	0	-2.48185	0.01	0.218	0
SLC5A4-AS1	0	-6.19996	0.001	0.209	0
AC239809.3	0	-5.67347	0.002	0.209	0
AC096564.1	0	-4.69966	0.004	0.211	0
RGS17	0	-4.50823	0.003	0.21	0
AC079760.1	0	-2.3625	0.014	0.221	0
TMEM67	0	-1.94359	0.014	0.221	0
TLE1	0	-3.72914	0.006	0.213	0
PNPLA7	0	-2.47374	0.014	0.221	0
AC009041.2	0	-5.24888	0.002	0.209	0
ZNF521	0	-3.91723	0.006	0.213	0
PLS3	0	-3.50631	0.007	0.214	0
ATM	0	2.50742	0.654	0.448	0
KCNAB2	0	-2.70086	0.009	0.215	0
IQCA1	0	-4.91096	0.003	0.209	0
AC090945.1	0	-4.34927	0.003	0.209	0
GCNT2	0	4.87814	0.242	0.036	0
RRAS2	0	-2.35629	0.009	0.215	0
MAST1	0	-9.31218	0.001	0.207	0
PIR	0	-2.58891	0.012	0.218	0
LINC01091	0	6.48727	0.229	0.024	0
ERICH3	0	-5.56587	0.001	0.206	0
AC023480.1	0	-5.35717	0.003	0.208	0
P2RY13	0	9.47506	0.207	0.002	0
DAB2IP	0	-2.79708	0.009	0.214	0
CLSTN3	0	-4.86964	0.002	0.207	0
AC005225.2	0	-2.91174	0.008	0.213	0
ZNF382	0	-5.67799	0.001	0.206	0
NRIP1	0	2.89582	0.561	0.357	0
CREG2	0	-2.987	0.005	0.209	0
ABCC8	0	-6.38596	0.001	0.205	0
MIR9-3HG	0	-5.39529	0.001	0.205	0
ASPA	0	-5.68951	0.004	0.208	0
KCNN3	0	-4.18126	0.005	0.208	0
NCS1	0	-3.69828	0.004	0.207	0
PTGDS	0	-3.92431	0.009	0.212	0
JPH4	0	-5.3356	0.001	0.204	0
PTPRJ	0	2.47875	0.671	0.469	0
RIT2	0	-7.0098	0.001	0.203	0
ARHGAP10	0	-4.63961	0.003	0.205	0
ENC1	0	-2.64156	0.009	0.211	0
MOG	0	-6.35961	0.003	0.205	0
GRIK1	0	-7.24072	0.005	0.207	0
DLGAP1-AS4	0	-7.3141	0.001	0.202	0
DCX	0	-6.69579	0	0.201	0
ELOVL7	0	-3.86905	0.008	0.209	0
FOLH1	0	-6.12055	0.003	0.204	0
BIN2	0	7.95765	0.205	0.004	0
AC106793.1	0	-4.37997	0.003	0.204	0
SIPA1L2	0	3.07054	0.45	0.25	0
CDKL2	0	-5.23152	0.001	0.201	0
PACSIN1	0	-6.83425	0.001	0.201	0
BHLHE41	0	4.37426	0.248	0.048	0
KCNK10	0	-4.91858	0.003	0.203	0
SOCS6	0	3.90269	0.338	0.138	0
EML4	0	3.11658	0.474	0.274	0
PDE3B	0	2.85976	0.552	0.353	0
DLGAP3	0	-4.55043	0.002	0.201	0
PTPRF	0	-4.78919	0.003	0.202	0
LINC00970	0	-7.01425	0.001	0.2	0
GPSM2	0	-3.9695	0.008	0.207	0
LTBP1	0	-4.16871	0.006	0.205	0
DLG5	0	-2.96557	0.008	0.207	0
WDR11-AS1	0	-3.73135	0.006	0.205	0
CIITA	0	6.43909	0.21	0.011	0
GRIK5	0	-2.86722	0.007	0.206	0
ACTN2	0	-4.12059	0.004	0.202	0
UCHL1	0	-3.56268	0.002	0.2	0
AC124854.1	0	-5.94083	0.002	0.2	0
GNAL	0	-4.12865	0.005	0.203	0
LINC01006	0	-3.71959	0.006	0.204	0
HPGDS	0	8.64514	0.2	0.003	0
C5orf30	0	-3.69291	0.004	0.201	0
PTPN5	0	-7.64698	0	0.197	0
AC079385.1	0	-5.57997	0.001	0.198	0
HYDIN	0	-3.80151	0.004	0.201	0
ZNF667	0	-4.24899	0.003	0.2	0
CERCAM	0	-4.83656	0.006	0.202	0
JPH3	0	-5.5572	0.001	0.197	0
RTN4RL1	0	-3.72895	0.004	0.2	0
GLIS1	0	-5.81721	0.001	0.195	0
LINC01725	0	-5.0194	0.003	0.197	0
HHIP	0	-5.32035	0.004	0.198	0
ANKRD7	0	-5.03137	0.002	0.196	0
PCDH15	0	-6.53989	0.002	0.196	0
TCERG1L	0	-4.4637	0.003	0.197	0
SLC6A17	0	-7.11922	0.001	0.194	0
LINC02223	0	-6.04051	0.001	0.194	0
TDRP	0	-4.53871	0.003	0.196	0
KCNC1	0	-5.1883	0.001	0.194	0
SCN3B	0	-5.14274	0.002	0.195	0
MAP7D2	0	-4.10076	0.002	0.195	0
LINC01102	0	-7.15617	0.001	0.193	0
NEURL1	0	-7.88089	0.001	0.193	0
TGFB1	0	5.73579	0.21	0.021	0
PSMA1	0	3.46637	0.411	0.223	0
LINC02391	0	6.60484	0.192	0.008	0
ST8SIA4	0	3.67427	0.299	0.117	0
RASSF8	0	2.79368	0.381	0.199	0
LRCH1	0	2.80317	0.478	0.296	0
VSIR	0	4.67318	0.203	0.023	0
RNF213	0	2.69743	0.393	0.213	0
CMTM7	0	6.17129	0.196	0.016	0
EPSTI1	0	4.08511	0.211	0.032	0
MCF2L	0	2.78395	0.491	0.313	0
APPL2	0	2.79277	0.528	0.351	0
LINC00996	0	9.6774	0.178	0.001	0
FAM49B	0	2.16941	0.716	0.539	0
FCHSD2	0	1.81805	0.775	0.599	0
RGS1	0	8.79588	0.177	0.001	0
SAMHD1	0	3.42241	0.296	0.12	0
CPVL	0	5.64483	0.203	0.028	0
HCLS1	0	6.76647	0.186	0.011	0
ADCY7	0	5.72332	0.211	0.037	0
SPTLC3	0	5.55132	0.188	0.014	0
SH3KBP1	0	2.62167	0.545	0.372	0
IGSF21	0	2.75522	0.431	0.259	0
ITGB5	0	3.35544	0.251	0.079	0
SMIM35	0	8.38525	0.174	0.003	0
MNDA	0	7.38945	0.175	0.006	0
CMKLR1	0	6.89872	0.174	0.005	0
NAV3	0	0.80917	0.858	0.69	0
IFI44L	0	3.6923	0.201	0.033	0
LCP2	0	5.52826	0.192	0.024	0
TBC1D4	0	2.47486	0.447	0.279	0
C12orf75	0	6.02954	0.187	0.02	0
LINC02057	0	8.28759	0.168	0.003	0
CYTH4	0	7.56797	0.17	0.005	0
CAPZB	0	2.79807	0.513	0.349	0
CTSC	0	5.39458	0.192	0.028	0
SAMD9L	0	4.46583	0.19	0.027	0
GPR34	0	8.51504	0.163	0.003	0
SH3TC1	0	6.59521	0.166	0.007	0
NCK2	0	3.27384	0.415	0.256	0
GPRIN3	0	4.01883	0.236	0.077	0
CD84	0	8.03093	0.161	0.003	0
SLA	0	6.33304	0.171	0.013	0
LPAR5	0	8.39265	0.16	0.002	0
MRC2	0	4.97388	0.19	0.032	0
LINC00278	0	3.9313	0.19	0.032	0
DDX60L	0	3.71695	0.202	0.045	0
KYNU	0	6.34048	0.162	0.006	0
SRGN	0	4.47187	0.179	0.023	0
CD4	0	6.98646	0.163	0.007	0
WASF2	0	2.4994	0.417	0.261	0
TRIM38	0	5.40691	0.169	0.014	0
AC008050.1	0	4.12121	0.244	0.089	0
SERPINB9	0	4.28056	0.238	0.083	0
ATP11C	0	2.90861	0.24	0.086	0
IL6R	0	3.38704	0.231	0.078	0
MANBA	0	2.78835	0.426	0.273	0
TNFRSF1B	0	5.49961	0.167	0.015	0
NPL	0	2.51473	0.279	0.127	0
CSGALNACT1	0	1.99582	0.553	0.401	0
TMSB4X	0	3.21496	0.254	0.103	0
GRB2	0	3.06472	0.393	0.244	0
PRAM1	0	5.52553	0.164	0.015	0
AP1B1	0	3.70959	0.277	0.128	0
SP110	0	3.26186	0.204	0.055	0
SCIN	0	8.3168	0.151	0.002	0
CLEC7A	0	7.90781	0.15	0.001	0
EDA	0	2.73298	0.271	0.124	0
SLC11A1	0	6.71805	0.157	0.01	0
TLR6	0	7.41986	0.152	0.005	0
ZNRF2	0	2.96434	0.408	0.262	0
LAPTM5	0	7.88483	0.148	0.003	0
ARHGEF6	0	3.25504	0.268	0.124	0
SPI1	0	6.58785	0.151	0.009	0
SH3BGRL	0	2.75603	0.464	0.324	0
PIK3CD	0	4.29373	0.205	0.065	0
TMIGD3	0	5.00672	0.151	0.011	0
IL17RA	0	4.08529	0.205	0.065	0
AFF1	0	2.20934	0.486	0.347	0
HK2	0	5.26165	0.147	0.008	0
TAB2	0	2.4071	0.553	0.415	0
TLR10	0	7.62387	0.141	0.003	0
IL10RA	0	6.76792	0.143	0.007	0
PRKD3	0	3.08898	0.207	0.072	0
SP140	0	4.23631	0.189	0.056	0
AC010378.2	0	9.80801	0.132	0.001	0
MAP3K5	0	1.65924	0.546	0.416	0
CMIP	0	2.21308	0.553	0.423	0
TAL1	0	7.27015	0.135	0.005	0
SYT6	0	5.48231	0.145	0.017	0
SYTL3	0	5.46377	0.151	0.024	0
TRIM22	0	4.0416	0.174	0.047	0
MS4A7	0	7.41281	0.129	0.002	0
AC012368.1	0	4.33433	0.147	0.022	0
B4GALT1	0	4.07577	0.183	0.058	0
RCBTB2	0	3.76167	0.211	0.086	0
CLCN5	0	3.81005	0.191	0.066	0
LINC01094	0	4.09205	0.139	0.015	0
PLCL2	0	2.1605	0.509	0.385	0
COTL1	0	3.83994	0.18	0.057	0
TLR5	0	6.88514	0.129	0.008	0
LAT2	0	6.02059	0.136	0.016	0
CYSLTR1	0	5.798	0.132	0.013	0
ZC3HAV1	0	3.69405	0.159	0.041	0
C1QB	0	8.09971	0.118	0.001	0
MMRN1	0	8.13179	0.119	0.002	0
MILR1	0	8.17522	0.12	0.003	0
TMC8	0	5.89263	0.123	0.006	0
RPS6KA1	0	3.97577	0.148	0.033	0
PLEK	0	7.19338	0.119	0.004	0
STAB1	0	6.73885	0.119	0.004	0
MBNL1	0	1.97228	0.725	0.61	0
HMGA1P4	0	5.58303	0.123	0.009	0
ELK3	0	4.011	0.153	0.039	0
GPR183	0	7.72837	0.116	0.003	0
AXL	0	3.69457	0.144	0.031	0
NABP1	0	5.1082	0.139	0.027	0
PCNX2	0	1.67943	0.584	0.472	0
JAK2	0	2.28253	0.51	0.398	0
LILRB1	0	8.4323	0.112	0.001	0
TLR4	0	2.69552	0.16	0.051	0
IL4R	0	3.38089	0.138	0.029	0
NLRP3	0	5.89327	0.125	0.017	0
ARHGDIB	0	6.03443	0.118	0.01	0
AC012150.1	0	7.20781	0.114	0.006	0
SLC7A7	0	6.08047	0.118	0.01	0
SPRED1	0	1.98372	0.573	0.466	0
FGD3	0	5.46678	0.117	0.011	0
MSN	0	2.99488	0.155	0.049	0
HDAC9	0	1.71028	0.603	0.497	0
NIBAN1	0	5.06273	0.119	0.016	0
LIPC	0	4.37342	0.129	0.027	0
VSIG4	0	8.6598	0.103	0.001	0
LPP	0	1.57742	0.593	0.491	0
CD58	0	4.05953	0.138	0.037	0
TRAF3IP3	0	7.11445	0.105	0.004	0
RAB39A	0	4.62374	0.142	0.041	0
SETX	0	2.05577	0.549	0.449	0
PTAFR	0	5.74679	0.109	0.009	0
GIMAP8	0	4.92639	0.112	0.012	0
LILRB4	0	8.60852	0.101	0.001	0
PARVG	0	6.67737	0.109	0.009	0
GAB2	0	1.66289	0.599	0.499	0
AC011586.2	0	5.9774	0.111	0.012	0
AL034397.3	0	8.81769	0.099	0.001	0
SIRPB2	0	7.6781	0.099	0.002	0
LY75	0	5.35604	0.109	0.013	0
CCDC26	0	5.3341	0.125	0.029	0
AL162414.1	0	6.84814	0.1	0.004	0
LCP1	0	5.38432	0.106	0.01	0
ZNF217	0	3.88368	0.123	0.027	0
LINC01684	0	6.72401	0.1	0.005	0
PTGS1	0	7.18978	0.098	0.004	0
FCGRT	0	4.81412	0.106	0.012	0
DEF6	0	5.26575	0.112	0.021	0
HIVEP3	0	1.91672	0.55	0.46	0
FCGR2A	0	6.91153	0.092	0.002	0
CYBA	0	5.66492	0.098	0.008	0
FCGBP	0	6.61033	0.095	0.006	0
BTK	0	7.44417	0.092	0.003	0
SNX29	0	1.94334	0.543	0.455	0
SUSD3	0	9.13799	0.089	0.001	0
PLCB2	0	6.85743	0.094	0.006	0
SIGLEC8	0	9.37353	0.089	0.001	0
FGL1	0	4.2587	0.098	0.013	0
AF127936.2	0	6.13857	0.096	0.011	0
HLA-DRB1	0	6.07041	0.092	0.007	0
AC044893.1	0	8.42453	0.087	0.002	0
LY96	0	5.04212	0.104	0.019	0
LAIR1	0	6.94411	0.089	0.004	0
TLR7	0	7.91421	0.086	0.001	0
LINC01410	0	4.75181	0.111	0.027	0
KLHL6	0	6.04865	0.091	0.007	0
MS4A6A	0	6.50884	0.086	0.002	0
ARRDC5	0	7.62962	0.086	0.002	0
ARHGAP4	0	5.36422	0.095	0.012	0
HLA-DMB	0	7.38251	0.084	0.002	0
RHOH	0	6.65403	0.087	0.005	0
SINHCAF	0	5.10564	0.092	0.011	0
PRKCD	0	5.06803	0.106	0.025	0
PICALM	0	1.7731	0.718	0.637	0
UBE2E2	0	1.39242	0.806	0.726	0
TGIF2	0	4.86317	0.091	0.011	0
DHRS9	0	8.86187	0.08	0.001	0
TNFRSF10D	0	4.92695	0.091	0.012	0
AC090559.1	0	6.00924	0.09	0.011	0
PIK3CG	0	6.48464	0.087	0.008	0
HLA-DRA	0	6.80293	0.079	0.002	0
HLA-DPB1	0	5.47755	0.089	0.012	0
AC126177.3	0	5.18891	0.097	0.02	0
CD300A	0	7.58446	0.079	0.002	0
ITGB2	0	6.66811	0.082	0.005	0
IGSF6	0	6.03768	0.086	0.01	0
RGS18	0	8.53137	0.076	0.001	0
GAL3ST4	0	5.75982	0.08	0.005	0
RASAL3	0	8.26993	0.074	0.001	0
HCG22	0	7.5225	0.073	0.001	0
MORC1	0	6.72496	0.074	0.004	0
MACORIS	0	5.07249	0.077	0.008	0
ARHGAP30	0	6.79272	0.071	0.003	0
CASP4	0	4.45604	0.08	0.013	0
SELPLG	0	7.42835	0.07	0.003	0
LST1	0	7.87262	0.067	0.001	0
CALCR	0	7.25423	0.068	0.002	0
CH25H	0	6.86532	0.069	0.003	0
AC008083.3	0	5.33395	0.08	0.014	0
RAB20	0	4.38449	0.078	0.012	0
TYROBP	0	8.38935	0.067	0.001	0
CEACAM21	0	7.8389	0.068	0.002	0
FGF20	0	6.64412	0.072	0.006	0
ITGAL	0	5.56259	0.073	0.007	0
LINC01645	0	7.62287	0.067	0.002	0
PIK3R6	0	5.1074	0.075	0.01	0
LGALS9	0	5.25046	0.073	0.009	0
AL121999.1	0	8.75981	0.064	0.001	0
FCGR1B	0	9.11728	0.064	0.001	0
FCGR1A	0	8.83263	0.063	0	0
TYMP	0	6.51588	0.067	0.004	0
CLEC9A	0	8.56839	0.063	0.001	0
ABI3	0	7.45707	0.065	0.003	0
JAZF1	0	1.82951	0.608	0.546	0
AC110995.1	0	5.38563	0.073	0.012	0
SAMD9	0	4.79864	0.072	0.012	0
ARHGAP45	0	7.38864	0.063	0.003	0
AIF1	0	8.29438	0.06	0.001	0
CD37	0	7.44734	0.061	0.002	0
SIGLEC11	0	8.53795	0.06	0.001	0
ADORA3	0	9.47812	0.058	0	0
SPNS3	0	5.91702	0.065	0.007	0
ATP2C1	0	1.93654	0.545	0.488	0
OAS1	0	5.39007	0.067	0.01	0
FCGR3A	0	7.94277	0.057	0.001	0
DAPP1	0	7.56136	0.058	0.002	0
SIGLEC10	0	6.70861	0.059	0.003	0
NCF2	0	6.91442	0.057	0.002	0
FGL2	0	5.3523	0.06	0.005	0
CXorf21	0	6.86878	0.057	0.002	0
C3AR1	0	7.82869	0.055	0.001	0
CPA6	0	5.9808	0.058	0.006	0
LINC01736	0	10.2838	0.052	0	0
GYPC	0	4.9274	0.061	0.009	0
CYTIP	0	5.61202	0.055	0.003	0
ALOX5AP	0	7.93608	0.053	0.001	0
SASH3	0	7.70217	0.053	0.001	0
PKN2	0	1.86892	0.56	0.509	0
TMEM176B	0	4.19478	0.059	0.008	0
AF127936.1	0	8.37979	0.052	0.001	0
SIGLEC9	0	8.53869	0.051	0.001	0
ADRB2	0	5.28894	0.052	0.004	0
GAS6-AS1	0	5.4547	0.054	0.006	0
SSH2	0	1.56423	0.701	0.653	0
ZSWIM6	0	1.39503	0.769	0.722	0
AL137186.2	0	6.81609	0.05	0.003	0
MS4A14	0	8.30502	0.048	0.001	0
PCED1B-AS1	0	7.19942	0.048	0.001	0
HLA-DPA1	0	6.70718	0.049	0.003	0
PDCD1LG2	0	5.79825	0.05	0.005	0
PLVAP	0	6.47527	0.048	0.003	0
CD33	0	7.38587	0.045	0.001	0
TNFRSF13C	0	7.93415	0.044	0.001	0
APOC2	0	7.56674	0.043	0.001	0
C20orf197	0	7.47969	0.044	0.002	0
ITGB2-AS1	0	8.55877	0.043	0.001	0
MIR503HG	0	6.78019	0.044	0.002	0
MED13L	0	1.55509	0.716	0.674	0
C1QC	0	7.98828	0.042	0.001	0
CCR1	0	8.20613	0.04	0	0
LINC02381	0	7.69719	0.041	0.001	0
CLEC17A	0	6.52385	0.042	0.002	0
HAMP	0	8.5187	0.041	0.001	0
ADGRG5	0	6.16984	0.044	0.004	0
RGS19	0	6.28763	0.044	0.004	0
IL1B	0	8.90966	0.039	0	0
HLA-DRB5	0	6.27514	0.041	0.002	0
ACPP	0	4.86983	0.043	0.004	0
ELF4	0	4.98493	0.043	0.004	0
IRF5	0	6.99456	0.04	0.002	0
C1QA	0	7.31164	0.038	0.001	0
HIST1H2BG	0	5.22478	0.04	0.003	0
AC100858.3	0	7.09033	0.039	0.002	0
ACY3	0	10.4762	0.036	0	0
CASP1	0	6.47392	0.038	0.002	0
TNFSF8	0	6.74427	0.036	0.001	0
AC098679.6	0	6.84897	0.035	0.001	0
[truncated: 13,846 more rows]

## Sheet: S5G - Astrocytes RF-AME
TF	TF family	RF	AME
AHR	bHLH	0.031907	2.79588
AIRE	SAND	0.0382791	0.30103
ALX1	Homeodomain	0.0535342	18.684
AR	Nuclear receptor	0.0843366	75.6556
TFAP2A	AP-2	0.0349048	1.21824
TFAP2B	AP-2	0.0320907	14.0491
TFAP2C	AP-2	0.0275583	2.60906
ARID5B	ARID/BRIGHT	0.0416471	5.44977
ARNT	bHLH	0.0800724	13.7235
ASCL1	bHLH	0.0270268	2.14691
ATF1	bZIP	0.042174	29.5702
ATF2	bZIP	0.0499637	32.5986
ATF3	bZIP	0.0387394	17.0851
ATF4	bZIP	0.0396451	1.6073
ATF6	bZIP	0.0408436	6.5157
ATOH1	bHLH	0.0273672	15.0809
BACH1	bZIP	0.0439006	30.9626
BACH2	bZIP	0.0367756	18.9957
BATF3	bZIP	0.0375078	17.5436
BATF	bZIP	0.0305743	7.77469
BCL11A	C2H2 ZF	0.148079	188.489
BCL6	C2H2 ZF	0.036074	27.8041
BHLHA15	bHLH	0.0326435	25.9586
BHLHE40	bHLH	0.0322861	17.6421
ARNTL	bHLH	0.0483731	34.5086
T	T-box	0.0354484	4.14752
CDX1	Homeodomain	0.030121	0.69037
CDX2	Homeodomain	0.0353069	1.24949
CEBPA	bZIP	0.0488034	0.0579919
CEBPB	bZIP	0.0651949	0.0409586
CEBPD	bZIP	0.113822	0.124939
CEBPE	bZIP	0.0320449	0.30103
CEBPG	bZIP	0.0297563	1.86967
CLOCK	bHLH	0.0460919	25.2628
EBF1	EBF1	0.0384808	4.69037
NR2F1	Nuclear receptor	0.0286374	20.2941
NR2F2	Nuclear receptor	0.0633662	0.962574
CREB1	bZIP	0.0409606	23.857
CREM	bZIP	0.0380493	12.3161
CRX	Homeodomain	0.0572542	1.07058
CTCFL	C2H2 ZF	0.0485953	14.5482
CTCF	C2H2 ZF	0.0754397	32.2495
CUX1	CUT; Homeodomain	0.0719901	0.153663
DBP	bZIP	0.0386011	4.04576
DLX3	Homeodomain	0.0896714	49.3215
DUX4	Homeodomain	0.0306281	2.68194
E2F1	E2F	0.0636627	91.4763
E2F2	E2F	0.142677	0.30103
E2F3	E2F	0.0828586	149.907
E2F4	E2F	0.0713874	88.684
E2F5	E2F	0.0446647	1.45469
E2F6	E2F	0.0647132	112.542
E2F7	E2F	0.131262	163.896
EGR1	C2H2 ZF	0.0653283	125.092
EGR2	C2H2 ZF	0.129723	153.588
EHF	Ets	0.0284553	21.762
ELF1	Ets	0.0297199	23.2557
ELF2	Ets	0.0265022	38.5719
ELF3	Ets; AT hook	0.0312592	39.9431
ELF5	Ets	0.0359476	62.5607
ELK1	Ets	0.0290633	9.25181
ELK4	Ets	0.0356142	9.33536
EPAS1	bHLH	0.0471126	17.6536
ERG	Ets	0.0694174	141.807
ESRRA	Nuclear receptor	0.0571952	4.14206
ESRRB	Nuclear receptor	0.0808564	1.52433
ESRRG	Nuclear receptor	0.119142	0.453457
ESR1	Nuclear receptor	0.0328814	3.8962
ESR2	Nuclear receptor	0.034973	2.72584
ETS1	Ets	0.0350941	81.0535
ETS2	Ets	0.167345	209.242
ETV1	Ets	0.0282335	32.5528
ETV2	Ets	0.0725988	71.8069
ETV4	Ets	0.0601001	160.478
ETV5	Ets	0.1125	204.975
MECOM	C2H2 ZF	0.0321958	0.0925886
FEV	Ets	0.0376646	98.5452
FEZF1	C2H2 ZF	0.0344048	16.1391
FLI1	Ets	0.174622	192.983
FOSB	bZIP	0.0473952	51.6234
FOSL1	bZIP	0.0586677	54.262
FOSL2	bZIP	0.0533151	54.4868
FOS	bZIP	0.0503457	53.9872
FOXA1	Forkhead	0.100823	66.5058
FOXA2	Forkhead	0.075033	51.0716
FOXA3	Forkhead	0.0454031	28.1367
FOXC1	Forkhead	0.106729	24.2182
FOXH1	Forkhead	0.0313024	4.16494
FOXI1	Forkhead	0.062401	0.4698
FOXJ2	Forkhead	0.106094	78.8069
FOXJ3	Forkhead	0.179758	80.6615
FOXK1	Forkhead	0.146399	124.315
FOXM1	Forkhead	0.0692505	70.6383
FOXO1	Forkhead	0.0595312	103.524
FOXO3	Forkhead	0.0868658	62.7545
FOXO4	Forkhead	0.0276072	20.9547
FOXP1	Forkhead	0.220268	172.815
FOXP2	Forkhead	0.0749097	76.5918
FOXQ1	Forkhead	0.0513434	4.48545
GABPA	Ets	0.027814	17.2733
GATA1	GATA	0.0432898	0.30103
GATA2	GATA	0.0473273	0.60206
GATA3	GATA	0.0320359	35.5686
GATA4	GATA	0.0403562	0.124939
GATA6	GATA	0.048877	0.0245682
NR3C1	Nuclear receptor	0.0394807	15.1385
GFI1B	C2H2 ZF	0.0301991	3.71897
GFI1	C2H2 ZF	0.0307047	5.56543
GLI3	C2H2 ZF	0.0348252	1.1798
GRHL2	Grainyhead	0.0500933	0.90309
NHLH1	bHLH	0.0304391	4.5817
HIC1	C2H2 ZF	0.0502387	0.0670192
HIF1A	bHLH	0.0295649	13.7905
HINFP	C2H2 ZF	0.0557485	0.60206
HLF	bZIP	0.0394317	4
HNF1A	Homeodomain	0.059036	16.5768
HNF1B	Homeodomain	0.0587177	13.2321
HNF4A	Nuclear receptor	0.0396845	0.336299
HNF4G	Nuclear receptor	0.0416192	0.181115
ONECUT1	CUT; Homeodomain	0.105034	0.403403
HSF1	HSF	0.0377341	11.2097
HSF2	HSF	0.0426216	6.10182
TCF12	bHLH	0.0285903	9.59007
HOXA10	Homeodomain	0.2207	26.762
HOXA13	Homeodomain	0.0856661	19.426
HOXA1	Homeodomain	0.041251	1.49894
HOXA9	Homeodomain	0.0302319	7.95078
HOXB13	Homeodomain	0.0399339	10.52
HOXB4	Homeodomain	0.0521461	29.0141
HOXB7	Homeodomain	0.0310208	6.70997
HOXB8	Homeodomain	0.0361516	6.81816
HOXC9	Homeodomain	0.0335222	7.69897
IKZF1	C2H2 ZF	0.0302487	37.6402
INSM1	C2H2 ZF	0.0461509	0.4698
IRF1	IRF	0.183909	117.561
IRF2	IRF	0.108063	75.3019
IRF3	IRF	0.35653	207.963
IRF4	IRF	0.0531073	40.5784
IRF7	IRF	0.0364866	57.8125
IRF8	IRF	0.100718	54.382
IRF9	IRF	0.0319754	2.1798
ISL1	Homeodomain	0.04495	2.86328
TCF4	bHLH	0.0300267	26.2526
JUNB	bZIP	0.0472894	40.6364
JUND	bZIP	0.0469419	47.5258
JUN	bZIP	0.0507666	49.8386
ZBTB33	C2H2 ZF	0.0315708	0.90309
KLF12	C2H2 ZF	0.0301438	48.4908
KLF15	C2H2 ZF	0.160916	159.562
KLF1	C2H2 ZF	0.0422562	62.821
KLF3	C2H2 ZF	0.0646891	94.6364
KLF4	C2H2 ZF	0.0326043	31.3298
KLF5	C2H2 ZF	0.0451582	70.1302
KLF6	C2H2 ZF	0.0999551	121.252
KLF8	C2H2 ZF	0.0283531	3.10791
KLF9	C2H2 ZF	0.029031	30.4112
LEF1	HMG/Sox	0.031941	41.9508
LHX2	Homeodomain	0.176919	87.3251
LHX3	Homeodomain	0.193813	45.7399
LYL1	bHLH	0.0510721	68.1238
MAFB	bZIP	0.0295933	13.5768
MAFF	bZIP	0.0308095	13.6003
MAFG	bZIP	0.0291878	5.02045
MAFK	bZIP	0.0291073	8.08407
MAF	bZIP	0.0289738	11.301
MAX	bHLH	0.039005	31.2741
MAZ	C2H2 ZF	0.229866	191.015
MBD2	MBD	0.0402193	2.07883
MECP2	MBD; AT hook	0.0267589	10.2381
MEF2A	MADS box	0.0640027	31.0372
MEF2B	MADS box	0.0488272	28.5952
MEF2C	MADS box	0.0691154	28.9172
MEF2D	MADS box	0.0768288	34.8447
MEIS1	Homeodomain	0.0289185	4.37779
MEIS2	Homeodomain	0.0308069	1.10958
MITF	bHLH	0.0344547	25.0391
MTF1	C2H2 ZF	0.0386798	1.57675
MXI1	bHLH	0.037991	20.4976
MYB	Myb/SANT	0.0334346	4.97469
MYCN	bHLH	0.0556124	34.2175
MYC	bHLH	0.0500469	39.9957
MYF6	bHLH	0	1.17198
MYOD1	bHLH	0.0254733	4.85387
MYOG	bHLH	0.0257609	4.91364
MZF1	C2H2 ZF	0.0387558	17.4776
NANOG	Homeodomain	0.0502699	18.5935
NEUROD1	bHLH	0.0298439	15.9101
NEUROD2	bHLH	0.0350123	19.7375
NFE2L1	bZIP	0.0208014	11.983
NFE2L2	bZIP	0.0367098	22.7986
NFATC1	Rel	0.213462	174.38
NFATC2	Rel	0.0700011	76.2916
NFATC3	Rel	0.0845494	48.0778
NFATC4	Rel	0.0659216	76.6655
NFE2	bZIP	0.0382895	24.1209
NFIA	SMAD	0.431632	193.757
NFIC	SMAD	1	311.883
NFKB1	Rel	0.0324096	0.477556
NFKB2	Rel	0.0427583	0.126098
NFYA	CBF/NF-Y	0.0604719	0.30103
NFYB	Unknown	0.0777426	0.355561
NFYC	Unknown	0.0778039	0.540608
NKX2-1	Homeodomain	0.0634808	0.124939
NKX2-5	Homeodomain	0.0274432	3.09259
NKX2-8	Homeodomain	0.115008	0.30103
NKX3-1	Homeodomain	0.0311838	1.42713
NKX3-2	Homeodomain	0.0328017	2.32331
NKX6-1	Homeodomain	0.0553966	19.0841
NOBOX	Homeodomain	0.103205	56.1871
NR1D1	Nuclear receptor	0.045062	51.6696
NR1H3	Nuclear receptor	0.0441821	3.33068
NR1H4	Nuclear receptor	0.0289932	1.17914
NR1I2	Nuclear receptor	0.070764	0.30103
NR1I3	Nuclear receptor	0.0558857	0.60206
NR2C1	Nuclear receptor	0.0524652	0.946922
NR2C2	Nuclear receptor	0.0561639	1.62525
NR2E3	Nuclear receptor	0.0349702	2.50864
NR4A1	Nuclear receptor	0.0305136	2.19791
NR4A2	Nuclear receptor	0.0346438	1.05355
NR5A2	Nuclear receptor	0.0477624	3.10458
NR6A1	Nuclear receptor	0.0442631	0.841638
NRF1	Unknown	0.0314792	1.14388
OLIG2	bHLH	0.0336031	30.9172
OSR2	C2H2 ZF	0.0366421	25.8041
OTX2	Homeodomain	0.0576888	2.60206
OVOL1	C2H2 ZF	0.0316487	7.83863
ZNF146	C2H2 ZF	0.0306427	1.50585
TP53	p53	0.0334622	0.882729
TP63	p53	0.0363398	1.01592
TP73	p53	0.0385889	1.61618
PATZ1	C2H2 ZF; AT hook	0.123055	140.517
PAX5	Paired box	0.03438	20.2027
PAX6	Homeodomain; Paired box	0.0390949	4.30803
PBX1	Homeodomain	0.0341987	9.767
PBX2	Homeodomain	0.0321207	0.0899095
PBX3	Homeodomain	0.0318769	7.0278
PDX1	Homeodomain	0.0450189	0.643974
CBFB	Unknown	0.0339036	5.34199
POU1F1	Homeodomain; POU	0.0413734	12.5361
PKNOX1	Homeodomain	0.0362341	8.64975
POU2F1	Homeodomain; POU	0.0459276	24.0132
POU2F2	Homeodomain; POU	0.0336714	16.4724
POU3F1	Homeodomain; POU	0.0426624	13.2233
POU3F2	Homeodomain; POU	0.0338693	7.39469
POU5F1	Homeodomain; POU	0.0427698	20.0501
PPARA	Nuclear receptor	0.0465629	3.56543
PPARG	Nuclear receptor	0.0402852	7.34008
PRDM14	C2H2 ZF	0.0593935	0.30103
PRDM1	C2H2 ZF	0.0553074	77.3546
PRDM6	C2H2 ZF	0.218823	152.481
PGR	Nuclear receptor	0.0398586	17.6326
PRRX2	Homeodomain	0.0805099	66.3363
PTF1A	bHLH	0.042676	40.0405
RARA	Nuclear receptor	0.0566326	1.39041
RARG	Nuclear receptor	0.0322006	8.55596
RELB	Rel	0.0369087	1.10182
REL	Rel	0.0355516	7.2321
REST	C2H2 ZF	0.0458667	7.77728
RFX1	RFX	0.213784	65.7167
RFX2	RFX	0.150344	54.9469
RFX3	RFX	0.121611	56.6925
RFX5	RFX	0.101105	69.2967
RORA	Nuclear receptor	0.0332133	4.96257
RORC	Nuclear receptor	0.0351755	11.4101
RUNX1	Runt	0.0363317	9.59517
RUNX2	Runt	0.0482397	25.8794
RUNX3	Runt	0.0317987	4.03105
RXRA	Nuclear receptor	0.0341909	40.3307
RXRB	Nuclear receptor	0.0350258	5.50446
RXRG	Nuclear receptor	0.0814884	0.962574
SALL4	C2H2 ZF	0.05891	79.8729
SIX1	Homeodomain	0.0314655	4.67162
SIX2	Homeodomain	0.0327747	7.11464
SMAD2	SMAD	0.066044	74.5421
SMAD3	SMAD	0.0815064	93.7721
SMAD4	SMAD	0.0709599	58.6073
SMARCA1	Myb/SANT	0.0378171	50.6536
SMARCA5	Myb/SANT	0.0359466	18.762
SNAI1	C2H2 ZF	0.0505749	0.60206
SNAI2	C2H2 ZF	0.143428	0.0070049
SOX10	HMG/Sox	0.0308279	1.02
SOX17	HMG/Sox	0.0334383	5.19246
SOX2	HMG/Sox	0.0680207	88.0867
SOX3	HMG/Sox	0.0474562	51.4123
SOX4	HMG/Sox	0.0588528	89.2518
SOX5	HMG/Sox	0.0288676	7.11182
SOX9	HMG/Sox	0.0332879	7.28233
SP1	C2H2 ZF	0.0468496	55.3615
SP2	C2H2 ZF	0.124517	107.435
SP3	C2H2 ZF	0.0695401	109.73
SP4	C2H2 ZF	0.102215	141.939
SPI1	Ets	0.0298536	25.0429
SPIB	Ets	0.0304332	16.5969
SREBF1	bHLH	0.0339719	5.21183
SREBF2	bHLH	0.0395518	42.6073
SRF	MADS box	0.0620846	1.92082
SRY	HMG/Sox	0.0639327	51.7328
STAT5A	STAT	0.0580815	34.8153
STAT5B	STAT	0.0561756	33.3516
STAT1	STAT	0.0540007	33.6778
STAT2	STAT	0.20727	129.149
STAT3	STAT	0.0979619	59.2495
STAT4	STAT	0.0457837	35.2248
STAT6	STAT	0.0339399	21.5017
NR5A1	Nuclear receptor	0.0371743	4.79588
RBPJ	CSL	0.171952	131.317
TAF1	Unknown	0.047838	101.007
TAL1	bHLH	0.0587715	0.30103
TBP	TBP	0.0321241	5.56384
TBX21	T-box	0.0427247	63.7721
TBX3	T-box	0.0325393	25.2765
TCF7	HMG/Sox	0.0438301	2.88606
TEAD1	TEA	0.0599377	46.767
TEAD4	TEA	0.0653406	52.5302
RELA	Rel	0.0370076	3.51286
TCF7L1	HMG/Sox	0.0381324	2.4828
TCF7L2	HMG/Sox	0.0596123	2.27654
TFAP4	bHLH	0.0264105	8.10292
TFDP1	E2F	0.0570828	108.928
TCF3	bHLH	0.0245329	0.995679
TFE3	bHLH	0.0330784	16.9666
TFEB	bHLH	0.0234582	9.74958
TGIF1	Homeodomain	0.0127851	31.5528
THAP11	THAP finger	0.0322151	2.93181
THAP1	THAP finger	0.049943	37.3595
THRA	Nuclear receptor	0.0410348	3.55909
THRB	Nuclear receptor	0.0382265	2.00261
TWIST1	bHLH	0.0371881	11.6517
YY1	C2H2 ZF	0.0370706	0.30103
USF1	bHLH	0.0413127	26.3675
USF2	bHLH	0.0447021	23.7986
VDR	Nuclear receptor	0.0599784	0.0579919
VEZF1	C2H2 ZF	0.219302	188.642
WT1	C2H2 ZF	0.161928	157.287
ZNF324	C2H2 ZF	0.0357299	31.8996
ZNF354A	C2H2 ZF	0.0634417	41.0799
ZBTB14	C2H2 ZF	0.0381713	1.30364
ZBTB17	C2H2 ZF	0.17321	173.406
ZBTB18	C2H2 ZF	0.0299304	1.4828
ZBTB48	C2H2 ZF	0.0387815	2.42022
ZBTB7A	C2H2 ZF	0.24669	0.30103
ZBTB6	C2H2 ZF	0.0371634	14.3335
ZEB1	C2H2 ZF; Homeodomain	0.0610705	0.643974
ZFP28	C2H2 ZF	0.10236	71.1349
ZFP42	C2H2 ZF	0.0362781	4.19044
ZFP82	C2H2 ZF	0.0624131	66.7258
ZFX	C2H2 ZF	0.0344486	18.9355
ZIC1	C2H2 ZF	0.0508312	1.767
ZIC3	C2H2 ZF	0.0401088	13.983
ZIM3	C2H2 ZF	0.0410901	20.3716
ZKSCAN1	C2H2 ZF	0.0327633	2.63451
ZNF121	C2H2 ZF	0.0389236	23.5654
ZNF134	C2H2 ZF	0.0647246	1.4828
ZNF136	C2H2 ZF	0.0323727	2.24413
ZNF140	C2H2 ZF	0.0354256	1.75203
ZNF143	C2H2 ZF	0.0362476	4.63078
ZNF214	C2H2 ZF	0.0416331	0.0835461
ZNF250	C2H2 ZF	0.0374216	1.14569
ZNF257	C2H2 ZF	0.0369071	0.610834
ZNF260	C2H2 ZF	0.0293396	2.70997
ZNF263	C2H2 ZF	0.108101	140.62
ZNF264	C2H2 ZF	0.0335618	2.88941
ZNF274	C2H2 ZF	0.0344152	4.77989
ZNF281	C2H2 ZF	0.0567331	105.652
ZNF317	C2H2 ZF	0.0341125	3.10073
ZNF320	C2H2 ZF	0.028776	3.15927
ZNF322	C2H2 ZF	0.117246	48.426
ZNF329	C2H2 ZF	0.0436388	0.30103
ZNF331	C2H2 ZF	0.0345068	2.66555
ZNF335	C2H2 ZF	0.0470398	24.58
ZNF341	C2H2 ZF	0.111954	148.939
ZNF350	C2H2 ZF	0.0328347	22.7696
ZNF382	C2H2 ZF	0.0336682	0.696804
ZNF384	C2H2 ZF	0.0938961	0.643974
ZNF394	C2H2 ZF	0.0807163	92.9136
ZNF418	C2H2 ZF	0.0398177	31.2034
ZNF436	C2H2 ZF	0.0335147	2.40894
ZNF449	C2H2 ZF	0.0393781	5.61083
ZNF467	C2H2 ZF	0.185618	170.36
ZNF490	C2H2 ZF	0.0349886	0.30103
ZNF502	C2H2 ZF	0.0328556	1.28233
ZNF528	C2H2 ZF	0.0343839	2.12784
ZNF547	C2H2 ZF	0.0348471	2.1707
ZNF549	C2H2 ZF	0.0344735	3.36351
ZNF554	C2H2 ZF	0.0382825	13.8697
ZNF563	C2H2 ZF	0.0358418	22.0173
ZNF582	C2H2 ZF	0.0333903	0.79588
ZNF586	C2H2 ZF	0.0381279	2.70997
ZNF667	C2H2 ZF	0.0407651	0.643974
ZNF680	C2H2 ZF	0.0372533	1.99568
ZNF708	C2H2 ZF	0.0334341	4.73755
ZNF768	C2H2 ZF	0.0542794	13.7878
ZNF770	C2H2 ZF	0.0845407	89.9318
ZNF816	C2H2 ZF	0.0330678	12.3778
ZNF18	C2H2 ZF	0.0355624	4.11976
ZNF41	C2H2 ZF	0.0380828	12.3152
ZNF76	C2H2 ZF	0.0536792	24.383
ZNF85	C2H2 ZF	0.0337742	8.41229
ZNF8	C2H2 ZF	0.0360216	1.14448
ZSCAN22	C2H2 ZF	0.0381485	63.8928
ZSCAN31	C2H2 ZF	0.0372	22.8729

## Sheet: S5H - Astrocytes DEG
gene	p_val	avg_log2FC	pct.1	pct.2	p_val_adj
IL1RAPL1	0	-7.56791	0.022	0.872	0
OBI1-AS1	0	7.51923	0.862	0.031	0
ANK3	0	-7.1649	0.017	0.829	0
NRXN3	0	-7.56511	0.017	0.829	0
ADGRV1	0	6.65584	0.972	0.177	0
PTPRD	0	-6.58525	0.071	0.865	0
MARCH1	0	-6.85772	0.02	0.755	0
NLGN1	0	-4.90633	0.062	0.791	0
LRRC7	0	-6.63859	0.029	0.757	0
SLC24A2	0	-6.5484	0.022	0.746	0
BMPR1B	0	6.17399	0.776	0.053	0
NKAIN3	0	4.379	0.889	0.169	0
GPC5	0	5.00491	0.966	0.251	0
AL137139.2	0	6.37156	0.738	0.028	0
TTLL7	0	-5.92951	0.033	0.731	0
CNTNAP2	0	-8.29455	0.008	0.706	0
SLC1A3	0	4.09496	0.935	0.238	0
ELMO1	0	-6.20353	0.021	0.711	0
RFX4	0	6.50204	0.72	0.041	0
SLC1A2	0	5.88218	0.953	0.286	0
RAPGEF5	0	-7.07747	0.009	0.675	0
RYR3	0	4.2452	0.902	0.243	0
AC002429.2	0	7.27969	0.7	0.051	0
LINC00299	0	5.24018	0.794	0.15	0
HECW2	0	-7.19427	0.006	0.649	0
SAMD12	0	-4.38149	0.08	0.714	0
NHSL1	0	4.84863	0.703	0.071	0
PARD3B	0	3.35722	0.801	0.171	0
PREX2	0	3.47421	0.835	0.211	0
SH3GL3	0	-7.12169	0.008	0.632	0
TMEFF2	0	-7.40823	0.007	0.629	0
GLIS3	0	3.7923	0.824	0.202	0
AK5	0	-7.05064	0.008	0.629	0
EDIL3	0	-6.54497	0.016	0.635	0
STON2	0	5.88754	0.637	0.022	0
PARD3	0	3.14584	0.813	0.201	0
SLC4A4	0	4.63214	0.828	0.217	0
RANBP3L	0	6.78917	0.635	0.024	0
KIRREL3	0	-7.32198	0.009	0.62	0
PTPRZ1	0	2.35659	0.791	0.182	0
APP	0	-3.71089	0.105	0.713	0
ATP1A2	0	3.09857	0.667	0.066	0
PITPNC1	0	4.05573	0.951	0.35	0
PALM2-AKAP2	0	-5.46922	0.029	0.628	0
PKP4	0	-4.20129	0.061	0.657	0
FAM189A2	0	7.31949	0.62	0.029	0
RGS20	0	6.14156	0.638	0.05	0
DPYD	0	-4.87586	0.069	0.653	0
HPSE2	0	5.66433	0.641	0.058	0
PEX5L	0	-4.16572	0.122	0.703	0
SHTN1	0	-4.83655	0.048	0.629	0
PAMR1	0	5.67648	0.652	0.072	0
SPOCK3	0	-7.07515	0.012	0.592	0
LINC00499	0	7.76765	0.591	0.013	0
MDGA2	0	-7.42742	0.008	0.578	0
ATP13A4	0	4.13757	0.69	0.121	0
CSMD1	0	-8.31177	0.01	0.579	0
RBFOX1	0	-7.63878	0.016	0.582	0
MRVI1	0	6.708	0.582	0.018	0
OPCML	0	-7.4462	0.012	0.573	0
GNA14	0	6.01175	0.625	0.067	0
CSMD3	0	-7.54853	0.007	0.562	0
ATRNL1	0	-8.03795	0.006	0.556	0
GLI3	0	6.19135	0.574	0.024	0
ANO4	0	-4.97654	0.025	0.574	0
AC114971.1	0	4.31256	0.66	0.113	0
KCNIP4	0	-8.06607	0.013	0.559	0
RIMS2	0	-8.04207	0.006	0.552	0
FGF12	0	-7.35767	0.009	0.554	0
PDE1A	0	-7.28504	0.007	0.549	0
PRDM16	0	6.56628	0.548	0.011	0
LINC00632	0	-3.62037	0.076	0.613	0
PDE1C	0	-5.57782	0.033	0.569	0
CTTNBP2	0	-4.16632	0.035	0.571	0
ALDH1A1	0	6.00192	0.573	0.038	0
MBP	0	-6.29059	0.028	0.563	0
CCSER1	0	-6.8404	0.02	0.553	0
SPON1	0	5.16602	0.58	0.048	0
DSCAML1	0	-3.36557	0.06	0.591	0
RYR2	0	-8.31687	0.004	0.534	0
TPD52L1	0	5.25263	0.607	0.077	0
ARHGEF26	0	5.52843	0.577	0.047	0
DGKI	0	-7.3782	0.005	0.534	0
MEG3	0	-7.63809	0.009	0.537	0
SNTG1	0	-7.65117	0.007	0.534	0
FBXL7	0	2.14806	0.877	0.351	0
AQP4	0	6.68938	0.543	0.017	0
LRRTM3	0	-7.34126	0.005	0.53	0
MYO1D	0	-5.92315	0.013	0.538	0
PRKCB	0	-5.90831	0.015	0.538	0
DNAJC6	0	-3.21796	0.132	0.654	0
SLCO1C1	0	6.55597	0.54	0.018	0
SYT1	0	-7.27755	0.01	0.528	0
HDAC9	0	-4.57807	0.045	0.563	0
HIF3A	0	4.28526	0.574	0.057	0
PLCL1	0	-3.54242	0.162	0.677	0
KHDRBS2	0	-8.71138	0.004	0.519	0
SOX6	0	1.55771	0.7	0.186	0
RTN1	0	-3.64447	0.058	0.568	0
ZNF98	0	6.32791	0.568	0.06	0
APBB2	0	-2.92762	0.164	0.671	0
RCAN2	0	-5.27634	0.019	0.526	0
FGF14	0	-5.7449	0.056	0.563	0
PDE10A	0	-6.24062	0.014	0.52	0
DYNC1I1	0	-4.91104	0.028	0.533	0
GRM5	0	-7.95608	0.006	0.511	0
GRIA4	0	-5.82232	0.027	0.532	0
DSCAM	0	-6.67561	0.012	0.517	0
STK33	0	4.25444	0.591	0.088	0
CTNNA3	0	-5.94537	0.062	0.565	0
IQCJ-SCHIP1	0	-4.50309	0.085	0.587	0
ARHGAP24	0	1.97204	0.617	0.115	0
KHDRBS3	0	-6.66536	0.009	0.51	0
RASGRF2	0	-6.23338	0.011	0.511	0
MAML2	0	2.03538	0.794	0.294	0
GRIN2A	0	-7.91739	0.005	0.505	0
SLC8A1	0	-5.29448	0.029	0.528	0
NKAIN2	0	-3.68533	0.255	0.754	0
CNTNAP4	0	-6.76197	0.009	0.508	0
F11-AS1	0	5.51128	0.535	0.037	0
GALNT13	0	-4.65762	0.03	0.527	0
ERC2	0	-6.55255	0.017	0.512	0
ADGRA3	0	4.45546	0.615	0.12	0
SLCO3A1	0	-3.23892	0.089	0.584	0
CACHD1	0	4.1654	0.643	0.152	0
SLC7A11	0	4.32203	0.543	0.053	0
ATP8A2	0	-7.39371	0.003	0.492	0
FAM49B	0	-2.98746	0.119	0.605	0
KIF5C	0	-3.02257	0.073	0.558	0
KCNH1	0	-8.14673	0.004	0.489	0
SYNDIG1	0	-5.16332	0.024	0.509	0
GRIA3	0	-5.05423	0.025	0.509	0
MYT1L	0	-7.87497	0.005	0.488	0
PRKG1	0	2.2472	0.828	0.346	0
DOCK10	0	-6.48625	0.018	0.498	0
GAS7	0	-4.8157	0.014	0.494	0
ITPR2	0	1.77547	0.822	0.342	0
GRID2	0	-2.91681	0.117	0.596	0
DLGAP2	0	-7.11395	0.013	0.492	0
CLU	0	4.59178	0.598	0.119	0
PRUNE2	0	-3.86605	0.095	0.574	0
CNTNAP5	0	-7.41379	0.007	0.485	0
SLC4A10	0	-8.85883	0.002	0.479	0
SLC2A13	0	-6.84735	0.007	0.483	0
LRIG1	0	3.61617	0.655	0.18	0
SLC12A2	0	-3.68314	0.059	0.532	0
MSI2	0	3.43251	0.912	0.44	0
KCNQ1OT1	0	-4.19935	0.03	0.502	0
LINC01748	0	4.64072	0.584	0.113	0
KCNQ5	0	-7.88661	0.006	0.477	0
NECAB1	0	-6.33649	0.008	0.479	0
DOCK9	0	-2.70814	0.139	0.61	0
PPM1H	0	-3.3674	0.073	0.543	0
CNTN4	0	-7.68515	0.005	0.475	0
AL109809.5	0	4.57026	0.64	0.17	0
RALYL	0	-8.03553	0.005	0.474	0
ARPP21	0	-6.98392	0.007	0.475	0
GRIN2B	0	-7.19206	0.005	0.473	0
KAZN	0	-2.81551	0.204	0.671	0
SLAIN1	0	-3.32042	0.129	0.595	0
SNAP25	0	-4.49489	0.025	0.488	0
PTPRN2	0	-5.17471	0.036	0.498	0
XKR4	0	-7.02895	0.006	0.467	0
REPS2	0	-6.03517	0.006	0.467	0
CDH18	0	-8.768	0.002	0.462	0
SLC14A1	0	7.67879	0.467	0.007	0
ZNRF3	0	4.09444	0.698	0.238	0
MEG8	0	-7.51628	0.003	0.462	0
ROBO2	0	-6.49092	0.026	0.485	0
SCN2A	0	-6.27287	0.006	0.464	0
ABLIM1	0	2.86264	0.883	0.427	0
ETNPPL	0	7.0008	0.461	0.006	0
MAP1B	0	-2.79462	0.066	0.521	0
GRM7	0	-5.42376	0.028	0.483	0
SOX5	0	2.35092	0.914	0.46	0
PPP1R16B	0	-6.67842	0.004	0.458	0
AC099792.1	0	5.61776	0.478	0.024	0
PLSCR4	0	4.40625	0.499	0.047	0
RAPGEF4	0	-4.64377	0.025	0.477	0
TMEM132D	0	-7.50253	0.004	0.455	0
SPARCL1	0	2.66533	0.834	0.383	0
MIR181A1HG	0	-3.39649	0.074	0.524	0
MTMR7	0	-6.71857	0.004	0.453	0
GRAMD2B	0	2.86884	0.64	0.192	0
GALNT17	0	-7.85886	0.003	0.451	0
NFASC	0	-1.93591	0.148	0.596	0
CACNA1D	0	-5.68666	0.012	0.458	0
ARFGEF3	0	-2.25523	0.132	0.577	0
ATP1B1	0	-5.21122	0.007	0.45	0
GABRB2	0	-7.38439	0.005	0.448	0
ASIC2	0	-6.776	0.006	0.449	0
GPM6A	0	3.38328	0.975	0.532	0
CHSY3	0	-5.86107	0.012	0.454	0
LRFN5	0	-4.79297	0.043	0.485	0
HECW1	0	-7.20851	0.005	0.446	0
AL589740.1	0	2.79083	0.826	0.385	0
GRIK2	0	-4.71171	0.095	0.535	0
SORBS2	0	-4.94461	0.028	0.468	0
ARL15	0	-3.40579	0.081	0.521	0
FRMPD4	0	-5.23299	0.037	0.476	0
GLUL	0	2.82661	0.556	0.118	0
MMP16	0	-5.96675	0.014	0.452	0
PPFIBP1	0	-4.16064	0.02	0.458	0
STXBP5L	0	-3.80385	0.111	0.548	0
CSMD2	0	-4.59814	0.019	0.456	0
NEGR1	0	-3.70998	0.199	0.636	0
EPB41L3	0	-4.07336	0.036	0.473	0
SYN2	0	-6.10248	0.013	0.449	0
MTUS2	0	-7.48724	0.004	0.44	0
ABCA5	0	-3.69932	0.046	0.482	0
YAP1	0	4.38205	0.47	0.034	0
GABBR2	0	-7.48677	0.004	0.439	0
ATP2B1	0	-4.06489	0.066	0.5	0
EYA2	0	5.01777	0.462	0.028	0
SLC44A1	0	-3.03879	0.253	0.686	0
CHRM3	0	-7.94186	0.004	0.437	0
PLPP3	0	3.30311	0.539	0.108	0
AGTPBP1	0	-2.13354	0.206	0.637	0
ADGRL2	0	-7.20128	0.005	0.436	0
ZNF385B	0	-7.29492	0.005	0.436	0
ARHGEF26-AS1	0	4.60137	0.499	0.069	0
CACNA1A	0	-3.76578	0.049	0.479	0
NEAT1	0	2.05872	0.916	0.487	0
HCN1	0	-6.6559	0.009	0.438	0
AL008633.1	0	-6.63959	0.008	0.437	0
AC053513.1	0	5.12515	0.549	0.122	0
PAK3	0	-6.39702	0.006	0.433	0
ITPKB	0	2.98622	0.543	0.117	0
PLCL2	0	-5.12182	0.015	0.441	0
EYA1	0	5.40612	0.451	0.025	0
ANKS1B	0	-3.01047	0.391	0.817	0
HS6ST3	0	-5.3921	0.032	0.457	0
SCN1A	0	-5.56054	0.014	0.439	0
CARMIL1	0	2.75718	0.754	0.329	0
MCTP1	0	-7.47135	0.005	0.429	0
FMN2	0	2.16307	0.888	0.465	0
CRB1	0	2.99475	0.678	0.256	0
AC091826.2	0	4.44175	0.529	0.107	0
LRRC8B	0	-3.10219	0.06	0.482	0
SHROOM3	0	3.77512	0.601	0.179	0
EFEMP1	0	6.65877	0.434	0.013	0
LINC02649	0	3.74851	0.476	0.055	0
SH3D19	0	-3.06411	0.09	0.51	0
LDB2	0	-5.81118	0.018	0.438	0
COL5A3	0	5.23311	0.476	0.056	0
SLC35F3	0	-7.95602	0.002	0.421	0
NCALD	0	-5.52428	0.011	0.43	0
FRMD5	0	-2.65681	0.323	0.742	0
CDH20	0	2.21463	0.846	0.427	0
SH3KBP1	0	-5.21416	0.011	0.43	0
CTNNA2	0	2.28917	0.981	0.562	0
MMD2	0	3.58238	0.533	0.115	0
C1orf61	0	3.50547	0.614	0.198	0
JAM3	0	-3.12344	0.075	0.491	0
SORBS1	0	2.42065	0.903	0.489	0
ADCY2	0	2.4566	0.85	0.436	0
LINGO2	0	-8.54631	0.003	0.417	0
SYT16	0	-7.03098	0.004	0.418	0
RTN3	0	-2.1638	0.16	0.574	0
SHISA9	0	-6.57855	0.005	0.417	0
DMD	0	-2.57789	0.347	0.758	0
MEIS2	0	2.11476	0.741	0.331	0
ZFHX4	0	2.09667	0.62	0.211	0
GABRG3	0	-7.53391	0.003	0.409	0
FMN1	0	-6.27137	0.008	0.414	0
NRG3	0	1.23871	0.985	0.58	0
AFF3	0	-2.92507	0.095	0.499	0
GNAI1	0	-3.86088	0.032	0.436	0
ACSBG1	0	3.75345	0.434	0.031	0
KCNC2	0	-8.13497	0.003	0.405	0
SLC44A5	0	-6.94867	0.005	0.407	0
RBMS3	0	1.3904	0.779	0.379	0
FOXO1	0	2.23557	0.578	0.178	0
ZEB2	0	-2.18666	0.345	0.744	0
SSH2	0	-1.82837	0.304	0.703	0
MYO5A	0	-1.83696	0.25	0.648	0
SCN3A	0	-6.98142	0.003	0.4	0
DTNA	0	3.24881	0.961	0.564	0
NELL2	0	-6.11323	0.018	0.415	0
ADAM22	0	-2.61959	0.115	0.511	0
KIAA1217	0	-6.76934	0.007	0.403	0
GFAP	0	6.75735	0.406	0.01	0
SYN3	0	-7.5471	0.003	0.399	0
NCOA7	0	-2.48649	0.111	0.505	0
KCNMB4	0	-6.01862	0.006	0.4	0
GABRB3	0	-4.27103	0.055	0.449	0
GPR158	0	-3.96528	0.02	0.414	0
F3	0	6.437	0.403	0.01	0
DOK6	0	-5.85114	0.008	0.401	0
LINC01122	0	-7.28957	0.003	0.395	0
ERBB4	0	0.640127	0.916	0.524	0
MGAT4C	0	1.61937	0.776	0.384	0
FRY	0	-2.47413	0.108	0.5	0
CABLES1	0	3.95112	0.588	0.196	0
AKAP6	0	-1.91165	0.382	0.773	0
CDH8	0	-8.27047	0.002	0.393	0
NMNAT2	0	-6.73129	0.003	0.393	0
PTPRT	0	-6.40397	0.008	0.398	0
GUCY1A2	0	-4.69636	0.021	0.411	0
RASAL2	0	-2.69819	0.159	0.548	0
LPGAT1	0	-2.56985	0.15	0.539	0
RBFOX3	0	-7.1972	0.003	0.392	0
AL160272.1	0	4.89478	0.409	0.02	0
KSR2	0	-3.86347	0.036	0.424	0
CDH13	0	-7.84421	0.003	0.391	0
KIAA1324L	0	-3.16696	0.059	0.446	0
CSGALNACT1	0	2.1645	0.749	0.362	0
TTLL11	0	-2.6661	0.078	0.465	0
NEBL	0	2.28787	0.881	0.494	0
NLK	0	-2.02278	0.221	0.608	0
CNTN5	0	-7.2636	0.007	0.393	0
TAFA2	0	-4.19202	0.073	0.459	0
SRRM4	0	-8.09408	0.002	0.388	0
KCNH7	0	-7.63196	0.003	0.388	0
MROH7	0	3.78205	0.521	0.137	0
MYRIP	0	-3.37429	0.065	0.449	0
SGK1	0	-2.90498	0.101	0.485	0
ZNF536	0	-6.72479	0.008	0.392	0
PLEKHA1	0	-2.28532	0.105	0.488	0
FRMD4B	0	-6.21667	0.014	0.396	0
DGKG	0	2.26344	0.657	0.275	0
WASF1	0	-5.14255	0.012	0.394	0
RUNDC3B	0	-6.55233	0.004	0.386	0
CDK6	0	-5.20359	0.009	0.391	0
KCND2	0	-3.13687	0.102	0.484	0
CELF4	0	-6.01093	0.007	0.389	0
NETO1	0	-8.39852	0.002	0.383	0
MERTK	0	2.64738	0.494	0.114	0
JAZF1	0	-1.82968	0.214	0.594	0
TCF7L2	0	2.75462	0.628	0.248	0
PDLIM5	0	2.49861	0.505	0.126	0
PHF21B	0	4.08333	0.44	0.061	0
CACNA1E	0	-7.52746	0.002	0.379	0
CDH12	0	-8.12111	0.003	0.38	0
KANK1	0	1.75753	0.648	0.271	0
ANKRD30BL	0	-7.29764	0.003	0.379	0
FGF2	0	4.74964	0.418	0.042	0
KCNN3	0	3.88167	0.529	0.154	0
HOMER1	0	-4.31496	0.035	0.41	0
PCSK2	0	-7.48675	0.003	0.378	0
UNC5C	0	-2.16077	0.342	0.717	0
CDHR3	0	3.26943	0.575	0.2	0
AC092691.1	0	1.92574	0.877	0.503	0
AL392086.3	0	2.51297	0.476	0.102	0
RNF144A	0	-2.09619	0.138	0.51	0
UBE2E2	0	-1.67174	0.402	0.774	0
KCTD16	0	-3.829	0.082	0.454	0
PAK5	0	-7.25612	0.002	0.374	0
GRB10	0	-5.22512	0.009	0.38	0
NPL	0	3.39245	0.46	0.09	0
NRXN1	0	1.23264	0.953	0.583	0
SORCS1	0	-6.7156	0.005	0.375	0
PXK	0	-2.82021	0.145	0.514	0
STOX2	0	-1.88051	0.145	0.514	0
RETREG1	0	-2.39638	0.091	0.46	0
MTSS1	0	-3.06572	0.056	0.425	0
PCSK5	0	2.51761	0.521	0.152	0
SEC14L5	0	-6.80677	0.003	0.372	0
SERPINI1	0	-3.45656	0.048	0.416	0
GALNTL6	0	-7.86653	0.003	0.371	0
ASXL3	0	-4.23273	0.021	0.388	0
VSNL1	0	-5.27486	0.006	0.372	0
SLIT2	0	-7.46851	0.003	0.369	0
GRIA1	0	-2.46426	0.074	0.44	0
DUBR	0	-2.43592	0.102	0.467	0
BASP1	0	-5.63047	0.005	0.37	0
PPFIA2	0	-1.88319	0.348	0.713	0
TIAM1	0	-2.28122	0.132	0.497	0
GABRB1	0	2.12127	0.814	0.449	0
TRPS1	0	2.46026	0.787	0.423	0
NOS1AP	0	-4.61671	0.011	0.375	0
AC027117.2	0	4.55132	0.395	0.031	0
ROBO1	0	-2.71343	0.219	0.581	0
ICA1	0	-6.51565	0.003	0.365	0
FRRS1L	0	-5.83955	0.004	0.366	0
PAPLN	0	6.91175	0.368	0.006	0
PLXNA4	0	-6.18156	0.006	0.367	0
TPD52	0	-3.82563	0.025	0.386	0
MOB3B	0	-2.83293	0.062	0.422	0
C2CD5	0	-2.01527	0.167	0.527	0
RIMBP2	0	-6.49868	0.004	0.364	0
CD38	0	5.72511	0.375	0.016	0
TRPM3	0	2.40744	0.662	0.304	0
NFIA	0	2.10997	0.885	0.527	0
AC087854.1	0	3.5369	0.454	0.097	0
PTPRO	0	-7.03273	0.003	0.36	0
PRICKLE1	0	-6.73695	0.003	0.36	0
IGFBP7	0	2.98005	0.397	0.041	0
KCNT2	0	-5.35548	0.009	0.365	0
SYT14	0	-1.98306	0.151	0.507	0
AC073475.1	0	2.83578	0.581	0.225	0
PON2	0	2.28577	0.484	0.128	0
NELL1	0	-7.21008	0.003	0.359	0
ANKDD1A	0	3.43138	0.594	0.238	0
GPR137C	0	-2.15733	0.091	0.446	0
SH3GL2	0	-3.17751	0.037	0.391	0
PLPPR4	0	-6.06594	0.003	0.357	0
SYNJ2	0	-5.71213	0.008	0.362	0
RORA	0	2.1895	0.959	0.605	0
OLFM3	0	-7.759	0.003	0.356	0
FAM107A	0	4.64106	0.382	0.029	0
LIFR	0	2.11598	0.711	0.358	0
TANC2	0	-1.95795	0.279	0.632	0
DCC	0	-6.62419	0.007	0.36	0
TNIK	0	2.76503	0.887	0.535	0
SLC4A8	0	-2.40421	0.088	0.44	0
SRCIN1	0	-5.42903	0.005	0.357	0
MICAL3	0	-1.57423	0.245	0.597	0
DLG1	0	-2.06343	0.414	0.765	0
AHCYL2	0	2.81955	0.783	0.432	0
KCNB2	0	-8.08984	0.002	0.353	0
SV2B	0	-7.26894	0.003	0.354	0
PAK1	0	-2.8179	0.067	0.417	0
CIT	0	-5.5454	0.007	0.357	0
ARHGEF4	0	3.32935	0.609	0.26	0
MAP3K5	0	2.12721	0.73	0.381	0
CREB5	0	-4.60313	0.034	0.383	0
PCLO	0	-2.81955	0.126	0.474	0
SGCZ	0	-6.74091	0.009	0.357	0
PTPRE	0	-2.50699	0.078	0.426	0
PTPRR	0	-8.55724	0.001	0.349	0
CDC14A	0	3.29561	0.406	0.059	0
AGAP1	0	-1.90322	0.442	0.789	0
SNCA	0	-4.06998	0.023	0.37	0
CLVS1	0	-4.78605	0.012	0.359	0
PTPRK	0	-2.50248	0.308	0.654	0
NEK10	0	-6.54979	0.003	0.349	0
GABRG2	0	-7.47635	0.002	0.348	0
RIMS1	0	-2.31832	0.148	0.494	0
ZMAT4	0	-7.87012	0.002	0.348	0
ARHGAP22	0	-4.52143	0.023	0.368	0
MIR137HG	0	-7.82234	0.002	0.346	0
COBL	0	-1.81932	0.277	0.62	0
MICAL2	0	-4.81924	0.01	0.353	0
SLC16A7	0	-2.98114	0.027	0.37	0
DNM1	0	-5.29378	0.008	0.35	0
IQCA1	0	3.94621	0.5	0.159	0
GRAMD1C	0	4.10175	0.439	0.098	0
LAMA1	0	6.55738	0.352	0.011	0
PSD2	0	4.1497	0.408	0.068	0
MCF2L	0	-3.78587	0.021	0.361	0
TULP4	0	-1.74846	0.165	0.504	0
PLPPR1	0	-6.4778	0.006	0.345	0
ZNF704	0	-1.48793	0.209	0.547	0
ZDHHC14	0	-1.61878	0.174	0.512	0
KLHL4	0	-6.93731	0.005	0.343	0
AC106845.1	0	5.64405	0.369	0.031	0
ST18	0	-7.10446	0.018	0.356	0
SRRM3	0	-6.19593	0.003	0.34	0
AC097518.2	0	7.59469	0.344	0.007	0
CAMK2A	0	-4.07226	0.025	0.362	0
ABCA10	0	-4.894	0.008	0.345	0
LINC01250	0	-7.26223	0.004	0.34	0
ITPR1	0	-3.42615	0.05	0.386	0
RORB	0	1.7611	0.534	0.198	0
KCNB1	0	-3.46123	0.032	0.368	0
P2RX7	0	-3.25236	0.043	0.378	0
SGSM1	0	-6.22624	0.003	0.338	0
OPHN1	0	2.38758	0.722	0.387	0
AMPH	0	-3.29166	0.048	0.382	0
SHC3	0	-3.30508	0.04	0.374	0
MEF2C	0	-2.78936	0.207	0.54	0
LINC00511	0	2.45753	0.556	0.223	0
OSBP2	0	-1.49895	0.206	0.539	0
NRG1	0	-6.91678	0.004	0.337	0
SH3PXD2A	0	-1.93112	0.072	0.405	0
FRYL	0	-2.00548	0.366	0.699	0
FSTL4	0	-5.8704	0.013	0.346	0
LINC00472	0	2.24701	0.483	0.15	0
MFSD6	0	-5.05101	0.007	0.339	0
ASPH	0	2.70045	0.728	0.396	0
KIAA1549L	0	-2.62192	0.084	0.416	0
KCNH8	0	-6.39711	0.012	0.343	0
LRRC3B	0	3.98332	0.453	0.122	0
FGFR3	0	6.35825	0.339	0.008	0
ATL1	0	-2.03921	0.109	0.44	0
KCNJ6	0	-6.23697	0.004	0.335	0
SCN8A	0	-2.96356	0.08	0.411	0
TNR	0	-3.39821	0.082	0.412	0
EMX2OS	0	5.95357	0.344	0.014	0
KCNJ3	0	-2.19071	0.093	0.422	0
NUAK1	0	-3.82468	0.022	0.351	0
STK39	0	-1.49423	0.201	0.529	0
CLSTN2	0	-5.91324	0.008	0.336	0
BASP1-AS1	0	-7.19529	0.002	0.33	0
CACNB2	0	2.11261	0.762	0.434	0
CABP1	0	-7.29397	0.002	0.33	0
RTN4	0	-1.36625	0.415	0.742	0
RAB3C	0	-5.55782	0.005	0.332	0
PDE7B	0	1.79154	0.615	0.288	0
ANKIB1	0	-1.39273	0.309	0.636	0
PLEKHH1	0	-3.69323	0.063	0.39	0
EGFR	0	2.28423	0.436	0.11	0
DTNB	0	-1.37747	0.262	0.588	0
NRCAM	0	1.08406	0.835	0.509	0
STXBP1	0	-2.39135	0.087	0.413	0
TMEM165	0	-2.36259	0.208	0.533	0
CACNG3	0	-8.03454	0.001	0.326	0
CDK19	0	-1.79976	0.253	0.578	0
PTGDS	0	1.77538	0.489	0.164	0
CAMK2G	0	3.06103	0.6	0.275	0
DCLK1	0	-1.50622	0.163	0.488	0
DAB1	0	-2.61134	0.189	0.513	0
DCLK2	0	2.66353	0.733	0.409	0
FNIP2	0	-1.79244	0.121	0.445	0
CDH9	0	-7.85188	0.002	0.326	0
RAPGEF6	0	-1.35534	0.297	0.621	0
CAP2	0	-4.32735	0.015	0.339	0
MAP2	0	-2.42005	0.213	0.536	0
POLR2F	0	-3.59158	0.057	0.38	0
DYNC1I2	0	-1.72735	0.121	0.443	0
EPHA5	0	-5.43221	0.008	0.33	0
CNTN3	0	-3.72786	0.033	0.355	0
STOX1	0	4.40207	0.418	0.096	0
SRGAP2	0	-3.5361	0.038	0.359	0
MIR4300HG	0	3.30799	0.428	0.107	0
AC090578.1	0	-4.58965	0.018	0.337	0
NALCN	0	-1.33526	0.341	0.66	0
ELL2	0	-1.13164	0.188	0.506	0
ANKH	0	-1.35292	0.186	0.503	0
TMEFF1	0	-2.29581	0.083	0.4	0
NDST3	0	-6.99402	0.003	0.319	0
LRP4	0	2.54097	0.39	0.074	0
KCNMB2	0	-5.51046	0.02	0.335	0
GABRA1	0	-5.53108	0.004	0.319	0
FAR2	0	-5.68925	0.005	0.32	0
ABLIM2	0	-2.88224	0.039	0.353	0
DPP6	0	-1.52672	0.294	0.608	0
ARHGAP20	0	-6.22518	0.002	0.316	0
CELF5	0	-7.01735	0.002	0.316	0
UVRAG	0	-1.34919	0.261	0.575	0
LNX1	0	-7.32337	0.002	0.315	0
PARP8	0	-2.47266	0.065	0.378	0
RGS7BP	0	-5.33839	0.004	0.317	0
DIAPH2	0	-2.46255	0.096	0.409	0
AEBP2	0	-1.88008	0.211	0.523	0
FGFR2	0	1.454	0.593	0.281	0
ZNF804A	0	-7.36654	0.003	0.314	0
LIPA	0	-2.25076	0.08	0.391	0
AL591501.1	0	-5.96517	0.006	0.317	0
KLHL29	0	-4.78103	0.007	0.317	0
FRMD4A	0	-2.93555	0.327	0.637	0
ZDHHC20	0	-1.60314	0.193	0.503	0
SCAI	0	-1.94659	0.16	0.47	0
DOCK7	0	2.64755	0.673	0.364	0
ADD2	0	-3.81249	0.014	0.323	0
GTDC1	0	-1.30301	0.294	0.603	0
PLD1	0	-6.07979	0.008	0.317	0
AL391840.1	0	-5.26413	0.009	0.318	0
CACNA1B	0	-2.83641	0.135	0.444	0
RHOJ	0	3.16844	0.392	0.083	0
CA10	0	-6.55995	0.005	0.314	0
ST8SIA5	0	-6.3463	0.003	0.312	0
LRRTM4	0	-2.89583	0.249	0.557	0
HSPA12A	0	-1.76299	0.146	0.454	0
FAM153CP	0	-3.57546	0.029	0.337	0
ELAVL3	0	-1.34504	0.161	0.469	0
ANKRD36	0	-1.18463	0.302	0.609	0
KIAA1211L	0	-8.23417	0.001	0.308	0
SLC39A12	0	7.5357	0.31	0.003	0
SORCS3	0	-4.18044	0.023	0.33	0
FAM189A1	0	-2.80553	0.045	0.352	0
GLCE	0	-4.10162	0.019	0.326	0
LRRC8D	0	-1.5842	0.178	0.484	0
ZHX2	0	1.60212	0.605	0.299	0
NDFIP2	0	-2.65424	0.064	0.37	0
PTPRJ	0	-1.3843	0.21	0.515	0
VAV3	0	3.89477	0.381	0.076	0
ATP1A1	0	-3.75601	0.014	0.319	0
EXOC6	0	-1.62771	0.154	0.458	0
AC087564.1	0	1.66278	0.471	0.167	0
CPE	0	2.41085	0.667	0.364	0
RERG	0	3.11329	0.421	0.118	0
SNRPN	0	-3.88107	0.027	0.33	0
AC073050.1	0	1.96378	0.705	0.402	0
SASH1	0	1.84985	0.7	0.397	0
NR3C1	0	-1.34293	0.237	0.539	0
ST3GAL6	0	-4.70426	0.009	0.311	0
BCL6	0	2.79301	0.408	0.106	0
FRAS1	0	-6.30417	0.004	0.306	0
PDZD2	0	-2.4115	0.183	0.485	0
GJA1	0	5.90351	0.314	0.012	0
IGSF21	0	-6.51397	0.002	0.303	0
LANCL1	0	-1.97489	0.13	0.431	0
ZNF385D	0	-6.22277	0.007	0.308	0
MCC	0	2.2867	0.482	0.181	0
AC011287.1	0	-6.38448	0.008	0.309	0
VLDLR-AS1	0	-6.29703	0.003	0.304	0
DGCR9	0	-3.97309	0.023	0.324	0
MCF2L2	0	-1.30667	0.149	0.449	0
CACNA2D1	0	-1.71769	0.36	0.66	0
WLS	0	2.34787	0.478	0.178	0
COLGALT2	0	-2.0493	0.124	0.424	0
MOBP	0	-6.90923	0.007	0.307	0
SEZ6L	0	-2.43687	0.045	0.345	0
UNC79	0	-1.63098	0.275	0.575	0
SUSD4	0	-3.15817	0.024	0.323	0
EZR	0	4.84474	0.316	0.017	0
ARHGAP44	0	-2.19203	0.079	0.378	0
L3MBTL4	0	-1.35058	0.17	0.469	0
AC107223.1	0	-2.88062	0.093	0.391	0
ELAVL4	0	-6.19959	0.003	0.301	0
MYO10	0	2.25529	0.421	0.123	0
ZNF483	0	-1.24907	0.173	0.471	0
DIP2B	0	-1.48979	0.377	0.674	0
CCDC85A	0	-2.497	0.05	0.347	0
RHOBTB3	0	2.70521	0.499	0.202	0
AC024901.1	0	-7.13187	0.002	0.299	0
RPH3A	0	-6.42284	0.002	0.299	0
MED12L	0	1.83343	0.69	0.393	0
PRKACB	0	-1.16474	0.373	0.669	0
ADCY1	0	-2.78619	0.038	0.334	0
ZNF365	0	-3.24197	0.035	0.331	0
TUSC3	0	-2.63706	0.052	0.348	0
BICDL1	0	-6.44172	0.003	0.299	0
R3HDM1	0	-2.23724	0.321	0.616	0
GAP43	0	-6.11228	0.004	0.299	0
SLC7A14-AS1	0	-6.00194	0.018	0.313	0
YPEL2	0	-2.47824	0.063	0.358	0
AC023095.1	0	4.18648	0.338	0.044	0
GRIP1	0	-3.31555	0.095	0.389	0
GLRB	0	-3.70494	0.026	0.32	0
SPOCK1	0	-1.4825	0.368	0.66	0
SHANK2	0	-1.96111	0.1	0.392	0
PRKCA	0	1.92965	0.87	0.578	0
MTCL1	0	-2.60551	0.038	0.33	0
RNF175	0	-4.00318	0.013	0.305	0
MLIP	0	-8.21259	0.002	0.294	0
GLDN	0	-6.59132	0.005	0.297	0
FAM13C	0	-1.72028	0.15	0.441	0
EPB41L4B	0	-6.15116	0.002	0.293	0
SVOP	0	-7.37083	0.001	0.292	0
DLGAP1	0	-2.96676	0.282	0.573	0
MAN1A2	0	-1.14328	0.255	0.545	0
CLIP2	0	-1.40871	0.144	0.434	0
PALLD	0	2.82073	0.48	0.19	0
DDAH1	0	2.50921	0.559	0.27	0
MEIKIN	0	3.52521	0.439	0.15	0
BCL11A	0	-6.5769	0.002	0.291	0
RBMS1	0	-3.89187	0.018	0.307	0
RICTOR	0	-1.07191	0.32	0.609	0
UNC13C	0	-6.45092	0.003	0.292	0
MAPK4	0	2.53738	0.544	0.256	0
AJAP1	0	-5.77329	0.004	0.292	0
PRDM2	0	-1.1782	0.178	0.465	0
CAMK2N1	0	-2.83111	0.031	0.318	0
TRMT11	0	-1.30098	0.205	0.492	0
AHNAK	0	3.58669	0.32	0.033	0
SMAP2	0	-2.75977	0.051	0.337	0
CASC15	0	-4.02842	0.032	0.318	0
OSBPL8	0	-1.32221	0.242	0.528	0
TF	0	-3.9668	0.056	0.341	0
C11orf80	0	-2.63571	0.044	0.329	0
NDRG2	0	3.14694	0.343	0.058	0
MEF2A	0	-1.51734	0.349	0.634	0
PPM1E	0	-1.82007	0.106	0.391	0
WWC1	0	3.30836	0.481	0.196	0
TRHDE	0	-7.6357	0.002	0.287	0
MAP7	0	-1.76493	0.4	0.684	0
NIPAL2	0	-6.28177	0.004	0.288	0
TBL1X	0	1.89638	0.487	0.204	0
GRIN1	0	-6.93898	0.002	0.285	0
PWRN1	0	-7.1288	0.003	0.286	0
ARHGAP31	0	2.06864	0.37	0.088	0
CCDC3	0	-2.94246	0.045	0.327	0
NOTCH2	0	3.23688	0.36	0.078	0
KCNK1	0	-6.32378	0.003	0.285	0
ANKFN1	0	3.06326	0.411	0.129	0
ENOX1	0	-1.34132	0.394	0.675	0
DYSF	0	-5.83422	0.006	0.287	0
LINC00599	0	-8.45983	0.001	0.282	0
RHOBTB1	0	-4.15583	0.016	0.297	0
TARSL2	0	-1.53306	0.14	0.421	0
LINC01727	0	6.43552	0.289	0.008	0
SATB2	0	-3.82884	0.043	0.323	0
MTSS2	0	3.32585	0.405	0.125	0
PRKCZ	0	-6.53272	0.002	0.282	0
BIN1	0	-3.95343	0.019	0.299	0
RASGRF1	0	-2.79885	0.021	0.301	0
DNAH7	0	3.05972	0.525	0.246	0
ADAM23	0	-2.21072	0.143	0.422	0
ZBTB20	0	1.35032	0.935	0.656	0
COL26A1	0	-6.66745	0.002	0.281	0
NETO2	0	-6.91105	0.002	0.281	0
ANKRD28	0	-0.936292	0.309	0.588	0
TENM3	0	-3.03563	0.08	0.359	0
PSEN1	0	-1.63588	0.196	0.475	0
PDE8A	0	-1.8938	0.303	0.582	0
CACNG2	0	-3.99705	0.012	0.291	0
SHROOM4	0	-6.05017	0.011	0.29	0
SLC39A10	0	-1.97551	0.128	0.406	0
OSBPL10	0	-5.88944	0.003	0.281	0
AC116565.1	0	-7.43773	0.001	0.279	0
ODF2L	0	-1.31607	0.137	0.415	0
ENPP2	0	-5.91064	0.009	0.287	0
NBEA	0	-2.05207	0.412	0.69	0
ST6GALNAC5	0	-2.77628	0.093	0.37	0
AC002460.2	0	2.28472	0.55	0.273	0
TNS3	0	1.82604	0.377	0.1	0
PPP2R2A	0	-1.12132	0.236	0.513	0
MIR124-2HG	0	-2.25447	0.056	0.333	0
RAP1A	0	-1.32325	0.172	0.448	0
AL096803.2	0	-1.55237	0.096	0.372	0
KCNIP4-IT1	0	-7.56546	0.001	0.277	0
ATCAY	0	-5.71635	0.003	0.279	0
SYNJ1	0	-1.56481	0.099	0.375	0
PGBD5	0	-1.90796	0.082	0.358	0
SLITRK5	0	-4.77934	0.008	0.284	0
SLC8A3	0	-3.7472	0.013	0.289	0
YWHAG	0	-1.86746	0.055	0.33	0
ADSS	0	-1.80549	0.081	0.356	0
TSPAN5	0	-1.13396	0.358	0.632	0
FBXW7	0	-1.42086	0.252	0.526	0
PHTF2	0	-1.24693	0.142	0.416	0
FBN1	0	-1.27426	0.149	0.423	0
PCSK6	0	-4.16617	0.026	0.3	0
FANCL	0	-1.5103	0.133	0.406	0
AL158077.2	0	-6.68433	0.002	0.275	0
ELAVL2	0	-7.16648	0.002	0.275	0
LMO7	0	-1.77056	0.094	0.367	0
RNF182	0	5.53339	0.301	0.028	0
LHFPL4	0	-5.76347	0.003	0.275	0
C4orf19	0	3.86417	0.308	0.036	0
PRKAR2B	0	-2.48543	0.047	0.319	0
AATK	0	-2.31982	0.068	0.34	0
TMEM178A	0	-3.16421	0.025	0.297	0
EPHB1	0	2.57895	0.551	0.28	0
SYTL2	0	-2.26828	0.047	0.318	0
SECISBP2L	0	-1.07382	0.251	0.522	0
DOCK1	0	0.650529	0.572	0.301	0
MACO1	0	-1.36407	0.1	0.37	0
STRN	0	-1.37444	0.19	0.46	0
AC125613.1	0	3.62407	0.321	0.051	0
AC013287.1	0	-5.93798	0.011	0.281	0
NAALAD2	0	-7.08868	0.002	0.272	0
RIN2	0	1.24157	0.561	0.292	0
SLIT1	0	-4.53761	0.008	0.277	0
SLC6A15	0	-7.63454	0.001	0.27	0
REEP1	0	-2.98398	0.022	0.291	0
PLPPR5	0	-6.48297	0.001	0.269	0
UNC80	0	-1.92374	0.173	0.441	0
GABRA4	0	-2.51165	0.033	0.301	0
KHDRBS2-OT	0	-7.02122	0.001	0.269	0
GAB2	0	-1.26994	0.268	0.536	0
AL117329.1	0	-8.0546	0.002	0.27	0
PCDH11X	0	-6.6445	0.003	0.271	0
SDC2	0	4.37722	0.314	0.047	0
PTCHD1-AS	0	2.16835	0.531	0.264	0
RAB27B	0	-6.7399	0.001	0.267	0
PEG3	0	-4.24675	0.007	0.273	0
IDS	0	-1.55631	0.075	0.341	0
WNK1	0	-0.941583	0.335	0.601	0
PLEKHM3	0	-1.15349	0.136	0.401	0
SUCLG2-AS1	0	2.80822	0.388	0.123	0
RYBP	0	-1.59639	0.179	0.444	0
SNAP91	0	-1.35506	0.217	0.482	0
FAM184A	0	2.84642	0.532	0.267	0
DEPTOR	0	-3.55217	0.03	0.295	0
ARHGAP42	0	1.91184	0.366	0.101	0
FARP1	0	1.91816	0.637	0.372	0
UNC13A	0	-2.60394	0.031	0.296	0
BCAS1	0	-6.26244	0.007	0.272	0
SLC16A9	0	5.17546	0.293	0.028	0
ATP8A1	0	-1.22499	0.419	0.683	0
HSPH1	0	-2.00021	0.059	0.323	0
SIDT1	0	-3.34791	0.019	0.283	0
USP32	0	-0.966648	0.292	0.555	0
TCF7L1	0	3.58944	0.306	0.043	0
CPNE4	0	-6.74177	0.003	0.266	0
ABCA1	0	2.66783	0.375	0.112	0
FXYD6	0	-2.98165	0.02	0.283	0
FBXL2	0	-1.83738	0.072	0.334	0
LINC01322	0	-5.98056	0.005	0.267	0
RANBP17	0	-1.67927	0.091	0.353	0
RGMA	0	4.33341	0.327	0.065	0
RPS6KA3	0	-1.16828	0.14	0.402	0
ADCY5	0	-2.94381	0.029	0.291	0
LINC00461	0	2.10287	0.694	0.432	0
PPP1R21	0	-1.29136	0.157	0.418	0
NTRK2	0	1.49469	0.844	0.583	0
AC091078.1	0	3.10709	0.373	0.112	0
KIAA1549	0	-2.20191	0.039	0.299	0
PTPRB	0	-5.89837	0.003	0.263	0
PLP1	0	-6.13394	0.009	0.269	0
SCARA3	0	4.3956	0.314	0.055	0
RAB11FIP4	0	-1.52188	0.083	0.342	0
CBLN2	0	-8.62213	0.002	0.261	0
IPCEF1	0	-5.06209	0.008	0.266	0
PTN	0	1.47991	0.483	0.225	0
SNX30	0	-1.95655	0.073	0.331	0
PLEKHA7	0	3.13302	0.336	0.078	0
CGNL1	0	2.1674	0.297	0.039	0
ANKRD34C-AS1	0	-7.09674	0.001	0.259	0
U91319.1	0	-6.01335	0.002	0.26	0
USP31	0	-1.71536	0.073	0.331	0
APCDD1	0	2.42179	0.336	0.078	0
SH3BP5	0	-4.49887	0.008	0.265	0
SLC7A14	0	-6.30938	0.002	0.259	0
FAM13B	0	-0.922023	0.26	0.517	0
STXBP5-AS1	0	-2.62311	0.067	0.324	0
RPS6KA2	0	1.54844	0.805	0.548	0
BBOX1	0	7.55192	0.261	0.004	0
EVL	0	-0.940079	0.182	0.439	0
CACNG8	0	-5.14691	0.003	0.26	0
MSH2	0	-1.33835	0.094	0.35	0
ADRA1A	0	2.50398	0.354	0.098	0
ADAMTS17	0	1.78959	0.425	0.169	0
ZHX3	0	2.1829	0.741	0.485	0
SORT1	0	-1.11604	0.304	0.559	0
SLC38A9	0	-1.71648	0.096	0.351	0
ANO3	0	-5.83483	0.003	0.258	0
NSF	0	-1.60229	0.065	0.32	0
CDKL5	0	-1.34644	0.202	0.457	0
RABGAP1L	0	-1.06693	0.452	0.707	0
AAK1	0	-0.995542	0.311	0.566	0
TGFB2	0	3.84941	0.333	0.079	0
PKD2	0	-0.785891	0.23	0.484	0
HTR1E	0	-7.17905	0.001	0.255	0
LAMA2	0	-3.52487	0.05	0.304	0
FAM53B	0	-2.04764	0.067	0.321	0
VMP1	0	-1.03503	0.174	0.428	0
FGD4	0	1.69679	0.541	0.288	0
STAT4	0	-6.39229	0.002	0.255	0
SERPINE2	0	2.72695	0.383	0.13	0
TMEM131L	0	-4.32168	0.009	0.262	0
SLC35A1	0	-1.68865	0.067	0.32	0
AC015983.2	0	2.81312	0.294	0.041	0
SLC1A1	0	-4.8904	0.007	0.26	0
TMEM117	0	-1.01612	0.234	0.487	0
FBXO34	0	-1.3022	0.122	0.375	0
AC034268.2	0	-8.74583	0.001	0.254	0
ITGA6	0	2.20585	0.319	0.067	0
RAPH1	0	-1.86263	0.069	0.321	0
NYAP2	0	-7.79571	0.001	0.253	0
ELOVL2	0	4.29686	0.282	0.03	0
AC006148.1	0	-0.981558	0.208	0.46	0
FAR1	0	-0.920411	0.281	0.533	0
PDZRN4	0	-3.72393	0.046	0.298	0
RAP1GAP2	0	-1.93726	0.076	0.328	0
KCNMB2-AS1	0	2.91366	0.417	0.166	0
TBC1D9	0	-5.07309	0.004	0.255	0
GFOD1	0	-1.12301	0.145	0.396	0
SNX10	0	-4.2637	0.006	0.257	0
STMN2	0	-4.11901	0.005	0.256	0
LINC02389	0	-4.26823	0.011	0.262	0
ANAPC5	0	-1.24666	0.126	0.377	0
NPAS3	0	2.43094	0.987	0.736	0
AC012405.1	0	8.22178	0.26	0.009	0
PDE7A	0	-0.948339	0.178	0.428	0
SOX2-OT	0	-1.92401	0.3	0.549	0
RNF130	0	-0.989705	0.424	0.673	0
PICALM	0	-1.12958	0.421	0.67	0
DGKE	0	-2.87789	0.023	0.272	0
GABRG1	0	3.8936	0.309	0.06	0
JAK2	0	-1.10353	0.184	0.433	0
MYO9B	0	-1.81206	0.082	0.331	0
RPS6KA6	0	-3.33493	0.014	0.263	0
MAN2A1	0	-1.80925	0.414	0.662	0
SYT17	0	2.56256	0.402	0.154	0
TP53BP2	0	2.62626	0.33	0.082	0
PCNX2	0	-1.34248	0.258	0.506	0
SESTD1	0	-0.831574	0.274	0.522	0
ADAMTS19	0	-3.18224	0.015	0.263	0
PTCHD4	0	-6.4003	0.003	0.251	0
LINC01608	0	-7.54611	0.005	0.253	0
ELMOD1	0	-1.58065	0.065	0.313	0
ZFHX3	0	1.06048	0.49	0.242	0
GABRA2	0	2.3083	0.547	0.3	0
CACNB4	0	-1.64346	0.22	0.467	0
GASK1A	0	3.45466	0.335	0.088	0
XYLT1	0	-1.74617	0.155	0.402	0
UBE4B	0	-0.749884	0.266	0.513	0
EPHA3	0	-6.06753	0.003	0.25	0
AL022068.1	0	4.11152	0.323	0.076	0
CENPP	0	-1.28927	0.106	0.353	0
PRMT8	0	-7.10799	0.001	0.248	0
LINC00320	0	-6.14383	0.005	0.252	0
SETBP1	0	-1.36751	0.231	0.478	0
SUPT3H	0	-0.952232	0.341	0.588	0
SLC22A15	0	-1.23954	0.206	0.452	0
GOLIM4	0	2.26405	0.4	0.154	0
CCP110	0	-1.98722	0.093	0.339	0
GLI2	0	6.0856	0.258	0.012	0
RNF13	0	-0.973711	0.278	0.524	0
KLHL2	0	-1.24511	0.14	0.386	0
AC008571.2	0	-6.582	0.008	0.254	0
JAKMIP3	0	-1.55974	0.072	0.318	0
AC007368.1	0	-7.45498	0.001	0.247	0
LPP	0	1.45269	0.713	0.467	0
NWD2	0	-6.83967	0.002	0.247	0
RAPGEF2	0	-1.153	0.373	0.618	0
CLVS2	0	-2.09764	0.058	0.303	0
HBS1L	0	-1.14082	0.172	0.417	0
ARID5B	0	-0.90276	0.182	0.427	0
TBC1D12	0	-1.50878	0.135	0.38	0
CNNM1	0	-4.7067	0.005	0.25	0
PGM2L1	0	-4.11952	0.007	0.252	0
ATM	0	-1.085	0.242	0.487	0
GRM1	0	-3.22157	0.037	0.282	0
RAP1GDS1	0	-0.854168	0.318	0.563	0
SGCD	0	1.65901	0.696	0.451	0
RBPJ	0	-1.03906	0.288	0.532	0
TLR4	0	3.35392	0.271	0.027	0
SATB1-AS1	0	-4.78802	0.01	0.254	0
ABCC5	0	-1.02546	0.119	0.363	0
LY86-AS1	0	-8.15475	0.001	0.245	0
ID4	0	6.04569	0.252	0.008	0
EPHA7	0	-3.91713	0.015	0.259	0
TBC1D4	0	-2.13525	0.072	0.316	0
CXADR	0	-5.19912	0.003	0.247	0
KIAA0408	0	-2.34211	0.031	0.274	0
LRCH1	0	-1.7134	0.09	0.333	0
ZNF423	0	3.12508	0.334	0.091	0
ATP1B2	0	4.29462	0.281	0.038	0
KIAA1324	0	-3.81691	0.013	0.256	0
AC019211.1	0	-8.46564	0.001	0.244	0
APC	0	2.08392	0.785	0.542	0
WWP1	0	-1.23463	0.136	0.379	0
DDX10	0	-1.03288	0.131	0.374	0
ST8SIA3	0	-5.53959	0.002	0.245	0
CNN3	0	3.02971	0.384	0.142	0
RGS6	0	-1.90554	0.142	0.384	0
AC009899.1	0	-3.08427	0.024	0.266	0
CSRNP3	0	-1.19583	0.241	0.483	0
PRKAR1B	0	-1.90479	0.048	0.29	0
SVEP1	0	-6.41825	0.004	0.246	0
HEPACAM	0	2.12068	0.325	0.083	0
KCNH5	0	-6.07973	0.003	0.245	0
ABCA6	0	-5.57415	0.003	0.245	0
BMP2K	0	1.6071	0.565	0.323	0
FLNB	0	-2.77053	0.029	0.27	0
ADCY8	0	2.0692	0.449	0.208	0
NTM	0	1.98297	0.981	0.74	0
CCPG1	0	-0.942775	0.192	0.433	0
DGKB	0	-1.63733	0.232	0.473	0
UGT8	0	-6.0746	0.008	0.248	0
WWC2	0	-1.2534	0.123	0.363	0
YWHAZ	0	-0.995126	0.174	0.414	0
GDA	0	-5.67852	0.002	0.242	0
TRPM2	0	-5.80937	0.002	0.242	0
TNPO1	0	-0.859943	0.226	0.465	0
CDC42SE2	0	-0.85585	0.209	0.448	0
NOL4L	0	-2.811	0.025	0.264	0
MGAT4A	0	-1.58945	0.113	0.352	0
ASCC3	0	-0.775589	0.261	0.5	0
SERINC1	0	-1.71338	0.049	0.288	0
LINC02693	0	-3.6996	0.013	0.252	0
ABCA8	0	-5.37062	0.013	0.252	0
APBA1	0	-0.766588	0.229	0.467	0
KCNQ2	0	-2.76769	0.019	0.257	0
CCDC88A	0	-1.02669	0.551	0.789	0
ATP11B	0	-0.831798	0.197	0.435	0
NRSN1	0	-4.55124	0.008	0.246	0
CADM1	0	2.10068	0.858	0.62	0
ZC3H13	0	-0.859388	0.199	0.437	0
TCF20	0	-0.98318	0.135	0.373	0
SOGA3	0	-2.72978	0.022	0.259	0
AC012494.1	0	-6.7849	0.007	0.244	0
KLHL3	0	-1.18381	0.109	0.346	0
ARNTL2	0	-6.34544	0.001	0.238	0
ARHGEF7	0	-0.769953	0.383	0.62	0
BMERB1	0	-0.875685	0.201	0.438	0
ZFR2	0	-7.00497	0.001	0.238	0
ACSL4	0	-1.00677	0.121	0.358	0
LMTK2	0	-0.886691	0.141	0.377	0
COG6	0	-0.916429	0.166	0.402	0
CPEB1	0	-1.46914	0.086	0.322	0
AC011995.2	0	-7.21185	0.001	0.237	0
SILC1	0	-6.4886	0.004	0.24	0
TRANK1	0	-1.92304	0.055	0.291	0
SYNPR	0	-7.04921	0.003	0.239	0
KIF13B	0	-1.89602	0.134	0.37	0
PSIP1	0	-0.907708	0.123	0.359	0
ADAM10	0	-0.746763	0.32	0.555	0
AGFG1	0	-0.912722	0.226	0.461	0
PRR16	0	-2.60698	0.034	0.269	0
ACER3	0	-1.07423	0.209	0.444	0
USP15	0	-0.812722	0.254	0.489	0
HERC1	0	-0.950696	0.449	0.683	0
SLC7A2	0	3.91001	0.273	0.039	0
MT3	0	4.14784	0.274	0.04	0
USP33	0	-0.689167	0.279	0.513	0
ACTR2	0	-1.01526	0.132	0.366	0
SLF1	0	-1.58631	0.06	0.294	0
NSG2	0	-6.42755	0.001	0.235	0
JPH1	0	-4.00442	0.01	0.244	0
PAX6	0	6.73721	0.238	0.004	0
STARD9	0	-1.8254	0.081	0.315	0
FAM81A	0	-1.63808	0.066	0.3	0
DLGAP4	0	-0.971361	0.122	0.356	0
ZBTB38	0	-0.916446	0.168	0.401	0
LGR4	0	2.75495	0.438	0.205	0
PTPN11	0	-0.804148	0.148	0.381	0
AC104596.1	0	1.76576	0.489	0.256	0
UNC5D	0	-2.07282	0.184	0.417	0
ADD3	0	1.73736	0.722	0.489	0
DPY19L2	0	-1.61984	0.058	0.291	0
RNF165	0	-5.12404	0.003	0.236	0
HPRT1	0	-1.61889	0.059	0.292	0
OGFRL1	0	2.63104	0.402	0.17	0
SLC22A10	0	-7.7234	0.001	0.233	0
FGD6	0	2.8639	0.378	0.146	0
SCG5	0	-5.37851	0.002	0.234	0
SLC15A2	0	2.92584	0.348	0.116	0
FAXC	0	-3.1713	0.014	0.246	0
LCOR	0	-0.709285	0.347	0.579	0
PLXDC2	0	-1.9433	0.326	0.557	0
AC067956.1	0	-7.23921	0.002	0.233	0
CAMKK2	0	-2.36133	0.03	0.261	0
MPPED1	0	-7.22046	0.001	0.232	0
VRK2	0	-5.62539	0.012	0.243	0
SLC4A7	0	-1.83477	0.068	0.299	0
DENND3	0	-3.98915	0.014	0.245	0
IQGAP1	0	-1.43355	0.182	0.413	0
HS3ST4	0	-6.29769	0.004	0.235	0
WDR49	0	5.27369	0.273	0.043	0
PLEKHA5	0	-1.07045	0.293	0.523	0
TTC3	0	-0.768195	0.437	0.667	0
SLIT3	0	-5.87065	0.004	0.234	0
LINGO1	0	-5.71674	0.002	0.232	0
GRIN2C	0	6.83132	0.234	0.004	0
BTBD3	0	-1.6383	0.098	0.328	0
AC233296.1	0	-3.10624	0.032	0.262	0
LRP1B	0	0.65393	0.963	0.733	0
LIMCH1	0	-1.14204	0.492	0.722	0
MAST4	0	1.28875	0.732	0.502	0
GREB1L	0	-5.51614	0.006	0.236	0
CLDND1	0	-2.66867	0.047	0.276	0
TSGA10	0	-1.00913	0.163	0.392	0
MARCH4	0	-6.14875	0.001	0.23	0
GMDS	0	-0.950034	0.204	0.433	0
SYT7	0	-6.05649	0.002	0.231	0
LRFN2	0	-1.5479	0.08	0.309	0
DENND5A	0	-0.845099	0.256	0.485	0
LINC00639	0	-6.27635	0.007	0.236	0
PLCB4	0	-1.56089	0.069	0.298	0
USP25	0	-0.837138	0.25	0.479	0
COLEC12	0	1.94443	0.28	0.052	0
AL445433.2	0	-7.63463	0.001	0.229	0
CXXC4-AS1	0	-2.30649	0.036	0.264	0
SEMA4D	0	-1.4844	0.16	0.388	0
AC007389.1	0	2.26792	0.497	0.269	0
ALS2	0	-0.958372	0.127	0.355	0
ZNF804B	0	-2.64492	0.075	0.303	0
LIN7A	0	-1.62631	0.064	0.292	0
PTBP2	0	-0.958775	0.415	0.642	0
ITCH	0	-0.740201	0.314	0.541	0
HOOK1	0	-6.17949	0.001	0.228	0
SRPK1	0	-1.2424	0.087	0.314	0
MAPK14	0	-0.74398	0.208	0.435	0
IBTK	0	-0.710203	0.227	0.454	0
TMEM64	0	-3.51038	0.018	0.245	0
ACTN4	0	-1.3336	0.087	0.314	0
MPDZ	0	-0.743232	0.347	0.574	0
CPSF6	0	-0.605804	0.273	0.5	0
RFX2	0	2.92185	0.366	0.139	0
SRPK2	0	-0.783167	0.468	0.695	0
TOX	0	1.07851	0.51	0.284	0
UBAP1L	0	-1.64527	0.051	0.277	0
CHD5	0	-6.39111	0.002	0.228	0
SLC41A2	0	-1.16679	0.091	0.317	0
CADPS	0	-1.51	0.255	0.481	0
AC098588.3	0	-1.06043	0.121	0.347	0
CCNY	0	-0.818425	0.361	0.587	0
TXNDC16	0	-1.05005	0.12	0.346	0
RAB40B	0	-1.84048	0.079	0.305	0
LARGE1	0	-1.22141	0.352	0.578	0
DPYSL5	0	-2.38899	0.044	0.269	0
UHRF2	0	-1.1091	0.112	0.337	0
ATG4C	0	-1.33466	0.219	0.444	0
MEGF10	0	0.91056	0.45	0.225	0
FBXO32	0	-2.03364	0.037	0.262	0
TMOD1	0	-3.92606	0.008	0.233	0
SLCO1A2	0	-5.17403	0.018	0.243	0
C12orf76	0	-2.87105	0.033	0.258	0
CCDC66	0	-0.71142	0.191	0.416	0
FYN	0	1.85882	0.749	0.524	0
ADARB2	0	-4.42219	0.064	0.289	0
RFFL	0	-1.4738	0.179	0.403	0
ADAM19	0	-4.39343	0.007	0.231	0
SKAP2	0	-2.51895	0.037	0.261	0
NWD1	0	5.31803	0.245	0.021	0
CA8	0	2.72553	0.297	0.073	0
CEP290	0	-0.609239	0.194	0.418	0
TTC21B	0	-0.734429	0.176	0.399	0
ERICH3	0	-5.8982	0.001	0.224	0
CREG2	0	-4.4334	0.004	0.227	0
RIF1	0	-0.682523	0.231	0.454	0
VWC2	0	-7.76555	0.002	0.225	0
BTBD10	0	-0.89886	0.151	0.374	0
CATSPER2	0	-1.00121	0.1	0.323	0
YWHAB	0	-1.92094	0.04	0.263	0
GMCL1	0	-1.31473	0.077	0.3	0
CCDC138	0	-1.36324	0.077	0.3	0
SCFD2	0	-0.683565	0.276	0.499	0
SFMBT2	0	0.670337	0.575	0.352	0
MFHAS1	0	2.87311	0.464	0.242	0
HSP90AA1	0	-0.765412	0.175	0.397	0
DISC1	0	-4.51238	0.02	0.242	0
AC092683.1	0	-1.89047	0.042	0.264	0
FAM153B	0	-4.32288	0.005	0.227	0
KIZ	0	-0.948786	0.156	0.378	0
AMMECR1	0	-1.26036	0.097	0.319	0
NXPE3	0	-1.96062	0.068	0.29	0
PAPSS1	0	-0.964979	0.137	0.359	0
PCMT1	0	-1.35231	0.069	0.291	0
RUFY2	0	-0.599623	0.256	0.478	0
NAV3	0	0.53457	0.893	0.671	0
ATP9A	0	-0.452625	0.252	0.474	0
AC118549.1	0	-0.682177	0.324	0.545	0
ATP11A	0	-0.530404	0.183	0.404	0
NGEF	0	-5.43128	0.004	0.225	0
CMSS1	0	-0.664323	0.227	0.448	0
ENC1	0	-3.86133	0.007	0.228	0
HRH2	0	-7.62659	0.001	0.222	0
GLT1D1	0	-6.18825	0.002	0.223	0
MAST1	0	-4.44592	0.003	0.224	0
CST3	0	4.14514	0.245	0.024	0
SHANK3	0	-2.36252	0.028	0.249	0
MAGI1	0	-0.936057	0.477	0.698	0
HNRNPDL	0	-0.639983	0.258	0.479	0
NOVA1	0	-0.930394	0.392	0.613	0
ZFP36L1	0	1.7846	0.282	0.061	0
LRRC28	0	-0.795885	0.186	0.407	0
TTC39C	0	-1.35949	0.081	0.302	0
PHC2	0	-0.916839	0.123	0.343	0
ANKRD36B	0	-0.862976	0.175	0.395	0
ATP1B3	0	-0.850763	0.112	0.332	0
FNDC3A	0	-0.671511	0.314	0.534	0
MIAT	0	-1.21035	0.173	0.393	0
C2orf27A	0	-3.57903	0.013	0.233	0
ZKSCAN1	0	-0.847446	0.225	0.445	0
LGI1	0	2.91313	0.429	0.209	0
RFPL1S	0	-3.99593	0.006	0.226	0
HIVEP3	0	-0.898587	0.27	0.49	0
ZDBF2	0	-1.06879	0.079	0.299	0
SNX9	0	-0.65202	0.254	0.474	0
IGSF9B	0	-3.27516	0.015	0.235	0
GNB5	0	-1.25728	0.065	0.285	0
GNB1	0	-0.581121	0.285	0.504	0
RASA1	0	-0.6786	0.32	0.539	0
RASSF8	0	1.51551	0.4	0.181	0
TSC22D1	0	-0.905297	0.29	0.509	0
MYH10	0	-1.12008	0.18	0.399	0
ANKRD13C	0	-0.617401	0.23	0.449	0
PRRX1	0	2.66626	0.319	0.1	0
TARBP1	0	-0.793467	0.23	0.449	0
ATR	0	-0.627336	0.219	0.438	0
AL445250.1	0	-3.05408	0.029	0.248	0
TMEM181	0	-1.03169	0.1	0.319	0
CYTH3	0	-1.13305	0.096	0.315	0
NAPEPLD	0	-0.889823	0.163	0.382	0
JPH4	0	-4.69221	0.002	0.221	0
RIT2	0	-7.85828	0.001	0.22	0
SLC5A4-AS1	0	-4.78954	0.006	0.225	0
FGF13	0	-5.144	0.006	0.225	0
KIF3C	0	-1.46432	0.066	0.285	0
LARP1B	0	-0.601093	0.196	0.415	0
TNRC6C	0	-0.635378	0.394	0.613	0
WDR7	0	-0.74954	0.379	0.598	0
UFL1-AS1	0	2.79032	0.329	0.111	0
STRBP	0	-0.953544	0.245	0.463	0
GIT2	0	-0.797981	0.141	0.359	0
DLGAP1-AS4	0	-7.70057	0.001	0.219	0
DIP2A	0	-1.02252	0.144	0.362	0
CD200	0	-2.91849	0.017	0.235	0
GATAD2B	0	-0.591903	0.295	0.512	0
YWHAQ	0	-1.11902	0.113	0.33	0
PELI1	0	-3.71079	0.016	0.233	0
BSN	0	-1.40198	0.064	0.281	0
INTU	0	2.33475	0.508	0.291	0
DOP1A	0	-0.602355	0.318	0.535	0
SCAMP5	0	-1.55574	0.046	0.263	0
PLOD2	0	3.09626	0.359	0.142	0
MOG	0	-6.94074	0.004	0.221	0
LUZP2	0	-4.62309	0.01	0.227	0
KCNK10	0	-6.1726	0.002	0.219	0
LRRK1	0	-5.24832	0.005	0.222	0
DCX	0	-6.34958	0.001	0.218	0
PRKCE	0	-1.05818	0.366	0.583	0
NUP93	0	-1.25953	0.07	0.287	0
RPS6KC1	0	-0.805002	0.327	0.543	0
IQSEC1	0	-0.808776	0.247	0.463	0
ABHD6	0	-1.80802	0.058	0.274	0
TTL	0	-1.2662	0.091	0.307	0
FAM117B	0	-1.01695	0.09	0.306	0
GUCY1B1	0	-2.08286	0.031	0.247	0
ANKRD33B	0	-2.62725	0.035	0.251	0
MTURN	0	-1.13015	0.097	0.313	0
AL445623.2	0	-6.51054	0.001	0.217	0
FOLH1	0	-6.81736	0.004	0.22	0
AC104806.2	0	-1.21005	0.077	0.293	0
ATXN1	0	-0.907882	0.52	0.736	0
FUT9	0	1.60904	0.735	0.519	0
CLOCK	0	-0.637323	0.181	0.396	0
RNF145	0	-0.901384	0.118	0.333	0
OSMR-AS1	0	4.42258	0.235	0.02	0
ELOVL7	0	-4.66867	0.01	0.225	0
PPARGC1B	0	-4.65483	0.002	0.217	0
PACSIN1	0	-6.00823	0.002	0.217	0
FOXP2	0	-5.77276	0.006	0.221	0
SLC23A2	0	-0.624771	0.215	0.43	0
RASA2	0	-0.746222	0.263	0.478	0
HERC3	0	-0.654604	0.197	0.412	0
CNTN1	0	0.914468	0.747	0.532	0
SRGAP1	0	1.37998	0.472	0.257	0
DLGAP3	0	-4.39341	0.003	0.217	0
AFAP1	0	-2.23131	0.033	0.247	0
CLSTN3	0	-3.37333	0.009	0.223	0
TSHZ3	0	-2.90243	0.021	0.235	0
GRIK1	0	-6.36979	0.009	0.223	0
HEPH	0	2.94939	0.25	0.036	0
ALG13	0	-0.859163	0.157	0.371	0
SLC6A1	0	0.938558	0.486	0.272	0
SLC22A23	0	-0.805682	0.256	0.47	0
CRTC3	0	-0.632324	0.2	0.414	0
ZNF519	0	-1.07438	0.084	0.298	0
HDX	0	-1.18473	0.074	0.288	0
GFPT1	0	-1.43865	0.06	0.273	0
SH3PXD2B	0	1.68304	0.389	0.176	0
LPAR1	0	-3.32741	0.063	0.276	0
STAMBPL1	0	-1.56828	0.06	0.273	0
BCAR3	0	2.28473	0.359	0.146	0
UCHL1	0	-4.72806	0.003	0.216	0
NUTM2A-AS1	0	-0.820051	0.211	0.424	0
TCERG1L	0	-7.16835	0.001	0.214	0
BMP7	0	3.39795	0.245	0.032	0
MAPK10	0	1.06307	0.871	0.658	0
FCHO2	0	-0.79004	0.187	0.399	0
UTRN	0	0.788091	0.468	0.256	0
NFIB	0	1.24791	0.67	0.458	0
RAP2A	0	-1.84559	0.044	0.256	0
TET3	0	-0.755122	0.151	0.363	0
PTPN5	0	-6.55144	0.001	0.213	0
ZBTB44	0	-0.926439	0.144	0.356	0
BCAT1	0	-5.93095	0.003	0.215	0
EML5	0	-0.796888	0.151	0.363	0
ATG2B	0	-0.634794	0.219	0.431	0
MT2A	0	3.01895	0.238	0.026	0
JPH3	0	-6.40853	0.001	0.213	0
RAB31	0	1.33867	0.375	0.163	0
ZNF133	0	-0.712194	0.149	0.361	0
CLASP2	0	-1.13214	0.611	0.823	0
PHF20L1	0	-0.617891	0.271	0.483	0
MYCBP2	0	-0.870292	0.479	0.691	0
PRKD1	0	1.51309	0.595	0.383	0
KCNAB2	0	-2.36432	0.02	0.231	0
KIAA1841	0	-0.823895	0.125	0.336	0
HACE1	0	-0.66141	0.191	0.402	0
AOPEP	0	-0.709089	0.439	0.65	0
PIEZO2	0	-6.13845	0.006	0.217	0
USP48	0	-0.514158	0.258	0.468	0
KIF26B	0	-2.60978	0.05	0.26	0
TACC1	0	-0.888628	0.282	0.492	0
ABCC9	0	3.26662	0.28	0.07	0
ZNF521	0	2.11788	0.389	0.179	0
SYP	0	-2.48487	0.016	0.226	0
MAP7D2	0	-5.53378	0.001	0.211	0
LINC01473	0	1.54878	0.737	0.527	0
TTC37	0	-0.520019	0.273	0.483	0
UGGT2	0	-0.636399	0.38	0.59	0
FNIP1	0	-0.679276	0.434	0.643	0
MTMR2	0	-1.07611	0.132	0.341	0
MON2	0	-0.616315	0.457	0.666	0
MAP2K4	0	-0.633468	0.3	0.509	0
LCORL	0	-0.846597	0.217	0.426	0
LINC02223	0	-6.27128	0.001	0.21	0
SCN3B	0	-5.75805	0.002	0.211	0
GNG2	0	-5.55206	0.002	0.211	0
CALM1	0	-0.359338	0.211	0.42	0
MINDY2	0	-0.810007	0.144	0.353	0
SNX1	0	-0.949575	0.149	0.358	0
GAB1	0	-1.48513	0.362	0.571	0
DGKH	0	-0.764651	0.073	0.282	0
EML1	0	-1.34422	0.082	0.291	0
SRSF11	0	-0.410391	0.29	0.498	0
CEP170	0	-0.578935	0.319	0.527	0
RPE	0	-0.899991	0.102	0.31	0
SAMD4A	0	2.50065	0.547	0.339	0
GLIS1	0	-4.84939	0.003	0.211	0
NECTIN3	0	-1.102	0.155	0.363	0
HHIP	0	-6.0464	0.006	0.214	0
PTPRS	0	-0.569816	0.222	0.43	0
OLFM2	0	2.71958	0.377	0.169	0
EEF1AKMT2	0	-0.839072	0.137	0.345	0
KMT2E	0	-0.423758	0.425	0.632	0
CDK17	0	-0.509232	0.297	0.504	0
PDS5B	0	-0.557494	0.335	0.542	0
MIPOL1	0	-0.724307	0.175	0.382	0
OGT	0	-0.569636	0.239	0.446	0
SLC6A17	0	-4.92781	0.003	0.21	0
DNAH14	0	-4.05381	0.011	0.218	0
TMEM163	0	-5.19806	0.004	0.211	0
IFT80	0	-1.08161	0.157	0.364	0
AMD1	0	-1.42969	0.093	0.3	0
CDKL1	0	-0.978679	0.099	0.306	0
BDP1	0	-0.467086	0.273	0.48	0
UBE2R2	0	-0.578651	0.275	0.482	0
TRAK1	0	1.99882	0.562	0.356	0
TRIM2	0	-1.19613	0.476	0.682	0
DLEU2	0	-0.880916	0.347	0.553	0
RALGPS2	0	-0.925133	0.111	0.317	0
ANOS1	0	2.89487	0.271	0.065	0
MID1	0	2.51099	0.314	0.108	0
WDR44	0	-1.10329	0.111	0.317	0
LINC00970	0	-3.93447	0.009	0.215	0
ANKS1A	0	-0.779254	0.212	0.418	0
CERCAM	0	-5.12501	0.011	0.217	0
NEURL1	0	-4.51834	0.003	0.209	0
ADIPOR2	0	-1.57652	0.152	0.358	0
ITGB4	0	5.3465	0.214	0.008	0
B4GALT6	0	-1.98684	0.04	0.246	0
VSTM2B	0	-5.68318	0.003	0.209	0
ZFYVE16	0	-1.07604	0.404	0.61	0
PRKAA2	0	-0.731702	0.116	0.321	0
FAM102B	0	-2.50829	0.027	0.232	0
MGAT5	0	-0.50148	0.304	0.509	0
FAM126B	0	-0.527121	0.199	0.404	0
AC008269.1	0	-0.830331	0.102	0.307	0
G3BP2	0	-0.934683	0.104	0.309	0
OAF	0	3.85886	0.234	0.029	0
NEXMIF	0	-0.515581	0.108	0.313	0
PART1	0	-5.94341	0.002	0.207	0
PKNOX2	0	-0.72859	0.152	0.357	0
SGMS1	0	-0.733175	0.387	0.592	0
AC006504.5	0	-1.13756	0.085	0.29	0
CLSTN1	0	-0.503775	0.193	0.397	0
DIPK1A	0	-0.536257	0.291	0.495	0
KIFAP3	0	-0.74638	0.252	0.456	0
HIP1	0	-1.97974	0.183	0.387	0
GRM8	0	-3.31495	0.024	0.228	0
CCDC82	0	-0.819514	0.129	0.333	0
CD46	0	-0.614884	0.21	0.414	0
PLEKHG1	0	1.5082	0.413	0.209	0
KCNT1	0	-5.86614	0.001	0.205	0
TESPA1	0	-7.5761	0.001	0.205	0
AL392023.2	0	-6.01218	0.003	0.207	0
AP001347.1	0	-0.965499	0.09	0.294	0
EIF4G3	0	-0.786205	0.554	0.758	0
ANKRD36C	0	-0.467876	0.389	0.593	0
YTHDC2	0	-0.528865	0.28	0.484	0
KLHL32	0	-1.17239	0.389	0.593	0
PLCG2	0	-0.567781	0.401	0.605	0
EPHB2	0	-2.20709	0.029	0.232	0
FAM78B	0	-1.9075	0.031	0.234	0
IL1RAP	0	-3.24895	0.022	0.225	0
SORCS2	0	1.55677	0.496	0.293	0
AC096564.1	0	-3.23462	0.023	0.226	0
PUM3	0	-0.504397	0.179	0.382	0
STMN1	0	-3.3562	0.006	0.209	0
CNTN2	0	-5.16947	0.006	0.209	0
CCSAP	0	-1.8471	0.04	0.243	0
MARCH11	0	-6.89694	0.001	0.204	0
EXOC2	0	-0.612877	0.207	0.41	0
CNR1	0	-7.82255	0.001	0.204	0
CDC40	0	-1.07528	0.097	0.3	0
KIF5A	0	-4.24209	0.006	0.209	0
CUX2	0	-8.51866	0.001	0.204	0
ABHD12	0	-1.09496	0.085	0.288	0
MIR99AHG	0	1.8522	0.903	0.701	0
ACVR2A	0	-0.942776	0.103	0.305	0
FCHSD2	0	-1.12681	0.429	0.631	0
PRPF39	0	-1.32041	0.079	0.281	0
GALK2	0	-0.64164	0.174	0.376	0
INSR	0	-0.602092	0.261	0.463	0
LRRC8C	0	-1.25474	0.087	0.289	0
UBE3D	0	-0.692283	0.144	0.346	0
SLC16A10	0	-6.28995	0.002	0.204	0
KCNC1	0	-3.94205	0.007	0.209	0
RAB3IP	0	-1.89356	0.081	0.283	0
PUM2	0	-0.510674	0.35	0.551	0
TMEM130	0	-5.64874	0.001	0.202	0
AC068587.4	0	-1.20041	0.138	0.339	0
CHST15	0	-3.07816	0.015	0.216	0
TOGARAM1	0	-0.541836	0.239	0.44	0
NPTN	0	-0.617491	0.196	0.397	0
MAST3	0	-3.16219	0.016	0.217	0
AC245060.5	0	-0.64591	0.138	0.339	0
MAP4K3-DT	0	-0.675999	0.171	0.372	0
SCARB2	0	-0.782392	0.162	0.363	0
SNTB1	0	2.76842	0.239	0.038	0
RTN4RL1	0	-2.70429	0.014	0.215	0
PSME4	0	-0.707863	0.314	0.514	0
BZW2	0	-2.48002	0.02	0.22	0
AC120193.1	0	-6.76057	0.002	0.202	0
LINC02398	0	-5.42054	0.003	0.203	0
PPP2R5E	0	-0.500207	0.252	0.452	0
PPIP5K1	0	-1.27485	0.055	0.255	0
MIR222HG	0	-5.54767	0.002	0.202	0
ARHGEF2	0	-3.90243	0.01	0.21	0
SUSD1	0	-3.54063	0.008	0.208	0
ARMCX5-GPRASP2	0	-0.544768	0.154	0.354	0
JMJD1C	0	-0.969733	0.625	0.825	0
TRPC4AP	0	-0.626361	0.276	0.476	0
PDS5A	0	-0.466946	0.329	0.528	0
MAN1A1	0	-1.55919	0.065	0.264	0
OLFM1	0	-1.33772	0.054	0.253	0
GOLT1B	0	-1.35463	0.05	0.249	0
CCDC57	0	-0.695483	0.114	0.313	0
SPTBN4	0	-0.756804	0.187	0.386	0
NDRG3	0	-1.01262	0.073	0.272	0
YEATS2	0	-0.463202	0.227	0.426	0
DAAM2	0	0.816892	0.428	0.229	0
SLC6A11	0	3.73052	0.301	0.103	0
FAM198B-AS1	0	3.54431	0.269	0.071	0
SDK1	0	-1.92477	0.139	0.337	0
XPO6	0	-0.704375	0.132	0.33	0
TANGO6	0	-0.723484	0.137	0.335	0
ATP6V0A1	0	-0.43142	0.195	0.393	0
ZNF652	0	-0.842706	0.172	0.37	0
PAM	0	-1.08026	0.227	0.425	0
LINC01630	0	-4.97426	0.01	0.208	0
TMEM164	0	2.93847	0.365	0.167	0
PEAK1	0	-0.627106	0.374	0.572	0
ARHGAP5	0	1.79335	0.682	0.485	0
ROCK2	0	-0.749624	0.327	0.524	0
PIK3CB	0	-0.469876	0.242	0.439	0
PRKCI	0	-0.700701	0.118	0.315	0
ST6GAL1	0	-2.62348	0.082	0.279	0
LINC01184	0	-0.506526	0.291	0.488	0
RREB1	0	1.93469	0.246	0.049	0
C8orf34	0	-2.96006	0.026	0.223	0
KCNQ3	0	-1.20387	0.317	0.514	0
FAM107B	0	-3.93932	0.029	0.226	0
ENTPD1	0	1.64475	0.26	0.063	0
EPN2	0	-0.954203	0.293	0.49	0
ULK2	0	-0.556279	0.203	0.4	0
MAP3K3	0	-0.833651	0.103	0.3	0
YWHAH	0	-3.57744	0.006	0.203	0
AFF2	0	-3.81637	0.006	0.203	0
PIK3CA	0	-0.533527	0.21	0.407	0
CNOT6L	0	-0.74899	0.157	0.354	0
SMURF1	0	-0.638396	0.231	0.428	0
PCDH15	0	-5.39933	0.014	0.211	0
RPRD1A	0	-0.467363	0.216	0.413	0
ADGRL1	0	-0.590637	0.089	0.286	0
TGFBR3	0	2.80155	0.282	0.085	0
EXOC6B	0	-1.05216	0.594	0.79	0
HIVEP2	0	-0.710217	0.351	0.547	0
PLD3	0	-0.450715	0.145	0.341	0
FARSB	0	-0.699406	0.117	0.313	0
MRPS30-DT	0	-0.966759	0.12	0.316	0
KIAA0825	0	-0.670487	0.238	0.434	0
COL19A1	0	-5.83777	0.002	0.198	0
THSD7A	0	0.536054	0.449	0.253	0
MVB12B	0	-0.723497	0.253	0.449	0
NRXN2	0	-1.44416	0.053	0.249	0
FAM106A	0	-0.752577	0.124	0.32	0
CECR2	0	1.12772	0.395	0.199	0
FAT1	0	2.54834	0.287	0.091	0
ZNF25	0	-0.836452	0.099	0.295	0
SPATS2	0	-0.580286	0.161	0.357	0
CDC27	0	-0.477123	0.207	0.402	0
ID2	0	3.53504	0.28	0.085	0
RFTN1	0	-1.66711	0.068	0.263	0
BBS7	0	-1.05601	0.068	0.263	0
AHR	0	-4.14496	0.006	0.201	0
XKR6	0	-0.875164	0.313	0.508	0
FSD1L	0	-0.692174	0.129	0.324	0
NRGN	0	-3.00612	0.008	0.203	0
CORO1C	0	-1.38323	0.083	0.278	0
DTWD1	0	-0.766135	0.123	0.318	0
EML2	0	-1.81551	0.042	0.237	0
FAT3	0	0.914375	0.564	0.369	0
AL355472.2	0	-8.133	0	0.194	0
ITSN2	0	-0.509192	0.265	0.459	0
AC073365.1	0	-7.27295	0.001	0.195	0
LINC01378	0	-7.76342	0.001	0.195	0
KCNN2	0	-0.357347	0.111	0.305	0
LINC01170	0	-5.12411	0.015	0.209	0
TSPAN13	0	-4.6467	0.003	0.197	0
TMEM260	0	-0.572884	0.173	0.367	0
TASP1	0	-0.653122	0.201	0.395	0
ZC3H12B	0	-1.27954	0.058	0.252	0
TPPP	0	-3.52806	0.01	0.204	0
TPP2	0	-0.556202	0.225	0.419	0
CYLD	0	-0.83151	0.153	0.347	0
ZNF516	0	2.31777	0.357	0.163	0
DYM	0	-0.543022	0.401	0.595	0
PIK3C2B	0	-1.87144	0.068	0.261	0
GALNT14	0	-6.55938	0.001	0.194	0
MAPK9	0	-0.689388	0.124	0.317	0
ESYT2	0	-0.784026	0.253	0.446	0
AL589843.1	0	-1.11647	0.066	0.259	0
LRRK2	0	-1.06466	0.112	0.305	0
CDK8	0	-0.487232	0.254	0.447	0
DLEU7	0	-5.19779	0.003	0.196	0
RNF111	0	-0.522124	0.188	0.381	0
SIPA1L2	0	-1.0719	0.089	0.282	0
ATG5	0	-0.588572	0.169	0.362	0
KRIT1	0	-0.582054	0.167	0.36	0
ZNF138	0	-0.611963	0.151	0.343	0
SRGAP2C	0	-3.05572	0.021	0.213	0
LINC02798	0	-4.87668	0.008	0.2	0
EIF4E3	0	-1.33563	0.049	0.241	0
KPNA1	0	-0.42747	0.192	0.384	0
TBL1XR1	0	-0.509315	0.438	0.63	0
ARHGEF28	0	-4.79946	0.004	0.196	0
SERINC5	0	-0.76813	0.248	0.44	0
TMEM245	0	-0.488005	0.192	0.384	0
CDON	0	-0.976471	0.058	0.25	0
TULP3	0	2.04882	0.324	0.132	0
MBNL2	0	-0.730125	0.446	0.638	0
FBXO33	0	-0.893191	0.125	0.317	0
KIAA0513	0	-1.54439	0.039	0.231	0
CDH4	0	1.99551	0.447	0.255	0
BEND6	0	-0.837569	0.098	0.29	0
QKI	0	-0.100047	0.925	0.734	0
C1GALT1	0	-0.971088	0.15	0.341	0
ZNF493	0	-0.492435	0.208	0.399	0
ARMH1	0	3.46354	0.299	0.108	0
COL24A1	0	-6.32046	0.002	0.193	0
DNAH6	0	-1.48623	0.074	0.265	0
RNF149	0	-0.53954	0.181	0.372	0
CDKL2	0	-2.68406	0.023	0.214	0
TNFRSF21	0	-3.61111	0.006	0.197	0
CTNNAL1	0	-1.47248	0.049	0.24	0
CACNA1C	0	-1.43195	0.318	0.509	0
PUS7L	0	-0.713955	0.125	0.316	0
RAPGEF3	0	2.57679	0.249	0.058	0
LINC01197	0	-5.76582	0.002	0.193	0
TBCD	0	-0.521446	0.183	0.374	0
ZNF675	0	-1.28594	0.065	0.256	0
PRRG1	0	-1.70224	0.075	0.266	0
TRPC5	0	-7.07604	0.001	0.192	0
GABRA3	0	-4.21676	0.005	0.196	0
KIF3A	0	-0.389458	0.217	0.408	0
PIP4K2A	0	-1.76663	0.379	0.57	0
ARHGAP21	0	-0.721298	0.551	0.742	0
MNAT1	0	-0.746195	0.378	0.569	0
SYNE1	0	1.11077	0.776	0.586	0
SYBU	0	-0.758667	0.149	0.339	0
FBXO22	0	-0.47785	0.148	0.338	0
AL157944.1	0	-8.62485	0.001	0.191	0
PARM1	0	-5.96872	0.002	0.192	0
SYNPO2	0	-1.15144	0.08	0.27	0
AC113383.1	0	-5.70073	0.002	0.192	0
NDFIP1	0	-0.375196	0.235	0.425	0
BMPER	0	-1.21008	0.129	0.319	0
GARNL3	0	-0.48813	0.338	0.528	0
CHORDC1	0	-1.04818	0.083	0.273	0
APLP2	0	-0.75329	0.113	0.303	0
IQSEC3	0	-5.8012	0.001	0.191	0
FA2H	0	-5.97674	0.004	0.194	0
SOX9	0	4.90547	0.206	0.016	0
DOP1B	0	-1.01569	0.068	0.258	0
HEATR5B	0	-0.541901	0.165	0.355	0
LRRFIP1	0	-0.493852	0.222	0.412	0
KLHL42	0	-0.82209	0.092	0.282	0
CPB2-AS1	0	-1.90767	0.094	0.284	0
BMPR1A	0	1.98497	0.562	0.373	0
RAP1GAP	0	-3.24507	0.011	0.2	0
ST6GALNAC3	0	-1.26086	0.337	0.526	0
TTC13	0	-0.594122	0.129	0.318	0
MIR4435-2HG	0	-4.31417	0.006	0.195	0
GPR155	0	-0.572893	0.134	0.323	0
MAML3	0	-1.73306	0.11	0.299	0
NPY1R	0	-6.05871	0.001	0.19	0
AC008591.1	0	-6.10018	0.002	0.191	0
SLC35F1	0	0.659638	0.604	0.415	0
RSPO2	0	-6.20711	0.002	0.191	0
NAP1L1	0	-0.458522	0.291	0.48	0
EGLN3	0	2.5012	0.306	0.117	0
NIPA1	0	-1.29007	0.059	0.248	0
NTRK3	0	0.84237	0.643	0.454	0
MOSMO	0	-0.442288	0.186	0.375	0
ZNF540	0	-0.965248	0.063	0.252	0
SOGA1	0	-1.02741	0.103	0.292	0
PI4KA	0	-0.442664	0.315	0.504	0
DCBLD2	0	-0.880621	0.097	0.286	0
PWWP2A	0	-0.889851	0.158	0.347	0
STX7	0	-0.693031	0.171	0.36	0
ADAM9	0	-1.03948	0.093	0.282	0
ELP2	0	-0.4857	0.171	0.36	0
AC079447.1	0	-0.473117	0.142	0.33	0
C10orf90	0	-2.96412	0.143	0.331	0
ADARB1	0	-0.818428	0.092	0.28	0
RNF220	0	-3.05635	0.199	0.387	0
ZC3H6	0	-0.622653	0.174	0.362	0
PPIG	0	-0.384933	0.202	0.39	0
AP3S1	0	-0.71092	0.128	0.316	0
ANLN	0	-6.10921	0.005	0.193	0
RSBN1L	0	-0.490511	0.178	0.366	0
NR6A1	0	-0.493076	0.178	0.366	0
PDCD4	0	-1.20075	0.085	0.273	0
RASAL1	0	-6.98704	0.001	0.189	0
C18orf25	0	-0.716878	0.105	0.293	0
ZNF146	0	-1.28936	0.108	0.296	0
CHM	0	-0.53114	0.193	0.381	0
CTNND2	0	1.6236	0.978	0.79	0
R3HDM2	0	-0.55691	0.395	0.583	0
ZYG11B	0	-0.431196	0.146	0.333	0
AC073091.3	0	-7.25149	0.002	0.189	0
ORC2	0	-0.545568	0.135	0.322	0
LINC00882	0	-0.82993	0.441	0.628	0
ARHGAP10	0	-2.48595	0.031	0.218	0
AC005906.2	0	-8.05686	0	0.187	0
AMN1	0	-0.635685	0.119	0.306	0
MIR4500HG	0	-6.14636	0.002	0.189	0
MAP3K9	0	-2.41997	0.021	0.208	0
SHANK1	0	-5.17939	0.002	0.189	0
MORF4L2	0	-0.896582	0.079	0.266	0
TENM1	0	-2.09789	0.055	0.242	0
CNST	0	-0.63747	0.101	0.288	0
RECK	0	-0.657598	0.157	0.344	0
ZBED5	0	-0.868282	0.171	0.358	0
MACF1	0	2.34645	0.964	0.777	0
AGPS	0	-0.579681	0.156	0.342	0
PTPDC1	0	-1.04478	0.095	0.281	0
STK4	0	-1.09182	0.091	0.277	0
NIPAL3	0	-1.94727	0.047	0.233	0
STX12	0	-0.578655	0.124	0.31	0
EPHX4	0	-5.43367	0.004	0.19	0
GULP1	0	-2.3365	0.049	0.235	0
RASGEF1C	0	-5.55106	0.005	0.191	0
FOCAD	0	-0.988921	0.313	0.499	0
LINC01252	0	-2.30534	0.019	0.205	0
HTR2A	0	-4.06459	0.008	0.194	0
G2E3	0	-0.77717	0.102	0.288	0
CLMN	0	-2.27344	0.136	0.322	0
CYFIP1	0	-1.53927	0.105	0.291	0
PLIN5	0	4.84187	0.204	0.018	0
ZNF506	0	-0.62239	0.174	0.36	0
DNM2	0	-0.654913	0.16	0.346	0
UBQLN1	0	-0.396915	0.158	0.343	0
MYSM1	0	-0.43811	0.203	0.388	0
MYO1B	0	-4.83304	0.004	0.189	0
TMEM30A	0	-1.37049	0.058	0.243	0
UBXN2B	0	-0.637639	0.122	0.307	0
UBE2W	0	-0.513828	0.203	0.388	0
AC004083.1	0	-3.96762	0.009	0.194	0
FERMT2	0	1.78472	0.386	0.201	0
TTYH1	0	2.5746	0.316	0.131	0
DSTN	0	-1.41322	0.05	0.235	0
CERS4	0	-0.618433	0.161	0.346	0
ABI1	0	1.79712	0.575	0.39	0
TIAL1	0	-0.773042	0.153	0.337	0
KDM4B	0	-0.409461	0.156	0.34	0
GRIK3	0	-5.5267	0.002	0.186	0
AL591686.2	0	5.34659	0.2	0.016	0
SMC6	0	-0.647339	0.129	0.313	0
CCNT2-AS1	0	-2.9317	0.017	0.201	0
ZBBX	0	-3.5789	0.013	0.197	0
EIF4A2	0	-0.773735	0.111	0.295	0
PPP2R2C	0	-0.787645	0.259	0.443	0
LMBRD2	0	-0.609391	0.116	0.3	0
MCPH1	0	-0.387739	0.196	0.38	0
ABCA2	0	-2.467	0.045	0.229	0
ADD3-AS1	0	3.19842	0.259	0.075	0
STX3	0	-4.18819	0.006	0.19	0
MPHOSPH8	0	-0.335769	0.19	0.374	0
ZFP90	0	-0.716047	0.112	0.296	0
AC011474.1	0	-6.25311	0.002	0.186	0
GGT7	0	-0.663616	0.079	0.263	0
SCAMP1	0	-0.554006	0.147	0.33	0
QSER1	0	-0.581284	0.16	0.343	0
CPD	0	-0.612874	0.158	0.341	0
COPA	0	-0.555068	0.184	0.367	0
RAD18	0	-1.19952	0.061	0.244	0
LINC01811	0	-5.20372	0.004	0.187	0
C4orf50	0	-3.04004	0.012	0.195	0
RXFP1	0	-7.65437	0.001	0.184	0
MED23	0	-0.641648	0.103	0.286	0
RGS17	0	-1.70668	0.039	0.222	0
MAP3K4	0	-0.435098	0.187	0.37	0
CPQ	0	0.869846	0.508	0.325	0
RBM4	0	-0.560249	0.12	0.303	0
SPATA7	0	-0.415604	0.176	0.359	0
ANGPTL4	0	5.98443	0.191	0.008	0
SLC36A1	0	-2.35651	0.021	0.203	0
FGFR1OP2	0	-0.700995	0.16	0.342	0
SGPP2	0	-5.4273	0.003	0.185	0
SOX2	0	1.41247	0.321	0.139	0
REEP5	0	-1.07591	0.057	0.239	0
AC009879.4	0	4.47207	0.209	0.027	0
FRMD3	0	-2.30903	0.037	0.219	0
AC087280.2	0	-3.14313	0.009	0.191	0
AC090015.1	0	-6.51044	0.004	0.186	0
UBE2O	0	-0.508634	0.102	0.284	0
ATP1A3	0	-5.85574	0.001	0.183	0
EMID1	0	3.02014	0.247	0.065	0
WWOX	0	1.26825	0.868	0.686	0
LINC02245	0	-0.722148	0.1	0.281	0
AC025809.1	0	-2.55343	0.02	0.201	0
EVA1C	0	-0.79184	0.16	0.341	0
GLMN	0	-0.540959	0.124	0.305	0
TBC1D23	0	-0.633778	0.119	0.3	0
MFAP3L	0	1.86442	0.381	0.2	0
LINC02217	0	-7.9662	0.001	0.182	0
MCHR2	0	-6.78418	0.001	0.182	0
LINC00598	0	2.80901	0.222	0.041	0
VRK1	0	-1.64599	0.038	0.219	0
ZNRF1	0	-0.501673	0.117	0.298	0
TAF4B	0	-1.44088	0.038	0.219	0
SRGAP2B	0	-3.31528	0.018	0.198	0
ZER1	0	-0.37952	0.145	0.325	0
GNPTAB	0	-0.453791	0.163	0.343	0
LINC01725	0	-2.65712	0.03	0.21	0
SNX27	0	-0.59334	0.121	0.301	0
CD55	0	-4.57739	0.009	0.189	0
BOC	0	3.70969	0.246	0.066	0
FSTL1	0	3.11056	0.255	0.075	0
GSTA4	0	-1.11658	0.068	0.248	0
MPP7	0	-1.71875	0.045	0.225	0
REEP3	0	-0.804085	0.14	0.32	0
PPP1R3C	0	6.0195	0.19	0.01	0
PLXNC1	0	-1.3317	0.038	0.218	0
AACS	0	-0.839361	0.061	0.241	0
TMEM63C	0	-1.99613	0.024	0.204	0
ARPP19	0	-1.21319	0.067	0.247	0
PTPRM	0	0.395921	0.521	0.341	0
PCDH11Y	0	-5.94952	0.003	0.183	0
PIP5K1B	0	-1.1206	0.1	0.279	0
LMO4	0	-0.972957	0.12	0.299	0
RFTN2	0	0.333202	0.433	0.254	0
SEC24D	0	-2.12661	0.03	0.209	0
UBE2QL1	0	-4.85425	0.002	0.181	0
AUXG01000058.1	0	-1.87228	0.026	0.205	0
CALD1	0	-1.36388	0.125	0.304	0
DLC1	0	-1.62244	0.325	0.504	0
AC011603.2	0	-1.25297	0.048	0.227	0
ACTN1	0	-0.57967	0.082	0.261	0
SSBP3	0	-0.51315	0.171	0.35	0
GAN	0	2.69139	0.35	0.171	0
PDZRN3	0	1.05918	0.559	0.381	0
ADAM17	0	-0.576717	0.154	0.332	0
HACD2	0	-0.814569	0.092	0.27	0
NQO2	0	-0.550087	0.1	0.278	0
STAM	0	-0.80994	0.095	0.273	0
DPF3	0	1.3577	0.382	0.204	0
MAPK8IP3	0	-0.316831	0.155	0.333	0
ATP8B1	0	-2.76492	0.022	0.2	0
TPM3	0	-1.08979	0.061	0.239	0
PDGFRB	0	2.50307	0.239	0.061	0
CPLX2	0	-4.43207	0.003	0.181	0
PREP	0	-0.598548	0.111	0.289	0
PEX3	0	-0.505454	0.127	0.305	0
BCAP29	0	-0.559601	0.127	0.305	0
B3GAT1	0	-0.713874	0.134	0.312	0
GPALPP1	0	-0.475151	0.126	0.304	0
ZC4H2	0	-0.740448	0.108	0.286	0
SLC38A6	0	-0.471681	0.167	0.345	0
FEZ2	0	-0.599855	0.144	0.321	0
SLC17A5	0	-1.08241	0.056	0.233	0
ZNF706	0	-0.502918	0.16	0.337	0
MINDY3	0	-0.448125	0.16	0.337	0
SNAP25-AS1	0	-2.21199	0.019	0.196	0
SV2A	0	-3.76313	0.004	0.181	0
CDK18	0	-2.99933	0.04	0.217	0
MAP3K21	0	-6.05689	0.001	0.178	0
PLD5	0	-2.50569	0.061	0.238	0
AFF1	0	1.33031	0.51	0.333	0
SH3BGRL2	0	-0.562991	0.126	0.303	0
SOX21-AS1	0	4.85144	0.189	0.012	0
SLC7A8	0	-3.87683	0.007	0.184	0
CFAP161	0	-5.40899	0.003	0.18	0
SLC8A2	0	-8.01621	0.001	0.178	0
SLC12A5	0	-4.96229	0.002	0.179	0
DNM3	0	-0.7778	0.618	0.794	0
DENND6A	0	-0.542506	0.151	0.327	0
PPP4R2	0	-0.6075	0.159	0.335	0
SMARCA5	0	-0.615457	0.144	0.32	0
NT5DC1	0	-0.82227	0.23	0.406	0
FBXO16	0	-0.970604	0.058	0.234	0
PTBP3	0	-0.819778	0.101	0.277	0
TM7SF3	0	-0.676107	0.096	0.272	0
PHTF1	0	-0.380597	0.115	0.291	0
AC007563.2	0	-1.33736	0.082	0.258	0
OSBPL11	0	2.18178	0.349	0.173	0
OSMR	0	2.86461	0.21	0.034	0
USP54	0	-0.971271	0.309	0.485	0
CD44	0	6.1958	0.186	0.01	0
WSCD2	0	-2.67412	0.011	0.187	0
DAPK2	0	-4.14574	0.017	0.193	0
SLC39A11	0	1.19224	0.617	0.441	0
CNDP1	0	-5.79105	0.006	0.182	0
KREMEN1	0	3.22941	0.253	0.077	0
CDC42	0	-0.710691	0.102	0.277	0
TTC39B	0	-0.495565	0.102	0.277	0
EPS8	0	0.547283	0.342	0.167	0
TMTC3	0	-0.689972	0.097	0.272	0
NUP133	0	-0.606436	0.118	0.293	0
ANKRD44	0	-1.05249	0.254	0.429	0
AC093843.1	0	-6.95129	0.001	0.176	0
GHR	0	-1.62796	0.045	0.22	0
AC073332.1	0	-5.28783	0.003	0.178	0
HECTD2	0	-0.528748	0.179	0.354	0
SERINC3	0	-0.89198	0.066	0.241	0
SYN1	0	-5.28574	0.001	0.176	0
ASB3	0	1.74785	0.693	0.518	0
LNPK	0	-0.378669	0.146	0.32	0
MARCH3	0	2.13921	0.266	0.092	0
FREM2	0	3.40681	0.199	0.025	0
ARHGAP17	0	-0.564523	0.161	0.335	0
PIGK	0	-1.05804	0.078	0.252	0
LTBP1	0	1.59095	0.35	0.176	0
CLDN11	0	-5.62757	0.006	0.18	0
PANK3	0	-0.403608	0.134	0.308	0
CARNMT1	0	-1.01529	0.061	0.235	0
AFMID	0	-4.95577	0.005	0.179	0
CYSTM1	0	2.94265	0.279	0.106	0
FNBP1	0	1.07319	0.77	0.597	0
LRP11	0	-0.914088	0.06	0.233	0
KATNAL1	0	-0.486375	0.144	0.317	0
HDGFL3	0	-0.394171	0.157	0.33	0
ZCCHC14	0	-0.344425	0.143	0.316	0
PCNT	0	-0.554473	0.091	0.264	0
CYP4X1	0	-6.19445	0.001	0.174	0
CEP97	0	-1.31189	0.075	0.248	0
USP13	0	-0.958018	0.078	0.251	0
STMN4	0	-4.67764	0.002	0.175	0
SPIDR	0	-0.532737	0.433	0.606	0
CES4A	0	-4.83042	0.003	0.176	0
ANKRD30B	0	-7.73624	0	0.173	0
TMX4	0	-1.19815	0.065	0.238	0
IL1RAPL2	0	-6.54176	0.002	0.175	0
SPANXA2-OT1	0	-2.26948	0.035	0.208	0
CRBN	0	-0.502922	0.109	0.281	0
LSAMP	0	1.95559	0.996	0.824	0
PTPN1	0	-0.637576	0.103	0.275	0
PACS2	0	-0.767335	0.157	0.329	0
AC138627.1	0	2.16832	0.334	0.162	0
STS	0	-0.588839	0.094	0.266	0
UBP1	0	-0.363094	0.131	0.303	0
SGTB	0	-1.16085	0.048	0.22	0
PPP2R2D	0	-0.412592	0.14	0.312	0
TP53TG5	0	-5.1889	0.008	0.18	0
ARHGAP26	0	0.449622	0.678	0.507	0
OTUD7A	0	-0.64191	0.509	0.68	0
SNTA1	0	3.41639	0.273	0.102	0
LRRN2	0	-0.605694	0.097	0.268	0
AL078602.1	0	5.02854	0.189	0.018	0
ZNF800	0	-0.668047	0.146	0.317	0
RAPGEF1	0	-0.789074	0.165	0.336	0
CCDC186	0	-0.756947	0.087	0.258	0
GAS2	0	-0.659482	0.096	0.267	0
EPHA4	0	-1.05745	0.179	0.35	0
CAMK4	0	-0.766297	0.202	0.373	0
ANKRD7	0	-1.50611	0.037	0.208	0
ANKS6	0	-1.00087	0.068	0.239	0
AC069228.1	0	-3.38419	0.017	0.188	0
SPNS2	0	-5.19799	0.003	0.174	0
FCHO1	0	-4.99598	0.003	0.174	0
PIGU	0	-0.626557	0.134	0.305	0
RCAN1	0	-1.34516	0.049	0.22	0
ERO1B	0	-0.737217	0.09	0.26	0
FARP2	0	-0.790381	0.146	0.316	0
DIAPH1	0	-0.820648	0.063	0.233	0
HDAC2-AS2	0	-1.55553	0.16	0.33	0
ORC5	0	-0.71567	0.094	0.264	0
FAIM2	0	-1.85979	0.024	0.194	0
SLC9A7	0	-1.64247	0.031	0.201	0
FAAH2	0	-0.969234	0.062	0.232	0
SLC6A6	0	-5.76155	0.002	0.172	0
IP6K1	0	-0.451084	0.134	0.304	0
AL591519.1	0	-3.10438	0.014	0.184	0
LHFPL6	0	0.849938	0.508	0.338	0
TENT4B	0	-0.781555	0.084	0.254	0
POU2F2	0	-4.86782	0.003	0.173	0
GRB2	0	-0.953222	0.102	0.271	0
LINC01505	0	-2.20248	0.055	0.224	0
NAB1	0	-0.937197	0.075	0.244	0
APPL1	0	-0.545252	0.117	0.286	0
TRIM59	0	-6.14512	0.004	0.173	0
CPNE5	0	-2.86137	0.007	0.176	0
NXPH1	0	-6.74476	0.005	0.174	0
JCAD	0	-4.87156	0.003	0.172	0
PDE3A	0	1.59458	0.254	0.085	0
SLC5A11	0	-5.5948	0.01	0.179	0
UBA2	0	-0.412237	0.129	0.298	0
ITSN1	0	1.61311	0.621	0.452	0
ZMAT1	0	1.64004	0.464	0.296	0
GPD1L	0	-4.43428	0.003	0.171	0
AC009126.1	0	-0.643264	0.09	0.258	0
PRKAG2	0	-0.750429	0.212	0.38	0
CC2D2B	0	2.93325	0.225	0.057	0
SLC35A3	0	-1.02076	0.075	0.243	0
ELOVL4	0	-2.60318	0.015	0.183	0
LMO3	0	1.52819	0.505	0.337	0
ATP8B4	0	-5.34711	0.005	0.173	0
ESCO1	0	-0.532976	0.129	0.297	0
CERS6	0	-0.5539	0.282	0.449	0
TBC1D8	0	-0.704404	0.095	0.262	0
MB21D2	0	-1.17348	0.054	0.221	0
UNC5A	0	-5.51149	0.001	0.168	0
ABHD17B	0	-1.35275	0.087	0.254	0
LDB3	0	-6.01454	0.004	0.171	0
GLB1L3	0	-6.0565	0.001	0.168	0
OCA2	0	-6.22824	0.001	0.168	0
AC013652.1	0	-1.81896	0.027	0.194	0
RAI1	0	-0.507574	0.095	0.262	0
LAMP2	0	-1.12755	0.157	0.324	0
SSX2IP	0	-0.332748	0.137	0.304	0
ANTXR1	0	2.03469	0.431	0.264	0
ZIC1	0	1.65213	0.252	0.085	0
AL096794.1	0	-3.16672	0.009	0.176	0
VKORC1L1	0	-0.466118	0.128	0.295	0
LHFPL3	0	-6.36384	0.008	0.175	0
TNC	0	5.83588	0.179	0.012	0
SNX6	0	-0.666421	0.124	0.291	0
TMEM266	0	-2.5882	0.015	0.182	0
PHKA1	0	3.70442	0.212	0.045	0
SYTL4	0	4.38887	0.184	0.017	0
FBXO28	0	-0.48354	0.11	0.276	0
ZC3H8	0	-0.571343	0.105	0.271	0
PID1	0	-0.929929	0.172	0.338	0
GNAI3	0	-0.726985	0.087	0.253	0
SH3TC2	0	-6.10534	0.004	0.17	0
FAM153A	0	-1.60261	0.023	0.189	0
PTK2B	0	-1.16652	0.091	0.257	0
AC091138.1	0	-6.27396	0.001	0.167	0
PPARA	0	1.99061	0.256	0.09	0
PTP4A2	0	-1.27403	0.084	0.25	0
HACL1	0	-0.379495	0.132	0.298	0
QRICH1	0	-0.390171	0.132	0.298	0
MANBA	0	-0.849231	0.133	0.299	0
ANKMY2	0	-0.804573	0.073	0.239	0
AOAH	0	-5.59478	0.006	0.172	0
RNLS	0	-0.605407	0.131	0.297	0
HLF	0	-0.867544	0.081	0.247	0
TMEM241	0	-0.688438	0.126	0.292	0
RTTN	0	-1.01098	0.134	0.3	0
CFAP47	0	5.64781	0.18	0.014	0
AC002377.1	0	-3.91796	0.007	0.173	0
SPOPL	0	-0.639584	0.108	0.273	0
HM13	0	-0.327689	0.102	0.267	0
FGGY	0	1.91178	0.386	0.221	0
AC103923.1	0	4.78418	0.197	0.032	0
DIRAS2	0	-3.37681	0.005	0.17	0
NRP1	0	2.48744	0.326	0.161	0
APBB1	0	-0.935384	0.069	0.234	0
COPS2	0	-0.644964	0.092	0.257	0
SEZ6L2	0	-4.90828	0.002	0.167	0
LINC01102	0	-1.93171	0.039	0.204	0
FKBP5	0	1.20714	0.349	0.184	0
OPTN	0	-0.727241	0.072	0.237	0
MBTPS1	0	-0.421613	0.135	0.3	0
FAM124A	0	-1.67397	0.102	0.266	0
TCF12	0	-1.18173	0.585	0.749	0
COX10-AS1	0	-0.536269	0.117	0.281	0
CNRIP1	0	-0.982836	0.054	0.218	0
SAMD5	0	-6.35479	0.002	0.166	0
PUS7	0	-0.729236	0.065	0.229	0
CEMIP2	0	-1.40589	0.067	0.231	0
KRTAP5-AS1	0	-8.45043	0	0.164	0
C11orf87	0	-5.43243	0.001	0.165	0
ABCG1	0	-5.03398	0.004	0.168	0
NOP58	0	-0.31439	0.118	0.282	0
ATP13A5	0	4.40585	0.179	0.015	0
ABLIM3	0	-0.65419	0.073	0.237	0
PHYHD1	0	5.66767	0.175	0.011	0
TMC7	0	-3.37376	0.016	0.18	0
BRINP3	0	0.536758	0.524	0.361	0
ASAP2	0	1.91481	0.455	0.292	0
DDX1	0	-0.520669	0.103	0.266	0
DYNC1LI1	0	-0.524594	0.107	0.27	0
FSTL5	0	-1.95531	0.109	0.272	0
MAPKBP1	0	-0.36132	0.111	0.274	0
TMEM144	0	-2.63179	0.167	0.33	0
GLRA3	0	-6.49833	0.001	0.164	0
TRIM36	0	-5.8849	0.001	0.164	0
AGAP3	0	-0.830248	0.061	0.224	0
C9orf72	0	-0.679619	0.088	0.251	0
TLE4	0	-0.935729	0.22	0.383	0
CDH22	0	-3.78859	0.008	0.171	0
DRP2	0	-5.55027	0.001	0.164	0
AZIN2	0	-1.55224	0.045	0.208	0
ANAPC4	0	-0.48381	0.13	0.293	0
WDR19	0	-0.263105	0.134	0.297	0
FIG4	0	-0.429629	0.122	0.285	0
SAMD8	0	-0.420296	0.135	0.298	0
MADD	0	-0.707934	0.074	0.237	0
AP4S1	0	-0.471355	0.126	0.289	0
CD99L2	0	-0.49015	0.132	0.295	0
LRRTM2	0	-4.17109	0.004	0.166	0
WIPF3	0	-1.90429	0.028	0.19	0
LAMB1	0	-4.44993	0.003	0.165	0
OSTF1	0	-1.31502	0.065	0.227	0
TPCN1	0	1.98921	0.381	0.219	0
MMP17	0	-6.5697	0.001	0.163	0
ZNF529	0	-0.664663	0.1	0.262	0
RFX3-AS1	0	1.45742	0.487	0.325	0
AL139815.1	0	-2.6811	0.012	0.174	0
CEP295	0	-0.397722	0.121	0.283	0
GPRC5B	0	1.01196	0.357	0.195	0
USP12	0	-0.838332	0.104	0.265	0
SLC9B2	0	-0.236275	0.092	0.253	0
SUB1	0	-0.991729	0.068	0.229	0
TRIM23	0	-0.623845	0.097	0.258	0
ATP6V1B2	0	-1.01095	0.053	0.214	0
IL33	0	6.14866	0.169	0.008	0
AL136366.1	0	4.64801	0.18	0.019	0
SMPD3	0	-5.21065	0.001	0.162	0
CDYL2	0	-0.759186	0.09	0.251	0
NSL1	0	-0.496832	0.136	0.297	0
LINC00937	0	-2.5832	0.014	0.175	0
LMNTD1	0	4.91264	0.174	0.013	0
NCAN	0	3.19409	0.299	0.138	0
ITGB1BP1	0	-0.437358	0.093	0.253	0
[truncated: 13,239 more rows]

## Sheet: S5I - Oligodendrocytes RF-AME
TF	TF family	RF	AME
AHR	bHLH	0.0695581	5.99568
AIRE	SAND	0.0736684	1.33255
ALX1	Homeodomain	0.0686311	1.45469
AR	Nuclear receptor	0.226226	88.0343
TFAP2A	AP-2	0.0633951	3.13727
TFAP2B	AP-2	0.0668644	23.2013
TFAP2C	AP-2	0.0537166	5.45346
ARID5B	ARID/BRIGHT	0.0973787	17.1135
ARNT	bHLH	0.17938	20.4271
ASCL1	bHLH	0.0604947	43.2441
ATF1	bZIP	0.0976495	25.5638
ATF2	bZIP	0.148078	46.4034
ATF3	bZIP	0.0964679	24.5017
ATF4	bZIP	0.0677535	1.33255
ATF6	bZIP	0.0757308	5.60206
ATOH1	bHLH	0.284819	114.344
BACH1	bZIP	0.0687887	28.0665
BACH2	bZIP	0.0559289	11.9666
BATF3	bZIP	0.071562	13.2097
BATF	bZIP	0.057172	1.29414
BCL11A	C2H2 ZF	0.278557	263.03
BCL6	C2H2 ZF	0.071628	6.74958
BHLHA15	bHLH	0.243886	95.7423
BHLHE40	bHLH	0.0737942	30.8097
ARNTL	bHLH	0.127287	52.8041
T	T-box	0.0677066	6.10735
CDX1	Homeodomain	0.0555214	5.37469
CDX2	Homeodomain	0.0709196	1.48545
CEBPA	bZIP	0.118775	0.0655015
CEBPB	bZIP	0.14868	0.111821
CEBPD	bZIP	0.256651	0.048177
CEBPE	bZIP	0.0704006	0.0305841
CEBPG	bZIP	0.0619294	0.966576
CLOCK	bHLH	0.0868821	28.5591
EBF1	EBF1	0.0806604	2.65956
NR2F1	Nuclear receptor	0.0688979	50.8153
NR2F2	Nuclear receptor	0.100685	7.63827
CREB1	bZIP	0.0993557	20.1931
CREM	bZIP	0.0785694	11.5918
CRX	Homeodomain	0.116675	1.45469
CTCFL	C2H2 ZF	0.619743	104.857
CTCF	C2H2 ZF	0.936149	173.561
CUX1	CUT; Homeodomain	0.191867	0.463442
DBP	bZIP	0.0800848	0.567031
DLX3	Homeodomain	0.0632168	1.767
DUX4	Homeodomain	0.0863577	0.111821
E2F1	E2F	0.0852436	92.6925
E2F2	E2F	0.168932	0.30103
E2F3	E2F	0.0873412	127.033
E2F4	E2F	0.13876	88.3788
E2F5	E2F	0.111661	0.17134
E2F6	E2F	0.0931005	121.164
E2F7	E2F	0.281831	175.029
EGR1	C2H2 ZF	0.109329	124.564
EGR2	C2H2 ZF	0.180601	136.833
EHF	Ets	0.0583305	38.3072
ELF1	Ets	0.0627266	30.2757
ELF2	Ets	0.0589665	51.6655
ELF3	Ets; AT hook	0.0659111	55.1959
ELF5	Ets	0.092214	88.0575
ELK1	Ets	0.0506275	8.85699
ELK4	Ets	0.0592939	9.46092
EPAS1	bHLH	0.113101	26.4868
ERG	Ets	0.160664	138.807
ESRRA	Nuclear receptor	0.0990831	8.43415
ESRRB	Nuclear receptor	0.153463	2.23582
ESRRG	Nuclear receptor	0.165421	1.70115
ESR1	Nuclear receptor	0.077208	4.28233
ESR2	Nuclear receptor	0.0895086	2.27409
ETS1	Ets	0.0749123	73.2581
ETS2	Ets	0.339612	234.991
ETV1	Ets	0.0554551	26.295
ETV2	Ets	0.103151	70.7878
ETV4	Ets	0.115462	138.68
ETV5	Ets	0.228369	217.405
MECOM	C2H2 ZF	0.0653892	0.995679
FEV	Ets	0.0623135	97.1146
FEZF1	C2H2 ZF	0.0864738	81.0711
FLI1	Ets	0.373114	176.234
FOSB	bZIP	0.0575624	23.0545
FOSL1	bZIP	0.0611281	21.1844
FOSL2	bZIP	0.061653	18.2984
FOS	bZIP	0.0586653	22.6536
FOXA1	Forkhead	0.207111	72.2933
FOXA2	Forkhead	0.140898	48.1427
FOXA3	Forkhead	0.0991645	39.0487
FOXC1	Forkhead	0.183027	34.7595
FOXH1	Forkhead	0.0639121	4.55284
FOXI1	Forkhead	0.164554	2.77469
FOXJ2	Forkhead	0.283672	100.936
FOXJ3	Forkhead	0.320146	88.3179
FOXK1	Forkhead	0.417788	197.502
FOXM1	Forkhead	0.144947	82.2299
FOXO1	Forkhead	0.185416	164.845
FOXO3	Forkhead	0.213259	107.77
FOXO4	Forkhead	0.0654167	71.1141
FOXP1	Forkhead	0.495287	270.072
FOXP2	Forkhead	0.211433	124.05
FOXQ1	Forkhead	0.109666	19.1192
GABPA	Ets	0.0671255	26.3487
GATA1	GATA	0.0603898	7.79317
GATA2	GATA	0.0624031	9.90309
GATA3	GATA	0.109623	101.364
GATA4	GATA	0.0609691	10.0862
GATA6	GATA	0.0679606	2.47625
NR3C1	Nuclear receptor	0.0726336	10.8182
GFI1B	C2H2 ZF	0.0790741	1.90309
GFI1	C2H2 ZF	0.0969576	4.1343
GLI3	C2H2 ZF	0.0698431	5.31069
GRHL2	Grainyhead	0.139797	0.712198
NHLH1	bHLH	0.0815308	19.585
HIC1	C2H2 ZF	0.148979	0.30103
HIF1A	bHLH	0.059019	16.8447
HINFP	C2H2 ZF	0.117356	1.52724
HLF	bZIP	0.0703583	1.96257
HNF1A	Homeodomain	0.0838053	1.03668
HNF1B	Homeodomain	0.0753278	1.4828
HNF4A	Nuclear receptor	0.0999519	1.13787
HNF4G	Nuclear receptor	0.0851915	2.767
ONECUT1	CUT; Homeodomain	0.341688	1.65561
HSF1	HSF	0.070913	12.0429
HSF2	HSF	0.0924384	6.00966
TCF12	bHLH	0.10924	55.0218
HOXA10	Homeodomain	0.22372	13.3516
HOXA13	Homeodomain	0.127717	8.40561
HOXA1	Homeodomain	0.133889	1.50585
HOXA9	Homeodomain	0.054347	2.01818
HOXB13	Homeodomain	0.0918228	13.8729
HOXB4	Homeodomain	0.0525206	0.779892
HOXB7	Homeodomain	0.0666379	0.30103
HOXB8	Homeodomain	0.076139	0.124939
HOXC9	Homeodomain	0.0547094	0.958607
IKZF1	C2H2 ZF	0.0570588	32.757
INSM1	C2H2 ZF	0.0834038	0.643974
IRF1	IRF	0.302017	114.883
IRF2	IRF	0.152709	56.6498
IRF3	IRF	0.753156	277.567
IRF4	IRF	0.105625	49.8861
IRF7	IRF	0.0839759	54.4597
IRF8	IRF	0.151682	62.719
IRF9	IRF	0.0621788	1.51286
ISL1	Homeodomain	0.130126	0.59176
TCF4	bHLH	0.132279	67.0191
JUNB	bZIP	0.0618212	19.1537
JUND	bZIP	0.0571281	17.6073
JUN	bZIP	0.0645591	22.5045
ZBTB33	C2H2 ZF	0.0683278	1.32422
KLF12	C2H2 ZF	0.0691751	65.2396
KLF15	C2H2 ZF	0.348765	157.453
KLF1	C2H2 ZF	0.0929695	76.8327
KLF3	C2H2 ZF	0.138333	110.45
KLF4	C2H2 ZF	0.0800763	42.4123
KLF5	C2H2 ZF	0.0917221	84.9031
KLF6	C2H2 ZF	0.172621	133.201
KLF8	C2H2 ZF	0.0582	4.14026
KLF9	C2H2 ZF	0.0667652	41.3197
LEF1	HMG/Sox	0.111141	130.339
LHX2	Homeodomain	0.0678389	0.924453
LHX3	Homeodomain	0.0797109	2.28988
LYL1	bHLH	0.247779	174.089
MAFB	bZIP	0.062793	13.2588
MAFF	bZIP	0.0713092	15.6925
MAFG	bZIP	0.0637011	2.9431
MAFK	bZIP	0.0569073	3.97062
MAF	bZIP	0.0620633	12.8996
MAX	bHLH	0.0794496	35.9318
MAZ	C2H2 ZF	0.442976	216.266
MBD2	MBD	0.060701	2.15739
MECP2	MBD; AT hook	0.00533211	4.09637
MEF2A	MADS box	0.115077	25.752
MEF2B	MADS box	0.100543	24.1325
MEF2C	MADS box	0.139705	23.6946
MEF2D	MADS box	0.154478	19.6615
MEIS1	Homeodomain	0.0569892	1.20412
MEIS2	Homeodomain	0.0718536	5.37572
MITF	bHLH	0.097453	38.4672
MTF1	C2H2 ZF	0.081632	0.213249
MXI1	bHLH	0.100644	39.684
MYB	Myb/SANT	0.0731959	11.5817
MYCN	bHLH	0.114728	38.0953
MYC	bHLH	0.10314	40.3893
MYF6	bHLH	0.00253251	39.3595
MYOD1	bHLH	0.105233	61.2798
MYOG	bHLH	0.109013	57.7959
MZF1	C2H2 ZF	0.0765512	26.2976
NANOG	Homeodomain	0.0839639	11.7352
NEUROD1	bHLH	0.19195	91.2336
NEUROD2	bHLH	0.183782	92.7305
NFE2L1	bZIP	0.0339648	10.857
NFE2L2	bZIP	0.0606179	12.4572
NFATC1	Rel	0.345688	243.764
NFATC2	Rel	0.1111	75.8182
NFATC3	Rel	0.105337	41.4377
NFATC4	Rel	0.095912	73.8729
NFE2	bZIP	0.0633464	11.3242
NFIA	SMAD	0.194098	52.9788
NFIC	SMAD	0.282473	66.8327
NFKB1	Rel	0.0654983	1.80688
NFKB2	Rel	0.0798512	0.517126
NFYA	CBF/NF-Y	0.197184	4.80134
NFYB	Unknown	0.335056	5.16178
NFYC	Unknown	0.331546	3.90309
NKX2-1	Homeodomain	0.185134	0.157391
NKX2-5	Homeodomain	0.0605608	6.39254
NKX2-8	Homeodomain	0.280426	0.032452
NKX3-1	Homeodomain	0.091067	1.42366
NKX3-2	Homeodomain	0.0972235	0.723538
NKX6-1	Homeodomain	0.0901857	3.14997
NOBOX	Homeodomain	0.065047	0.60206
NR1D1	Nuclear receptor	0.078088	53.4437
NR1H3	Nuclear receptor	0.0892644	5.9393
NR1H4	Nuclear receptor	0.0532693	6.6073
NR1I2	Nuclear receptor	0.197371	0.211125
NR1I3	Nuclear receptor	0.166519	0.806875
NR2C1	Nuclear receptor	0.119627	2.31336
NR2C2	Nuclear receptor	0.135687	1.04672
NR2E3	Nuclear receptor	0.0730311	0.882729
NR4A1	Nuclear receptor	0.0713771	38.1549
NR4A2	Nuclear receptor	0.0687434	6.11351
NR5A2	Nuclear receptor	0.137213	4.70115
NR6A1	Nuclear receptor	0.136853	0.709965
NRF1	Unknown	0.0697279	2.77469
OLIG2	bHLH	0.1399	114.135
OSR2	C2H2 ZF	0.0950601	53.5045
OTX2	Homeodomain	0.0968582	1.20412
OVOL1	C2H2 ZF	0.0587548	3.1891
ZNF146	C2H2 ZF	0.0675594	11.1475
TP53	p53	0.0990779	0.562249
TP63	p53	0.101947	0.537602
TP73	p53	0.141005	0.30103
PATZ1	C2H2 ZF; AT hook	0.239616	158.593
PAX5	Paired box	0.0741167	24.0472
PAX6	Homeodomain; Paired box	0.115872	0.60206
PBX1	Homeodomain	0.066476	14.983
PBX2	Homeodomain	0.0823862	0.195861
PBX3	Homeodomain	0.0655338	16.1925
PDX1	Homeodomain	0.136861	0.978811
CBFB	Unknown	0.0743887	14.9066
POU1F1	Homeodomain; POU	0.100358	11.4225
PKNOX1	Homeodomain	0.0675916	10.0264
POU2F1	Homeodomain; POU	0.0798362	12.4789
POU2F2	Homeodomain; POU	0.0716813	7.20135
POU3F1	Homeodomain; POU	0.0729815	2.38616
POU3F2	Homeodomain; POU	0.0663358	3.19586
POU5F1	Homeodomain; POU	0.0724644	10.248
PPARA	Nuclear receptor	0.0781735	6.9393
PPARG	Nuclear receptor	0.0766495	20.4157
PRDM14	C2H2 ZF	0.106801	0.30103
PRDM1	C2H2 ZF	0.10699	78.6615
PRDM6	C2H2 ZF	0.522248	232.527
PGR	Nuclear receptor	0.0876848	14.757
PRRX2	Homeodomain	0.0315911	1.48545
PTF1A	bHLH	0.225405	110.562
RARA	Nuclear receptor	0.111624	8.40121
RARG	Nuclear receptor	0.0639709	9.04479
RELB	Rel	0.0810815	0.728158
REL	Rel	0.0717091	16.1068
REST	C2H2 ZF	0.0794669	6.39903
RFX1	RFX	0.0747927	13.2269
RFX2	RFX	0.0662562	2.66354
RFX3	RFX	0.0635856	3.22768
RFX5	RFX	0.0730166	17.8601
RORA	Nuclear receptor	0.0672621	8.09637
RORC	Nuclear receptor	0.0730726	0.728158
RUNX1	Runt	0.0717963	21.7077
RUNX2	Runt	0.0969238	44.5258
RUNX3	Runt	0.0683425	12.699
RXRA	Nuclear receptor	0.0662381	68.9136
RXRB	Nuclear receptor	0.0658001	6.08566
RXRG	Nuclear receptor	0.113597	0.728158
SALL4	C2H2 ZF	0.0842317	89.2147
SIX1	Homeodomain	0.0615663	1.33348
SIX2	Homeodomain	0.0654828	3.91364
SMAD2	SMAD	0.126693	78.5901
SMAD3	SMAD	0.156084	111.019
SMAD4	SMAD	0.0954737	52.3179
SMARCA1	Myb/SANT	0.0781726	61.3893
SMARCA5	Myb/SANT	0.0675675	16.251
SNAI1	C2H2 ZF	0.087165	1.22768
SNAI2	C2H2 ZF	0.264282	0.978811
SOX10	HMG/Sox	0.588681	158.211
SOX17	HMG/Sox	0.195857	122.455
SOX2	HMG/Sox	0.945451	305.597
SOX3	HMG/Sox	0.875095	269.64
SOX4	HMG/Sox	0.754796	290.075
SOX5	HMG/Sox	0.186985	80.7167
SOX9	HMG/Sox	0.878993	200.539
SP1	C2H2 ZF	0.110358	56.7905
SP2	C2H2 ZF	0.254554	117.061
SP3	C2H2 ZF	0.166663	112.587
SP4	C2H2 ZF	0.247011	151.355
SPI1	Ets	0.0807455	46.9914
SPIB	Ets	0.0582293	26.9914
SREBF1	bHLH	0.0657506	7.73518
SREBF2	bHLH	0.0676572	43.3851
SRF	MADS box	0.11471	2.40894
SRY	HMG/Sox	0.389986	162.053
STAT5A	STAT	0.0720551	10.9508
STAT5B	STAT	0.0718566	17.3242
STAT1	STAT	0.0689288	12.7986
STAT2	STAT	0.438318	132.924
STAT3	STAT	0.0771451	17.5467
STAT4	STAT	0.0651449	19.3188
STAT6	STAT	0.0772284	15.8268
NR5A1	Nuclear receptor	0.110069	5.34008
RBPJ	CSL	0.141045	80.2565
TAF1	Unknown	0.14518	135.955
TAL1	bHLH	0.066082	6.04383
TBP	TBP	0.0936007	7.60555
TBX21	T-box	0.0715224	79.8928
TBX3	T-box	0.0805995	20.163
TCF7	HMG/Sox	0.0767238	3.78516
TEAD1	TEA	0.0693869	16.7496
TEAD4	TEA	0.0751113	18.7305
RELA	Rel	0.0781488	0.866461
TCF7L1	HMG/Sox	0.0724497	2.11351
TCF7L2	HMG/Sox	0.0814066	1.31515
TFAP4	bHLH	0.108506	62.7399
TFDP1	E2F	0.124672	119.389
TCF3	bHLH	0.0843422	40.2062
TFE3	bHLH	0.0992406	28.9586
TFEB	bHLH	0.0574178	17.5702
TGIF1	Homeodomain	0.0287345	30.6345
THAP11	THAP finger	0.0681241	3.31247
THAP1	THAP finger	0.0772618	44.0655
THRA	Nuclear receptor	0.0892247	2.39254
THRB	Nuclear receptor	0.0773261	3.39469
TWIST1	bHLH	0.0917221	26.3307
YY1	C2H2 ZF	0.0664478	1.02919
USF1	bHLH	0.107966	37.6345
USF2	bHLH	0.113537	37.475
VDR	Nuclear receptor	0.125727	0.844664
VEZF1	C2H2 ZF	0.453572	218.599
WT1	C2H2 ZF	0.369378	160.002
ZNF324	C2H2 ZF	0.0683577	41.9393
ZNF354A	C2H2 ZF	0.112973	32.4962
ZBTB14	C2H2 ZF	0.0734223	2.13608
ZBTB17	C2H2 ZF	0.299244	190.291
ZBTB18	C2H2 ZF	0.122152	62.762
ZBTB48	C2H2 ZF	0.0667151	3.94692
ZBTB7A	C2H2 ZF	0.252984	0.0819697
ZBTB6	C2H2 ZF	0.0723079	17.1385
ZEB1	C2H2 ZF; Homeodomain	0.223928	0.223299
ZFP28	C2H2 ZF	0.294038	71.6038
ZFP42	C2H2 ZF	0.0931227	24.5638
ZFP82	C2H2 ZF	0.0934541	58.3054
ZFX	C2H2 ZF	0.0665409	10.2218
ZIC1	C2H2 ZF	0.0776773	9.16941
ZIC3	C2H2 ZF	0.0881157	33.2403
ZIM3	C2H2 ZF	0.118506	23.6925
ZKSCAN1	C2H2 ZF	0.0991775	10.5421
ZNF121	C2H2 ZF	0.0841939	38.2692
ZNF134	C2H2 ZF	0.1088	0.89279
ZNF136	C2H2 ZF	0.0772522	0.931814
ZNF140	C2H2 ZF	0.0816348	3.36051
ZNF143	C2H2 ZF	0.0619685	4.42022
ZNF214	C2H2 ZF	0.108941	0.853872
ZNF250	C2H2 ZF	0.0695912	1.21753
ZNF257	C2H2 ZF	0.0788953	4.64207
ZNF260	C2H2 ZF	0.0733587	12.9508
ZNF263	C2H2 ZF	0.162253	138.003
ZNF264	C2H2 ZF	0.0684216	2.67985
ZNF274	C2H2 ZF	0.0707163	3.5986
ZNF281	C2H2 ZF	0.102627	96.0182
ZNF317	C2H2 ZF	0.0668618	5.20343
ZNF320	C2H2 ZF	0.0661343	7.87943
ZNF322	C2H2 ZF	0.157239	48.2924
ZNF329	C2H2 ZF	0.12231	1.23958
ZNF331	C2H2 ZF	0.08315	4.51713
ZNF335	C2H2 ZF	0.0784545	26.0975
ZNF341	C2H2 ZF	0.296011	175.476
ZNF350	C2H2 ZF	0.0721274	37.0788
ZNF382	C2H2 ZF	0.0729582	1.91364
ZNF384	C2H2 ZF	0.15251	1.24336
ZNF394	C2H2 ZF	0.151307	110.124
ZNF418	C2H2 ZF	0.0911111	54.5498
ZNF436	C2H2 ZF	0.0645605	7.55284
ZNF449	C2H2 ZF	0.097368	3.71444
ZNF467	C2H2 ZF	0.414684	175.462
ZNF490	C2H2 ZF	0.072923	0.30103
ZNF502	C2H2 ZF	0.0670059	1.28067
ZNF528	C2H2 ZF	0.0737826	1.71897
ZNF547	C2H2 ZF	0.0760133	1.80688
ZNF549	C2H2 ZF	0.0695172	2.28316
ZNF554	C2H2 ZF	0.0701787	19.6345
ZNF563	C2H2 ZF	0.0778459	39.7011
ZNF582	C2H2 ZF	0.0642185	2.09044
ZNF586	C2H2 ZF	0.0792654	1.94692
ZNF667	C2H2 ZF	0.0889341	1.04672
ZNF680	C2H2 ZF	0.0744914	3.38934
ZNF708	C2H2 ZF	0.0713658	10.2147
ZNF768	C2H2 ZF	0.122687	22.2248
ZNF770	C2H2 ZF	0.226448	116.401
ZNF816	C2H2 ZF	0.0638382	28.8327
ZNF18	C2H2 ZF	0.0730972	1.20761
ZNF41	C2H2 ZF	0.0897995	13.1506
ZNF76	C2H2 ZF	0.0885442	27.7055
ZNF85	C2H2 ZF	0.0732157	4.22915
ZNF8	C2H2 ZF	0.0751272	11.5622
ZSCAN22	C2H2 ZF	0.150834	100.561
ZSCAN31	C2H2 ZF	0.0743396	37.8861

[truncated: 3 more sheets: S5J - Oligodendrocytes DEG, S5K - OPCs RF-AME, S5L - OPCs DEG]
