# Supplementary material for: Using a comprehensive atlas and predictive models to reveal the complexity and evolution of brain-active regulatory elements
Source: Sci Adv. 2024 May 23;10(21):eadj4452. doi: 10.1126/sciadv.adj4452 (PMC11114231; doi:10.1126/sciadv.adj4452)
Supplement: Supplementary file 2 — Tables S1 to S6 [file sciadv.adj4452_tables_s1_to_s6.zip › adj4452_Table_S6.xlsx]

## Sheet: Table S6
Table S6 - Bias factorized ChromBPNet training and quality check report metrics
A. Bias model performance in peaks from bias model training report
B. ChromBPNet model performance in peaks from ChromBPNet model training report

## Sheet: S6A -  Bias model scores
	Counts metrics		Profile metrics
Experiment	peaks.pearsonr	peaks.mse	peaks.median_jsd	peaks.median_norm_jsd
Astrocytes	0.280962	5.84151	0.534548	0.220799
ExcitatoryNeurons	0.129576	4.82969	0.461006	0.282216
InhibitoryNeurons	0.176183	6.89645	0.510963	0.238292
Microglia	0.312968	6.89109	0.605589	0.167842
Nigral Neurons	0.483357	5.48008	0.713049	0.089188
Oligodendrocytes	0.240714	5.96157	0.415676	0.33235
OPCs	0.319999	6.47559	0.616293	0.159911
Putamen Glia	0.102613	4.08423	0.466428	0.28131
Putamen Neurons	0.214423	4.32075	0.484528	0.267069
VLPFC Glia	0.019711	3.86274	0.545683	0.221895
VLPFC Neurons	-0.135542	2.73808	0.462253	0.29894

## Sheet: S6B - ChromBPNet model scores
	Counts metrics		Profile metrics
Experiment	peaks.pearsonr	peaks.mse	peaks.median_jsd	peaks.median_norm_jsd
Astrocytes	0.68073	0.420814	0.510621	0.253995
ExcitatoryNeurons	0.678624	0.286512	0.441522	0.311248
InhibitoryNeurons	0.693168	0.479323	0.482774	0.277817
Microglia	0.684579	0.442125	0.583523	0.197756
Nigral Neurons	0.777795	0.186617	0.704455	0.09995
Oligodendrocytes	0.629925	0.515692	0.394397	0.365292
OPCs	0.72117	0.328412	0.602435	0.178337
Putamen Glia	0.585063	0.454919	0.425013	0.347864
Putamen Neurons	0.377173	0.671962	0.426252	0.358448
VLPFC Glia	0.533545	0.540678	0.515692	0.267115
VLPFC Neurons	0.539665	0.247249	0.427454	0.352898
